# Supplementary material for: Transcriptome Landscape Analyses of the Regulatory Network for Zygotic Embryo Development in Paeonia ostii
Source: Int J Mol Sci. 2023 Jun 27;24(13):10715. doi: 10.3390/ijms241310715 (PMC10342179; doi:10.3390/ijms241310715)
Supplement: Supplementary file 1 [file ijms-24-10715-s001.zip › Table S1.xlsx]

## Sheet: Sheet1
Table S1 Primers used for qRT-PCR in this study
Primer	Primer Sequences (5'-3')	Description
PoIAA13-F	AAGGTGTATTATCAGGAAG	qPCR
PoIAA13-R	GAAGCAGTATTGGGTCTCT
PoIAA8-F	CTACGGAGCTGAGGCTGG	qPCR
PoIAA8-R	TCATTTTTGGTGTTGGGG
PoABF2-F	AACCACAGCAACAGCCTCA	qPCR
PoABF2-R	CCAACAACACCATCCCTAAT
PoGID1C-F	ATAGATTCCAAGATGGTGGTT	qPCR
PoGID1C-R	GGTGGAGGTTCTTCAACATTA
PoILR1-like4-F	CAGTTCCATTCGCTCATTT	qPCR
PoILR1-like4-R	ATTTGTGCCGACTCTTCTT
PoPYL6-F	TTGGACCACGGCGGAGAAGC	qPCR
PoPYL6-R	GTACAACCACCACTAGCACTACCA
