# Supplementary material for: Transcriptome Landscape Analyses of the Regulatory Network for Zygotic Embryo Development in Paeonia ostii
Source: Int J Mol Sci. 2023 Jun 27;24(13):10715. doi: 10.3390/ijms241310715 (PMC10342179; doi:10.3390/ijms241310715)
Supplement: Supplementary file 1 [file ijms-24-10715-s001.zip › Table S10.xlsx]

## Sheet: Table7 
Table S10. Genes for Embryogenesis during seed development in P. ostii
Gene ID	PE FPKM	GE FPKM	HE FPKM	TE FPKM	CE FPKM	NE FPKM	ME FPKM	Abbreviations
ABI3
CL14690.Contig1_All	6.673	5.953	12.306	7.626	17.52	6.78	9.573	ABI3
CL2957.Contig2_All	0.006	4.92	7.98	9.723	0.05	0.743	2.063	ABI3
CL2957.Contig6_All	0.003	9.21	27.116	9.026	24.366	4.773	19.636	ABI3
ABSCISIC
CL1608.Contig10_All	0.15	0.026	0.33	0.083	0.1	0.04	12.86	ABI5
CL1608.Contig14_All	0.476	0.736	4.513	2.203	0.7	3.013	15.536	ABI5
CL1608.Contig1_All	2.483	9.026	12.61	15	9.866	10.663	56.12	ABI5
CL1608.Contig2_All	0	4.303	0.23	5.473	6.913	0.396	0.3	ABI5
CL1608.Contig4_All	0.226	6.853	1.586	13.393	16.343	0.386	5.836	ABI5
CL1608.Contig5_All	4.283	1.14	0.42	0.07	0.043	0.653	30.026	ABI5
CL1608.Contig6_All	0.146	0.536	13.393	0.43	0.076	0.023	3.82	ABI5
CL1608.Contig9_All	0.656	0	15.813	0	0.026	0	0.096	ABI5
CL410.Contig1_All	0.153	226.35	194.02	288.003	218.57	74.953	161.703	ABI5
CL410.Contig2_All	0	0.056	0.123	0.106	0.193	0	3.046	ABI5
CL7306.Contig1_All	7.45	6.596	1.943	1.196	1.403	4.97	0.49	ABF2
CL7306.Contig2_All	2.746	0.386	2.333	1.73	1.76	1.006	0.076	ABF2
CL7306.Contig3_All	14.323	8.22	6.696	4.75	5.083	6.89	1.036	ABF2
CL8039.Contig1_All	0.196	0.36	6.463	2.116	3.753	25.346	0.06	ASR1
CL8039.Contig2_All	1.89	4.263	0.576	1.266	0.43	0.83	0.19	ASR1
CL8039.Contig3_All	35.693	542.223	730.233	492.69	329.663	1646.53	0.486	ASR1
CL8263.Contig2_All	0	0	1.966	0	0	0	0	AAO2
CL2248.Contig1_All	130.733	159.336	154.07	146.11	150.933	97.95	207.1	PYL8
CL10580.Contig1_All	0.03	1.81	3.896	2.35	1.36	0.373	0.743	PYL8
CL10580.Contig2_All	0.053	1.413	143.84	160.046	55.963	24.106	19.536	PYL8
CL10580.Contig3_All	0.526	762.336	566.573	643.026	234.366	82.61	65.633	PYL8
CL3522.Contig1_All	7.41	10.443	14.38	8.943	15.6	21.963	60.763	PYL8
Unigene10092_All	1.97	0	0.873	0.073	0	0.393	0.116	DPBF3
Unigene26084_All	4.44	1.943	1.87	0.826	0.33	1.88	1.44	DPBF3
Unigene31474_All	0.06	0.166	1.236	0.87	0.81	8.47	53.266	PYL11
Unigene32226_All	0.293	0.276	0.563	0.266	0.783	3.006	2.063	PYL3
Unigene37069_All	0.463	0.203	0.283	0.863	5.436	1.026	1.793	LRX6
Unigene40048_All	1.933	0.15	0.91	0.6	0.676	1.79	0.963	AAO2
Unigene40919_All	2.293	9.246	0.36	0.303	0.2	4.23	0.13	PYL9
Unigene4114_All	3.043	0.183	0.296	1.453	0.566	0.123	0.58	DPBF3
Unigene43952_All	0.93	0.106	0.943	1.733	6.393	0.62	6.713	PYL4
Unigene46738_All	6.636	4.94	9.58	5.996	7.51	5.853	10.433	PYR1
Unigene618_All	11.646	0.473	2.346	2.76	3.85	7.066	4.4	PYL4
AGAMOUS
CL3763.Contig1_All	23.993	3.83	4.836	7.253	31.13	43.546	0.043	AGL11
CL3763.Contig2_All	89.833	45.846	51.546	16.523	0.15	57.73	0	AGL11
CL3763.Contig4_All	9.693	0.05	0.033	2.783	0.33	1.99	0	AGL11
CL3763.Contig5_All	166.163	35.836	38.97	14.033	8.306	77.476	0.02	AGL11
CL3763.Contig6_All	3.02	0.68	0.47	1.433	3.506	6.633	0	AGL11
CL8048.Contig1_All	9.523	19.99	22.623	12.16	18.31	33.17	8.566	AGL15
CL8048.Contig2_All	1.006	0.163	1.026	0.766	0.55	8.67	0.193	AGL15
CL8048.Contig3_All	0.943	1.003	0.79	1.263	0.723	1.67	0.156	AGL15
CLAVATA
Unigene52970_All	8.596	2.003	1.07	0.333	0.216	0.433	0.016	CLV1
Unigene283_All	12.08	10.923	9.306	7.196	8.213	7.653	3.17	CLV2
FUS3
CL10201.Contig2_All	0.016	23.096	29.136	19.113	15.64	14.05	0.97	FUS3
CL10201.Contig3_All	0.01	1.58	1.8	1.273	0.826	0.27	0.023	FUS3
CL2957.Contig12_All	0.006	0.413	0.666	0.49	0.606	0.293	1.193	FUS3
CL2957.Contig1_All	0	24.053	0.026	29.446	0	1.256	7.36	FUS3
CL2957.Contig3_All	0.01	0.466	2.636	0.236	1.276	0.28	10.106	FUS3
CL2957.Contig7_All	0	1.36	0.303	2.02	0.2	0.023	1.09	FUS3
CL2957.Contig8_All	0.006	0.793	1.29	0.676	1.883	0.356	1.786	FUS3
Gnk2-like
Unigene47017_All	9.656	1.813	3.156	2.083	0.663	0.87	1.013	GNK2
GNOM
CL2577.Contig2_All	2.746	0.083	0.07	0.173	0.113	2.58	0.37	GN
CL2577.Contig4_All	1.486	4.013	5.366	3.556	2.306	2.253	0.856	GN
CL2577.Contig5_All	4.01	2.556	3.1	1.656	1.99	3.55	1.633	GN
Unigene22133_All	3.22	4.323	6.86	3.803	3.163	2.593	0.873	GN
Unigene26397_All	2.4	0.193	0.363	0.113	0.36	0.44	0.433	GN
SERK
CL15241.Contig1_All	8.996	2.773	2.57	3.016	1.73	1.426	1.886	SERK2
CL15241.Contig2_All	5.406	2.03	2.19	1.69	1.68	0.676	1.473	SERK2
CL6470.Contig1_All	8.73	3.286	3.2	2.136	0.523	2.62	1.113	SERK2
Unigene60955_All	0.05	0	0	2.49333	0	2.76	12.5733	SERK2
CL7076.Contig1_All	25.2567	0.816667	3.28667	1.39	0.33	3.10667	0.26	SERK3
WUSCHE	NE	GE	CE	TE	ME	HE	PE
Unigene53737_All	1.19	2.243	1.473	3.06	0.336	0.913	0	WOX4
Unigene33484_All	2.37	0.02	0.11	0.03	0.01	0	0.28	WOX4
Unigene31427_All	0.046	0.846	0.166	0.456	0.623	0.106	1.22	WOX5
Unigene17849_All	3.196	2.61	2.293	1.073	1.253	5.113	3.143	WOX8
Unigene23940_All	2.996	3.986	4.413	3.06	3.09	3.903	0.676	WOX8
Unigene53962_All	0.16	0.18	1.04	0.466	0.353	0.023	4.183	WOX11
Unigene48426_All	1.066	0	0.293	0	0.046	0	0	WOX13
YUC
Unigene45809_All	1.723	0.103	0.22	0.073	0.073	0	0	YUC3
CL8854.Contig1_All	0.416	1.42	0.87	0.296	0.12	0.336	0.036	YUC6
Unigene923_All	2.52	1.656	1.443	0.553	0.626	1.933	0.006	YUC6
CL11828.Contig2_All	2.326	0.466	0.7	0.95	0.103	1.296	0	YUC10
CL11828.Contig4_All	1.106	11.93	9.616	7.266	2.456	2.12	0.143	YUC10
LEA
CL13014.Contig3_All	0.02	0.02	0.16	20.31	16.543	0.013	17.016	MGL3
CL2009.Contig1_All	0	0	1.896	0	0	0	0	ECP31
CL10524.Contig1_All	0.136	3.563	55.18	30.49	130.39	2.603	129.526	ECP63
CL11042.Contig2_All	88.223	92.576	112.53	87.596	54.933	160.333	17.876	LEA14-A
CL10419.Contig1_All	7.033	0.453	1.246	2.316	2.67	4.39	18.516	LEA14-A
CL10419.Contig2_All	275.226	60.73	173.8	195.4	429.466	600.35	1234.35	LEA14-A
CL11042.Contig1_All	203.833	37.17	56.063	38.863	13.676	145.83	9.81	LEA14-A
CL4054.Contig1_All	0.013	1.353	2.36	1.586	6.42	3.586	98.016	LEA18
CL4054.Contig2_All	0	0	0	0	3.953	0	3.03	LEA18
Unigene53455_All	0.093	7.046	15.173	7.736	401.033	19.256	310.88	LEA18
CL4054.Contig3_All	0	0	0.01	0	11.11	0	4.503	LEA18
Unigene36321_All	0.03	3.98	8.826	4.223	6.886	8.373	95.14	LEA18
Unigene40737_All	9.11	18.94	48.336	42.043	134.45	25.523	364.756	LEA29
CL8942.Contig2_All	79.1	0.47	1.833	0.413	0	0.08	7.546	LEA3
CL2537.Contig2_All	2.226	30.486	100.096	100.14	439.986	51.913	622.846	LEA46
CL2537.Contig1_All	0.12	1.293	2.29	4.556	16.386	1.976	59.693	LEA46
Unigene37555_All	10.276	2.73	4.85	3.646	1.956	41.64	0.03	LEA5
CL6047.Contig2_All	31.573	0.116	0.05	0.096	0	0.026	0	LEA7
CL6047.Contig3_All	1.68	0	0	0	0	0	0	LEA7
CL10175.Contig6_All	0	1.193	19.75	13.916	0	0.516	234.62	LEA7
CL13014.Contig7_All	0.153	8.126	12.643	5.39	66.713	29.473	103.966	MGL3
CL13014.Contig1_All	0.48	16.756	83.196	120.413	2.143	78.37	2579.04	MGL3
CL13014.Contig2_All	0	0.04	0.353	0.13	1.94	0.49	9.516	MGL3
CL13014.Contig5_All	0.29	80.09	88.543	195.756	163.096	8.656	565.186	MGL3
CL13014.Contig6_All	1.956	336.143	409.63	582.446	1475.17	428.71	1702.57	MGL3
CL13014.Contig4_All	0.01	0.606	1.613	0.353	1.72	1.17	11.793	MGL3
CL15273.Contig1_All	0	0.013	0.04	2.33	7.296	0.076	0.933	RAB28
CL15273.Contig2_All	0	0.02	0.02	0.816	2.143	0.01	0.55	RAB28

## Sheet: Sheet3
(	)
Gene ID		PE	GE	HE	TE	CE	NE	ME	Abbreviations
CL2248.Contig1_All	CL2248.Contig1_All(PYL8)	130.733	159.336	154.07	146.11	150.933	97.95	207.1	PYL8
CL10580.Contig1_All	CL10580.Contig1_All(PYL8)	0.03	1.81	3.896	2.35	1.36	0.373	0.743	PYL8
CL10580.Contig2_All	CL10580.Contig2_All(PYL8)	0.053	1.413	143.84	160.046	55.963	24.106	19.536	PYL8
CL10580.Contig3_All	CL10580.Contig3_All(PYL8)	0.526	762.336	566.573	643.026	234.366	82.61	65.633	PYL8
CL3522.Contig1_All	CL3522.Contig1_All(PYL8)	7.41	10.443	14.38	8.943	15.6	21.963	60.763	PYL8
Unigene10092_All	Unigene10092_All(DPBF3)	1.97	0	0.873	0.073	0	0.393	0.116	DPBF3
Unigene26084_All	Unigene26084_All(DPBF3)	4.44	1.943	1.87	0.826	0.33	1.88	1.44	DPBF3
Unigene31474_All	Unigene31474_All(PYL11)	0.06	0.166	1.236	0.87	0.81	8.47	53.266	PYL11
Unigene32226_All	Unigene32226_All(PYL3)	0.293	0.276	0.563	0.266	0.783	3.006	2.063	PYL3
Unigene37069_All	Unigene37069_All(LRX6)	0.463	0.203	0.283	0.863	5.436	1.026	1.793	LRX6
Unigene40048_All	Unigene40048_All(AAO2)	1.933	0.15	0.91	0.6	0.676	1.79	0.963	AAO2
Unigene40919_All	Unigene40919_All(PYL9)	2.293	9.246	0.36	0.303	0.2	4.23	0.13	PYL9
Unigene4114_All	Unigene4114_All(DPBF3)	3.043	0.183	0.296	1.453	0.566	0.123	0.58	DPBF3
Unigene43952_All	Unigene43952_All(PYL4)	0.93	0.106	0.943	1.733	6.393	0.62	6.713	PYL4
Unigene46738_All	Unigene46738_All(PYR1)	6.636	4.94	9.58	5.996	7.51	5.853	10.433	PYR1
Unigene618_All	Unigene618_All(PYL4)	11.646	0.473	2.346	2.76	3.85	7.066	4.4	PYL4
CL3763.Contig1_All	CL3763.Contig1_All(AGL11)	23.993	3.83	4.836	7.253	31.13	43.546	0.043	AGL11
CL3763.Contig2_All	CL3763.Contig2_All(AGL11)	89.833	45.846	51.546	16.523	0.15	57.73	0	AGL11
CL3763.Contig4_All	CL3763.Contig4_All(AGL11)	9.693	0.05	0.033	2.783	0.33	1.99	0	AGL11
CL3763.Contig5_All	CL3763.Contig5_All(AGL11)	166.163	35.836	38.97	14.033	8.306	77.476	0.02	AGL11
CL3763.Contig6_All	CL3763.Contig6_All(AGL11)	3.02	0.68	0.47	1.433	3.506	6.633	0	AGL11
CL8048.Contig1_All	CL8048.Contig1_All(AGL15)	9.523	19.99	22.623	12.16	18.31	33.17	8.566	AGL15
CL8048.Contig2_All	CL8048.Contig2_All(AGL15)	1.006	0.163	1.026	0.766	0.55	8.67	0.193	AGL15
CL8048.Contig3_All	CL8048.Contig3_All(AGL15)	0.943	1.003	0.79	1.263	0.723	1.67	0.156	AGL15
Unigene52970_All	Unigene52970_All(CLV1)	8.596	2.003	1.07	0.333	0.216	0.433	0.016	CLV1
Unigene283_All	Unigene283_All(CLV2)	12.08	10.923	9.306	7.196	8.213	7.653	3.17	CLV2
CL10201.Contig2_All	CL10201.Contig2_All(FUS3)	0.016	23.096	29.136	19.113	15.64	14.05	0.97	FUS3
CL10201.Contig3_All	CL10201.Contig3_All(FUS3)	0.01	1.58	1.8	1.273	0.826	0.27	0.023	FUS3
CL2957.Contig12_All	CL2957.Contig12_All(FUS3)	0.006	0.413	0.666	0.49	0.606	0.293	1.193	FUS3
CL2957.Contig1_All	CL2957.Contig1_All(FUS3)	0	24.053	0.026	29.446	0	1.256	7.36	FUS3
CL2957.Contig3_All	CL2957.Contig3_All(FUS3)	0.01	0.466	2.636	0.236	1.276	0.28	10.106	FUS3
CL2957.Contig7_All	CL2957.Contig7_All(FUS3)	0	1.36	0.303	2.02	0.2	0.023	1.09	FUS3
CL2957.Contig8_All	CL2957.Contig8_All(FUS3)	0.006	0.793	1.29	0.676	1.883	0.356	1.786	FUS3
Unigene47017_All	Unigene47017_All(GNK2)	9.656	1.813	3.156	2.083	0.663	0.87	1.013	GNK2
CL2577.Contig2_All	CL2577.Contig2_All(GN)	2.746	0.083	0.07	0.173	0.113	2.58	0.37	GN
CL2577.Contig4_All	CL2577.Contig4_All(GN)	1.486	4.013	5.366	3.556	2.306	2.253	0.856	GN
CL2577.Contig5_All	CL2577.Contig5_All(GN)	4.01	2.556	3.1	1.656	1.99	3.55	1.633	GN
Unigene22133_All	Unigene22133_All(GN)	3.22	4.323	6.86	3.803	3.163	2.593	0.873	GN
Unigene26397_All	Unigene26397_All(GN)	2.4	0.193	0.363	0.113	0.36	0.44	0.433	GN
CL15241.Contig1_All	CL15241.Contig1_All(SERK2)	8.996	2.773	2.57	3.016	1.73	1.426	1.886	SERK2
CL15241.Contig2_All	CL15241.Contig2_All(SERK2)	5.406	2.03	2.19	1.69	1.68	0.676	1.473	SERK2
CL6470.Contig1_All	CL6470.Contig1_All(SERK2)	8.73	3.286	3.2	2.136	0.523	2.62	1.113	SERK2
Unigene53737_All	Unigene53737_All(WOX4)	1.19	2.243	1.473	3.06	0.336	0.913	0	WOX4
Unigene33484_All	Unigene33484_All(WOX4)	2.37	0.02	0.11	0.03	0.01	0	0.28	WOX4
Unigene31427_All	Unigene31427_All(WOX5)	0.046	0.846	0.166	0.456	0.623	0.106	1.22	WOX5
Unigene17849_All	Unigene17849_All(WOX8)	3.196	2.61	2.293	1.073	1.253	5.113	3.143	WOX8
Unigene23940_All	Unigene23940_All(WOX8)	2.996	3.986	4.413	3.06	3.09	3.903	0.676	WOX8
Unigene53962_All	Unigene53962_All(WOX11)	0.16	0.18	1.04	0.466	0.353	0.023	4.183	WOX11
Unigene48426_All	Unigene48426_All(WOX13)	1.066	0	0.293	0	0.046	0	0	WOX13
Unigene45809_All	Unigene45809_All(YUC3)	1.723	0.103	0.22	0.073	0.073	0	0	YUC3
CL8854.Contig1_All	CL8854.Contig1_All(YUC6)	0.416	1.42	0.87	0.296	0.12	0.336	0.036	YUC6
Unigene923_All	Unigene923_All(YUC6)	2.52	1.656	1.443	0.553	0.626	1.933	0.006	YUC6
CL11828.Contig2_All	CL11828.Contig2_All(YUC10)	2.326	0.466	0.7	0.95	0.103	1.296	0	YUC10
CL11828.Contig4_All	CL11828.Contig4_All(YUC10)	1.106	11.93	9.616	7.266	2.456	2.12	0.143	YUC10
CL14690.Contig1_All	CL14690.Contig1_All(ABI3)	6.673	5.953	12.306	7.626	17.52	6.78	9.573	ABI3
CL2957.Contig2_All	CL2957.Contig2_All(ABI3)	0.006	4.92	7.98	9.723	0.05	0.743	2.063	ABI3
CL2957.Contig6_All	CL2957.Contig6_All(ABI3)	0.003	9.21	27.116	9.026	24.366	4.773	19.636	ABI3
CL1608.Contig10_All	CL1608.Contig10_All(ABI5)	0.15	0.026	0.33	0.083	0.1	0.04	12.86	ABI5
CL1608.Contig14_All	CL1608.Contig14_All(ABI5)	0.476	0.736	4.513	2.203	0.7	3.013	15.536	ABI5
CL1608.Contig1_All	CL1608.Contig1_All(ABI5)	2.483	9.026	12.61	15	9.866	10.663	56.12	ABI5
CL1608.Contig2_All	CL1608.Contig2_All(ABI5)	0	4.303	0.23	5.473	6.913	0.396	0.3	ABI5
CL1608.Contig4_All	CL1608.Contig4_All(ABI5)	0.226	6.853	1.586	13.393	16.343	0.386	5.836	ABI5
CL1608.Contig5_All	CL1608.Contig5_All(ABI5)	4.283	1.14	0.42	0.07	0.043	0.653	30.026	ABI5
CL1608.Contig6_All	CL1608.Contig6_All(ABI5)	0.146	0.536	13.393	0.43	0.076	0.023	3.82	ABI5
CL1608.Contig9_All	CL1608.Contig9_All(ABI5)	0.656	0	15.813	0	0.026	0	0.096	ABI5
CL410.Contig1_All	CL410.Contig1_All(ABI5)	0.153	226.35	194.02	288.003	218.57	74.953	161.703	ABI5
CL410.Contig2_All	CL410.Contig2_All(ABI5)	0	0.056	0.123	0.106	0.193	0	3.046	ABI5
CL7306.Contig1_All	CL7306.Contig1_All(ABF2)	7.45	6.596	1.943	1.196	1.403	4.97	0.49	ABF2
CL7306.Contig2_All	CL7306.Contig2_All(ABF2)	2.746	0.386	2.333	1.73	1.76	1.006	0.076	ABF2
CL7306.Contig3_All	CL7306.Contig3_All(ABF2)	14.323	8.22	6.696	4.75	5.083	6.89	1.036	ABF2
CL8039.Contig1_All	CL8039.Contig1_All(ASR1)	0.196	0.36	6.463	2.116	3.753	25.346	0.06	ASR1
CL8039.Contig2_All	CL8039.Contig2_All(ASR1)	1.89	4.263	0.576	1.266	0.43	0.83	0.19	ASR1
CL8039.Contig3_All	CL8039.Contig3_All(ASR1)	35.693	542.223	730.233	492.69	329.663	1646.53	0.486	ASR1
CL8263.Contig2_All	CL8263.Contig2_All(AAO2)	0	0	1.966	0	0	0	0	AAO2
CL13014.Contig3_All	CL13014.Contig3_All(MGL3)	0.02	0.02	0.16	20.31	16.543	0.013	17.016	MGL3
CL2009.Contig1_All	CL2009.Contig1_All(ECP31)	0	0	1.896	0	0	0	0	ECP31
CL10524.Contig1_All	CL10524.Contig1_All(ECP63)	0.136	3.563	55.18	30.49	130.39	2.603	129.526	ECP63
CL11042.Contig2_All	CL11042.Contig2_All(LEA14-A)	88.223	92.576	112.53	87.596	54.933	160.333	17.876	LEA14-A
CL10419.Contig1_All	CL10419.Contig1_All(LEA14-A)	7.033	0.453	1.246	2.316	2.67	4.39	18.516	LEA14-A
CL10419.Contig2_All	CL10419.Contig2_All(LEA14-A)	275.226	60.73	173.8	195.4	429.466	600.35	1234.35	LEA14-A
CL11042.Contig1_All	CL11042.Contig1_All(LEA14-A)	203.833	37.17	56.063	38.863	13.676	145.83	9.81	LEA14-A
CL4054.Contig1_All	CL4054.Contig1_All(LEA18)	0.013	1.353	2.36	1.586	6.42	3.586	98.016	LEA18
CL4054.Contig2_All	CL4054.Contig2_All(LEA18)	0	0	0	0	3.953	0	3.03	LEA18
Unigene53455_All	Unigene53455_All(LEA18)	0.093	7.046	15.173	7.736	401.033	19.256	310.88	LEA18
CL4054.Contig3_All	CL4054.Contig3_All(LEA18)	0	0	0.01	0	11.11	0	4.503	LEA18
Unigene36321_All	Unigene36321_All(LEA18)	0.03	3.98	8.826	4.223	6.886	8.373	95.14	LEA18
Unigene40737_All	Unigene40737_All(LEA29)	9.11	18.94	48.336	42.043	134.45	25.523	364.756	LEA29
CL8942.Contig2_All	CL8942.Contig2_All(LEA3)	79.1	0.47	1.833	0.413	0	0.08	7.546	LEA3
CL2537.Contig2_All	CL2537.Contig2_All(LEA46)	2.226	30.486	100.096	100.14	439.986	51.913	622.846	LEA46
CL2537.Contig1_All	CL2537.Contig1_All(LEA46)	0.12	1.293	2.29	4.556	16.386	1.976	59.693	LEA46
Unigene37555_All	Unigene37555_All(LEA5)	10.276	2.73	4.85	3.646	1.956	41.64	0.03	LEA5
CL6047.Contig2_All	CL6047.Contig2_All(LEA7)	31.573	0.116	0.05	0.096	0	0.026	0	LEA7
CL6047.Contig3_All	CL6047.Contig3_All(LEA7)	1.68	0	0	0	0	0	0	LEA7
CL10175.Contig6_All	CL10175.Contig6_All(LEA7)	0	1.193	19.75	13.916	0	0.516	234.62	LEA7
CL13014.Contig7_All	CL13014.Contig7_All(MGL3)	0.153	8.126	12.643	5.39	66.713	29.473	103.966	MGL3
CL13014.Contig1_All	CL13014.Contig1_All(MGL3)	0.48	16.756	83.196	120.413	2.143	78.37	2579.04	MGL3
CL13014.Contig2_All	CL13014.Contig2_All(MGL3)	0	0.04	0.353	0.13	1.94	0.49	9.516	MGL3
CL13014.Contig5_All	CL13014.Contig5_All(MGL3)	0.29	80.09	88.543	195.756	163.096	8.656	565.186	MGL3
CL13014.Contig6_All	CL13014.Contig6_All(MGL3)	1.956	336.143	409.63	582.446	1475.17	428.71	1702.57	MGL3
CL13014.Contig4_All	CL13014.Contig4_All(MGL3)	0.01	0.606	1.613	0.353	1.72	1.17	11.793	MGL3
CL15273.Contig1_All	CL15273.Contig1_All(RAB28)	0	0.013	0.04	2.33	7.296	0.076	0.933	RAB28
CL15273.Contig2_All	CL15273.Contig2_All(RAB28)	0	0.02	0.02	0.816	2.143	0.01	0.55	RAB28

## Sheet: Sheet3 (2)
Gene ID		PE	GE	HE	TE	CE	NE	ME	Abbreviations
Unigene40048_All	Unigene40048_All(AAO2)	1.933	0.15	0.91	0.6	0.676	1.79	0.963	AAO2
CL8263.Contig2_All	CL8263.Contig2_All(AAO2)	0	0	1.966	0	0	0	0	AAO2
CL3763.Contig1_All	CL3763.Contig1_All(AGL11)	23.993	3.83	4.836	7.253	31.13	43.546	0.043	AGL11
CL3763.Contig5_All	CL3763.Contig5_All(AGL11)	166.163	35.836	38.97	14.033	8.306	77.476	0.02	AGL11
CL8048.Contig1_All	CL8048.Contig1_All(AGL15)	9.523	19.99	22.623	12.16	18.31	33.17	8.566	AGL15
Unigene52970_All	Unigene52970_All(CLV1)	8.596	2.003	1.07	0.333	0.216	0.433	0.016	CLV1
Unigene283_All	Unigene283_All(CLV2)	12.08	10.923	9.306	7.196	8.213	7.653	3.17	CLV2
Unigene26084_All	Unigene26084_All(DPBF3)	4.44	1.943	1.87	0.826	0.33	1.88	1.44	DPBF3
Unigene4114_All	Unigene4114_All(DPBF3)	3.043	0.183	0.296	1.453	0.566	0.123	0.58	DPBF3
Unigene31474_All	Unigene31474_All(PYL11)	0.06	0.166	1.236	0.87	0.81	8.47	53.266	PYL11
Unigene37069_All	Unigene37069_All(LRX6)	0.463	0.203	0.283	0.863	5.436	1.026	1.793	LRX6
CL10201.Contig2_All	CL10201.Contig2_All(FUS3)	0.016	23.096	29.136	19.113	15.64	14.05	0.97	FUS3
CL2957.Contig1_All	CL2957.Contig1_All(FUS3)	0	24.053	0.026	29.446	0	1.256	7.36	FUS3
CL2957.Contig3_All	CL2957.Contig3_All(FUS3)	0.01	0.466	2.636	0.236	1.276	0.28	10.106	FUS3
Unigene47017_All	Unigene47017_All(GNK2)	9.656	1.813	3.156	2.083	0.663	0.87	1.013	GNK2
CL2577.Contig2_All	CL2577.Contig2_All(GN)	2.746	0.083	0.07	0.173	0.113	2.58	0.37	GN
CL2577.Contig5_All	CL2577.Contig5_All(GN)	4.01	2.556	3.1	1.656	1.99	3.55	1.633	GN
Unigene22133_All	Unigene22133_All(GN)	3.22	4.323	6.86	3.803	3.163	2.593	0.873	GN
CL15241.Contig1_All	CL15241.Contig1_All(SERK2)	8.996	2.773	2.57	3.016	1.73	1.426	1.886	SERK2
Unigene60955_All	Unigene60955_All(SERK2)	0.05	0	0	2.49333	0	2.76	12.5733	SERK2
CL7076.Contig1_All	CL7076.Contig1_All(SERK3)	25.2567	0.816667	3.28667	1.39	0.33	3.10667	0.26	SERK3
Unigene53737_All	Unigene53737_All(WOX4)	1.19	2.243	1.473	3.06	0.336	0.913	0	WOX4
Unigene33484_All	Unigene33484_All(WOX4)	2.37	0.02	0.11	0.03	0.01	0	0.28	WOX4
Unigene31427_All	Unigene31427_All(WOX5)	0.046	0.846	0.166	0.456	0.623	0.106	1.22	WOX5
Unigene17849_All	Unigene17849_All(WOX8)	3.196	2.61	2.293	1.073	1.253	5.113	3.143	WOX8
Unigene23940_All	Unigene23940_All(WOX8)	2.996	3.986	4.413	3.06	3.09	3.903	0.676	WOX8
Unigene53962_All	Unigene53962_All(WOX11)	0.16	0.18	1.04	0.466	0.353	0.023	4.183	WOX11
Unigene48426_All	Unigene48426_All(WOX13)	1.066	0	0.293	0	0.046	0	0	WOX13
Unigene45809_All	Unigene45809_All(YUC3)	1.723	0.103	0.22	0.073	0.073	0	0	YUC3
Unigene923_All	Unigene923_All(YUC6)	2.52	1.656	1.443	0.553	0.626	1.933	0.006	YUC6
CL11828.Contig2_All	CL11828.Contig2_All(YUC10)	2.326	0.466	0.7	0.95	0.103	1.296	0	YUC10
CL11828.Contig4_All	CL11828.Contig4_All(YUC10)	1.106	11.93	9.616	7.266	2.456	2.12	0.143	YUC10
		PE	GE	HE	TE	CE	NE	ME
CL14690.Contig1_All	CL14690.Contig1_All(ABI3)	6.673	5.953	12.306	7.626	17.52	6.78	9.573	ABI3
CL2957.Contig6_All	CL2957.Contig6_All(ABI3)	0.003	9.21	27.116	9.026	24.366	4.773	19.636	ABI3
CL1608.Contig4_All	CL1608.Contig4_All(ABI5)	0.226	6.853	1.586	13.393	16.343	0.386	5.836	ABI5
CL1608.Contig5_All	CL1608.Contig5_All(ABI5)	4.283	1.14	0.42	0.07	0.043	0.653	30.026	ABI5
CL1608.Contig9_All	CL1608.Contig9_All(ABI5)	0.656	0	15.813	0	0.026	0	0.096	ABI5
CL410.Contig1_All	CL410.Contig1_All(ABI5)	0.153	226.35	194.02	288.003	218.57	74.953	161.703	ABI5
CL7306.Contig3_All	CL7306.Contig3_All(ABF2)	14.323	8.22	6.696	4.75	5.083	6.89	1.036	ABF2
CL8039.Contig3_All	CL8039.Contig3_All(ASR1)	35.693	542.223	730.233	492.69	329.663	1646.53	0.486	ASR1
CL13014.Contig3_All	CL13014.Contig3_All(MGL3)	0.02	0.02	0.16	20.31	16.543	0.013	17.016	MGL3
CL2009.Contig1_All	CL2009.Contig1_All(ECP31)	0	0	1.896	0	0	0	0	ECP31
CL10524.Contig1_All	CL10524.Contig1_All(ECP63)	0.136	3.563	55.18	30.49	130.39	2.603	129.526	ECP63
CL11042.Contig2_All	CL11042.Contig2_All(LEA14-A)	88.223	92.576	112.53	87.596	54.933	160.333	17.876	LEA14-A
CL10419.Contig2_All	CL10419.Contig2_All(LEA14-A)	275.226	60.73	173.8	195.4	429.466	600.35	1234.35	LEA14-A
CL11042.Contig1_All	CL11042.Contig1_All(LEA14-A)	203.833	37.17	56.063	38.863	13.676	145.83	9.81	LEA14-A
Unigene53455_All	Unigene53455_All(LEA18)	0.093	7.046	15.173	7.736	401.033	19.256	310.88	LEA18
Unigene36321_All	Unigene36321_All(LEA18)	0.03	3.98	8.826	4.223	6.886	8.373	95.14	LEA18
Unigene40737_All	Unigene40737_All(LEA29)	9.11	18.94	48.336	42.043	134.45	25.523	364.756	LEA29
CL8942.Contig2_All	CL8942.Contig2_All(LEA3)	79.1	0.47	1.833	0.413	0	0.08	7.546	LEA3
CL2537.Contig2_All	CL2537.Contig2_All(LEA46)	2.226	30.486	100.096	100.14	439.986	51.913	622.846	LEA46
Unigene37555_All	Unigene37555_All(LEA5)	10.276	2.73	4.85	3.646	1.956	41.64	0.03	LEA5
CL6047.Contig2_All	CL6047.Contig2_All(LEA7)	31.573	0.116	0.05	0.096	0	0.026	0	LEA7
CL10175.Contig6_All	CL10175.Contig6_All(LEA7)	0	1.193	19.75	13.916	0	0.516	234.62	LEA7
CL13014.Contig1_All	CL13014.Contig1_All(MGL3)	0.48	16.756	83.196	120.413	2.143	78.37	2579.04	MGL3
CL13014.Contig6_All	CL13014.Contig6_All(MGL3)	1.956	336.143	409.63	582.446	1475.17	428.71	1702.57	MGL3
CL15273.Contig1_All	CL15273.Contig1_All(RAB28)	0	0.013	0.04	2.33	7.296	0.076	0.933	RAB28
CL2248.Contig1_All	CL2248.Contig1_All(PYL8)	130.733	159.336	154.07	146.11	150.933	97.95	207.1	PYL8
CL10580.Contig2_All	CL10580.Contig2_All(PYL8)	0.053	1.413	143.84	160.046	55.963	24.106	19.536	PYL8
CL10580.Contig3_All	CL10580.Contig3_All(PYL8)	0.526	762.336	566.573	643.026	234.366	82.61	65.633	PYL8
Unigene40919_All	Unigene40919_All(PYL9)	2.293	9.246	0.36	0.303	0.2	4.23	0.13	PYL9
Unigene43952_All	Unigene43952_All(PYL4)	0.93	0.106	0.943	1.733	6.393	0.62	6.713	PYL4
Unigene46738_All	Unigene46738_All(PYR1)	6.636	4.94	9.58	5.996	7.51	5.853	10.433	PYR1
Unigene618_All	Unigene618_All(PYL4)	11.646	0.473	2.346	2.76	3.85	7.066	4.4	PYL4
Unigene32226_All	Unigene32226_All(PYL3)	0.293	0.276	0.563	0.266	0.783	3.006	2.063	PYL3

## Sheet: 第一部分
Gene ID		PE	GE	HE	TE	CE	NE	ME	Abbreviations
Unigene40048_All	Unigene40048_All(AAO2)	1.933	0.15	0.91	0.6	0.676	1.79	0.963	AAO2
CL8263.Contig2_All	CL8263.Contig2_All(AAO2)	0	0	1.966	0	0	0	0	AAO2
CL3763.Contig1_All	CL3763.Contig1_All(AGL11)	23.993	3.83	4.836	7.253	31.13	43.546	0.043	AGL11
CL3763.Contig5_All	CL3763.Contig5_All(AGL11)	166.163	35.836	38.97	14.033	8.306	77.476	0.02	AGL11
CL8048.Contig1_All	CL8048.Contig1_All(AGL15)	9.523	19.99	22.623	12.16	18.31	33.17	8.566	AGL15
Unigene52970_All	Unigene52970_All(CLV1)	8.596	2.003	1.07	0.333	0.216	0.433	0.016	CLV1
Unigene283_All	Unigene283_All(CLV2)	12.08	10.923	9.306	7.196	8.213	7.653	3.17	CLV2
Unigene26084_All	Unigene26084_All(DPBF3)	4.44	1.943	1.87	0.826	0.33	1.88	1.44	DPBF3
Unigene4114_All	Unigene4114_All(DPBF3)	3.043	0.183	0.296	1.453	0.566	0.123	0.58	DPBF3
CL10201.Contig2_All	CL10201.Contig2_All(FUS3)	0.016	23.096	29.136	19.113	15.64	14.05	0.97	FUS3
CL2957.Contig1_All	CL2957.Contig1_All(FUS3)	0	24.053	0.026	29.446	0	1.256	7.36	FUS3
CL2957.Contig3_All	CL2957.Contig3_All(FUS3)	0.01	0.466	2.636	0.236	1.276	0.28	10.106	FUS3
CL2577.Contig2_All	CL2577.Contig2_All(GN)	2.746	0.083	0.07	0.173	0.113	2.58	0.37	GN
CL2577.Contig5_All	CL2577.Contig5_All(GN)	4.01	2.556	3.1	1.656	1.99	3.55	1.633	GN
Unigene22133_All	Unigene22133_All(GN)	3.22	4.323	6.86	3.803	3.163	2.593	0.873	GN
Unigene47017_All	Unigene47017_All(GNK2)	9.656	1.813	3.156	2.083	0.663	0.87	1.013	GNK2
Unigene37069_All	Unigene37069_All(LRX6)	0.463	0.203	0.283	0.863	5.436	1.026	1.793	LRX6
CL15273.Contig1_All	CL15273.Contig1_All(RAB28)	0	0.013	0.04	2.33	7.296	0.076	0.933	RAB28
CL15241.Contig1_All	CL15241.Contig1_All(SERK2)	8.996	2.773	2.57	3.016	1.73	1.426	1.886	SERK2
Unigene60955_All	Unigene60955_All(SERK2)	0.05	0	0	2.49333	0	2.76	12.5733	SERK2
CL7076.Contig1_All	CL7076.Contig1_All(SERK3)	25.2567	0.816667	3.28667	1.39	0.33	3.10667	0.26	SERK3
Unigene53737_All	Unigene53737_All(WOX4)	1.19	2.243	1.473	3.06	0.336	0.913	0	WOX4
Unigene33484_All	Unigene33484_All(WOX4)	2.37	0.02	0.11	0.03	0.01	0	0.28	WOX4
Unigene31427_All	Unigene31427_All(WOX5)	0.046	0.846	0.166	0.456	0.623	0.106	1.22	WOX5
Unigene17849_All	Unigene17849_All(WOX8)	3.196	2.61	2.293	1.073	1.253	5.113	3.143	WOX8
Unigene23940_All	Unigene23940_All(WOX8)	2.996	3.986	4.413	3.06	3.09	3.903	0.676	WOX8
Unigene53962_All	Unigene53962_All(WOX11)	0.16	0.18	1.04	0.466	0.353	0.023	4.183	WOX11
Unigene48426_All	Unigene48426_All(WOX13)	1.066	0	0.293	0	0.046	0	0	WOX13
Unigene45809_All	Unigene45809_All(YUC3)	1.723	0.103	0.22	0.073	0.073	0	0	YUC3
Unigene923_All	Unigene923_All(YUC6)	2.52	1.656	1.443	0.553	0.626	1.933	0.006	YUC6
CL11828.Contig2_All	CL11828.Contig2_All(YUC10)	2.326	0.466	0.7	0.95	0.103	1.296	0	YUC10
CL11828.Contig4_All	CL11828.Contig4_All(YUC10)	1.106	11.93	9.616	7.266	2.456	2.12	0.143	YUC10

## Sheet: 第二部分
		PE	GE	HE	TE	CE	NE	ME
CL7306.Contig3_All	CL7306.Contig3_All(ABF2)	14.323	8.22	6.696	4.75	5.083	6.89	1.036	ABF2
CL14690.Contig1_All	CL14690.Contig1_All(ABI3)	6.673	5.953	12.306	7.626	17.52	6.78	9.573	ABI3
CL2957.Contig6_All	CL2957.Contig6_All(ABI3)	0.003	9.21	27.116	9.026	24.366	4.773	19.636	ABI3
CL1608.Contig4_All	CL1608.Contig4_All(ABI5)	0.226	6.853	1.586	13.393	16.343	0.386	5.836	ABI5
CL1608.Contig5_All	CL1608.Contig5_All(ABI5)	4.283	1.14	0.42	0.07	0.043	0.653	30.026	ABI5
CL1608.Contig9_All	CL1608.Contig9_All(ABI5)	0.656	0	15.813	0	0.026	0	0.096	ABI5
CL410.Contig1_All	CL410.Contig1_All(ABI5)	0.153	226.35	194.02	288.003	218.57	74.953	161.703	ABI5
CL8039.Contig3_All	CL8039.Contig3_All(ASR1)	35.693	542.223	730.233	492.69	329.663	1646.53	0.486	ASR1
CL2009.Contig1_All	CL2009.Contig1_All(ECP31)	0	0	1.896	0	0	0	0	ECP31
CL10524.Contig1_All	CL10524.Contig1_All(ECP63)	0.136	3.563	55.18	30.49	130.39	2.603	129.526	ECP63
CL8942.Contig2_All	CL8942.Contig2_All(LEA3)	79.1	0.47	1.833	0.413	0	0.08	7.546	LEA3
Unigene37555_All	Unigene37555_All(LEA5)	10.276	2.73	4.85	3.646	1.956	41.64	0.03	LEA5
CL6047.Contig2_All	CL6047.Contig2_All(LEA7)	31.573	0.116	0.05	0.096	0	0.026	0	LEA7
CL10175.Contig6_All	CL10175.Contig6_All(LEA7)	0	1.193	19.75	13.916	0	0.516	234.62	LEA7
CL11042.Contig2_All	CL11042.Contig2_All(LEA14-A)	88.223	92.576	112.53	87.596	54.933	160.333	17.876	LEA14-A
CL10419.Contig2_All	CL10419.Contig2_All(LEA14-A)	275.226	60.73	173.8	195.4	429.466	600.35	1234.35	LEA14-A
CL11042.Contig1_All	CL11042.Contig1_All(LEA14-A)	203.833	37.17	56.063	38.863	13.676	145.83	9.81	LEA14-A
Unigene53455_All	Unigene53455_All(LEA18)	0.093	7.046	15.173	7.736	401.033	19.256	310.88	LEA18
Unigene36321_All	Unigene36321_All(LEA18)	0.03	3.98	8.826	4.223	6.886	8.373	95.14	LEA18
Unigene40737_All	Unigene40737_All(LEA29)	9.11	18.94	48.336	42.043	134.45	25.523	364.756	LEA29
CL2537.Contig2_All	CL2537.Contig2_All(LEA46)	2.226	30.486	100.096	100.14	439.986	51.913	622.846	LEA46
CL13014.Contig3_All	CL13014.Contig3_All(MGL3)	0.02	0.02	0.16	20.31	16.543	0.013	17.016	MGL3
CL13014.Contig1_All	CL13014.Contig1_All(MGL3)	0.48	16.756	83.196	120.413	2.143	78.37	2579.04	MGL3
CL13014.Contig6_All	CL13014.Contig6_All(MGL3)	1.956	336.143	409.63	582.446	1475.17	428.71	1702.57	MGL3
Unigene32226_All	Unigene32226_All(PYL3)	0.293	0.276	0.563	0.266	0.783	3.006	2.063	PYL3
Unigene43952_All	Unigene43952_All(PYL4)	0.93	0.106	0.943	1.733	6.393	0.62	6.713	PYL4
Unigene618_All	Unigene618_All(PYL4)	11.646	0.473	2.346	2.76	3.85	7.066	4.4	PYL4
CL2248.Contig1_All	CL2248.Contig1_All(PYL8)	130.733	159.336	154.07	146.11	150.933	97.95	207.1	PYL8
CL10580.Contig2_All	CL10580.Contig2_All(PYL8)	0.053	1.413	143.84	160.046	55.963	24.106	19.536	PYL8
CL10580.Contig3_All	CL10580.Contig3_All(PYL8)	0.526	762.336	566.573	643.026	234.366	82.61	65.633	PYL8
Unigene40919_All	Unigene40919_All(PYL9)	2.293	9.246	0.36	0.303	0.2	4.23	0.13	PYL9
Unigene31474_All	Unigene31474_All(PYL11)	0.06	0.166	1.236	0.87	0.81	8.47	53.266	PYL11
Unigene46738_All	Unigene46738_All(PYR1)	6.636	4.94	9.58	5.996	7.51	5.853	10.433	PYR1
