# Supplementary material for: Transcriptome Landscape Analyses of the Regulatory Network for Zygotic Embryo Development in Paeonia ostii
Source: Int J Mol Sci. 2023 Jun 27;24(13):10715. doi: 10.3390/ijms241310715 (PMC10342179; doi:10.3390/ijms241310715)
Supplement: Supplementary file 1 [file ijms-24-10715-s001.zip › Table S2.xlsx]

## Sheet: Sheet1
Table S2. Summary of RNA-Seq data and reads of the transcriptome
Sample	Total Raw Reads (M)	Total Clean Reads (M)	Total Clean Bases (Gb)	Clean Reads Q20 (%)	Clean Reads Q30 (%)	Clean Reads Ratio (%)
PE_1	86.08	75.36	11.3	97.24	88.99	87.54
PE_2	84.32	74.68	11.2	97.16	88.75	88.57
PE_3	86.08	76.8	11.52	97.27	89.22	89.22
GE_1	84.32	74.36	11.15	97.03	88.34	88.18
GE_2	84.32	74.5	11.17	96.97	88.13	88.35
GE_3	86.08	76.56	11.48	97.11	88.73	88.94
HE_1	80.81	71.45	10.72	97.05	88.42	88.42
HE_2	82.23	72.93	10.94	97.11	88.75	88.69
HE_3	80.81	72.72	10.91	97.18	88.94	89.99
TE_1	84.32	74.86	11.23	97.18	88.69	88.77
TE_2	81.24	72.77	10.92	97.13	88.55	89.57
TE_3	82.57	73.57	11.04	96.97	88.32	89.1
CE_1	86.08	76.32	11.45	96.97	88.06	88.67
CE_2	86.08	76.67	11.5	97.09	88.68	89.07
CE_3	80.81	71.66	10.75	97.09	88.69	88.68
NE_1	86.08	71.21	10.68	96.94	88.57	82.73
NE_2	87.83	73.35	11	96.9	88.44	83.51
NE_3	86.75	68.32	10.25	97.28	89.54	78.75
ME_1	91.35	75.71	11.36	96.85	88.34	82.89
ME_2	89.59	73.01	10.95	97.19	89.34	81.49
ME_3	79.8	65.23	9.79	97.09	89.08	81.74
