# Supplementary material for: Transcriptome Landscape Analyses of the Regulatory Network for Zygotic Embryo Development in Paeonia ostii
Source: Int J Mol Sci. 2023 Jun 27;24(13):10715. doi: 10.3390/ijms241310715 (PMC10342179; doi:10.3390/ijms241310715)
Supplement: Supplementary file 1 [file ijms-24-10715-s001.zip › Table S3.xlsx]

## Sheet: PE Vs GE
Table S3. The up and down genes of the transcriptome
Gene ID	PE FPKM	GE FPKM	log2(GE/PE)	Qvalue(PE-vs-GE)	Pvalue(PE-vs-GE)
CL1.Contig2_All	5.996	0.11	-5.77631	7.62195e-134	4.86822e-134
CL1.Contig4_All	0	0.206	4.31141	0.000325927	0.00132981
CL10.Contig11_All	2.953	0.94	-1.66834	1.07016e-27	1.87012e-27
CL10.Contig18_All	0.05	0.163	1.75486	1.46074e-05	5.34129e-05
CL10.Contig19_All	1.03	0.39	-1.41436	2.04563e-16	4.66639e-16
CL10.Contig22_All	0.243	0.603	1.29156	1.14922e-05	4.16673e-05
CL10.Contig23_All	0	0.183	5.07847	4.46571e-06	1.57525e-05
CL10.Contig25_All	0.183	0	-5.89981	7.54837e-09	2.28258e-08
CL10.Contig2_All	11.016	3.616	-1.61293	1.15192e-166	6.23467e-167
CL10.Contig3_All	0.986	0.186	-2.39615	2.15827e-15	5.08023e-15
CL10.Contig6_All	0.336	0.076	-2.09785	2.57398e-10	7.27647e-10
CL100.Contig2_All	1.736	0.033	-5.79074	1.73334e-41	2.40062e-41
CL100.Contig3_All	3.216	0.103	-4.9881	6.423e-79	5.9268e-79
CL1000.Contig1_All	0.716	2.576	1.8324	8.6462e-14	2.14287e-13
CL10001.Contig1_All	3.57	0	-9.90601	1.00981e-78	9.33315e-79
CL10001.Contig2_All	6.116	1.99	-1.62862	2.35428e-73	2.27926e-73
CL10002.Contig1_All	0.176	2.553	3.82296	1.05555e-40	1.48094e-40
CL10004.Contig1_All	0.513	0.06	-3.10641	2.35353e-09	6.95004e-09
CL10004.Contig2_All	0.736	0.156	-2.23372	1.14527e-08	3.48973e-08
CL10005.Contig1_All	1.816	0.896	-1.0268	1.27645e-22	2.48237e-22
CL10005.Contig3_All	15.11	4.776	-1.67479	0	0
CL10005.Contig4_All	10.243	0.666	-3.93452	0	0
CL10005.Contig5_All	2.693	0.05	-5.80513	4.57117e-196	2.16662e-196
CL10005.Contig6_All	3.813	1.203	-1.67928	8.85788e-99	7.02763e-99
CL10006.Contig2_All	11.09	0.426	-4.71325	0	0
CL10007.Contig2_All	3.043	9.706	1.66494	7.90455e-231	3.26634e-231
CL10008.Contig3_All	0.726	0.243	-1.63122	0.000241964	0.000972794
CL1001.Contig10_All	2.863	0	-9.50983	1.15941e-63	1.23087e-63
CL1001.Contig11_All	38.983	5.97	-2.71617	0	0
CL1001.Contig12_All	89.023	0.003	-15.5196	0	0
CL1001.Contig13_All	5.61	0.586	-3.27196	8.52672e-119	5.94933e-119
CL1001.Contig14_All	83.523	0.173	-8.92736	0	0
CL1001.Contig16_All	41.686	0.096	-8.75703	0	0
CL1001.Contig1_All	34.326	1.226	-4.81703	0	0
CL1001.Contig2_All	52.29	0.37	-7.14993	0	0
CL1001.Contig3_All	35.82	0.563	-6.00736	0	0
CL1001.Contig4_All	20.453	0.043	-8.8612	0	0
CL1001.Contig5_All	25.366	1.543	-4.05034	0	0
CL1001.Contig6_All	82.613	0.363	-7.83561	0	0
CL1001.Contig7_All	3.03	0	-9.75454	1.33889e-72	1.30495e-72
CL1001.Contig8_All	92.31	0.1	-9.90303	0	0
CL1001.Contig9_All	24.973	0.626	-5.33538	0	0
CL10010.Contig1_All	2.776	0	-8.35189	6.69278e-34	1.0421e-33
CL10010.Contig2_All	5.006	0.036	-7.14137	9.7255e-116	6.90237e-116
CL10010.Contig3_All	4.77	0.053	-6.49711	4.13385e-129	2.70849e-129
CL10012.Contig1_All	0.756	0.16	-2.23918	3.26774e-09	9.70894e-09
CL10012.Contig2_All	0.366	0.03	-3.68362	0.000194256	0.000775767
CL10013.Contig1_All	0.226	0.566	1.34702	3.06355e-08	9.52444e-08
CL10013.Contig2_All	2.1	0.726	-1.53863	8.16867e-55	9.55595e-55
CL10013.Contig3_All	2.3	0.266	-3.11569	1.71984e-134	1.09501e-134
CL10014.Contig1_All	1.406	0.026	-5.76711	1.78607e-14	4.32761e-14
CL10014.Contig2_All	5.313	0.183	-4.88306	6.16149e-74	5.9337e-74
CL10015.Contig1_All	13.06	0.386	-5.09089	1.58773e-301	5.11139e-302
CL10015.Contig2_All	61.756	2.176	-4.83069	0	0
CL10015.Contig4_All	43.306	0.533	-6.37021	0	0
CL10015.Contig6_All	323.453	1.976	-7.35969	0	0
CL10018.Contig1_All	26.256	1.11	-4.58438	0	0
CL10018.Contig2_All	37.193	4.233	-3.1441	0	0
CL1002.Contig4_All	1.203	0.35	-1.83754	6.75118e-05	0.000259102
CL10020.Contig1_All	56.276	28.073	-1.03121	2.46189e-80	2.24679e-80
CL10020.Contig3_All	12.49	34.836	1.4672	1.38887e-290	4.63904e-291
CL10021.Contig1_All	1.973	0	-8.03988	1.49302e-28	2.56416e-28
CL10021.Contig3_All	0.39	0	-5.35491	1.15352e-06	3.91578e-06
CL10022.Contig2_All	24.706	8.47	-1.55437	1.781e-249	6.88483e-250
CL10024.Contig1_All	19.96	9.59	-1.06239	8.56432e-204	3.92327e-204
CL10026.Contig1_All	3.136	0.273	-3.5416	2.24881e-19	4.72888e-19
CL10026.Contig2_All	1.786	7.156	1.96363	4.41078e-16	1.01621e-15
CL10027.Contig2_All	53.976	149.003	1.45923	0	0
CL10029.Contig1_All	1.696	0.183	-3.23359	1.17256e-25	2.13352e-25
CL10029.Contig2_All	0.593	0.213	-1.49349	2.64772e-05	9.86436e-05
CL1003.Contig1_All	1.616	0.02	-6.37422	9.0445e-21	1.83624e-20
CL1003.Contig3_All	1.263	0.133	-3.26619	1.096e-16	2.47966e-16
CL10030.Contig1_All	90.44	28.643	-1.67307	0	0
CL10030.Contig2_All	0.98	0.306	-1.70661	2.45265e-08	7.59496e-08
CL10030.Contig3_All	1.27	0.27	-2.26647	6.46005e-13	1.65032e-12
CL10032.Contig1_All	1.23	0.02	-5.95664	3.34351e-16	7.67545e-16
CL10032.Contig2_All	0.46	0	-4.55809	0.000156722	0.000621072
CL10033.Contig1_All	0.67	0	-5.61908	1.23515e-07	3.97021e-07
CL10034.Contig1_All	1.923	0.353	-2.46299	4.50338e-20	9.3007e-20
CL10034.Contig2_All	1.73	0.54	-1.67834	1.01509e-16	2.29442e-16
CL10035.Contig1_All	32.123	0.38	-6.42239	0	0
CL10035.Contig2_All	32.42	9.91	-1.72088	0	0
CL10036.Contig1_All	343.003	139.17	-1.31649	0	0
CL10036.Contig2_All	52.853	14.486	-1.88113	1.94992e-302	6.25915e-303
CL10036.Contig3_All	0.17	0	-4.38996	0.000334984	0.00136774
CL10036.Contig4_All	402.396	56.553	-2.84569	0	0
CL10036.Contig5_All	111.503	15.71	-2.84561	0	0
CL10037.Contig2_All	1.053	0.396	-1.41414	3.24019e-18	7.02091e-18
CL10039.Contig1_All	1.543	0	-7.26858	1.20023e-18	2.57022e-18
CL1004.Contig10_All	3.223	0	-9.55419	3.36059e-65	3.51528e-65
CL1004.Contig2_All	25.343	5.626	-2.18556	6.53304e-259	2.44316e-259
CL1004.Contig3_All	10.726	3.353	-1.69113	1.10732e-86	9.59432e-87
CL1004.Contig4_All	6.383	0.44	-3.86528	1.7647e-200	8.20883e-201
CL1004.Contig5_All	9.24	0.776	-3.58242	1.46026e-109	1.07824e-109
CL1004.Contig6_All	6.813	2.813	-1.28902	1.21826e-40	1.71052e-40
CL1004.Contig7_All	2.463	0.526	-2.23653	2.17764e-36	3.25657e-36
CL1004.Contig8_All	3.22	0.016	-7.64111	5.19275e-94	4.26671e-94
CL10040.Contig1_All	1.923	0	-8.99074	4.49796e-48	5.69563e-48
CL10040.Contig2_All	7.99	2.266	-1.82574	3.17309e-93	2.62105e-93
CL10041.Contig1_All	0.073	0.97	3.71043	6.45216e-31	1.05701e-30
CL10041.Contig2_All	4.173	0.153	-4.78802	1.085e-156	6.16107e-157
CL10041.Contig6_All	0.346	0.106	-1.69848	0.000817248	0.00346035
CL10043.Contig1_All	2.603	0.586	-2.16641	4.93151e-38	7.18916e-38
CL10043.Contig4_All	1.71	0.416	-2.05133	2.7161e-39	3.88753e-39
CL10043.Contig5_All	4.65	1.423	-1.70687	7.56022e-64	8.00772e-64
CL10043.Contig6_All	7.643	2.24	-1.78167	9.70492e-101	7.60964e-101
CL10044.Contig2_All	1.31	0	-7.12058	3.4829e-17	7.76933e-17
CL10045.Contig1_All	9.543	0.443	-4.43512	3.97363e-295	1.31162e-295
CL10045.Contig2_All	2.54	0.12	-4.41852	1.31161e-153	7.55294e-154
CL10045.Contig3_All	2.26	0.143	-3.98231	1.4247e-136	8.97292e-137
CL10045.Contig5_All	0.343	0.046	-2.85965	4.25175e-15	1.00994e-14
CL10046.Contig1_All	6.03	1.93	-1.65881	7.3529e-103	5.68103e-103
CL10048.Contig2_All	0	1.246	4.90135	1.45364e-05	5.31472e-05
CL10049.Contig1_All	5.6	21.356	1.91545	2.10134e-199	9.8279e-200
CL1005.Contig11_All	1.62	0.57	-1.51657	4.84394e-32	7.79072e-32
CL1005.Contig1_All	1.43	0.703	-1.03562	1.47061e-15	3.44349e-15
CL1005.Contig2_All	0.156	0.386	1.3298	1.05364e-07	3.36985e-07
CL1005.Contig3_All	2.636	1.176	-1.17107	6.44589e-23	1.24547e-22
CL1005.Contig4_All	1.936	0.156	-3.60265	1.12306e-52	1.34614e-52
CL1005.Contig5_All	0	0.156	4.46572	0.000161161	0.000639163
CL1005.Contig6_All	1.446	0.536	-1.46065	1.34575e-10	3.75783e-10
CL1005.Contig7_All	0.146	1.07	2.84547	2.71701e-26	4.87933e-26
CL10050.Contig1_All	0.24	0.013	-4.07043	1.93537e-05	7.13429e-05
CL10050.Contig2_All	1.803	0.61	-1.56897	2.36285e-12	6.16187e-12
CL10050.Contig3_All	0.4	0	-5.51211	3.19089e-07	1.04739e-06
CL10051.Contig4_All	0	0.916	5.90135	2.43085e-09	7.18543e-09
CL10052.Contig2_All	1.013	0.166	-2.63471	2.13747e-06	7.38038e-06
CL10053.Contig1_All	2.63	0.303	-3.116	2.33221e-74	2.23714e-74
CL10055.Contig1_All	0.32	0	-5.14567	5.33271e-06	1.89004e-05
CL10055.Contig2_All	0.46	0.023	-4.38184	1.86114e-06	6.40122e-06
CL10056.Contig2_All	0.33	0.03	-3.55809	0.000363232	0.00148864
CL10059.Contig1_All	1.61	0.01	-7.40244	4.7385e-38	6.90579e-38
CL1006.Contig2_All	1.906	0.19	-3.34452	5.63003e-102	4.37812e-102
CL1006.Contig3_All	0	0.17	6.59204	1.28474e-13	3.20159e-13
CL1006.Contig4_All	3.246	0.62	-2.39805	1.32096e-116	9.33181e-117
CL1006.Contig5_All	5.7	1.196	-2.26512	5.47625e-184	2.73257e-184
CL10060.Contig1_All	0.13	0.023	-2.40975	0.000596944	0.00249872
CL10060.Contig2_All	0.58	0.28	-1.03635	0.000179136	0.000713044
CL10061.Contig3_All	0.36	1.15	1.66385	1.59715e-09	4.67655e-09
CL10062.Contig1_All	1.966	5.626	1.50596	6.71791e-47	8.64358e-47
CL10062.Contig2_All	8.9	1.48	-2.59742	2.29917e-169	1.22934e-169
CL10063.Contig1_All	0.75	0	-6.59051	7.65468e-13	1.96095e-12
CL10064.Contig1_All	0.05	0.556	3.44686	2.02395e-06	6.97629e-06
CL10064.Contig2_All	10.123	1.016	-3.3147	1.85133e-159	1.03487e-159
CL10064.Contig3_All	19.466	9.49	-1.04234	1.52344e-113	1.09563e-113
CL10065.Contig1_All	9.053	0.093	-6.58514	2.35455e-96	1.9009e-96
CL10065.Contig2_All	26.686	0.213	-6.97333	0	0
CL10066.Contig1_All	1.093	0	-7.99868	6.53343e-28	1.13682e-27
CL10066.Contig2_All	1.75	0	-8.58641	1.48465e-38	2.14694e-38
CL10066.Contig3_All	2.42	0.033	-6.20704	3.36825e-52	4.06113e-52
CL10068.Contig1_All	2.33	0.496	-2.2489	3.90368e-23	7.50575e-23
CL10068.Contig2_All	1.213	0.176	-2.76097	2.63078e-17	5.84558e-17
CL10069.Contig2_All	0	0.58	6.09748	2.1956e-10	6.18861e-10
CL1007.Contig1_All	1.993	0.303	-2.7148	1.80352e-32	2.88116e-32
CL1007.Contig2_All	0.496	0.2	-1.32304	4.98831e-05	0.000189681
CL1007.Contig3_All	79.443	17.283	-2.21164	0	0
CL1007.Contig4_All	0.04	1.343	5.10171	4.11927e-30	6.85481e-30
CL1007.Contig5_All	37.743	12.523	-1.6036	1.36291e-288	4.58042e-289
CL10070.Contig1_All	12.733	0	-11.3682	1.41648e-169	7.5683e-170
CL10070.Contig2_All	27.006	0.023	-10.1241	0	0
CL10071.Contig1_All	45.166	20.633	-1.13614	0	0
CL10071.Contig3_All	0.373	0.04	-3.35758	4.9433e-06	1.74915e-05
CL10072.Contig1_All	3.33	0	-7.42975	2.19866e-20	4.50643e-20
CL10072.Contig2_All	1.136	0	-6.24596	1.19326e-10	3.32548e-10
CL10074.Contig1_All	1.99	0	-7.84349	1.27681e-25	2.32526e-25
CL10074.Contig2_All	1.766	0.086	-4.39475	5.12902e-11	1.4079e-10
CL10074.Contig3_All	1.133	0	-5.52223	2.92388e-07	9.58038e-07
CL10075.Contig3_All	19.733	6.84	-1.53604	8.21238e-150	4.83104e-150
CL10076.Contig1_All	0.773	0.03	-4.7708	4.32969e-14	1.06258e-13
CL10076.Contig2_All	0.673	0.02	-5.06032	2.14643e-17	4.75598e-17
CL10076.Contig3_All	1.24	0.066	-4.28488	1.10151e-30	1.81221e-30
CL10077.Contig2_All	1.55	0.026	-5.9813	1.9258e-16	4.38989e-16
CL10078.Contig5_All	1.596	0.73	-1.14429	3.25368e-12	8.52812e-12
CL10079.Contig1_All	0.146	0	-4.70628	7.49794e-05	0.000288489
CL10079.Contig2_All	0.2	0.043	-2.25873	0.000181176	0.000721443
CL1008.Contig10_All	0.773	1.843	1.24191	2.87956e-11	7.82714e-11
CL1008.Contig13_All	1.746	0.753	-1.2123	1.16226e-29	1.95244e-29
CL1008.Contig14_All	0.08	0.453	2.46914	6.93291e-14	1.71286e-13
CL1008.Contig16_All	0	0.036	4.22616	0.000468822	0.00193611
CL1008.Contig17_All	0.256	0.023	-3.49843	2.60892e-18	5.63997e-18
CL1008.Contig19_All	1.433	0.083	-4.07013	6.96921e-101	5.46065e-101
CL1008.Contig21_All	13.92	5.12	-1.44915	4.19708e-136	2.65064e-136
CL1008.Contig24_All	0.036	0.233	2.70554	1.2183e-10	3.39657e-10
CL1008.Contig25_All	2.713	0	-8.98466	6.48429e-48	8.22757e-48
CL1008.Contig26_All	7.583	2.626	-1.53755	3.3297e-137	2.08975e-137
CL1008.Contig27_All	0.456	2.113	2.20508	5.52818e-65	5.79662e-65
CL1008.Contig28_All	91.83	33.673	-1.45429	0	0
CL1008.Contig2_All	0.02	0.646	5.01686	5.91325e-31	9.67949e-31
CL1008.Contig3_All	0.906	0.173	-2.42431	2.1039e-76	1.98266e-76
CL1008.Contig6_All	0.01	0.12	3.51545	0.000346143	0.00141443
CL1008.Contig7_All	0.816	0.213	-1.93078	2.45756e-28	4.24003e-28
CL1008.Contig8_All	0.643	0.14	-2.21404	9.60117e-15	2.30679e-14
CL1008.Contig9_All	3.866	0.2	-4.26531	2.36773e-288	7.96628e-289
CL10080.Contig1_All	0.416	1.946	2.21625	2.23481e-30	3.69965e-30
CL10081.Contig1_All	25.156	7.05	-1.84838	0	0
CL10081.Contig2_All	0.28	0	-6.46323	5.56268e-12	1.47058e-11
CL10081.Contig3_All	10.983	0.813	-3.77773	0	0
CL10081.Contig4_All	0.533	0.1	-2.38982	1.3353e-06	4.55287e-06
CL10082.Contig2_All	2.326	0.226	-3.38942	3.90452e-19	8.25755e-19
CL10082.Contig4_All	132.196	47.81	-1.4866	0	0
CL10083.Contig3_All	0.173	0.5	1.52707	7.5493e-08	2.39528e-07
CL10084.Contig1_All	6.146	0.886	-2.81535	2.18992e-89	1.86124e-89
CL10085.Contig1_All	3.76	0.156	-4.58907	3.50027e-46	4.54771e-46
CL10085.Contig2_All	2.746	0	-6.52492	2.16547e-12	5.63994e-12
CL10085.Contig3_All	12.013	0.686	-4.14934	2.25256e-185	1.11809e-185
CL10086.Contig2_All	1.46	0.213	-2.78897	1.94843e-13	4.88602e-13
CL10087.Contig1_All	1.596	0.273	-2.60116	1.22716e-09	3.57419e-09
CL10088.Contig3_All	2.463	0.866	-1.51492	3.98753e-76	3.76484e-76
CL10088.Contig4_All	1.98	4.85	1.28742	1.55796e-118	1.089e-118
CL10089.Contig1_All	24.143	0.87	-4.80356	0	0
CL10089.Contig2_All	9.3	1.933	-2.27261	6.94708e-231	2.86939e-231
CL1009.Contig1_All	0.02	0.653	5.07512	2.07913e-21	4.15508e-21
CL1009.Contig2_All	0.216	0.776	1.81829	3.84202e-30	6.38894e-30
CL10090.Contig1_All	146.633	3.54	-5.38811	0	0
CL10090.Contig2_All	3.313	0	-8.23974	7.12049e-32	1.14849e-31
CL10091.Contig2_All	0.45	1.236	1.44961	1.81639e-13	4.55142e-13
CL10091.Contig4_All	0.65	0.046	-3.81589	1.81754e-23	3.46817e-23
CL10091.Contig6_All	0.296	0.08	-1.86136	0.000174452	0.000693869
CL10091.Contig7_All	4.283	0.993	-2.11789	3.87343e-67	3.97262e-67
CL10091.Contig8_All	0	0.18	5.6994	2.20105e-08	6.80204e-08
CL10091.Contig9_All	1.363	0.39	-1.82158	1.06179e-18	2.27057e-18
CL10092.Contig1_All	2.056	0.073	-4.79958	3.4534e-30	5.73704e-30
CL10093.Contig1_All	0.093	0.636	2.75933	2.5923e-06	9.00789e-06
CL10094.Contig3_All	9.263	26.443	1.50885	0	0
CL10095.Contig1_All	15.946	4.403	-1.86917	2.13091e-147	1.26911e-147
CL10095.Contig2_All	4.003	1.13	-1.835	4.47194e-38	6.51521e-38
CL10095.Contig3_All	0.066	0.29	2.11819	0.000127447	0.000500279
CL10096.Contig1_All	0	0.79	7.63876	2.37006e-24	4.43665e-24
CL10096.Contig2_All	0.083	43.023	9.00912	0	0
CL10096.Contig3_All	0.263	355.536	10.3993	0	0
CL10096.Contig4_All	0.336	251.406	9.52607	0	0
CL10097.Contig2_All	0.43	0	-6.0327	1.69616e-09	4.97194e-09
CL10098.Contig1_All	1.56	0.083	-4.25539	9.36873e-90	7.94504e-90
CL10098.Contig2_All	2.223	0.33	-2.75201	4.9956e-64	5.28194e-64
CL10098.Contig3_All	2.566	0.29	-3.13421	5.58625e-111	4.08582e-111
CL10098.Contig4_All	12.653	2.953	-2.09838	0	0
CL10098.Contig5_All	3.396	0.806	-2.07558	5.0182e-106	3.79774e-106
CL101.Contig11_All	0.24	0.506	1.06765	6.10569e-07	2.0376e-06
CL101.Contig13_All	3.666	9.113	1.30283	6.48288e-113	4.67967e-113
CL101.Contig14_All	1.563	3.79	1.27001	1.57905e-35	2.3935e-35
CL101.Contig1_All	1.436	5.696	1.98061	1.13556e-124	7.64868e-125
CL101.Contig2_All	4.683	0.826	-2.52774	8.74816e-148	5.1999e-148
CL101.Contig3_All	8.336	0.14	-5.93335	2.72146e-173	1.42719e-173
CL101.Contig5_All	9.63	2.853	-1.7628	8.39597e-204	3.84576e-204
CL101.Contig7_All	0.03	0.17	2.57246	3.81768e-07	1.25954e-06
CL101.Contig8_All	0.06	0	-4.83958	3.61926e-05	0.000136057
CL101.Contig9_All	0.293	0	-7.12568	3.11685e-17	6.94051e-17
CL1010.Contig2_All	2.233	0.783	-1.51863	8.89134e-22	1.76092e-21
CL10101.Contig1_All	50.32	8.816	-2.52135	0	0
CL10101.Contig3_All	136.096	42.566	-1.68348	0	0
CL10101.Contig4_All	1.376	0.25	-2.47462	3.37557e-52	4.07011e-52
CL10101.Contig5_All	5.836	0.643	-3.19535	1.74567e-253	6.65257e-254
CL10101.Contig6_All	1.71	0	-9.85801	9.91327e-77	9.316e-77
CL10101.Contig7_All	3.36	0.066	-5.64854	5.6917e-64	6.02114e-64
CL10104.Contig1_All	0.006	0.153	4.37773	9.2772e-07	3.13232e-06
CL10104.Contig2_All	0.01	0.116	3.68166	0.000129991	0.000510513
CL10105.Contig1_All	0.07	0.823	3.48631	0.000358389	0.00146639
CL10106.Contig1_All	0.36	0	-7.10832	4.54756e-17	1.01784e-16
CL10106.Contig3_All	0.783	0.103	-2.95224	1.35633e-27	2.37406e-27
CL10106.Contig4_All	7.156	1.533	-2.22762	2.55585e-168	1.37374e-168
CL10108.Contig1_All	0.25	0	-4.51954	0.000188077	0.000749742
CL10108.Contig2_All	0.686	0	-6.08233	9.41376e-10	2.72845e-09
CL10108.Contig3_All	1.253	0.24	-2.3768	8.81515e-14	2.18528e-13
CL10108.Contig4_All	1.706	0.146	-3.56282	1.02201e-30	1.68036e-30
CL10109.Contig1_All	0.333	0.066	-2.32927	0.00084845	0.00359922
CL1011.Contig6_All	0	0.436	4.37123	0.000250788	0.00100938
CL10110.Contig1_All	1.706	0.453	-1.92717	1.10585e-12	2.84826e-12
CL10110.Contig2_All	2.333	0.19	-3.68362	6.73015e-12	1.78511e-11
CL10111.Contig1_All	5.73	1.94	-1.56913	1.14235e-74	1.09246e-74
CL10111.Contig2_All	3.006	0.6	-2.33339	8.91758e-70	8.92373e-70
CL10112.Contig1_All	0.03	4.99	7.30657	2.22711e-38	3.22874e-38
CL10112.Contig2_All	0	5.153	7.85414	1.90565e-27	3.34522e-27
CL10112.Contig3_All	0	1.016	5.92859	1.77063e-09	5.19655e-09
CL10113.Contig1_All	19.166	1.923	-3.31737	0	0
CL10114.Contig1_All	0.19	0.75	1.93777	5.96791e-05	0.000228292
CL10114.Contig2_All	0.436	2.753	2.64801	2.07288e-18	4.46844e-18
CL10115.Contig2_All	1.983	0.12	-4.02797	9.00865e-102	7.01601e-102
CL10116.Contig1_All	0.033	0.416	3.55555	0.000254521	0.00102489
CL10117.Contig1_All	1.44	7.96	2.46357	5.33004e-217	2.31958e-217
CL10117.Contig2_All	0.24	1.33	2.46798	7.89684e-37	1.17284e-36
CL10117.Contig3_All	1.133	3.29	1.5321	5.29361e-40	7.49957e-40
CL10118.Contig2_All	0.853	3.176	1.87501	1.15055e-15	2.6858e-15
CL10119.Contig1_All	3.366	0.013	-8.04401	1.1519e-91	9.61694e-92
CL10119.Contig3_All	13.716	0.64	-4.44685	0	0
CL1012.Contig1_All	3.386	0.836	-2.02148	3.57463e-73	3.46893e-73
CL10120.Contig1_All	0.326	0	-6.11747	6.14486e-10	1.76546e-09
CL10120.Contig2_All	0.463	0.09	-2.36935	4.7891e-16	1.10465e-15
CL10120.Contig3_All	3.333	0.113	-4.91844	1.82992e-96	1.47684e-96
CL10120.Contig5_All	0.756	0.216	-1.81241	2.91239e-12	7.62103e-12
CL10120.Contig6_All	0.836	0.066	-3.70797	2.4344e-23	4.65665e-23
CL10123.Contig4_All	1.56	7.546	2.26265	7.08658e-149	4.18902e-149
CL10124.Contig2_All	1.026	0.346	-1.556	2.53988e-16	5.81015e-16
CL10124.Contig3_All	2.08	0.186	-3.47865	5.61556e-79	5.17911e-79
CL10124.Contig4_All	4.74	1.78	-1.41643	4.69927e-72	4.60016e-72
CL10124.Contig6_All	1.126	0.24	-2.21444	1.2446e-28	2.13297e-28
CL10127.Contig1_All	27.026	10.703	-1.34486	1.3643e-251	5.235e-252
CL10128.Contig2_All	6.026	0.98	-2.63239	2.79992e-123	1.90034e-123
CL10128.Contig3_All	1.66	0.21	-2.97519	2.18408e-41	3.0306e-41
CL10128.Contig5_All	1.883	0.866	-1.12383	1.69897e-09	4.98041e-09
CL10129.Contig1_All	1.033	0.166	-2.68362	1.0552e-05	3.81555e-05
CL10129.Contig2_All	1.62	0	-5.18612	4.02217e-06	1.41548e-05
CL1013.Contig1_All	29.366	8.56	-1.7847	0	0
CL1013.Contig2_All	19.643	0.483	-5.34807	0	0
CL1013.Contig3_All	2.116	0.64	-1.73455	7.10807e-37	1.05496e-36
CL10130.Contig1_All	8.493	0.203	-5.38768	5.719e-248	2.22071e-248
CL10130.Contig2_All	0.11	10.09	6.51009	2.17395e-264	7.98023e-265
CL10130.Contig3_All	0.073	1.626	4.47371	4.56077e-46	5.93646e-46
CL10131.Contig1_All	0.996	0.13	-2.93039	1.69761e-10	4.763e-10
CL10131.Contig2_All	2.126	0.743	-1.52107	1.22158e-12	3.15092e-12
CL10131.Contig3_All	6.023	1.576	-1.94962	8.76066e-47	1.12912e-46
CL10132.Contig2_All	5.93	2.866	-1.05418	3.6169e-34	5.60427e-34
CL10133.Contig1_All	2.036	0.183	-3.46789	2.90154e-20	5.9627e-20
CL10134.Contig1_All	0	0.376	4.58279	8.99673e-05	0.000349228
CL10134.Contig2_All	0.44	1.913	2.11582	2.95908e-24	5.55313e-24
CL10134.Contig3_All	0.153	0.623	2.02843	0.000109729	0.0004288
CL10135.Contig1_All	3.196	0.593	-2.44922	2.57746e-68	2.614e-68
CL10135.Contig2_All	3.55	1.656	-1.11531	7.05257e-21	1.42781e-20
CL10136.Contig2_All	2.94	1	-1.56207	6.91825e-46	9.02579e-46
CL10137.Contig11_All	7.216	1.273	-2.53321	3.16995e-130	2.06358e-130
CL10137.Contig13_All	0.573	0.056	-3.40868	1.21287e-14	2.92303e-14
CL10137.Contig3_All	0.14	0	-5.34126	1.28136e-06	4.36596e-06
CL10137.Contig4_All	0.243	0	-6.23411	1.39521e-10	3.89947e-10
CL10137.Contig5_All	0.096	0	-4.24759	0.000599701	0.0025106
CL10137.Contig6_All	0.31	0	-6.31937	4.41975e-11	1.21047e-10
CL10137.Contig7_All	2.743	0.11	-4.68328	2.29924e-82	2.06292e-82
CL10137.Contig9_All	0.666	0	-8.12557	6.22737e-30	1.04014e-29
CL10138.Contig2_All	2.073	0.273	-2.92959	1.68393e-51	2.04753e-51
CL10138.Contig3_All	0.156	0.013	-3.55809	0.000363232	0.00148864
CL10139.Contig1_All	0.533	0.04	-3.83418	8.96352e-10	2.59632e-09
CL10139.Contig3_All	0	0.436	5.50956	1.38774e-07	4.46986e-07
CL1014.Contig10_All	8.303	34.956	2.06064	3.19481e-307	1.01309e-307
CL1014.Contig11_All	29.76	81.803	1.45025	0	0
CL1014.Contig1_All	0.52	0.033	-3.95962	1.93011e-11	5.21229e-11
CL1014.Contig2_All	0.686	0	-7.1931	6.9265e-18	1.51402e-17
CL1014.Contig4_All	1.55	4.206	1.43229	1.79831e-28	3.09429e-28
CL1014.Contig5_All	2.566	1.213	-1.08303	8.35384e-14	2.06959e-13
CL1014.Contig8_All	1.046	0.033	-4.96978	1.17723e-23	2.23748e-23
CL10140.Contig1_All	11.073	2.993	-1.89233	0	0
CL10140.Contig2_All	6.896	2.836	-1.28939	3.43277e-120	2.37681e-120
CL10140.Contig4_All	8.643	0.993	-3.11344	0	0
CL10140.Contig5_All	1.313	0.583	-1.19449	7.69501e-10	2.22081e-09
CL10141.Contig1_All	0.69	0.023	-5.00555	5.81155e-11	1.59939e-10
CL10141.Contig2_All	0.7	0.056	-3.68965	2.36379e-14	5.75045e-14
CL10141.Contig3_All	1.543	0.3	-2.35919	1.82319e-96	1.47124e-96
CL10141.Contig4_All	0.686	0.043	-4.00522	8.21141e-12	2.18577e-11
CL10141.Contig8_All	0.33	0	-4.74482	6.10266e-05	0.000233601
CL10142.Contig1_All	45.57	0.406	-6.82203	0	0
CL10142.Contig2_All	1.92	0	-6.59051	7.65468e-13	1.96095e-12
CL10142.Contig3_All	0.783	0	-4.26858	0.000551584	0.00230322
CL10143.Contig1_All	4.823	2.173	-1.15699	2.09735e-34	3.23661e-34
CL10143.Contig2_All	4.853	1.046	-2.21901	2.80158e-83	2.49408e-83
CL10143.Contig3_All	35.56	11.596	-1.62774	0	0
CL10144.Contig1_All	69.203	1.996	-5.13498	0	0
CL10144.Contig2_All	330.506	78.09	-2.09418	0	0
CL10145.Contig1_All	1.223	0.05	-4.60982	9.36712e-22	1.85629e-21
CL10145.Contig2_All	1.103	0.053	-4.40835	1.5154e-39	2.16166e-39
CL10148.Contig2_All	0.143	0.506	1.80246	4.02168e-05	0.000151565
CL10149.Contig2_All	0.766	2.033	1.39475	1.18771e-19	2.4796e-19
CL10150.Contig1_All	2.7	0.89	-1.60574	2.44714e-15	5.76799e-15
CL10151.Contig1_All	9.78	0.653	-3.92341	4.27891e-102	3.32503e-102
CL10151.Contig2_All	2.86	0.11	-4.68322	3.87223e-36	5.8138e-36
CL10151.Contig3_All	4.7	11.783	1.30017	2.77044e-33	4.35849e-33
CL10152.Contig1_All	14.31	2.866	-2.3518	7.8699e-82	7.09457e-82
CL10152.Contig2_All	56.516	11.67	-2.29235	9.73109e-294	3.22481e-294
CL10153.Contig2_All	6.853	2.906	-1.2472	1.99004e-67	2.0354e-67
CL10154.Contig1_All	2.3	0.126	-4.2026	1.66067e-47	2.11881e-47
CL10154.Contig2_All	2.973	0.106	-4.83686	2.58786e-53	3.07935e-53
CL10155.Contig1_All	0.876	0.436	-1.01669	5.53114e-10	1.58683e-09
CL10155.Contig2_All	5.15	1.246	-2.05237	1.56629e-128	1.02953e-128
CL10156.Contig1_All	4.77	1.663	-1.54309	7.28971e-29	1.24336e-28
CL10156.Contig2_All	8.966	2.68	-1.7505	2.60765e-66	2.69849e-66
CL10156.Contig3_All	0.04	1.75	5.55094	3.89773e-30	6.48287e-30
CL10157.Contig1_All	0.06	6.926	6.8002	3.34819e-160	1.86548e-160
CL10158.Contig5_All	14.566	7.206	-1.03123	1.29696e-38	1.87394e-38
CL10158.Contig6_All	23.24	1.916	-3.62136	6.26687e-294	2.07562e-294
CL10159.Contig2_All	1.16	0.126	-3.20299	8.36624e-18	1.83335e-17
CL1016.Contig2_All	1.016	0.14	-2.85966	5.9595e-37	8.83264e-37
CL1016.Contig5_All	9.383	0.313	-4.92747	5.81698e-123	3.95377e-123
CL10160.Contig1_All	4.953	1.53	-1.70415	2.74271e-62	2.95336e-62
CL10161.Contig2_All	1.053	0.23	-2.1984	2.13032e-16	4.86207e-16
CL10161.Contig3_All	3.446	0.263	-3.7372	4.2524e-72	4.16111e-72
CL10162.Contig1_All	0.266	8.82	5.04498	5.68064e-160	3.1677e-160
CL10163.Contig1_All	0	1.503	6.60373	1.04858e-13	2.60582e-13
CL10163.Contig2_All	0.153	2.18	3.80503	1.20819e-19	2.52297e-19
CL10164.Contig1_All	0.396	0.033	-3.53598	1.05931e-07	3.38842e-07
CL10164.Contig2_All	39.003	9.933	-1.98823	8.61045e-259	3.22126e-259
CL10165.Contig1_All	0.146	1.043	2.80968	2.68689e-07	8.79051e-07
CL10165.Contig2_All	4.723	2.073	-1.21044	1.03852e-14	2.49865e-14
CL10165.Contig4_All	0.063	0.576	3.14398	1.13831e-05	4.12646e-05
CL10166.Contig1_All	1.713	0.793	-1.11433	3.43685e-11	9.37238e-11
CL10166.Contig3_All	4.753	2.203	-1.11569	3.3696e-30	5.59657e-30
CL10167.Contig2_All	1.306	0.046	-4.85354	1.89043e-08	5.82087e-08
CL10168.Contig1_All	9.026	2.05	-2.20333	2.71918e-16	6.22491e-16
CL10168.Contig2_All	19.883	0.95	-4.39831	0	0
CL10168.Contig3_All	75.783	23.236	-1.7227	0	0
CL10168.Contig4_All	1.143	0.08	-3.86112	3.38952e-15	8.02573e-15
CL10169.Contig1_All	25.106	7.16	-1.81409	0	0
CL10169.Contig3_All	0.456	0.14	-1.66908	4.57341e-09	1.3689e-08
CL10169.Contig4_All	1.446	0.253	-2.50901	7.11332e-36	1.0721e-35
CL10169.Contig5_All	1.3	0.33	-1.9573	1.31388e-22	2.55603e-22
CL1017.Contig13_All	0.663	0	-7.46393	8.98433e-21	1.82382e-20
CL1017.Contig14_All	0.433	0.046	-3.22136	3.99836e-12	1.05139e-11
CL1017.Contig16_All	0.766	0.323	-1.27254	1.71898e-07	5.56146e-07
CL1017.Contig18_All	0.19	0.026	-2.82313	2.51016e-08	7.77658e-08
CL1017.Contig19_All	0.24	0	-5.84228	1.39193e-08	4.26094e-08
CL1017.Contig20_All	0.203	0.066	-1.56679	0.000139317	0.00054813
CL1017.Contig21_All	0.086	0	-4.83526	3.71007e-05	0.000139548
CL1017.Contig22_All	0.586	0.056	-3.35931	1.75775e-12	4.56315e-12
CL1017.Contig23_All	0.78	0.08	-3.35776	4.14407e-19	8.76961e-19
CL1017.Contig24_All	0.676	0.033	-4.41697	1.40986e-37	2.06976e-37
CL1017.Contig26_All	0.386	0	-7.12745	2.9988e-17	6.67358e-17
CL1017.Contig28_All	0.1	0.01	-3.48112	0.000407079	0.00167377
CL1017.Contig29_All	1.256	0.156	-3.00266	9.46254e-38	1.38539e-37
CL1017.Contig2_All	0.526	0.02	-4.78789	1.40912e-13	3.51599e-13
CL1017.Contig32_All	2.376	0.01	-7.75535	2.06812e-69	2.07642e-69
CL1017.Contig33_All	0.563	0	-7.13098	2.77516e-17	6.17029e-17
CL1017.Contig35_All	0.113	0.016	-2.9811	4.19858e-05	0.000158397
CL1017.Contig36_All	0.653	0.233	-1.50463	7.82745e-10	2.26069e-09
CL1017.Contig37_All	0.643	0	-7.44171	1.6111e-20	3.2903e-20
CL1017.Contig38_All	1.153	0.076	-3.93097	3.62322e-53	4.31899e-53
CL1017.Contig39_All	2.406	0.406	-2.56511	1.63148e-41	2.25801e-41
CL1017.Contig3_All	1.246	0.08	-3.96546	1.39251e-35	2.10893e-35
CL1017.Contig40_All	0.83	0.106	-2.95028	1.13888e-52	1.36527e-52
CL1017.Contig42_All	0.346	0.053	-2.74264	6.7947e-11	1.87505e-10
CL1017.Contig45_All	0.326	0.056	-2.51495	2.06249e-06	7.11529e-06
CL1017.Contig46_All	1.73	0.216	-3.01335	1.73735e-56	1.99293e-56
CL1017.Contig48_All	0.66	0.073	-3.11415	6.50425e-55	7.59819e-55
CL1017.Contig4_All	0	0.823	7.73638	1.04103e-25	1.89226e-25
CL1017.Contig50_All	4.7	0	-10.6643	1.40914e-117	9.90588e-118
CL1017.Contig51_All	0.46	0	-7.22298	3.4899e-18	7.56967e-18
CL1017.Contig52_All	0.886	0.01	-6.75824	1.84164e-34	2.83951e-34
CL1017.Contig6_All	0.163	0.023	-2.87135	6.98558e-06	2.49366e-05
CL1017.Contig7_All	0.376	0	-5.92037	6.03984e-09	1.81708e-08
CL1017.Contig8_All	0.22	0.036	-2.64755	3.08384e-09	9.15115e-09
CL10170.Contig1_All	0.666	0	-5.68362	6.77646e-08	2.14515e-07
CL10171.Contig1_All	1.16	0.176	-2.71082	1.53231e-20	3.12789e-20
CL10171.Contig2_All	0.276	16.856	5.9276	0	0
CL10172.Contig1_All	1.456	0	-6.6093	5.64126e-13	1.43824e-12
CL10172.Contig2_All	1.063	0.146	-2.85033	1.14895e-08	3.50104e-08
CL10173.Contig1_All	3.063	1.12	-1.47142	3.07865e-11	8.38012e-11
CL10173.Contig2_All	5.91	1.706	-1.80806	5.94093e-44	7.95193e-44
CL10174.Contig2_All	1.29	0.313	-2.03212	4.81078e-29	8.1786e-29
CL10174.Contig3_All	1.263	0	-8.82705	5.65973e-44	7.57157e-44
CL10174.Contig5_All	1.14	0.376	-1.60904	3.52496e-25	6.48185e-25
CL10175.Contig1_All	0	0.28	5.82259	5.92597e-09	1.7821e-08
CL10175.Contig4_All	0	4.58	9.98658	7.65314e-88	6.56902e-88
CL10175.Contig5_All	0.023	0.153	2.69316	0.000586219	0.00245251
CL10175.Contig6_All	0	1.193	7.10865	3.92218e-18	8.51848e-18
CL10175.Contig7_All	1.046	382.803	8.51025	0	0
CL10177.Contig2_All	0.966	0.04	-4.62222	2.13613e-07	6.95132e-07
CL10178.Contig2_All	0	0.566	4.8722	1.74498e-05	6.41323e-05
CL10178.Contig3_All	0	5.423	7.45593	5.36552e-22	1.05728e-21
CL10178.Contig4_All	0	0.66	4.93961	1.13975e-05	4.13189e-05
CL10179.Contig1_All	2.74	0.06	-5.57887	2.58751e-180	1.31319e-180
CL10179.Contig2_All	14.693	0.66	-4.49201	0	0
CL1018.Contig10_All	1.44	0.706	-1.01747	5.56385e-15	1.32739e-14
CL1018.Contig12_All	0.003	0.356	6.24799	7.47228e-21	1.51383e-20
CL1018.Contig13_All	1.113	0.08	-3.82835	4.84709e-62	5.23504e-62
CL1018.Contig15_All	0.27	0.096	-1.43755	1.3632e-06	4.65273e-06
CL1018.Contig16_All	0	0.083	4.06162	0.000889667	0.00378636
CL1018.Contig18_All	0.17	0.016	-3.34427	5.95353e-08	1.87697e-07
CL1018.Contig19_All	0.013	0.24	4.02039	1.43604e-05	5.24553e-05
CL1018.Contig2_All	0.74	0.146	-2.32089	1.31115e-22	2.55065e-22
CL1018.Contig4_All	7.933	0.63	-3.63762	6.14994e-294	2.03632e-294
CL1018.Contig6_All	0	0.063	4.22038	0.000479279	0.00198455
CL1018.Contig8_All	0.006	0.37	5.60843	5.8568e-14	1.44315e-13
CL10180.Contig2_All	0.293	0.13	-1.16704	2.89344e-05	0.000108046
CL10181.Contig11_All	1.576	5.186	1.70848	2.45677e-108	1.83119e-108
CL10181.Contig13_All	0.85	0.176	-2.29883	2.75492e-12	7.20085e-12
CL10181.Contig1_All	2.593	0.17	-3.91725	2.68859e-135	1.704e-135
CL10181.Contig2_All	43.863	20.663	-1.0938	0	0
CL10181.Contig4_All	19.023	244.776	3.67622	0	0
CL10181.Contig6_All	7.63	1.31	-2.54943	7.96644e-248	3.09414e-248
CL10181.Contig8_All	3.24	28.956	3.15376	0	0
CL10181.Contig9_All	1.176	0.44	-1.42418	1.25283e-18	2.68437e-18
CL10182.Contig1_All	9.883	0.99	-3.32634	1.09478e-169	5.84432e-170
CL10182.Contig2_All	3.09	0.63	-2.29647	9.3463e-76	8.85105e-76
CL10182.Contig3_All	0	0.323	5.74332	1.39367e-08	4.26633e-08
CL10182.Contig4_All	20.943	7.1	-1.5674	6.18229e-205	2.81731e-205
CL10182.Contig5_All	0.48	0.18	-1.44465	4.36157e-08	1.36652e-07
CL10183.Contig2_All	0.26	0.726	1.4374	0.0008568	0.00363596
CL10184.Contig1_All	7.013	2.436	-1.53733	4.92616e-50	6.09387e-50
CL10185.Contig2_All	12.336	0	-12.0726	3.41153e-243	1.34948e-243
CL10185.Contig3_All	0.643	0.153	-2.07838	2.75419e-14	6.71426e-14
CL10185.Contig6_All	83.206	13.396	-2.64244	0	0
CL10185.Contig7_All	5.826	0.336	-4.11601	1.86663e-300	6.04075e-301
CL10186.Contig2_All	13.903	0.03	-8.81359	0	0
CL10187.Contig2_All	1.776	0.416	-2.10684	6.0161e-34	9.35894e-34
CL10187.Contig3_All	0.696	1.496	1.09687	1.30516e-11	3.50156e-11
CL10187.Contig4_All	8.243	3.123	-1.40853	1.29192e-79	1.18601e-79
CL10187.Contig5_All	1.546	0.236	-2.71512	8.55803e-40	1.216e-39
CL10188.Contig1_All	0.536	0.163	-1.73237	0.000644482	0.00270456
CL10189.Contig2_All	0.836	0.166	-2.37167	6.75812e-06	2.40983e-05
CL1019.Contig3_All	30.916	69.78	1.15778	0	0
CL10190.Contig1_All	1.186	0.48	-1.31972	6.04876e-24	1.14262e-23
CL10191.Contig3_All	1.06	4.99	2.23187	7.5018e-129	4.92254e-129
CL10192.Contig1_All	3.713	0.1	-5.21297	9.12145e-146	5.47732e-146
CL10192.Contig2_All	3.91	0.633	-2.63161	4.51619e-110	3.32263e-110
CL10193.Contig1_All	2.73	0.566	-2.27443	5.36924e-68	5.46172e-68
CL10193.Contig2_All	4.35	1.126	-1.94671	1.72491e-95	1.40131e-95
CL10193.Contig3_All	10.52	1.95	-2.43943	2.13795e-303	6.84969e-304
CL10194.Contig1_All	10.526	0.023	-8.76393	5.39062e-258	2.02275e-258
CL10194.Contig2_All	24.236	1.133	-4.42283	0	0
CL10195.Contig2_All	7.553	2.956	-1.36071	1.15991e-117	8.14899e-118
CL10195.Contig3_All	4.12	1.006	-2.03813	3.51041e-121	2.41445e-121
CL10195.Contig4_All	1.106	0	-9.20812	4.2943e-54	5.06584e-54
CL10195.Contig6_All	1.273	0.266	-2.25842	6.52375e-42	8.98474e-42
CL10196.Contig1_All	1.59	0.513	-1.64497	4.72796e-24	8.90879e-24
CL10196.Contig2_All	2.36	0.746	-1.66906	2.68095e-35	4.07681e-35
CL10197.Contig2_All	1.823	0.226	-3.0087	5.69256e-49	7.1334e-49
CL10197.Contig3_All	3.29	0.373	-3.15117	4.6394e-93	3.8366e-93
CL10197.Contig4_All	9.43	4.363	-1.12057	6.21161e-50	7.69364e-50
CL10198.Contig1_All	3.243	0.443	-2.86957	1.17049e-164	6.38335e-165
CL10198.Contig2_All	3.66	0.1	-5.19388	1.43819e-159	8.03458e-160
CL10199.Contig1_All	1.153	0.43	-1.43746	6.46361e-05	0.000247848
CL10199.Contig2_All	1.67	0	-5.68362	6.77646e-08	2.14515e-07
CL102.Contig2_All	0.043	0.243	2.40385	0.000398072	0.00163571
CL1020.Contig1_All	53.44	17.743	-1.6046	6.40233e-270	2.30072e-270
CL1020.Contig2_All	1.856	0.13	-3.86536	1.0484e-15	2.44409e-15
CL10200.Contig1_All	0.756	0.36	-1.07815	1.79703e-06	6.17552e-06
CL10200.Contig3_All	12.696	0.51	-4.64335	2.95466e-185	1.46714e-185
CL10200.Contig5_All	0.166	0.67	1.99289	2.70191e-06	9.40029e-06
CL10201.Contig1_All	0	1.296	8.28738	6.93839e-35	1.06166e-34
CL10201.Contig2_All	0.016	23.096	10.3637	0	0
CL10201.Contig3_All	0.01	1.58	7.29856	6.34649e-83	5.66804e-83
CL10203.Contig4_All	3.513	0.176	-4.34019	1.79177e-81	1.62011e-81
CL10204.Contig1_All	110.956	0.766	-7.1761	0	0
CL10204.Contig2_All	30.286	1.34	-4.50287	0	0
CL10204.Contig3_All	157.02	1.22	-7.00671	0	0
CL10204.Contig4_All	136.466	7.173	-4.24423	0	0
CL10205.Contig1_All	2.373	0.173	-3.77143	1.55742e-87	1.34016e-87
CL10205.Contig2_All	6.996	0.446	-3.98235	1.07282e-246	4.18487e-247
CL10205.Contig3_All	35.806	10.553	-1.77488	6.22334e-231	2.56929e-231
CL10206.Contig1_All	53.886	7.743	-2.80576	0	0
CL10206.Contig2_All	41.14	4.276	-3.27868	0	0
CL10207.Contig2_All	0.36	0.16	-1.17266	0.000606277	0.00253912
CL10208.Contig1_All	65.696	17.39	-1.92505	0	0
CL10209.Contig1_All	2.136	0.086	-4.60549	1.25289e-19	2.61767e-19
CL10209.Contig2_All	575.903	105.393	-2.45498	0	0
CL1021.Contig1_All	2.33	0.993	-1.24039	1.70518e-11	4.594e-11
CL10211.Contig2_All	2.45	0.776	-1.65933	4.47418e-58	5.04813e-58
CL10212.Contig2_All	1.113	0.07	-3.96215	3.07059e-30	5.09677e-30
CL10212.Contig3_All	0	2.52	7.75933	4.87122e-26	8.79632e-26
CL10213.Contig2_All	3.186	0.89	-1.8528	4.03585e-43	5.46512e-43
CL10213.Contig3_All	0.173	0.693	2.00003	1.19096e-11	3.19014e-11
CL10213.Contig4_All	0.38	0.02	-4.40541	8.98019e-12	2.39411e-11
CL10213.Contig5_All	1.11	0.053	-4.41294	2.89222e-28	4.99768e-28
CL10214.Contig1_All	2.836	0.603	-2.23663	1.21749e-53	1.44393e-53
CL10216.Contig1_All	6.003	0.426	-3.8379	1.53975e-220	6.62798e-221
CL10217.Contig2_All	3.796	0.973	-1.98314	2.60958e-16	5.97106e-16
CL10218.Contig1_All	5.12	0.176	-4.89358	8.68798e-232	3.57297e-232
CL10218.Contig2_All	9.193	0.116	-6.31802	0	0
CL10219.Contig1_All	6.44	0.643	-3.32676	0	0
CL1022.Contig1_All	0	3.04	9.53656	5.27375e-69	5.31296e-69
CL1022.Contig2_All	0.843	0.313	-1.44447	1.00178e-09	2.90684e-09
CL1022.Contig3_All	1.53	3.563	1.20737	3.52383e-27	6.2175e-27
CL10220.Contig1_All	4.656	2.276	-1.03397	9.73249e-41	1.36451e-40
CL10221.Contig1_All	0	0.876	6.34396	7.01714e-12	1.86251e-11
CL10221.Contig2_All	0.54	0.06	-3.13498	1.08757e-08	3.31051e-08
CL10222.Contig1_All	0.116	0.56	2.24445	1.16513e-12	3.00341e-12
CL10222.Contig3_All	2.056	5.806	1.48951	1.50266e-73	1.45225e-73
CL10223.Contig3_All	25.11	85.27	1.75219	0	0
CL10224.Contig2_All	1.663	0.586	-1.50134	3.63429e-34	5.63155e-34
CL10224.Contig4_All	5.303	1.306	-2.0255	6.14435e-185	3.05414e-185
CL10224.Contig5_All	27.576	1.063	-4.69521	0	0
CL10225.Contig1_All	1.506	0	-7.60153	2.05074e-22	4.00518e-22
CL10225.Contig2_All	5.826	0.686	-3.10503	7.24443e-55	8.46796e-55
CL10226.Contig1_All	472.546	90.323	-2.40808	0	0
CL10226.Contig2_All	6.546	1.37	-2.2731	6.56391e-48	8.32921e-48
CL10227.Contig2_All	0	0.296	4.07127	0.000858233	0.00364715
CL10228.Contig2_All	0.136	0	-4.38406	0.000343693	0.00140415
CL10228.Contig3_All	1.526	0	-7.12368	3.25529e-17	7.25368e-17
CL10228.Contig4_All	3.95	0	-8.81585	1.04833e-43	1.408e-43
CL10228.Contig5_All	1.13	0	-9.05819	7.20254e-50	8.92976e-50
CL10229.Contig1_All	0.033	0.386	3.5452	1.12076e-06	3.80237e-06
CL10229.Contig2_All	0.876	2.51	1.48631	7.80779e-07	2.62456e-06
CL1023.Contig1_All	0.92	0.21	-2.13788	1.28908e-09	3.75694e-09
CL1023.Contig2_All	0.853	0	-7.35548	1.45201e-19	3.0377e-19
CL1023.Contig3_All	8.05	0.036	-7.6971	2.40765e-139	1.49437e-139
CL1023.Contig5_All	2.006	0.393	-2.35505	6.15633e-24	1.16323e-23
CL1023.Contig6_All	2.02	0.186	-3.45414	1.07222e-34	1.6461e-34
CL1023.Contig7_All	2.196	0.216	-3.33603	4.90794e-33	7.75734e-33
CL10230.Contig1_All	9.36	4.346	-1.11327	3.06499e-119	2.13221e-119
CL10230.Contig2_All	8.5	1.513	-2.49128	0	0
CL10231.Contig1_All	34.543	5.706	-2.61235	0	0
CL10231.Contig2_All	203.83	77.76	-1.40278	0	0
CL10232.Contig1_All	0	0.506	7.28591	5.18573e-20	1.07235e-19
CL10232.Contig2_All	0	1.276	8.51936	1.20687e-39	1.71936e-39
CL10234.Contig2_All	1.04	0.033	-4.87377	1.69721e-45	2.22489e-45
CL10234.Contig3_All	1.936	0.103	-4.2183	8.85448e-86	7.72958e-86
CL10234.Contig5_All	27.47	6.53	-2.08954	0	0
CL10234.Contig6_All	1.116	0	-7.36638	1.10596e-19	2.3069e-19
CL10235.Contig1_All	0.59	0.12	-2.28655	4.19547e-05	0.000158278
CL10235.Contig2_All	0.94	0.123	-2.95338	1.62605e-13	4.0667e-13
CL10236.Contig1_All	14.816	4.296	-1.79528	2.11173e-258	7.91309e-259
CL10236.Contig2_All	1.676	0.083	-4.35501	1.27204e-78	1.17651e-78
CL10236.Contig3_All	29.87	3.536	-3.08473	0	0
CL10237.Contig2_All	2.416	6.2	1.34589	1.20129e-118	8.39187e-119
CL10237.Contig3_All	0.283	6.433	4.48798	9.89597e-230	4.10592e-230
CL10238.Contig2_All	19.503	9.553	-1.0481	2.12709e-43	2.86913e-43
CL10238.Contig3_All	1.726	0.563	-1.64561	9.39938e-10	2.72415e-09
CL10239.Contig4_All	4.923	0.95	-2.38712	1.70764e-74	1.63611e-74
CL1024.Contig1_All	0.64	0	-6.16561	3.3722e-10	9.58338e-10
CL1024.Contig2_All	0.786	0.01	-6.10383	1.09938e-17	2.41685e-17
CL1024.Contig3_All	0.833	0.06	-3.85354	9.50599e-08	3.03138e-07
CL1024.Contig4_All	1.23	0.04	-5.03725	4.14773e-24	7.80596e-24
CL1024.Contig5_All	2.123	0.07	-4.89567	4.41847e-35	6.74176e-35
CL1024.Contig6_All	1.906	0.063	-4.92647	7.42422e-36	1.11937e-35
CL1024.Contig7_All	1.026	0.12	-3.09865	5.23403e-12	1.38208e-11
CL1024.Contig8_All	1.22	0	-5.55809	2.13613e-07	6.95493e-07
CL1024.Contig9_All	2.506	0.063	-5.26785	3.2274e-54	3.80241e-54
CL10240.Contig1_All	5.056	0.823	-2.63074	1.76992e-56	2.03046e-56
CL10241.Contig1_All	0.9	0.023	-5.2821	1.90724e-12	4.9563e-12
CL10241.Contig3_All	0.273	0	-5.22711	3.00601e-06	1.04831e-05
CL10244.Contig3_All	3.776	0.366	-3.37707	7.22096e-152	4.20081e-152
CL10245.Contig2_All	4.763	1.533	-1.64471	5.49191e-34	8.53653e-34
CL10248.Contig2_All	5.473	0.496	-3.46302	1.73598e-108	1.29272e-108
CL10248.Contig3_All	40.766	15.336	-1.41746	0	0
CL10249.Contig1_All	0.706	0.076	-3.22071	3.80066e-31	6.20214e-31
CL10249.Contig2_All	15.016	1.183	-3.66936	0	0
CL10249.Contig3_All	13.593	3.716	-1.87839	0	0
CL10249.Contig4_All	13.303	1.876	-2.83378	0	0
CL1025.Contig15_All	0.036	0.653	4.19314	1.85041e-15	4.34709e-15
CL1025.Contig17_All	0.263	0.65	1.30869	4.22481e-06	1.48801e-05
CL1025.Contig19_All	1.24	0.29	-2.08735	1.32077e-16	2.99631e-16
CL1025.Contig1_All	1.146	0.033	-5.22344	5.9307e-40	8.40854e-40
CL1025.Contig2_All	0.026	0.583	4.43501	8.97512e-17	2.02525e-16
CL1025.Contig4_All	0.033	0.253	2.96244	1.50525e-06	5.14897e-06
CL1025.Contig6_All	0	0.136	4.57603	9.31725e-05	0.000362071
CL1025.Contig7_All	0.22	0.853	1.96718	2.48286e-11	6.73106e-11
CL10251.Contig1_All	3.26	1.15	-1.51494	1.9129e-47	2.44214e-47
CL10251.Contig2_All	18.636	6.756	-1.47356	6.04408e-193	2.89984e-193
CL10252.Contig1_All	1.56	0.176	-3.14928	5.74299e-23	1.10856e-22
CL10253.Contig3_All	0.253	1.266	2.29515	3.62465e-24	6.81305e-24
CL10254.Contig1_All	1.27	0.01	-6.86819	1.7902e-42	2.44565e-42
CL10254.Contig3_All	1.38	0.68	-1.03992	1.98007e-10	5.56962e-10
CL10255.Contig1_All	2.963	0.346	-3.08962	2.70308e-53	3.21772e-53
CL10255.Contig2_All	1.203	0.366	-1.72163	5.47649e-21	1.10606e-20
CL10256.Contig1_All	0.186	0.05	-1.91404	3.98014e-05	0.000149957
CL10256.Contig3_All	3.926	0.206	-4.25431	1.37331e-145	8.25365e-146
CL10258.Contig1_All	171.826	63.56	-1.44813	0	0
CL10258.Contig2_All	28.556	3.426	-3.05416	0	0
CL10259.Contig1_All	415.113	1.063	-8.6176	0	0
CL10259.Contig2_All	103.323	1.176	-6.47656	0	0
CL10259.Contig3_All	3.236	16.316	2.32084	0	0
CL1026.Contig2_All	3	0	-11.1734	2.5218e-153	1.45454e-153
CL1026.Contig4_All	3.993	0	-10.3376	5.33062e-99	4.22294e-99
CL1026.Contig5_All	1.163	12.096	3.37047	0	0
CL1026.Contig6_All	5.503	0.243	-4.52407	2.43983e-307	7.73001e-308
CL1026.Contig7_All	0.08	0.023	-1.82436	0.000963113	0.00410927
CL1026.Contig8_All	8.573	0	-11.2181	6.51047e-157	3.69081e-157
CL1026.Contig9_All	42.23	5.23	-3.02584	0	0
CL10261.Contig2_All	0	1.013	6.90135	3.67768e-16	8.45327e-16
CL10262.Contig1_All	6.44	0.233	-4.79302	2.08969e-269	7.52312e-270
CL10262.Contig2_All	1.193	0	-8.81887	8.8836e-44	1.19198e-43
CL10262.Contig3_All	16.22	7.386	-1.14203	1.2323e-143	7.47832e-144
CL10263.Contig2_All	23.176	5.12	-2.18316	0	0
CL10264.Contig1_All	0	1.54	7.35979	7.49901e-21	1.51938e-20
CL10265.Contig1_All	6.28	0.816	-2.95249	2.74571e-178	1.4084e-178
CL10265.Contig2_All	0.053	9.506	7.50909	0	0
CL10265.Contig3_All	26.6	3.72	-2.84459	0	0
CL10267.Contig1_All	1.503	0.056	-4.72463	7.58303e-47	9.76414e-47
CL10267.Contig3_All	1.956	0.183	-3.40091	4.53108e-52	5.47164e-52
CL10267.Contig4_All	1.943	0.853	-1.19098	1.03238e-24	1.91807e-24
CL10268.Contig3_All	0.326	0.76	1.20964	4.85222e-06	1.71615e-05
CL10269.Contig1_All	0.03	0.33	3.49137	2.79758e-07	9.15896e-07
CL10269.Contig3_All	1.04	2.293	1.12346	1.241e-11	3.32716e-11
CL1027.Contig1_All	0.923	0.033	-4.79909	3.45847e-08	1.07833e-07
CL10270.Contig3_All	0.76	1.96	1.37315	7.26946e-38	1.06274e-37
CL10271.Contig1_All	4.236	0.083	-5.63373	2.20501e-129	1.44224e-129
CL10271.Contig2_All	1.846	0.05	-5.21789	7.14352e-56	8.25196e-56
CL10271.Contig3_All	4.673	0.14	-5.08355	2.42897e-149	1.43183e-149
CL10271.Contig4_All	4.263	0.106	-5.35969	4.40393e-131	2.85368e-131
CL10273.Contig2_All	6.89	0.616	-3.50042	3.26655e-120	2.26142e-120
CL10273.Contig3_All	4.326	9.17	1.07349	2.05346e-29	3.46589e-29
CL10274.Contig1_All	4.33	0.04	-6.82057	2.34041e-94	1.91734e-94
CL10274.Contig2_All	1.313	0	-8.92489	2.21084e-46	2.86569e-46
CL10274.Contig3_All	24.836	5.24	-2.25814	8.14076e-300	2.64121e-300
CL10274.Contig4_All	2.813	0.716	-1.97282	4.70846e-49	5.89536e-49
CL10276.Contig1_All	22.55	9.49	-1.26304	8.90586e-120	6.17925e-120
CL10276.Contig2_All	4.33	0.67	-2.72377	2.42094e-33	3.80536e-33
CL10276.Contig3_All	0.226	0	-4.20299	0.000712554	0.00300417
CL10277.Contig1_All	1.126	0.063	-4.19374	1.16136e-09	3.37853e-09
CL10277.Contig2_All	5.536	1.686	-1.72014	2.30529e-24	4.3139e-24
CL10278.Contig1_All	35.18	9.166	-1.94907	0	0
CL10278.Contig2_All	4.493	0.91	-2.31108	2.12365e-48	2.67768e-48
CL10279.Contig1_All	0.316	3.566	3.47712	5.20689e-37	7.70865e-37
CL1028.Contig1_All	20.14	2.45	-3.0636	4.07242e-241	1.62025e-241
CL10280.Contig2_All	1.796	0.17	-3.42466	1.00754e-13	2.50247e-13
CL10281.Contig3_All	0.063	0	-4.41914	0.000294992	0.00119956
CL10281.Contig4_All	0.88	0.183	-2.25067	1.27164e-19	2.65708e-19
CL10281.Contig5_All	1.133	0.48	-1.24982	2.47898e-11	6.72018e-11
CL10281.Contig6_All	2.12	0.076	-4.81674	4.38043e-100	3.44681e-100
CL10281.Contig7_All	1.53	0.68	-1.17797	3.6484e-15	8.64571e-15
CL10282.Contig2_All	1.19	0.246	-2.32105	0.000885699	0.00376868
CL10284.Contig1_All	0.543	0.033	-3.97372	1.73065e-05	6.35926e-05
CL10284.Contig2_All	2.29	1.026	-1.16648	1.20179e-18	2.57361e-18
CL10285.Contig3_All	5.306	2.653	-1.04261	1.02137e-06	3.45547e-06
CL10286.Contig1_All	8.453	3.033	-1.49747	2.80794e-54	3.30466e-54
CL10286.Contig3_All	0	0.563	5.84198	4.77618e-09	1.43048e-08
CL10286.Contig4_All	76.64	28.416	-1.44445	0	0
CL10287.Contig1_All	24.296	8.75	-1.48342	1.6105e-208	7.22748e-209
CL10289.Contig1_All	2.736	0.79	-1.80505	7.68072e-37	1.14042e-36
CL10289.Contig2_All	0.98	0.263	-1.9159	8.88277e-21	1.80303e-20
CL1029.Contig1_All	1.293	0.303	-2.09865	6.87286e-10	1.97877e-09
CL1029.Contig2_All	0.693	0	-5.00555	1.33892e-05	4.88217e-05
CL10290.Contig1_All	141.386	53.29	-1.41883	0	0
CL10290.Contig2_All	0.956	0.366	-1.40689	6.59437e-08	2.08451e-07
CL10290.Contig4_All	3.456	0.076	-5.46485	3.68808e-112	2.67433e-112
CL10290.Contig5_All	0.876	2.7	1.60373	1.02595e-26	1.82572e-26
CL10293.Contig2_All	1.856	0.046	-5.33245	5.37626e-78	5.00046e-78
CL10293.Contig3_All	3.703	0.32	-3.54277	4.72078e-177	2.43344e-177
CL10293.Contig4_All	10.573	4.323	-1.29202	2.21885e-102	1.72047e-102
CL10294.Contig1_All	0.473	0.043	-3.51029	7.40637e-10	2.13595e-09
CL10294.Contig3_All	0.083	0.006	-3.99299	3.22678e-05	0.000120915
CL10294.Contig4_All	1.673	0.286	-2.53803	5.37739e-20	1.11256e-19
CL10294.Contig5_All	0.296	0.03	-3.32282	0.000519364	0.00215695
CL10295.Contig1_All	0.666	0.093	-2.82673	1.38184e-09	4.03549e-09
CL10295.Contig2_All	52.383	0.55	-6.60203	0	0
CL10295.Contig3_All	20.73	9.84	-1.09228	5.81426e-142	3.55866e-142
CL10295.Contig4_All	213.716	29.076	-2.89303	0	0
CL10296.Contig1_All	0.573	0.006	-6.50904	5.3163e-09	1.59534e-08
CL10296.Contig2_All	21.16	5.683	-1.90601	2.99608e-272	1.06894e-272
CL10296.Contig3_All	5.773	0.066	-6.48966	5.5317e-176	2.86803e-176
CL10297.Contig2_All	2.3	0.53	-2.11779	2.45765e-68	2.49192e-68
CL10298.Contig1_All	0.54	4.106	2.91661	7.06236e-209	3.16543e-209
CL10299.Contig1_All	1.803	0.316	-2.52586	1.92833e-35	2.927e-35
CL10299.Contig2_All	1.12	0.253	-2.14877	3.78898e-21	7.62135e-21
CL103.Contig1_All	1.063	0.153	-2.82326	5.14845e-63	5.5036e-63
CL103.Contig2_All	1.686	0.416	-2.0331	3.09761e-67	3.17462e-67
CL10300.Contig1_All	1.146	0.16	-2.82556	2.15268e-21	4.3041e-21
CL10300.Contig2_All	1.33	0.49	-1.45338	6.7469e-11	1.86157e-10
CL10301.Contig1_All	0.673	0	-5.68362	6.77646e-08	2.14515e-07
CL10303.Contig2_All	0.026	2.4	6.40914	1.47327e-22	2.86955e-22
CL10304.Contig1_All	1.213	0.09	-3.75401	3.76401e-15	8.92391e-15
CL10305.Contig1_All	19.956	0.053	-8.53473	0	0
CL10305.Contig2_All	97.886	0.976	-6.65472	0	0
CL10305.Contig3_All	209.966	3.623	-5.86635	0	0
CL10306.Contig3_All	18.523	3.92	-2.25006	1.12758e-269	4.05625e-270
CL10308.Contig3_All	4.62	1.956	-1.24129	3.86805e-88	3.31286e-88
CL10308.Contig5_All	1.226	0.136	-3.20208	5.04692e-70	5.03834e-70
CL10309.Contig1_All	26.663	0.343	-6.30128	0	0
CL1031.Contig10_All	0.606	0.086	-2.79546	2.51674e-17	5.58888e-17
CL1031.Contig12_All	3.08	0	-9.94123	3.24409e-80	2.96384e-80
CL1031.Contig4_All	0.06	0.183	1.64635	0.000525885	0.0021848
CL1031.Contig7_All	2.416	0.15	-4.0076	7.95861e-51	9.75643e-51
CL1031.Contig9_All	1.373	0.243	-2.49454	2.64753e-32	4.23954e-32
CL10310.Contig2_All	7.136	17.283	1.27213	1.23803e-227	5.18017e-228
CL10311.Contig1_All	7.073	0.133	-5.74855	2.63534e-244	1.03825e-244
CL10311.Contig2_All	1.876	0.01	-7.41394	1.85982e-44	2.47142e-44
CL10312.Contig1_All	3.363	0.356	-3.23647	1.16127e-102	8.98372e-103
CL10312.Contig2_All	13.596	2.156	-2.66499	4.13236e-246	1.61661e-246
CL10314.Contig1_All	4.523	1.38	-1.72381	3.01061e-118	2.10764e-118
CL10315.Contig2_All	0.306	1.283	2.06458	1.67877e-30	2.77136e-30
CL10315.Contig3_All	0.333	2.126	2.67418	4.17514e-70	4.16374e-70
CL10316.Contig3_All	26.293	12.71	-1.06053	2.66952e-92	2.21946e-92
CL10316.Contig4_All	1.7	0	-8.36338	4.08319e-34	6.33384e-34
CL10317.Contig2_All	1.596	0	-6.30811	5.16086e-11	1.41743e-10
CL10318.Contig3_All	0.876	0	-5.42058	6.83967e-07	2.29112e-06
CL10319.Contig2_All	0.283	13.05	5.5248	0	0
CL1032.Contig10_All	0.25	0.056	-2.17427	0.000118894	0.000465711
CL1032.Contig12_All	1.473	0.13	-3.51079	9.49183e-33	1.50838e-32
CL1032.Contig14_All	3.81	1.823	-1.08228	5.78122e-16	1.33714e-15
CL1032.Contig15_All	1.626	0	-8.48046	2.22091e-36	3.3218e-36
CL1032.Contig17_All	5.543	0.846	-2.70615	7.70222e-187	3.7982e-187
CL1032.Contig1_All	1.45	0	-9.76491	5.27688e-73	5.12628e-73
CL1032.Contig20_All	0.806	0.013	-5.79047	1.12035e-14	2.69743e-14
CL1032.Contig21_All	0.34	0	-5.1334	5.80315e-06	2.06047e-05
CL1032.Contig2_All	11.143	3.62	-1.64695	6.56366e-69	6.61799e-69
CL1032.Contig4_All	15.033	0.05	-8.17845	1.65126e-129	1.07904e-129
CL1032.Contig5_All	4.233	0.403	-3.39601	1.7705e-141	1.08631e-141
CL1032.Contig9_All	0.586	0	-8.37236	2.76962e-34	4.28339e-34
CL10320.Contig1_All	1.483	0.273	-2.45096	1.76608e-26	3.15929e-26
CL10320.Contig2_All	0.61	0.156	-1.94306	2.87273e-11	7.80791e-11
CL10321.Contig1_All	1.763	0.366	-2.25545	1.68364e-48	2.12059e-48
CL10321.Contig2_All	2.13	0.36	-2.56554	5.48334e-65	5.74909e-65
CL10321.Contig3_All	1.823	0.406	-2.16346	9.52436e-43	1.29625e-42
CL10322.Contig1_All	0.703	0.276	-1.37167	0.000865154	0.00367749
CL10322.Contig2_All	0.943	0.08	-3.62222	1.10507e-06	3.74799e-06
CL10323.Contig2_All	43.633	8.25	-2.40977	0	0
CL10324.Contig4_All	14.976	0.286	-5.74062	7.26415e-191	3.52196e-191
CL10324.Contig5_All	1.053	0.103	-3.35339	3.63367e-11	9.91829e-11
CL10324.Contig6_All	37.5	2.91	-3.70481	0	0
CL10326.Contig2_All	8.986	61.283	2.76091	0	0
CL10326.Contig3_All	4.19	2.01	-1.07583	4.48283e-36	6.73602e-36
CL10326.Contig4_All	3.326	11.413	1.7706	2.4616e-181	1.24421e-181
CL10326.Contig5_All	0.066	1.713	4.65427	6.79375e-15	1.62432e-14
CL10328.Contig1_All	33.386	12.226	-1.45595	0	0
CL10328.Contig2_All	0.796	0.233	-1.77275	4.45412e-14	1.09344e-13
CL10329.Contig1_All	1.453	0.573	-1.36178	3.62946e-06	1.27156e-05
CL1033.Contig1_All	1.723	0.643	-1.43538	3.22232e-17	7.17885e-17
CL1033.Contig2_All	3.823	43.29	3.48967	0	0
CL1033.Contig3_All	1.193	0.49	-1.30505	1.76756e-05	6.49922e-05
CL1033.Contig4_All	10.853	0.81	-3.7601	0	0
CL1033.Contig6_All	2.816	0.286	-3.31879	6.13614e-27	1.08753e-26
CL1033.Contig7_All	2.276	0.15	-3.9275	1.27166e-22	2.47281e-22
CL10331.Contig1_All	0	6.693	9.64261	4.64003e-73	4.50609e-73
CL10331.Contig2_All	0	144.576	13.8416	0	0
CL10331.Contig3_All	1.206	3164.61	11.3564	0	0
CL10331.Contig4_All	1.723	3192.37	10.8558	0	0
CL10331.Contig5_All	4.503	3943.02	9.76204	0	0
CL10332.Contig1_All	2.656	0.746	-1.8605	1.00413e-09	2.91385e-09
CL10332.Contig2_All	0	1.123	6.5452	2.85718e-13	7.21025e-13
CL10333.Contig2_All	14.19	0.723	-4.30461	0	0
CL10334.Contig1_All	4.4	1.973	-1.17741	9.18359e-13	2.36015e-12
CL10335.Contig1_All	2.843	0.033	-6.38835	2.4167e-133	1.54821e-133
CL10336.Contig3_All	0.396	0.946	1.24337	7.42852e-11	2.05274e-10
CL10336.Contig4_All	33.97	11.3	-1.5982	0	0
CL10338.Contig2_All	30.543	12.543	-1.29159	1.49624e-280	5.17991e-281
CL10339.Contig1_All	10.69	2.57	-2.06464	0	0
CL10339.Contig2_All	3.676	20.64	2.48051	0	0
CL10339.Contig4_All	3.686	1.1	-1.75639	1.64355e-96	1.32566e-96
CL10339.Contig6_All	1.226	0.286	-2.09865	4.68191e-17	1.04826e-16
CL10339.Contig7_All	13.683	0	-10.849	1.64865e-129	1.07725e-129
CL1034.Contig2_All	9.36	3.206	-1.54789	2.01656e-155	1.15141e-155
CL10340.Contig2_All	0	0.563	4.95185	1.05313e-05	3.80741e-05
CL10341.Contig1_All	12.74	0.263	-5.59578	0	0
CL10341.Contig2_All	6.12	0.06	-6.66899	0	0
CL10341.Contig3_All	3.563	0.52	-2.78079	3.34638e-172	1.76353e-172
CL10342.Contig1_All	2.03	0	-7.22794	3.11192e-18	6.74019e-18
CL10343.Contig3_All	1.07	0.393	-1.46241	4.79814e-12	1.26513e-11
CL10343.Contig4_All	3.216	1.34	-1.26909	2.37816e-27	4.18137e-27
CL10347.Contig4_All	3.053	1.473	-1.06293	3.24245e-15	7.67341e-15
CL10347.Contig5_All	15.33	0.523	-4.86634	0	0
CL10348.Contig1_All	2.89	0.106	-4.75129	2.6053e-97	2.09017e-97
CL10348.Contig2_All	1.706	0.046	-5.13672	1.6495e-48	2.07743e-48
CL10348.Contig3_All	0.636	0	-7.51397	2.34929e-21	4.70149e-21
CL1035.Contig1_All	13.07	0.066	-7.6479	2.05466e-147	1.22341e-147
CL1035.Contig2_All	1.846	0.133	-3.80623	6.35292e-20	1.31702e-19
CL10350.Contig2_All	1.773	0.7	-1.35322	3.1855e-14	7.78018e-14
CL10351.Contig2_All	3.626	0.176	-4.37937	4.94426e-54	5.83767e-54
CL10351.Contig3_All	0.753	0.373	-1.00849	1.82884e-12	4.75061e-12
CL10351.Contig4_All	21.423	1.69	-3.6666	0	0
CL10351.Contig5_All	5.276	1.233	-2.09297	8.12855e-211	3.6159e-211
CL10352.Contig2_All	1.283	0.046	-4.79909	9.43602e-33	1.49943e-32
CL10352.Contig5_All	0.78	0.06	-3.79909	0.00010383	0.000405096
CL10353.Contig1_All	0	0.266	4.93345	1.18635e-05	4.3045e-05
CL10353.Contig3_All	0.033	0.996	5.01091	1.67848e-17	3.70874e-17
CL10354.Contig2_All	13.06	5.416	-1.28443	1.49982e-43	2.01932e-43
CL10354.Contig3_All	6.466	2.643	-1.29822	1.70478e-75	1.61819e-75
CL10354.Contig4_All	37.443	9.82	-1.94056	0	0
CL10355.Contig2_All	0.153	0.39	1.3488	1.82674e-05	6.7216e-05
CL10356.Contig1_All	5.666	1.156	-2.30358	4.56575e-157	2.58513e-157
CL10356.Contig2_All	3.26	1.533	-1.10533	8.99641e-10	2.60588e-09
CL10356.Contig3_All	2.92	1.043	-1.49082	4.34376e-49	5.43609e-49
CL10356.Contig5_All	2.093	5.913	1.48813	2.77789e-90	2.34677e-90
CL10356.Contig6_All	28	4.53	-2.63268	0	0
CL10357.Contig1_All	0	0.826	5.3087	7.83971e-07	2.6354e-06
CL10358.Contig1_All	7.873	0.563	-3.82862	1.80881e-72	1.76473e-72
CL10359.Contig1_All	1.946	0.196	-3.33438	7.90802e-54	9.35881e-54
CL1036.Contig10_All	0.013	0.08	2.7171	9.57145e-05	0.000372286
CL1036.Contig11_All	4.97	1.463	-1.7777	1.06727e-90	8.98433e-91
CL1036.Contig12_All	5.79	14.793	1.34278	6.23401e-95	5.08549e-95
CL1036.Contig13_All	0.693	0.306	-1.21985	3.17802e-05	0.000119044
CL1036.Contig1_All	0.393	0.91	1.20117	2.03555e-06	7.01748e-06
CL1036.Contig4_All	0	0.263	5.62545	4.63146e-08	1.4524e-07
CL1036.Contig6_All	1.3	0.636	-1.02918	4.1374e-07	1.36814e-06
CL1036.Contig8_All	0	3.006	9.93892	1.23116e-85	1.07619e-85
CL1036.Contig9_All	0.03	0.403	3.7337	1.0653e-17	2.34105e-17
CL10360.Contig2_All	6.023	1.123	-2.42771	2.34433e-113	1.68776e-113
CL10362.Contig2_All	17.126	4.246	-2.02097	3.04163e-205	1.38438e-205
CL10364.Contig2_All	0.01	0.38	5.09888	1.54885e-11	4.16629e-11
CL10365.Contig2_All	1.166	0	-8.60526	5.91007e-39	8.49861e-39
CL10366.Contig3_All	0.933	0	-7.53445	1.34292e-21	2.67091e-21
CL10366.Contig4_All	4.583	29.44	2.66736	0	0
CL10367.Contig1_All	5.426	0.416	-3.71132	1.06095e-202	4.88201e-203
CL10368.Contig1_All	4.803	1.196	-2.01026	1.85078e-110	1.35852e-110
CL1037.Contig1_All	0.036	0.396	3.45571	5.46055e-11	1.50125e-10
CL1037.Contig2_All	0.313	0.116	-1.43338	2.30456e-07	7.51429e-07
CL1037.Contig4_All	0.813	0.003	-7.34604	1.3536e-56	1.55063e-56
CL10372.Contig3_All	9.246	0.52	-4.16386	2.85973e-139	1.77564e-139
CL10374.Contig1_All	9.74	3.726	-1.39916	1.34679e-81	1.2167e-81
CL10374.Contig2_All	23.766	11.09	-1.10727	8.80147e-156	5.0168e-156
CL10375.Contig1_All	0.27	0.133	-1.01312	7.24301e-05	0.000278457
CL10376.Contig2_All	1.183	0.256	-2.25463	3.92482e-11	1.07275e-10
CL10377.Contig2_All	0.583	1.233	1.07639	8.40825e-06	3.02105e-05
CL10378.Contig1_All	16.653	2.013	-3.06069	0	0
CL10378.Contig2_All	13.503	3.47	-1.96352	1.17038e-284	3.9904e-285
CL10379.Contig2_All	3.283	1.02	-1.69251	4.63605e-39	6.65963e-39
CL1038.Contig1_All	0.736	0.223	-1.73566	4.20513e-07	1.39113e-06
CL1038.Contig2_All	1.556	0.43	-1.89111	3.5315e-12	9.26741e-12
CL1038.Contig3_All	8.586	1.35	-2.67792	8.99811e-128	5.94275e-128
CL1038.Contig4_All	4.366	0.64	-2.7803	5.69861e-81	5.17109e-81
CL10380.Contig1_All	4.92	12.543	1.34228	1.93536e-80	1.76454e-80
CL10380.Contig2_All	0.773	1.566	1.01001	1.22182e-08	3.7275e-08
CL10380.Contig3_All	0.393	0.03	-3.62185	5.74326e-10	1.64857e-09
CL10381.Contig1_All	0.2	1.283	2.6827	1.94329e-19	4.07914e-19
CL10382.Contig1_All	1.083	0.046	-4.58389	9.19023e-23	1.78223e-22
CL10382.Contig2_All	14.21	3.64	-1.97579	2.15089e-143	1.3072e-143
CL10383.Contig1_All	4.636	1.423	-1.70395	9.32321e-123	6.34698e-123
CL10384.Contig1_All	2.476	6.223	1.31764	2.96324e-34	4.5852e-34
CL10384.Contig3_All	0.136	0.803	2.53502	1.98861e-08	6.12847e-08
CL10385.Contig1_All	1.996	0.026	-6.23781	4.06899e-86	3.54424e-86
CL10385.Contig2_All	0.76	0.043	-4.0593	2.00157e-31	3.25353e-31
CL10385.Contig3_All	15.91	2.216	-2.85507	0	0
CL10385.Contig4_All	0.246	0.016	-3.84385	0.000252894	0.00101812
CL10386.Contig2_All	14	4.89	-1.52637	1.27655e-214	5.60146e-215
CL10386.Contig3_All	1.863	0.04	-5.53562	1.2927e-12	3.33896e-12
CL10388.Contig2_All	8.246	0.446	-4.21176	0	0
CL10389.Contig1_All	0.19	1.016	2.41083	5.53937e-18	1.20723e-17
CL10389.Contig2_All	0.333	2.303	2.78179	1.34176e-41	1.85471e-41
CL1039.Contig1_All	1.573	0	-6.55809	1.28622e-12	3.322e-12
CL1039.Contig2_All	130.226	0.063	-11.039	0	0
CL10390.Contig3_All	0	0.046	4.93961	1.13975e-05	4.13189e-05
CL10391.Contig1_All	4.73	0.07	-6.16474	2.4449e-18	5.28186e-18
CL10392.Contig1_All	0.39	0.79	1.01616	2.23602e-07	7.28631e-07
CL10392.Contig2_All	0.25	0	-6.51583	2.49362e-12	6.50886e-12
CL10394.Contig1_All	0.086	2.793	5.01131	1.70936e-101	1.33415e-101
CL10394.Contig2_All	1.48	328.223	7.78153	0	0
CL10394.Contig3_All	4.293	472.37	6.77235	0	0
CL10396.Contig1_All	5	1.276	-1.98724	8.42537e-26	1.5284e-25
CL10397.Contig4_All	24.226	2.653	-3.20303	0	0
CL10398.Contig1_All	10.313	0.586	-4.14875	3.33709e-145	2.00967e-145
CL10398.Contig2_All	7.006	1.303	-2.43823	1.35063e-150	7.90733e-151
CL10399.Contig1_All	105.953	6.593	-4.01523	0	0
CL10399.Contig2_All	35.846	5.95	-2.59738	0	0
CL104.Contig2_All	0.61	0.113	-2.47535	2.59137e-08	8.03241e-08
CL104.Contig3_All	5.893	0.46	-3.71569	7.82217e-74	7.54068e-74
CL1040.Contig2_All	0.766	0	-7.68362	1.86798e-23	3.56564e-23
CL1040.Contig3_All	0.43	0.92	1.09644	9.59926e-10	2.78365e-09
CL10400.Contig2_All	21.69	8.326	-1.38915	1.25765e-246	4.90824e-247
CL10401.Contig1_All	0.703	0.103	-2.74161	4.80036e-14	1.17976e-13
CL10401.Contig2_All	1.973	0.69	-1.53091	1.48042e-19	3.09775e-19
CL10401.Contig3_All	3.373	1.083	-1.6418	9.99686e-36	1.51058e-35
CL10401.Contig4_All	4.186	0.366	-3.52605	2.19995e-108	1.63925e-108
CL10402.Contig1_All	1.99	0.106	-4.23414	8.0462e-72	7.89496e-72
CL10402.Contig2_All	2.523	0.433	-2.55278	9.00082e-75	8.60229e-75
CL10402.Contig3_All	30.436	5.27	-2.53733	0	0
CL10404.Contig1_All	0.153	0.853	2.45154	2.31051e-07	7.53425e-07
CL10405.Contig3_All	1.696	0.503	-1.74391	1.38177e-22	2.68986e-22
CL10406.Contig1_All	0.776	1.64	1.06914	7.38592e-08	2.34223e-07
CL10407.Contig2_All	0.893	0.143	-2.68362	1.0552e-05	3.81555e-05
CL10408.Contig2_All	24.593	2.866	-3.11415	0	0
CL10408.Contig3_All	7.446	0.623	-3.58216	6.34359e-142	3.88324e-142
CL10408.Contig4_All	67.83	24.16	-1.5012	0	0
CL10409.Contig1_All	1.56	0	-8.72393	1.44579e-41	1.99932e-41
CL1041.Contig2_All	0.843	0.02	-5.49097	1.67204e-22	3.26039e-22
CL1041.Contig3_All	0.94	0	-7.72801	4.88455e-24	9.20751e-24
CL10410.Contig3_All	1.52	0.713	-1.10451	2.17761e-08	6.72826e-08
CL10411.Contig2_All	0	0.273	5.0265	6.40676e-06	2.28145e-05
CL10411.Contig3_All	0	0.233	4.79374	2.80455e-05	0.000104634
CL10411.Contig5_All	0.573	1.193	1.04298	1.84399e-05	6.78656e-05
CL10412.Contig2_All	0.763	0.13	-2.55152	5.57545e-07	1.85623e-06
CL10413.Contig1_All	1.02	0.253	-2.01161	4.55535e-09	1.36328e-08
CL10413.Contig2_All	1.156	0.13	-3.19942	3.43027e-19	7.24397e-19
CL10414.Contig4_All	53.626	15.373	-1.81387	0	0
CL10415.Contig2_All	0.86	2.906	1.76149	3.10858e-46	4.03591e-46
CL10415.Contig3_All	3.993	21.793	2.4455	0	0
CL10416.Contig1_All	0.976	0	-5.85354	1.23654e-08	3.77699e-08
CL10417.Contig1_All	0.626	0.03	-4.42764	5.63788e-33	8.92162e-33
CL10417.Contig2_All	2.023	0.426	-2.25455	2.96922e-62	3.1995e-62
CL10417.Contig3_All	1.756	0.47	-1.91682	8.79525e-16	2.04588e-15
CL10418.Contig1_All	0.45	0	-5.6782	7.13435e-08	2.26101e-07
CL10418.Contig2_All	0.41	0	-4.55677	0.000157707	0.000625111
CL10419.Contig1_All	7.033	0.453	-3.98031	2.3867e-109	1.76577e-109
CL10419.Contig2_All	275.226	60.73	-2.19475	0	0
CL1042.Contig1_All	0.303	0.743	1.27001	1.49907e-05	5.48418e-05
CL1042.Contig2_All	2.23	0.273	-3.06213	9.27735e-29	1.58572e-28
CL1042.Contig5_All	2.153	0.166	-3.73055	5.22113e-91	4.3854e-91
CL1042.Contig6_All	6.793	1.24	-2.45875	1.07841e-102	8.34013e-103
CL1042.Contig7_All	0.08	0.83	3.38366	1.67765e-15	3.93519e-15
CL10420.Contig1_All	0.06	1.016	4.038	1.252e-20	2.55024e-20
CL10421.Contig1_All	9.393	23.54	1.31384	3.6026e-78	3.34572e-78
CL10421.Contig2_All	1.043	0.08	-3.73488	7.04007e-25	1.30313e-24
CL10422.Contig1_All	5.016	0.066	-6.21477	1.10501e-112	7.98325e-113
CL10422.Contig2_All	15.453	2.803	-2.47031	2.11645e-191	1.02346e-191
CL10423.Contig1_All	0.433	1.056	1.24943	2.29283e-05	8.48839e-05
CL10425.Contig3_All	0.13	0	-4.26858	0.000551584	0.00230322
CL10426.Contig1_All	0.56	0.17	-1.74909	6.45723e-07	2.15767e-06
CL10426.Contig3_All	2.44	0.94	-1.38686	1.01509e-15	2.36541e-15
CL10427.Contig1_All	1.066	0	-9.66669	2.92308e-69	2.93797e-69
CL10427.Contig2_All	8.056	1.29	-2.65217	1.97934e-209	8.85218e-210
CL10427.Contig3_All	0.16	0.75	2.23253	7.72992e-36	1.16604e-35
CL10427.Contig5_All	2.92	0.65	-2.16386	2.20243e-137	1.38113e-137
CL10429.Contig3_All	0.916	0.223	-2.08659	1.60384e-06	5.49742e-06
CL10429.Contig4_All	0.4	1.16	1.50907	0.00027723	0.00112066
CL1043.Contig1_All	0.13	0.396	1.60109	8.06769e-08	2.56338e-07
CL1043.Contig2_All	0.16	0.056	-1.48939	5.08917e-05	0.000193585
CL1043.Contig3_All	0.216	0	-7.14305	2.12758e-17	4.71383e-17
CL1043.Contig5_All	0.493	0.18	-1.4613	8.62622e-10	2.49688e-09
CL1043.Contig6_All	0.073	0.516	2.82437	1.1322e-24	2.10565e-24
CL1043.Contig7_All	0.936	0.026	-5.08999	2.13902e-55	2.48325e-55
CL1043.Contig8_All	1.083	0.216	-2.36169	5.26025e-33	8.31986e-33
CL1043.Contig9_All	0.196	0.076	-1.38999	6.92671e-05	0.000266008
CL10431.Contig1_All	0.126	0	-4.92037	2.26082e-05	8.3685e-05
CL10431.Contig2_All	0.213	0	-5.51954	2.99246e-07	9.81084e-07
CL10431.Contig3_All	0.17	0	-4.27657	0.000536005	0.00222817
CL10431.Contig4_All	1.8	0.016	-6.89476	2.60889e-52	3.14091e-52
CL10432.Contig2_All	0.136	1.37	3.32331	1.61159e-11	4.33748e-11
CL10434.Contig1_All	0.966	0.08	-3.5827	8.88081e-17	2.00376e-16
CL10436.Contig1_All	1.47	0.246	-2.54074	6.51373e-89	5.55288e-89
CL10436.Contig2_All	0.386	0.07	-2.43463	1.06352e-24	1.97707e-24
CL10437.Contig2_All	5.94	1.013	-2.5607	3.81926e-117	2.6911e-117
CL10438.Contig1_All	0.203	0.873	2.09126	2.37927e-08	7.36396e-08
CL10439.Contig1_All	36.21	2.966	-3.62319	0	0
CL10439.Contig2_All	16.886	3.123	-2.4453	0	0
CL10439.Contig3_All	6.736	0.323	-4.39108	0	0
CL1044.Contig1_All	10.92	2.546	-2.10488	7.21718e-127	4.79764e-127
CL1044.Contig2_All	4.273	1.64	-1.39158	4.36569e-30	7.26835e-30
CL1044.Contig3_All	2.95	0.143	-4.3708	1.5795e-69	1.58407e-69
CL10440.Contig1_All	0.02	0.64	5.09211	1.14801e-10	3.19748e-10
CL10440.Contig2_All	0.43	3.336	2.96248	3.2544e-59	3.62599e-59
CL10441.Contig2_All	1.093	0.243	-2.19819	1.12749e-05	4.0856e-05
CL10442.Contig1_All	0.503	0	-5.09865	7.32447e-06	2.62208e-05
CL10442.Contig2_All	0.953	0.29	-1.74536	2.58162e-05	9.61265e-05
CL10442.Contig3_All	0.606	0.236	-1.38614	0.00022576	0.000905691
CL10443.Contig2_All	6.276	0.186	-5.08864	1.56192e-177	8.0286e-178
CL10443.Contig3_All	49.096	17.75	-1.47322	0	0
CL10445.Contig2_All	0.056	0.183	1.70166	0.000596	0.00249452
CL10445.Contig3_All	0.13	0.026	-2.21079	0.000435933	0.00179659
CL10445.Contig4_All	26.556	4.5	-2.57296	0	0
CL10446.Contig1_All	0.97	0	-7.61719	1.30861e-22	2.54566e-22
CL10447.Contig1_All	2.22	0.11	-4.3153	2.87622e-63	3.0656e-63
CL10447.Contig2_All	12.12	5.526	-1.13795	2.47621e-82	2.22298e-82
CL10448.Contig1_All	4.173	1.27	-1.72838	2.84881e-121	1.95847e-121
CL10448.Contig3_All	1.9	0.58	-1.71105	3.11938e-61	3.39754e-61
CL10449.Contig1_All	1.94	0.776	-1.33795	1.46101e-13	3.64807e-13
CL10449.Contig2_All	0.05	0	-4.43351	0.000277907	0.00112351
CL10449.Contig3_All	91.25	21.54	-2.08761	0	0
CL10449.Contig4_All	31.176	3.383	-3.21464	0	0
CL1045.Contig11_All	2.383	0.72	-1.72019	9.65612e-42	1.33236e-41
CL1045.Contig12_All	10.126	4.596	-1.14526	4.0127e-80	3.66944e-80
CL1045.Contig13_All	7.38	3.58	-1.04997	1.92521e-42	2.63199e-42
CL1045.Contig14_All	1.166	0	-8.75722	2.49361e-42	3.41408e-42
CL1045.Contig15_All	3.996	1.396	-1.51611	9.73917e-55	1.14041e-54
CL1045.Contig16_All	5.366	2.013	-1.42442	1.50436e-82	1.34791e-82
CL1045.Contig17_All	0.153	1.393	3.15536	1.99142e-46	2.57952e-46
CL1045.Contig18_All	0.93	0.29	-1.69756	1.89027e-18	4.07019e-18
CL1045.Contig19_All	4.286	1.993	-1.10928	1.77745e-53	2.11161e-53
CL1045.Contig1_All	0.466	0.163	-1.54223	1.22735e-07	3.94392e-07
CL1045.Contig22_All	9.93	0.073	-7.05477	0	0
CL1045.Contig23_All	7.81	2.356	-1.74076	6.23875e-113	4.50199e-113
CL1045.Contig24_All	1.656	0	-9.15285	1.69464e-52	2.03531e-52
CL1045.Contig26_All	1.356	0.263	-2.35278	2.2903e-45	3.00656e-45
CL1045.Contig27_All	0.21	0.083	-1.36579	0.000204499	0.000818271
CL1045.Contig28_All	9.956	0.94	-3.41159	0	0
CL1045.Contig29_All	0.26	0.096	-1.47749	0.000168946	0.000671249
CL1045.Contig2_All	0.49	1.24	1.33424	2.1899e-18	4.72388e-18
CL1045.Contig4_All	12.39	0.286	-5.42186	0	0
CL1045.Contig5_All	3.33	0.593	-2.50059	9.9475e-75	9.51125e-75
CL1045.Contig6_All	1.21	0.1	-3.54823	3.33006e-48	4.20912e-48
CL1045.Contig7_All	0.096	0	-4.93357	2.08682e-05	7.71181e-05
CL1045.Contig8_All	13.846	4.71	-1.55967	1.27978e-163	7.00936e-164
CL1045.Contig9_All	2.673	0.523	-2.3459	7.708e-73	7.50102e-73
CL10450.Contig1_All	5.333	0.036	-7.215	4.80617e-130	3.13188e-130
CL10451.Contig10_All	0.68	0.236	-1.53138	1.93337e-08	5.95552e-08
CL10451.Contig12_All	0.12	0.273	1.21996	0.000529842	0.00220181
CL10451.Contig16_All	0	0.076	4.57151	9.53727e-05	0.000370898
CL10451.Contig18_All	0.273	0.08	-1.78592	2.11494e-05	7.81852e-05
CL10451.Contig1_All	0.55	0.006	-6.11448	4.43062e-10	1.26479e-09
CL10451.Contig24_All	0.15	0	-4.67033	9.00839e-05	0.00034971
CL10451.Contig30_All	0.21	0.003	-6.90553	3.52849e-09	1.04974e-08
CL10451.Contig37_All	0.13	0.016	-2.92007	8.04444e-06	2.88577e-05
CL10451.Contig40_All	0.106	0.25	1.22444	0.000194299	0.000775958
CL10451.Contig42_All	0.003	0.15	5.74959	2.03326e-07	6.6036e-07
CL10451.Contig43_All	1.23	0.033	-5.17339	2.21402e-72	2.16173e-72
CL10451.Contig45_All	0.62	0.3	-1.04571	0.000282047	0.00114086
CL10451.Contig52_All	0	0.083	4.76231	3.37064e-05	0.000126477
CL10451.Contig54_All	0.093	0.263	1.50004	6.39013e-05	0.000244934
CL10451.Contig57_All	0.18	0	-6.10181	7.43994e-10	2.14584e-09
CL10451.Contig5_All	0	0.18	5.6482	3.69751e-08	1.15418e-07
CL10451.Contig60_All	0.216	0.686	1.66939	7.26024e-15	1.73752e-14
CL10451.Contig62_All	0	4.063	10.1947	3.92866e-98	3.13365e-98
CL10451.Contig68_All	0	0.166	5.46511	2.07531e-07	6.74269e-07
CL10451.Contig71_All	2.266	0	-10.0468	7.47655e-85	6.57468e-85
CL10451.Contig73_All	0	0.15	4.84808	2.02433e-05	7.47349e-05
CL10451.Contig74_All	0.01	0.106	3.44896	3.41884e-05	0.000128341
CL10451.Contig78_All	0	0.223	5.22255	1.54661e-06	5.29703e-06
CL10451.Contig79_All	8.64	0.023	-8.49945	2.16564e-71	2.13264e-71
CL10451.Contig7_All	0	0.256	6.27221	2.01292e-11	5.43884e-11
CL10451.Contig8_All	0	0.28	6.56155	2.1668e-13	5.44397e-13
CL10451.Contig9_All	0.223	0.056	-1.94389	0.000105261	0.000410862
CL10452.Contig1_All	88.993	35.71	-1.32127	0	0
CL10452.Contig2_All	37.56	16.473	-1.19762	0	0
CL10453.Contig1_All	0.323	0	-5.02655	1.17319e-05	4.25621e-05
CL10453.Contig2_All	0.266	0	-6.05099	1.36772e-09	3.99361e-09
CL10454.Contig2_All	6.496	1.596	-2.04099	2.85162e-116	2.01878e-116
CL10455.Contig1_All	0.6	0	-6.1912	2.43541e-10	6.87711e-10
CL10456.Contig1_All	1.766	0.123	-3.8648	7.42214e-35	1.13613e-34
CL10456.Contig2_All	3.176	0.373	-3.11241	1.95425e-83	1.73783e-83
CL10456.Contig3_All	26.43	0	-11.8253	2.057e-214	9.03569e-215
CL10456.Contig4_All	1.206	0.1	-3.63691	2.23464e-11	6.04681e-11
CL10456.Contig5_All	102.69	25.293	-2.03227	0	0
CL10457.Contig1_All	2.39	0.233	-3.3841	4.08461e-74	3.92786e-74
CL10457.Contig3_All	10.993	2.603	-2.09027	1.85173e-114	1.3234e-114
CL10458.Contig1_All	0.86	0.056	-3.94202	4.58931e-32	7.37882e-32
CL10458.Contig2_All	0.42	0	-5.473	4.44156e-07	1.47109e-06
CL10458.Contig3_All	0.37	0	-6.81208	1.68394e-14	4.07662e-14
CL10458.Contig4_All	0.386	0	-6.45127	6.65148e-12	1.76387e-11
CL10458.Contig5_All	1.163	0.096	-3.5753	5.96505e-49	7.47598e-49
CL10458.Contig6_All	198.316	26.773	-2.89988	0	0
CL10459.Contig2_All	0.43	0	-7.07204	9.90737e-17	2.23886e-16
CL1046.Contig2_All	1.646	0.73	-1.19143	7.49137e-06	2.68326e-05
CL1046.Contig3_All	0.513	0.046	-3.54344	1.63734e-06	5.61493e-06
CL10460.Contig1_All	8	2.453	-1.71935	1.92382e-47	2.45644e-47
CL10460.Contig4_All	2.396	0.583	-2.03793	5.50578e-29	9.36761e-29
CL10460.Contig5_All	3.616	7.35	1.00404	2.39665e-13	6.02932e-13
CL10461.Contig1_All	16.156	2.78	-2.54708	5.43693e-276	1.91305e-276
CL10461.Contig2_All	1.28	0.35	-1.90601	0.00042339	0.00174331
CL10462.Contig2_All	1.636	0.073	-4.54117	2.72187e-39	3.89604e-39
CL10462.Contig3_All	1.04	0.09	-3.54972	5.78858e-23	1.11752e-22
CL10463.Contig1_All	2.826	0.603	-2.23845	2.45386e-68	2.48797e-68
CL10463.Contig2_All	0.796	0.123	-2.69186	1.2751e-25	2.32207e-25
CL10463.Contig4_All	3.976	0.186	-4.43283	2.74934e-150	1.61296e-150
CL10464.Contig1_All	28.833	0	-12.4561	3.14373e-295	1.03725e-295
CL10464.Contig2_All	92.853	31.523	-1.57188	0	0
CL10465.Contig1_All	0.603	0.053	-3.52827	2.68215e-06	9.32796e-06
CL10465.Contig2_All	0.236	0	-6.38775	1.68591e-11	4.54129e-11
CL10465.Contig3_All	2.346	0.45	-2.39023	7.06445e-54	8.35552e-54
CL10465.Contig4_All	1.423	0.65	-1.13083	4.87132e-17	1.0911e-16
CL10466.Contig2_All	9.01	0.826	-3.45258	1.56966e-235	6.36635e-236
CL10466.Contig4_All	5.316	1.233	-2.10714	1.48694e-298	4.84193e-299
CL10467.Contig2_All	8.183	1.343	-2.60665	2.68812e-250	1.03663e-250
CL10468.Contig1_All	4.596	0	-10.5335	8.94311e-110	6.59508e-110
CL10468.Contig2_All	1.936	0.006	-8.23759	1.51677e-61	1.64648e-61
CL10469.Contig1_All	0.446	0	-4.72276	6.86996e-05	0.00026376
CL10469.Contig2_All	0.573	0	-4.8716	3.00817e-05	0.00011254
CL1047.Contig3_All	1.326	0.493	-1.44036	1.72908e-09	5.07226e-09
CL1047.Contig4_All	167.216	44.493	-1.91765	0	0
CL10470.Contig1_All	2.583	0.333	-2.9511	2.07797e-69	2.08651e-69
CL10472.Contig1_All	1.03	0.073	-3.79909	3.17822e-10	9.02198e-10
CL10474.Contig1_All	2.316	0	-9.99714	1.2171e-82	1.0899e-82
CL10474.Contig2_All	0.646	0.013	-5.75744	5.4204e-39	7.79142e-39
CL10474.Contig3_All	3.23	0.016	-7.61495	8.29325e-166	4.50492e-166
CL10474.Contig4_All	9.986	0.013	-9.46493	0	0
CL10475.Contig4_All	1.33	0.48	-1.46266	9.21665e-14	2.28594e-13
CL10475.Contig6_All	1.423	0.12	-3.56767	2.39393e-28	4.12947e-28
CL10476.Contig1_All	0.293	0	-4.27657	0.000536005	0.00222817
CL10476.Contig2_All	166.13	43.076	-1.95951	0	0
CL10477.Contig1_All	2.46	0.86	-1.52606	2.80709e-27	4.94209e-27
CL10477.Contig2_All	4.55	0.806	-2.50287	2.44986e-86	2.13002e-86
CL10477.Contig3_All	0.313	0.023	-3.80686	1.02682e-06	3.47422e-06
CL10478.Contig1_All	7.99	0.14	-5.88885	2.24614e-185	1.11479e-185
CL10478.Contig2_All	1.003	0.123	-3.01922	1.06546e-19	2.22172e-19
CL10479.Contig1_All	1.256	0.253	-2.33108	1.14275e-21	2.26887e-21
CL1048.Contig2_All	0.163	0	-5.58923	1.62075e-07	5.23697e-07
CL1048.Contig3_All	27.36	0.896	-4.92086	0	0
CL10480.Contig1_All	135.996	13.123	-3.39015	0	0
CL10480.Contig2_All	73.76	22.896	-1.70596	0	0
CL10480.Contig3_All	7.9	1.15	-2.79941	6.89489e-75	6.58186e-75
CL10480.Contig4_All	14.736	1.32	-3.49467	0	0
CL10481.Contig2_All	4.633	0	-8.57439	2.65845e-38	3.85981e-38
CL10481.Contig3_All	2.553	0.536	-2.27141	2.03299e-13	5.10178e-13
CL10481.Contig4_All	0.026	0.446	4.07127	1.0866e-05	3.93337e-05
CL10481.Contig5_All	0.38	0.036	-3.43154	0.000279394	0.00112968
CL10482.Contig1_All	0.78	0.116	-2.77818	1.89117e-06	6.50806e-06
CL10482.Contig2_All	1.706	0.096	-4.18052	6.26395e-25	1.15847e-24
CL10482.Contig3_All	0.473	0.056	-3.12126	1.02133e-08	3.10534e-08
CL10483.Contig1_All	2.406	0.013	-7.44187	2.49894e-64	2.63597e-64
CL10483.Contig2_All	89.946	0.286	-8.2799	0	0
CL10484.Contig1_All	1.196	0.55	-1.13753	0.000358397	0.00146646
CL10484.Contig2_All	0.636	3.253	2.34245	7.51389e-78	6.99959e-78
CL10485.Contig1_All	0.616	0.05	-3.6182	6.13845e-09	1.84709e-08
CL10485.Contig2_All	2.023	0.956	-1.08557	2.0239e-07	6.57254e-07
CL10486.Contig1_All	2.71	1.096	-1.31656	2.41225e-26	4.32806e-26
CL10486.Contig2_All	3.003	0.366	-3.04408	5.55917e-81	5.04378e-81
CL10486.Contig3_All	1.353	0.323	-2.09797	6.54211e-07	2.18652e-06
CL10486.Contig6_All	104.593	51.43	-1.03201	0	0
CL10486.Contig8_All	21.75	1.81	-3.59026	0	0
CL10487.Contig1_All	1.216	0	-6.29636	6.06043e-11	1.66922e-10
CL10488.Contig4_All	1.98	70.033	5.13778	0	0
CL10488.Contig5_All	18.556	206.783	3.45823	0	0
CL10489.Contig1_All	76.196	18.05	-2.091	0	0
CL10489.Contig2_All	24.923	1.32	-4.24381	0	0
CL1049.Contig2_All	0.886	0	-6.21344	1.82773e-10	5.13408e-10
CL1049.Contig3_All	7.19	2.636	-1.45341	7.25128e-184	3.62135e-184
CL1049.Contig5_All	0.41	1.576	1.93005	1.66474e-14	4.02928e-14
CL10490.Contig1_All	23.026	0.11	-7.74332	0	0
CL10492.Contig1_All	1.063	0.256	-2.04952	4.73969e-09	1.41931e-08
CL10492.Contig3_All	0.616	0.283	-1.12302	4.73022e-06	1.67216e-05
CL10492.Contig4_All	0.28	0	-6.43494	8.47535e-12	2.25686e-11
CL10493.Contig2_All	0.7	0.113	-2.66159	5.68019e-12	1.50215e-11
CL10493.Contig3_All	4.27	0.546	-2.97577	2.37877e-157	1.34508e-157
CL10494.Contig2_All	0.83	0.306	-1.46413	0.000298085	0.00121251
CL10497.Contig1_All	6.97	1.713	-2.02369	3.47895e-226	1.46431e-226
CL10498.Contig1_All	13.093	4.793	-1.46035	2.87977e-89	2.45011e-89
CL10498.Contig2_All	0.72	0.033	-4.38926	2.29143e-21	4.58431e-21
CL10498.Contig3_All	1.36	0.073	-4.18886	8.18315e-21	1.65907e-20
CL10499.Contig1_All	0.593	1.986	1.71668	6.00757e-07	2.00412e-06
CL105.Contig3_All	0.163	0.94	2.5374	1.26881e-49	1.57742e-49
CL1050.Contig5_All	1.48	0.093	-4.03393	5.10013e-14	1.25427e-13
CL10500.Contig11_All	0.203	0	-4.75972	5.62994e-05	0.000215005
CL10500.Contig16_All	0.22	1.146	2.34405	1.03521e-05	3.74095e-05
CL10500.Contig17_All	0.973	0	-5.95015	4.34587e-09	1.29921e-08
CL10500.Contig1_All	0.716	0.023	-4.91492	1.14034e-13	2.8371e-13
CL10500.Contig6_All	2.353	0.49	-2.2754	3.15251e-21	6.33048e-21
CL10500.Contig7_All	0.946	2.226	1.21887	3.80491e-09	1.13381e-08
CL10500.Contig8_All	0.766	0.266	-1.51929	1.07699e-05	3.8964e-05
CL10501.Contig1_All	1.05	0.04	-4.75915	6.13279e-20	1.27089e-19
CL10501.Contig2_All	0.046	2.756	5.91257	2.06172e-31	3.35178e-31
CL10502.Contig2_All	4.816	2.23	-1.12003	1.63196e-24	3.04441e-24
CL10503.Contig2_All	0.39	0	-6.04772	1.42176e-09	4.15366e-09
CL10503.Contig4_All	0.553	1.38	1.30138	2.65114e-13	6.68022e-13
CL10505.Contig1_All	0	0.586	5.22327	1.53794e-06	5.26693e-06
CL10507.Contig1_All	0	1.476	8.28462	7.84249e-35	1.20099e-34
CL10507.Contig2_All	0.04	1.823	5.40103	4.60584e-43	6.24344e-43
CL10507.Contig3_All	0	0.656	6.9027	3.57723e-16	8.21751e-16
CL10508.Contig1_All	0.523	0.083	-2.67846	1.94071e-05	7.1546e-05
CL10509.Contig1_All	2.896	0.056	-5.68093	1.08119e-21	2.14519e-21
CL1051.Contig1_All	3.513	0.093	-5.23198	1.71294e-49	2.13286e-49
CL10510.Contig2_All	27.203	0.313	-6.43121	0	0
CL10511.Contig1_All	1.81	0	-9.9116	5.8742e-79	5.41875e-79
CL10511.Contig2_All	3.013	10.96	1.86137	2.57285e-298	8.38283e-299
CL10512.Contig1_All	4.46	1.853	-1.2907	8.23643e-14	2.04e-13
CL10515.Contig1_All	0.423	1.136	1.40724	2.17879e-06	7.52733e-06
CL10516.Contig1_All	1.756	0.11	-4.05285	8.1434e-09	2.46599e-08
CL10516.Contig2_All	1.596	0	-6.6266	4.24831e-13	1.07797e-12
CL10518.Contig1_All	2.9	0.44	-2.72884	2.77916e-178	1.42581e-178
CL10518.Contig2_All	92.896	23.47	-1.99031	0	0
CL10519.Contig1_All	22.52	7.3	-1.63344	7.2285e-203	3.32353e-203
CL10519.Contig2_All	10.123	3.363	-1.60582	1.23657e-88	1.05544e-88
CL1052.Contig10_All	0.146	248	10.7244	0	0
CL1052.Contig11_All	0.043	2.34	5.74573	9.46218e-29	1.61802e-28
CL1052.Contig12_All	0.066	1.406	4.38929	5.27022e-15	1.25586e-14
CL1052.Contig1_All	0.013	3.33	7.88423	8.70874e-57	9.96093e-57
CL1052.Contig3_All	0	0.39	5.72203	1.74248e-08	5.35641e-08
CL1052.Contig4_All	0	8.873	9.94841	4.51697e-86	3.9355e-86
CL1052.Contig5_All	0.023	32.163	10.4291	4.31177e-220	1.85806e-220
CL1052.Contig6_All	0	3.556	8.64719	1.5748e-42	2.14918e-42
CL1052.Contig7_All	0.063	78.59	10.2689	0	0
CL1052.Contig8_All	5.75	1335.34	7.83391	0	0
CL1052.Contig9_All	0.113	3.433	4.86307	6.27046e-40	8.8926e-40
CL10521.Contig1_All	3.823	0.366	-3.40509	1.69603e-62	1.82287e-62
CL10521.Contig2_All	1.556	0.316	-2.30711	2.20486e-18	4.75677e-18
CL10521.Contig4_All	0.926	0	-5.62222	1.2003e-07	3.85515e-07
CL10523.Contig1_All	3.213	22.216	2.77987	0	0
CL10524.Contig1_All	0.136	3.563	4.72694	3.90317e-79	3.59634e-79
CL10524.Contig2_All	0.183	4.71	4.67557	4.90536e-107	3.68431e-107
CL10524.Contig3_All	0.02	0.356	4.25007	1.37184e-10	3.83242e-10
CL10527.Contig1_All	0.19	0	-4.67639	8.73043e-05	0.000338658
CL10527.Contig2_All	0.346	0	-5.63035	1.11554e-07	3.57151e-07
CL10528.Contig1_All	21.623	0.013	-10.6136	0	0
CL10528.Contig2_All	2.11	0	-7.85568	8.57386e-26	1.55563e-25
CL10529.Contig1_All	1.096	0.05	-4.45621	1.81034e-11	4.88493e-11
CL1053.Contig10_All	0.586	0.203	-1.50507	4.50148e-10	1.28631e-09
CL1053.Contig12_All	0.33	0.163	-1.00293	0.000108899	0.000425439
CL1053.Contig13_All	3.17	0.01	-8.21347	5.07796e-56	5.85401e-56
CL1053.Contig1_All	6.006	28.096	2.21583	0	0
CL1053.Contig2_All	0.223	0.026	-3.06676	5.96403e-11	1.64222e-10
CL1053.Contig4_All	0.65	0.123	-2.40029	1.92927e-16	4.39788e-16
CL1053.Contig9_All	0.093	0.013	-2.66657	2.39988e-05	8.89692e-05
CL10530.Contig2_All	14.19	3.536	-2.01847	4.97291e-153	2.87413e-153
CL10531.Contig1_All	1.003	0	-8.35406	6.09709e-34	9.48664e-34
CL10531.Contig2_All	1.153	0.043	-4.70467	1.85123e-33	2.90406e-33
CL10532.Contig1_All	0	3.45	9.59584	3.03905e-71	2.99673e-71
CL10532.Contig2_All	0.273	4.306	3.99088	1.60635e-101	1.25337e-101
CL10533.Contig3_All	7.036	1.823	-1.96496	3.72468e-105	2.8373e-105
CL10534.Contig1_All	1.07	0.073	-3.87788	5.03692e-25	9.29584e-25
CL10534.Contig2_All	5.883	2.463	-1.26915	4.17563e-43	5.65694e-43
CL10535.Contig1_All	2.393	0.206	-3.51968	1.07617e-37	1.57706e-37
CL10537.Contig1_All	7.77	1.456	-2.4324	3.1081e-104	2.37781e-104
CL10537.Contig2_All	11.903	1.363	-3.13955	9.82288e-285	3.34771e-285
CL10538.Contig1_All	0.773	0.153	-2.35071	4.47482e-06	1.57852e-05
CL10538.Contig2_All	0.74	0.2	-1.89145	1.54479e-06	5.29073e-06
CL10539.Contig2_All	2.53	8.01	1.65459	3.35792e-96	2.7138e-96
CL10539.Contig3_All	6.556	1.88	-1.81587	6.47496e-98	5.17135e-98
CL10539.Contig4_All	0.986	2.123	1.10383	5.61753e-20	1.16296e-19
CL1054.Contig3_All	3.22	0.786	-2.03837	9.40952e-54	1.11455e-53
CL10540.Contig1_All	2.076	0.173	-3.59426	1.06376e-37	1.55882e-37
CL10541.Contig2_All	0.136	0.643	2.2157	1.27528e-06	4.34464e-06
CL10543.Contig1_All	0.24	1.126	2.2307	1.22113e-29	2.05191e-29
CL10543.Contig2_All	0	1.133	6.55383	2.47059e-13	6.21857e-13
CL10543.Contig4_All	0.596	0.14	-2.15755	5.60487e-05	0.000214019
CL10545.Contig1_All	1.113	0.03	-5.20442	7.13237e-11	1.96964e-10
CL10545.Contig2_All	73.24	30.886	-1.25272	0	0
CL10546.Contig3_All	0.386	0.043	-3.13899	3.1896e-09	9.47232e-09
CL10547.Contig2_All	1.746	0	-8.3847	1.61929e-34	2.49365e-34
CL10547.Contig3_All	9.323	2.006	-2.22784	5.15323e-97	4.14324e-97
CL10548.Contig10_All	0.48	1.633	1.76006	1.82988e-21	3.65303e-21
CL10548.Contig11_All	0.516	1.343	1.37044	1.33345e-18	2.85855e-18
CL10548.Contig2_All	0.763	0.086	-3.14819	4.42393e-22	8.70393e-22
CL10548.Contig4_All	1.206	0.573	-1.0837	2.39706e-09	7.08274e-09
CL10548.Contig7_All	19.666	2.436	-3.02873	0	0
CL10549.Contig2_All	0	1.126	7.4405	8.27192e-22	1.63724e-21
CL1055.Contig2_All	0.633	0.073	-3.17208	6.5023e-22	1.28378e-21
CL1055.Contig3_All	0.106	0	-5.41408	7.20989e-07	2.41835e-06
CL1055.Contig4_All	6	0.023	-8.10421	6.92703e-184	3.45812e-184
CL1055.Contig5_All	15.256	5.31	-1.53911	4.45424e-197	2.10201e-197
CL10550.Contig1_All	1.203	0.06	-4.33854	2.06464e-74	1.97951e-74
CL10551.Contig1_All	0.916	0.023	-5.41499	2.62621e-33	4.12962e-33
CL10553.Contig1_All	0.136	2.503	4.17395	6.82231e-26	1.23537e-25
CL10554.Contig1_All	0.463	0.073	-2.66912	4.99578e-07	1.65889e-06
CL10554.Contig2_All	0.616	0.273	-1.18237	0.000485402	0.00201082
CL10555.Contig1_All	2.493	0.283	-3.16184	6.37775e-57	7.28491e-57
CL10555.Contig2_All	4.55	0.96	-2.25971	2.18443e-68	2.21357e-68
CL10556.Contig3_All	0.026	0.55	4.57984	2.05139e-46	2.65796e-46
CL10557.Contig11_All	0.513	0.213	-1.27227	9.50237e-05	0.000369474
CL10557.Contig13_All	0.673	0.083	-3.09079	3.03397e-05	0.000113533
CL10557.Contig2_All	1.25	0.266	-2.26466	4.39499e-12	1.15758e-11
CL10557.Contig3_All	0.096	0.403	2.00545	0.000151143	0.000596685
CL10557.Contig5_All	1.006	0.313	-1.69556	5.68239e-09	1.70737e-08
CL10557.Contig8_All	0.113	0.006	-4.08979	0.00099354	0.00424346
CL10557.Contig9_All	0.81	0.273	-1.57556	1.67813e-07	5.42521e-07
CL10558.Contig1_All	27.966	7.806	-1.85968	9.09921e-268	3.29671e-268
CL10558.Contig2_All	10.693	3.54	-1.61736	2.02287e-68	2.04918e-68
CL10559.Contig1_All	6.253	23.036	1.87732	0	0
CL1056.Contig2_All	0.263	0.833	1.64642	2.06165e-05	7.61561e-05
CL10560.Contig3_All	45.506	17.72	-1.37571	4.36756e-270	1.56889e-270
CL10561.Contig4_All	0.896	0.076	-3.5111	1.78154e-10	5.00257e-10
CL10561.Contig6_All	15.25	6.623	-1.22713	5.29153e-39	7.60518e-39
CL10561.Contig7_All	2	0.376	-2.42851	1.28172e-15	2.99651e-15
CL10561.Contig8_All	0.163	0	-4.31589	0.00045765	0.00188862
CL10561.Contig9_All	0.226	0.01	-4.35416	0.000390013	0.00160157
CL10562.Contig1_All	0.51	0	-6.08051	9.62114e-10	2.79018e-09
CL10562.Contig2_All	1.583	0.16	-3.30417	2.01356e-18	4.33896e-18
CL10562.Contig3_All	1.003	0	-7.07959	8.43655e-17	1.9023e-16
CL10563.Contig1_All	1.416	0.143	-3.3076	4.51466e-37	6.67663e-37
CL10563.Contig2_All	15.063	6.216	-1.28714	7.51226e-97	6.04449e-97
CL10564.Contig3_All	0.59	1.79	1.59912	8.54692e-45	1.13019e-44
CL10565.Contig1_All	30.12	5.5	-2.45905	0	0
CL10566.Contig1_All	5.906	1.293	-2.20137	2.50616e-120	1.73289e-120
CL10566.Contig2_All	53.793	1.663	-5.00782	0	0
CL10566.Contig3_All	97.74	28.183	-1.80542	0	0
CL10567.Contig3_All	0	1.08	8.11362	1.0857e-31	1.75681e-31
CL10568.Contig1_All	0.013	0.133	3.34156	4.88447e-05	0.000185634
CL10568.Contig2_All	0.21	1.673	2.97687	1.68276e-25	3.0725e-25
CL10569.Contig2_All	0.09	0	-4.60455	0.000125407	0.000492012
CL10569.Contig4_All	0.313	0	-6.30967	5.05388e-11	1.38689e-10
CL10569.Contig5_All	0.646	0.003	-7.41977	1.94905e-38	2.82279e-38
CL1057.Contig2_All	7.05	0	-10.2344	9.63767e-94	7.93521e-94
CL1057.Contig3_All	0.466	0	-6.12457	5.62811e-10	1.61499e-09
CL10570.Contig1_All	0	8.406	9.92648	4.54322e-85	3.98902e-85
CL10570.Contig2_All	0.02	1.633	6.3932	2.41297e-22	4.71839e-22
CL10571.Contig3_All	0.1	0.643	2.68659	2.63692e-06	9.16518e-06
CL10572.Contig2_All	2.76	1.04	-1.42419	2.38149e-26	4.27211e-26
CL10573.Contig1_All	2.533	0	-8.84685	1.88617e-44	2.5067e-44
CL10574.Contig1_All	2.44	0	-9.3339	6.67738e-58	7.54961e-58
CL10574.Contig2_All	8.623	3.013	-1.53025	1.22154e-46	1.5773e-46
CL10575.Contig1_All	15.43	2.293	-2.75608	1.36814e-222	5.83675e-223
CL10575.Contig2_All	2.596	0.49	-2.42087	1.84299e-29	3.10738e-29
CL10575.Contig3_All	6.04	0.62	-3.2966	8.60738e-103	6.6527e-103
CL10575.Contig4_All	2.913	0.106	-4.78821	1.60599e-70	1.59544e-70
CL10575.Contig5_All	0.956	0.123	-2.96134	9.05055e-22	1.7927e-21
CL10575.Contig6_All	3.006	0.77	-1.97164	1.8496e-49	2.30407e-49
CL10576.Contig2_All	0.383	0	-4.26858	0.000551584	0.00230322
CL10577.Contig1_All	1.763	0.433	-2.04541	2.5067e-25	4.59475e-25
CL10577.Contig2_All	1.963	0.22	-3.16988	8.50307e-82	7.66735e-82
CL10578.Contig1_All	0	0.756	4.07127	0.000858233	0.00364715
CL10579.Contig1_All	0	2.983	7.69576	3.89918e-25	7.17766e-25
CL10579.Contig2_All	2.823	0	-7.71336	7.63029e-24	1.44448e-23
CL1058.Contig1_All	0.693	0.083	-3.05906	1.05557e-17	2.31931e-17
CL1058.Contig2_All	1.393	0.343	-2.03565	1.64735e-22	3.21116e-22
CL1058.Contig4_All	4.323	0.843	-2.39353	1.41021e-19	2.94919e-19
CL10580.Contig1_All	0.03	1.81	5.91803	2.1652e-57	2.4604e-57
CL10580.Contig2_All	0.053	1.413	4.77382	3.06343e-41	4.26068e-41
CL10580.Contig3_All	0.526	762.336	10.4912	0	0
CL10581.Contig1_All	29.126	7.796	-1.91514	3.87591e-258	1.45347e-258
CL10581.Contig2_All	1.793	0.533	-1.75805	4.05898e-17	9.07056e-17
CL10582.Contig2_All	2.02	0.533	-1.93516	1.29361e-17	2.84962e-17
CL10582.Contig3_All	15.61	3.583	-2.13733	2.38445e-168	1.28151e-168
CL10582.Contig4_All	5.496	2.093	-1.40654	1.36203e-33	2.13281e-33
CL10583.Contig1_All	0.513	0	-4.42058	0.000293227	0.00119172
CL10584.Contig1_All	9.26	2.766	-1.75737	4.22161e-160	2.35311e-160
CL10584.Contig3_All	0.776	0.046	-4.06814	2.10174e-31	3.41734e-31
CL10584.Contig4_All	0.373	0	-6.35793	2.57985e-11	6.99736e-11
CL10584.Contig5_All	4.786	0.643	-2.90442	3.01517e-82	2.70838e-82
CL10584.Contig6_All	1.433	0.346	-2.05674	1.46531e-33	2.29591e-33
CL10586.Contig1_All	35.713	14.37	-1.32384	2.10906e-279	7.33405e-280
CL10586.Contig3_All	44.87	12.673	-1.83232	0	0
CL10586.Contig4_All	1.94	0.68	-1.51796	1.62041e-24	3.02272e-24
CL10586.Contig5_All	16.44	6.27	-1.39858	9.31112e-179	4.76562e-179
CL10587.Contig1_All	8.69	4.193	-1.0575	2.28092e-74	2.18773e-74
CL10587.Contig2_All	0.013	0.34	4.75829	2.26179e-14	5.4984e-14
CL10587.Contig5_All	2.843	6.253	1.12959	9.44555e-50	1.17253e-49
CL10588.Contig1_All	1.73	0.553	-1.64951	9.8011e-28	1.71165e-27
CL10589.Contig1_All	19.89	7.366	-1.45807	1.0794e-54	1.26423e-54
CL10589.Contig2_All	83.863	42.1	-1.00795	4.44833e-221	1.90962e-221
CL10590.Contig2_All	7.41	2.73	-1.45202	1.54789e-112	1.11959e-112
CL10592.Contig1_All	735.426	29.393	-4.68834	0	0
CL10592.Contig2_All	311.756	1.386	-7.84486	0	0
CL10592.Contig3_All	18.256	0.663	-4.79864	0	0
CL10593.Contig1_All	2.44	0.116	-4.41364	4.80708e-79	4.43167e-79
CL10593.Contig2_All	0.143	1.276	3.13605	1.56188e-11	4.20185e-11
CL10594.Contig1_All	0.733	0.163	-2.19868	3.36411e-09	1.00003e-08
CL10594.Contig2_All	14.55	1.226	-3.58115	8.65816e-250	3.34415e-250
CL10594.Contig4_All	2.086	0.786	-1.41473	2.55375e-13	6.43018e-13
CL10595.Contig1_All	1.876	0.033	-5.79181	2.90338e-23	5.56352e-23
CL10595.Contig2_All	0.633	0.02	-5.07593	0.000212885	0.000852754
CL10596.Contig1_All	0.673	0	-4.90601	2.45871e-05	9.13934e-05
CL10598.Contig1_All	6.496	1.41	-2.20938	1.68556e-71	1.65806e-71
CL10598.Contig2_All	2.04	0.93	-1.13858	4.27021e-23	8.21848e-23
CL10598.Contig3_All	7.99	2.756	-1.53886	2.24977e-128	1.48089e-128
CL106.Contig10_All	0.026	0.623	4.55972	1.17024e-34	1.79779e-34
CL106.Contig1_All	0.84	1.813	1.11121	1.80774e-30	2.98655e-30
CL106.Contig3_All	0.306	1.316	2.09215	1.19843e-52	1.43687e-52
CL106.Contig7_All	0	0.483	8.33939	6.68276e-36	1.00667e-35
CL1060.Contig2_All	0.626	0.046	-3.68362	5.9909e-07	1.99831e-06
CL10600.Contig1_All	2.443	0	-9.65528	7.73708e-69	7.80728e-69
CL10600.Contig2_All	1.283	0	-8.82501	6.33331e-44	8.48069e-44
CL10600.Contig4_All	0.66	0	-7.6788	2.15675e-23	4.12181e-23
CL10600.Contig5_All	2.406	0.96	-1.34721	3.21321e-23	6.16656e-23
CL10600.Contig6_All	8.213	0.45	-4.21801	1.42939e-258	5.3542e-259
CL10600.Contig7_All	1.933	0	-9.20273	6.17321e-54	7.29678e-54
CL10601.Contig1_All	0.443	0.093	-2.26241	1.41541e-09	4.13479e-09
CL10601.Contig2_All	2.393	1.036	-1.20883	6.10829e-23	1.17967e-22
CL10602.Contig2_All	22.986	6.606	-1.80405	0	0
CL10602.Contig3_All	0.253	0.123	-1.03581	0.000120509	0.000472248
CL10603.Contig2_All	12.873	5.49	-1.24314	6.04223e-55	7.05507e-55
CL10604.Contig1_All	1.06	0.033	-4.95685	3.99725e-18	8.68247e-18
CL10605.Contig2_All	2.143	0.2	-3.44113	2.2706e-61	2.46977e-61
CL10605.Contig3_All	10.17	3.746	-1.44672	4.35418e-107	3.26931e-107
CL10607.Contig1_All	0.73	0.32	-1.21223	3.55228e-06	1.24396e-05
CL10609.Contig1_All	16	1.403	-3.52661	2.91599e-191	1.41215e-191
CL10610.Contig1_All	13.543	0.803	-4.09412	2.42457e-273	8.61406e-274
CL10610.Contig2_All	10.796	3.62	-1.5784	3.26517e-190	1.58722e-190
CL10611.Contig1_All	1.49	0.396	-1.93352	1.94011e-13	4.8647e-13
CL10611.Contig2_All	1.823	0.6	-1.62355	1.88317e-23	3.59489e-23
CL10611.Contig3_All	5.053	2.413	-1.07449	1.67076e-26	2.98743e-26
CL10611.Contig4_All	5.826	2.75	-1.09085	1.15973e-42	1.58022e-42
CL10612.Contig2_All	2.01	0.486	-2.07198	5.99407e-19	1.2734e-18
CL10612.Contig3_All	24.533	2.873	-3.11438	4.10923e-293	1.36485e-293
CL10613.Contig1_All	6.42	1.55	-2.06144	1.0945e-200	5.08257e-201
CL10614.Contig2_All	3.693	1.293	-1.51923	7.94221e-43	1.0798e-42
CL10614.Contig3_All	0	0.873	6.00694	6.90125e-10	1.9873e-09
CL10614.Contig4_All	0	0.276	5.3148	7.45874e-07	2.50472e-06
CL10614.Contig6_All	1.266	0.566	-1.18093	0.000115636	0.000452555
CL10615.Contig1_All	0	2.126	9.02397	2.90115e-52	3.49509e-52
CL10615.Contig2_All	0.606	2.993	2.30102	4.70017e-63	5.02197e-63
CL10615.Contig3_All	3.376	32.14	3.24053	0	0
CL10616.Contig2_All	3.666	1.043	-1.81996	2.64958e-72	2.58861e-72
CL10618.Contig1_All	0.216	1.106	2.32782	1.80087e-10	5.05769e-10
CL10619.Contig1_All	0.693	0.153	-2.17851	1.52483e-15	3.57252e-15
CL10619.Contig3_All	0.563	8.503	3.89984	1.6344e-268	5.90163e-269
CL1062.Contig1_All	59.17	28.91	-1.04322	9.27408e-275	3.27753e-275
CL10621.Contig1_All	0	0.373	5.13707	2.93437e-06	1.02275e-05
CL10621.Contig2_All	1.303	0.433	-1.60084	1.14621e-26	2.04145e-26
CL10623.Contig2_All	0.606	0	-6.72217	8.40034e-14	2.08131e-13
CL10623.Contig3_All	0.966	0	-7.34753	1.76841e-19	3.70856e-19
CL10624.Contig1_All	59.543	19.553	-1.61811	0	0
CL10624.Contig2_All	0.903	0.146	-2.68362	0.000846335	0.00358973
CL10624.Contig3_All	3.69	0.35	-3.41181	4.32297e-135	2.7431e-135
CL10625.Contig2_All	0	1.766	8.3561	3.10667e-36	4.65726e-36
CL10626.Contig2_All	0.346	1.203	1.79969	5.43612e-13	1.38517e-12
CL10627.Contig1_All	13.546	2.733	-2.31709	0	0
CL10628.Contig2_All	0.026	1.27	5.5452	1.93601e-13	4.85434e-13
CL10629.Contig1_All	0.866	0.133	-2.68615	5.65441e-17	1.26893e-16
CL10629.Contig2_All	21.033	5.976	-1.82382	1.67763e-255	6.34694e-256
CL1063.Contig1_All	1.03	0.23	-2.16468	7.17942e-20	1.49048e-19
CL10630.Contig2_All	1.76	0	-8.20561	2.79162e-31	4.5469e-31
CL10630.Contig3_All	2.12	0.013	-7.43306	9.80011e-39	1.41337e-38
CL10630.Contig4_All	0.563	0	-5.91218	6.60547e-09	1.99052e-08
CL10631.Contig1_All	0.116	0.756	2.66688	6.99487e-07	2.34449e-06
CL10631.Contig2_All	3.226	0.15	-4.39411	3.25243e-51	3.96901e-51
CL10632.Contig1_All	0.14	0	-5.35416	1.16035e-06	3.93951e-06
CL10632.Contig4_All	0.18	0	-4.69081	8.12513e-05	0.000313557
CL10632.Contig7_All	0.18	0	-4.79687	4.5918e-05	0.00017426
CL10632.Contig8_All	0.22	0	-5.45691	5.08114e-07	1.68785e-06
CL10633.Contig1_All	0.073	0.66	3.19636	1.45343e-07	4.68557e-07
CL10633.Contig2_All	0.066	0.786	3.50997	6.13157e-08	1.93402e-07
CL10634.Contig1_All	0.696	0.03	-4.59051	1.6005e-12	4.14922e-12
CL10634.Contig2_All	0.65	0	-5.85354	1.23654e-08	3.77699e-08
CL10636.Contig2_All	1.446	0.226	-2.68595	5.28514e-42	7.26899e-42
CL10636.Contig3_All	4.703	2.25	-1.06861	3.23741e-28	5.59901e-28
CL10636.Contig6_All	1.496	0.61	-1.29677	6.06177e-15	1.44741e-14
CL10637.Contig2_All	0.37	38.636	6.69516	0	0
CL10639.Contig2_All	4.543	2.223	-1.03795	1.04223e-24	1.93665e-24
CL1064.Contig1_All	2.326	0.046	-5.71336	5.09612e-14	1.25326e-13
CL1064.Contig2_All	0.68	0.046	-3.87195	9.2698e-11	2.57188e-10
CL1064.Contig3_All	3.23	0.093	-5.14669	8.35484e-50	1.03658e-49
CL1064.Contig4_All	0.596	0.09	-2.71336	7.93235e-06	2.84482e-05
CL1064.Contig6_All	0.426	0.03	-3.79687	0.00010514	0.000410386
CL10640.Contig1_All	1.25	0.023	-5.73944	1.55004e-21	3.08748e-21
CL10641.Contig2_All	9.173	0.306	-4.90298	0	0
CL10641.Contig3_All	8.24	3.243	-1.3533	7.53054e-72	7.38723e-72
CL10641.Contig4_All	4.513	0.633	-2.84331	1.46342e-120	1.01051e-120
CL10641.Contig5_All	1.216	0.103	-3.57905	3.42629e-23	6.57981e-23
CL10642.Contig1_All	2.873	0.33	-3.12309	1.63219e-70	1.62169e-70
CL10642.Contig3_All	2.95	1.123	-1.40277	1.94705e-27	3.41825e-27
CL10642.Contig4_All	4.856	1.493	-1.70418	1.71389e-62	1.84215e-62
CL10644.Contig2_All	2.85	0.786	-1.86932	1.1275e-57	1.2772e-57
CL10645.Contig1_All	0	0.086	4.3829	0.000237788	0.000955361
CL10646.Contig1_All	0.14	0	-4.73557	6.4128e-05	0.000245848
CL10646.Contig2_All	11.216	5.08	-1.15192	3.16537e-71	3.12173e-71
CL10647.Contig1_All	6.736	0.113	-5.88699	7.1996e-287	2.43075e-287
CL10649.Contig4_All	0.996	0.143	-2.80432	2.55553e-12	6.67128e-12
CL1065.Contig2_All	2.273	6.583	1.53054	3.76346e-118	2.63575e-118
CL10652.Contig1_All	1.8	0.226	-3.00555	8.05422e-10	2.3275e-09
CL10652.Contig2_All	1.03	0	-5.09865	7.32447e-06	2.62208e-05
CL10654.Contig2_All	7.75	0.076	-6.67608	0	0
CL10655.Contig1_All	24.68	0.403	-5.93959	0	0
CL10655.Contig2_All	22.683	0.103	-7.84213	2.58952e-207	1.16757e-207
CL10656.Contig1_All	9.086	0.366	-4.64298	7.27418e-278	2.54315e-278
CL10657.Contig1_All	0.653	0	-6.51042	2.7118e-12	7.08623e-12
CL10658.Contig1_All	13.606	0.82	-4.06562	0	0
CL10658.Contig2_All	16.403	2.02	-3.02532	0	0
CL10659.Contig1_All	14.863	0.41	-5.20097	0	0
CL10659.Contig2_All	0.683	0	-5.17076	4.48177e-06	1.58102e-05
CL10661.Contig3_All	3.84	0.946	-2.02209	4.00685e-33	6.32409e-33
CL10662.Contig2_All	8.636	3.833	-1.18201	1.06236e-90	8.9425e-91
CL10663.Contig1_All	0.186	0	-4.94465	1.95162e-05	7.1971e-05
CL10663.Contig3_All	0.356	0.08	-2.15118	3.1638e-05	0.000118501
CL10663.Contig4_All	21.056	6.67	-1.66536	1.2536e-173	6.56534e-174
CL10664.Contig2_All	164.666	66.543	-1.32526	0	0
CL10665.Contig1_All	1.38	0	-8.33036	1.67576e-33	2.62754e-33
CL10665.Contig2_All	0.826	0	-7.69529	1.31679e-23	2.50545e-23
CL10665.Contig4_All	28.146	0.41	-6.11752	0	0
CL10665.Contig6_All	159.833	26.576	-2.59916	0	0
CL10666.Contig1_All	0.106	1.493	3.76131	3.18584e-16	7.30724e-16
CL10667.Contig2_All	2.876	0.716	-2.01483	2.51579e-59	2.80022e-59
CL10668.Contig1_All	0	0.253	4.6573	6.06773e-05	0.000232227
CL10668.Contig3_All	0.08	2.696	5.06555	3.50314e-34	5.42603e-34
CL10669.Contig1_All	1.243	0.06	-4.38926	7.29753e-30	1.22076e-29
CL10669.Contig2_All	0.936	0.05	-4.27923	2.64618e-14	6.4481e-14
CL10669.Contig3_All	0.306	0	-4.21136	0.000690034	0.00290584
CL10669.Contig4_All	0.57	0	-5.59691	1.51211e-07	4.87908e-07
CL1067.Contig10_All	1.136	0.356	-1.7099	8.84631e-07	2.98178e-06
CL1067.Contig11_All	0.17	0	-6.00506	2.3345e-09	6.89308e-09
CL1067.Contig14_All	0.616	1.74	1.48728	7.11676e-18	1.55647e-17
CL1067.Contig15_All	0.44	0.04	-3.51173	2.29256e-23	4.38339e-23
CL1067.Contig17_All	0.74	0.106	-2.8199	8.68047e-21	1.76132e-20
CL1067.Contig18_All	1.2	0	-9.4577	6.70275e-62	7.248e-62
CL1067.Contig19_All	0.296	0.09	-1.71427	3.05663e-06	1.06631e-05
CL1067.Contig1_All	0.08	0.266	1.67704	2.89998e-05	0.000108303
CL1067.Contig20_All	0.213	0.043	-2.23811	5.68246e-13	1.44893e-12
CL1067.Contig21_All	0.22	0.036	-2.63262	3.1663e-07	1.03912e-06
CL1067.Contig22_All	0.56	2.35	2.07255	2.49591e-84	2.20279e-84
CL1067.Contig24_All	0.31	0.006	-5.6062	2.92117e-16	6.69361e-16
CL1067.Contig25_All	0.986	0.05	-4.32782	3.29238e-35	5.01245e-35
CL1067.Contig26_All	3.506	0.016	-7.78147	9.5285e-116	6.76167e-116
CL1067.Contig28_All	0.613	0.033	-4.17992	1.29423e-54	1.51706e-54
CL1067.Contig29_All	10.493	1.52	-2.79377	0	0
CL1067.Contig2_All	0.64	0	-6.48063	4.27684e-12	1.12604e-11
CL1067.Contig30_All	0.266	0.076	-1.82504	9.30043e-07	3.14034e-06
CL1067.Contig31_All	0.3	0.05	-2.56158	0.000214296	0.000858577
CL1067.Contig34_All	8.256	3.546	-1.22156	1.27453e-119	8.84798e-120
CL1067.Contig36_All	0.106	0	-5.66547	8.04738e-08	2.55659e-07
CL1067.Contig6_All	0.223	0	-4.13955	0.000903077	0.0038455
CL1067.Contig9_All	0.36	0	-7.37887	8.08001e-20	1.67956e-19
CL10670.Contig1_All	0.013	0.906	6.09807	2.39084e-35	3.6333e-35
CL10670.Contig2_All	0.01	0.96	6.80087	3.81137e-46	4.95494e-46
CL10672.Contig1_All	1.346	0.423	-1.68362	1.97758e-07	6.4184e-07
CL10672.Contig2_All	0	0.88	7.61408	5.08805e-24	9.59517e-24
CL10672.Contig3_All	0	1.763	8.82086	8.90956e-47	1.14847e-46
CL10672.Contig4_All	0.586	0	-4.68362	8.40787e-05	0.000325862
CL10673.Contig1_All	0.686	0	-6.39438	1.53229e-11	4.12123e-11
CL10673.Contig2_All	0.313	0	-4.22298	0.000660494	0.00277364
CL10674.Contig3_All	0.696	0.313	-1.15422	2.01421e-05	7.43546e-05
CL10676.Contig1_All	3.253	0.536	-2.60293	1.95886e-46	2.53716e-46
CL10677.Contig1_All	0.423	0.08	-2.44585	9.5989e-07	3.24341e-06
CL10677.Contig2_All	1.886	0.393	-2.27607	4.3884e-16	1.01101e-15
CL10678.Contig1_All	0.01	5.396	8.89861	1.74609e-95	1.41859e-95
CL10678.Contig2_All	0	4.976	9.70215	1.95557e-75	1.85763e-75
CL10679.Contig2_All	1.563	0.23	-2.79207	1.68909e-17	3.73251e-17
CL1068.Contig2_All	1.113	0.136	-3.06123	1.70581e-45	2.23648e-45
CL1068.Contig3_All	15.206	3.523	-2.12161	5.30437e-282	1.8274e-282
CL1068.Contig6_All	3.946	1.546	-1.36319	9.9875e-39	1.44073e-38
CL10680.Contig1_All	12.593	0.043	-8.23715	6.78208e-285	2.3098e-285
CL10680.Contig2_All	0.446	0.213	-1.07662	0.000144943	0.000571229
CL10680.Contig3_All	0.05	2.803	5.80891	1.15071e-65	1.1978e-65
CL10680.Contig4_All	0.316	1.636	2.36125	9.08575e-23	1.76163e-22
CL10680.Contig8_All	188.41	435.176	1.19945	0	0
CL10680.Contig9_All	0.02	77.926	11.9573	0	0
CL10682.Contig1_All	3.153	1.103	-1.51523	2.5437e-28	4.39104e-28
CL10682.Contig2_All	1.903	4.17	1.12606	1.68045e-22	3.27703e-22
CL10683.Contig2_All	0.53	0	-6.39438	1.53229e-11	4.12123e-11
CL10684.Contig2_All	0.493	0	-6.01035	2.1978e-09	6.47843e-09
CL10684.Contig3_All	0.723	0	-6.92901	1.83352e-15	4.30697e-15
CL10685.Contig2_All	0.07	0.483	2.7981	1.69866e-06	5.83023e-06
CL10686.Contig1_All	0.956	2.466	1.34427	5.62829e-12	1.48816e-11
CL10687.Contig1_All	0.936	0.06	-4.03411	4.7149e-12	1.24274e-11
CL10687.Contig2_All	0.716	0.04	-4.18612	1.29675e-09	3.78014e-09
CL10687.Contig3_All	1.043	0	-5.42058	6.83967e-07	2.29112e-06
CL10688.Contig1_All	2.826	0.096	-4.84943	7.39303e-85	6.50055e-85
CL10689.Contig1_All	1.676	0.34	-2.31336	2.6225e-17	5.82706e-17
CL1069.Contig10_All	8.26	0.126	-6.06418	0	0
CL1069.Contig14_All	0.326	0	-7.13031	2.81548e-17	6.26166e-17
CL1069.Contig16_All	0.26	0.08	-1.70421	1.23166e-05	4.47208e-05
CL1069.Contig18_All	0.31	0.056	-2.43033	7.93532e-10	2.2924e-09
CL1069.Contig1_All	2.223	0	-8.98344	6.97672e-48	8.856e-48
CL1069.Contig2_All	0.366	0.066	-2.51775	3.05877e-11	8.32472e-11
CL1069.Contig3_All	7.15	0.023	-8.26743	1.45786e-160	8.10964e-161
CL1069.Contig5_All	1.123	0.04	-4.75861	3.89378e-53	4.64296e-53
CL1069.Contig7_All	0.41	0.096	-2.12344	5.97683e-10	1.71674e-09
CL1069.Contig8_All	1.993	0.013	-7.21547	1.86253e-89	1.58246e-89
CL1069.Contig9_All	80.34	26.24	-1.6178	0	0
CL10690.Contig1_All	0	3.97	8.82924	5.43371e-47	6.98236e-47
CL10690.Contig2_All	0	1.216	7.43241	1.03654e-21	2.05606e-21
CL10692.Contig1_All	51.266	4.473	-3.52721	0	0
CL10692.Contig2_All	2.133	0.27	-2.98614	1.50861e-43	2.03142e-43
CL10693.Contig1_All	1.893	0	-8.85147	1.45653e-44	1.9332e-44
CL10693.Contig2_All	1.326	4.416	1.7206	2.63904e-44	3.51579e-44
CL10694.Contig1_All	8.936	3.11	-1.5257	4.35739e-120	3.01884e-120
CL10694.Contig2_All	4.143	8.423	1.01739	2.34312e-91	1.96159e-91
CL10695.Contig2_All	0.833	0.02	-5.30811	5.01863e-11	1.37703e-10
CL10697.Contig3_All	6.946	2.223	-1.65264	2.42279e-76	2.28374e-76
CL10698.Contig1_All	1168.75	382.81	-1.63413	0	0
CL10698.Contig2_All	1.996	0.823	-1.29438	2.79464e-07	9.14894e-07
CL10698.Contig3_All	245.553	7.786	-5.01315	0	0
CL10699.Contig2_All	1.416	0	-8.30791	4.31418e-33	6.81239e-33
CL10699.Contig6_All	0	0.226	4.72916	4.08167e-05	0.000153868
CL10699.Contig7_All	1.25	0.18	-2.82445	2.03678e-33	3.19733e-33
CL107.Contig10_All	0.87	0.04	-4.37402	4.2383e-22	8.33335e-22
CL107.Contig11_All	0.44	0	-6.30772	5.1886e-11	1.42518e-10
CL107.Contig12_All	0.156	0.023	-2.65194	6.17919e-05	0.000236632
CL107.Contig13_All	0.846	0.12	-2.82058	1.28985e-22	2.50879e-22
CL107.Contig14_All	0.566	0	-7.01441	3.30397e-16	7.58143e-16
CL107.Contig15_All	1.4	0.05	-4.83924	3.1679e-60	3.4909e-60
CL107.Contig17_All	0.223	0.563	1.34462	2.47575e-07	8.08478e-07
CL107.Contig18_All	0.346	0.086	-1.98796	2.35641e-10	6.6496e-10
CL107.Contig19_All	0.53	0	-5.97099	3.44297e-09	1.02389e-08
CL107.Contig1_All	0.693	0.023	-4.91536	1.24578e-32	1.9838e-32
CL107.Contig20_All	0.076	0	-4.16043	0.000837636	0.00354915
CL107.Contig22_All	0.506	0	-6.38332	1.79603e-11	4.84506e-11
CL107.Contig23_All	0.876	0	-8.50167	8.33473e-37	1.23846e-36
CL107.Contig24_All	2.563	0.616	-2.07395	8.72695e-33	1.38602e-32
CL107.Contig27_All	1.006	0.313	-1.69908	5.39887e-07	1.7963e-06
CL107.Contig29_All	0.503	0.093	-2.42634	8.51811e-14	2.11077e-13
CL107.Contig32_All	0.873	0	-5.94063	4.83118e-09	1.44725e-08
CL107.Contig5_All	0.323	0	-4.42921	0.000283239	0.0011458
CL107.Contig7_All	0.88	0	-7.42778	2.31403e-20	4.7455e-20
CL107.Contig8_All	0.143	0	-5.77729	2.71232e-08	8.41267e-08
CL107.Contig9_All	0.333	0	-6.91858	2.24864e-15	5.29527e-15
CL10700.Contig1_All	0.07	0.21	1.59764	0.00023101	0.000927305
CL10700.Contig2_All	0.456	1.733	1.90769	2.8474e-175	1.48057e-175
CL10700.Contig3_All	0.503	1.586	1.66688	2.02835e-133	1.29895e-133
CL10701.Contig1_All	4.143	0.633	-2.71916	2.61722e-70	2.60554e-70
CL10701.Contig2_All	6.806	0.786	-3.11849	1.07313e-144	6.47918e-145
CL10703.Contig1_All	0.32	0.79	1.28439	0.000729638	0.00307835
CL10703.Contig2_All	0.833	3.186	1.91193	1.26426e-15	2.95515e-15
CL10704.Contig1_All	0.086	3.336	5.21911	2.11507e-29	3.57097e-29
CL10704.Contig2_All	4.596	19.646	2.08025	3.90229e-80	3.56737e-80
CL10704.Contig3_All	0.32	0	-5.06028	9.43637e-06	3.40216e-05
CL10704.Contig4_All	1.75	0.053	-5.11064	5.67077e-41	7.92182e-41
CL10704.Contig5_All	3.5	0.153	-4.54108	2.90672e-82	2.61083e-82
CL10704.Contig7_All	0.366	2.07	2.47772	6.55762e-31	1.0745e-30
CL10705.Contig11_All	1.26	0	-6.28848	6.74721e-11	1.86169e-10
CL10705.Contig1_All	4.863	0.85	-2.52216	6.4532e-101	5.05573e-101
CL10705.Contig3_All	13.71	1.2	-3.53178	0	0
CL10705.Contig5_All	124.326	35.823	-1.8041	0	0
CL10705.Contig7_All	0.546	0.206	-1.41077	3.45439e-10	9.81986e-10
CL10706.Contig1_All	0	7.92	9.13117	2.09727e-55	2.43439e-55
CL10707.Contig1_All	0.833	0.033	-4.68531	5.3909e-44	7.2094e-44
CL10707.Contig2_All	2.663	0.15	-4.15816	2.38188e-103	1.83495e-103
CL10708.Contig1_All	1.2	0.026	-5.40244	2.97432e-21	5.96847e-21
CL10708.Contig2_All	1.91	0	-7.18612	8.11403e-18	1.77739e-17
CL10711.Contig3_All	0	1.026	7.3932	3.04607e-21	6.11532e-21
CL10712.Contig1_All	12.093	0.146	-6.40712	1.93808e-243	7.66272e-244
CL10712.Contig2_All	1.153	0.036	-5.01773	3.00399e-26	5.40033e-26
CL10712.Contig3_All	1.25	0	-5.38775	8.90302e-07	3.00298e-06
CL10714.Contig1_All	2.966	0.763	-1.96585	8.28551e-59	9.27348e-59
CL10714.Contig2_All	5.606	1.1	-2.36068	5.06083e-162	2.79505e-162
CL10714.Contig3_All	29.213	5.61	-2.38753	0	0
CL10715.Contig1_All	0	1.27	7.50542	1.3037e-22	2.53604e-22
CL10715.Contig2_All	3.096	0.706	-2.14656	6.87808e-28	1.19718e-27
CL10716.Contig2_All	32.316	10.69	-1.60459	0	0
CL10716.Contig3_All	25.453	5.97	-2.09208	0	0
CL10717.Contig2_All	125.666	59.356	-1.1	2.07716e-288	6.98571e-289
CL10718.Contig2_All	0.593	0.23	-1.33933	1.39683e-05	5.0985e-05
CL10718.Contig3_All	0.916	0.14	-2.7137	2.04346e-15	4.80675e-15
CL10718.Contig4_All	0.9	0.433	-1.07222	1.40237e-12	3.62718e-12
CL10718.Contig5_All	0.446	0.1	-2.15491	4.7278e-16	1.09035e-15
CL10718.Contig6_All	0.32	0.086	-1.90446	7.90299e-05	0.000304744
CL10719.Contig2_All	3.493	0.496	-2.83074	5.60559e-20	1.16038e-19
CL10719.Contig3_All	3.32	1.636	-1.03227	1.51311e-33	2.37116e-33
CL1072.Contig2_All	21.33	10.386	-1.05027	1.4406e-255	5.44948e-256
CL10721.Contig1_All	1.45	0.19	-3.00555	0.000143042	0.000563531
CL10722.Contig2_All	5.803	0.223	-4.70822	1.64538e-127	1.08907e-127
CL10722.Contig3_All	15.183	0.796	-4.25942	0	0
CL10722.Contig5_All	0.833	0.04	-4.40896	1.14344e-22	2.22145e-22
CL10723.Contig1_All	2.21	0.043	-5.63432	9.33644e-106	7.07888e-106
CL10723.Contig2_All	1.863	0	-9.10714	3.26882e-51	3.98917e-51
CL10724.Contig2_All	23.82	5.663	-2.07613	0	0
CL10725.Contig1_All	8.84	1.356	-2.71043	1.29027e-277	4.5164e-278
CL10726.Contig1_All	0.013	0.316	4.59486	5.91862e-17	1.32914e-16
CL10726.Contig2_All	0	1.803	9.56173	6.01469e-70	6.00813e-70
CL10726.Contig3_All	0.006	0.246	4.93689	5.53808e-18	1.20693e-17
CL10726.Contig4_All	0.053	3.63	6.15596	1.15167e-160	6.40207e-161
CL10726.Contig5_All	0	4.72	11.0255	6.82693e-152	3.97126e-152
CL10726.Contig6_All	0.01	0.68	6.27753	2.86605e-50	3.5363e-50
CL10727.Contig1_All	6.433	1.7	-1.93963	1.71607e-36	2.56181e-36
CL10727.Contig2_All	5.64	1.826	-1.6394	3.42567e-36	5.1398e-36
CL10728.Contig1_All	0	0.416	6.06686	3.25572e-10	9.24609e-10
CL10729.Contig2_All	8.183	0.433	-4.25554	4.36739e-104	3.3451e-104
CL1073.Contig1_All	8.446	0.233	-5.19764	0	0
CL1073.Contig2_All	4.363	0.086	-5.68638	1.73183e-158	9.74561e-159
CL1073.Contig3_All	25.336	9.15	-1.4755	1.71918e-289	5.76247e-290
CL10731.Contig1_All	6.22	1.336	-2.22114	2.01537e-181	1.01782e-181
CL10731.Contig2_All	0.326	1.386	2.07364	3.94221e-21	7.93269e-21
CL10731.Contig3_All	0.096	0.703	2.86486	3.01672e-23	5.78566e-23
CL10731.Contig4_All	6.846	1.12	-2.61159	3.03119e-253	1.15601e-253
CL10733.Contig1_All	0.743	0	-7.06421	1.16933e-16	2.64848e-16
CL10733.Contig2_All	0.626	0	-6.68332	1.64069e-13	4.1057e-13
CL10733.Contig3_All	0.51	0.026	-4.21884	8.042e-10	2.32382e-09
CL10733.Contig4_All	0.47	0.003	-7.19916	1.95034e-07	6.328e-07
CL10733.Contig5_All	0.333	0.033	-3.26518	9.28936e-07	3.13647e-06
CL10733.Contig6_All	0.76	0	-6.55743	1.29972e-12	3.35729e-12
CL10734.Contig1_All	10.26	2.43	-2.08387	1.88542e-128	1.24036e-128
CL10734.Contig2_All	9.126	3.42	-1.42301	9.86463e-60	1.09268e-59
CL10735.Contig1_All	0.193	3.026	3.95237	4.58442e-35	6.9969e-35
CL10736.Contig1_All	3.18	0.603	-2.40922	8.49435e-30	1.42292e-29
CL10737.Contig1_All	0.526	0.053	-3.30811	5.13749e-09	1.54084e-08
CL10738.Contig1_All	0.84	2.963	1.80365	3.60335e-30	5.98835e-30
CL10739.Contig1_All	42.786	0.08	-9.08521	0	0
CL1074.Contig1_All	2.423	0.163	-3.924	1.14457e-98	9.0893e-99
CL1074.Contig3_All	0.016	0.143	3.04696	1.45494e-05	5.3196e-05
CL1074.Contig4_All	0.886	5.556	2.65116	4.72736e-176	2.44989e-176
CL1074.Contig5_All	0.146	0.51	1.79831	4.88085e-09	1.46232e-08
CL1074.Contig6_All	0.083	0.57	2.78044	2.49155e-14	6.06652e-14
CL10740.Contig2_All	21.843	1.783	-3.62539	0	0
CL10741.Contig1_All	9.423	3.393	-1.4825	1.83547e-58	2.06233e-58
CL10742.Contig2_All	0	1.503	5.48631	1.71552e-07	5.54997e-07
CL10743.Contig2_All	1.163	0	-7.00555	3.96221e-16	9.11561e-16
CL10744.Contig1_All	411.456	165.283	-1.36065	0	0
CL10744.Contig2_All	124.593	21.686	-2.55479	0	0
CL10744.Contig3_All	44.1	19.606	-1.19618	8.77143e-90	7.43645e-90
CL10744.Contig4_All	641.19	26.796	-4.58991	0	0
CL10745.Contig1_All	0.29	2.69	3.18822	2.05442e-30	3.39814e-30
CL10745.Contig2_All	1.426	6.186	2.10532	2.04294e-51	2.48692e-51
CL10746.Contig1_All	0	0.233	4.60178	8.16375e-05	0.000315292
CL10748.Contig1_All	0.016	0.386	4.41007	5.76551e-12	1.52509e-11
CL10748.Contig2_All	0.64	0.17	-1.91699	4.06927e-17	9.09394e-17
CL10748.Contig3_All	1.36	0.276	-2.33864	3.99122e-08	1.24861e-07
CL10749.Contig1_All	59.786	29.97	-1.0061	6.8332e-241	2.72089e-241
CL10749.Contig2_All	2.306	0.133	-4.11447	1.878e-51	2.28473e-51
CL1075.Contig1_All	8.64	0	-11.0496	8.74966e-144	5.30653e-144
CL1075.Contig2_All	4.606	0.013	-8.65562	5.90936e-78	5.4988e-78
CL10750.Contig1_All	2.45	0.213	-3.53943	5.11208e-134	3.26202e-134
CL10750.Contig2_All	2.53	0.526	-2.27273	6.64086e-79	6.1294e-79
CL10750.Contig4_All	0.886	0.076	-3.5247	2.74195e-34	4.24021e-34
CL10750.Contig5_All	49.633	17.736	-1.49128	0	0
CL10750.Contig6_All	2.576	0.386	-2.72573	2.01984e-114	1.44412e-114
CL10751.Contig1_All	0.17	0	-4.18442	0.000765104	0.00323261
CL10752.Contig2_All	0.733	0.163	-2.1778	4.25317e-07	1.40746e-06
CL10752.Contig3_All	1.386	0.156	-3.194	7.40689e-27	1.31504e-26
CL10753.Contig1_All	0.826	0.18	-2.21441	4.64195e-15	1.10404e-14
CL10754.Contig1_All	12.973	1.033	-3.65775	0	0
CL10754.Contig2_All	2.003	0.786	-1.34493	1.64107e-45	2.15114e-45
CL10754.Contig3_All	39.413	5.876	-2.75338	0	0
CL10754.Contig4_All	1.683	0.086	-4.30676	2.02212e-133	1.29486e-133
CL10754.Contig5_All	13.933	2.056	-2.77089	0	0
CL10755.Contig1_All	0	0.59	4.98456	8.48928e-06	3.05076e-05
CL10756.Contig3_All	14.7	32.216	1.11569	7.7586e-240	3.10173e-240
CL10756.Contig4_All	1.366	0.4	-1.78365	6.7086e-31	1.09952e-30
CL10757.Contig1_All	0.803	0.106	-2.95543	1.14649e-09	3.33461e-09
CL10757.Contig2_All	0.803	0.063	-3.67189	4.25211e-19	9.00183e-19
CL10758.Contig2_All	0.703	0.036	-4.23081	7.08796e-32	1.14317e-31
CL10758.Contig3_All	0.363	1.21	1.72723	1.45786e-19	3.05007e-19
CL1076.Contig1_All	9.676	3.693	-1.39773	1.86109e-82	1.66858e-82
CL1076.Contig2_All	0.35	0.056	-2.67481	0.000579571	0.00242392
CL1076.Contig3_All	4.19	0.163	-4.69499	3.05744e-37	4.50999e-37
CL10760.Contig2_All	0.983	3.836	1.93314	1.18704e-18	2.54124e-18
CL10762.Contig1_All	5.336	0.056	-6.53343	6.56702e-119	4.57861e-119
CL10762.Contig2_All	3.26	7.446	1.18823	4.31144e-35	6.57704e-35
CL10762.Contig3_All	19.766	40.983	1.04473	1.17726e-161	6.5179e-162
CL10763.Contig1_All	65.056	20.02	-1.71079	0	0
CL10763.Contig2_All	60.896	3.686	-4.06038	0	0
CL10764.Contig1_All	0.633	0	-5.85354	1.23654e-08	3.77699e-08
CL10765.Contig2_All	0.336	0.103	-1.7362	0.000157117	0.000622676
CL10766.Contig3_All	1.406	2.943	1.0603	1.03538e-19	2.15832e-19
CL10768.Contig2_All	1.116	0.023	-5.53972	1.32204e-51	1.60558e-51
CL10768.Contig3_All	0.963	0.303	-1.66701	2.64311e-17	5.87348e-17
CL10769.Contig1_All	5.276	0.973	-2.44554	3.43776e-211	1.52667e-211
CL1077.Contig5_All	1	0	-7.69753	1.23127e-23	2.34123e-23
CL1077.Contig6_All	1.076	0	-7.12368	3.25529e-17	7.25368e-17
CL10770.Contig1_All	1.546	0.146	-3.44228	7.72072e-12	2.05277e-11
CL10770.Contig2_All	3.38	0.44	-2.95928	7.51169e-66	7.80363e-66
CL10772.Contig1_All	0.896	0.026	-5.10267	4.97999e-15	1.18579e-14
CL10772.Contig2_All	7.3	0.29	-4.6763	6.05451e-121	4.17109e-121
CL10773.Contig1_All	0.523	1.263	1.25755	8.70804e-07	2.93448e-06
CL10774.Contig1_All	0.79	0.156	-2.34634	5.37027e-06	1.90355e-05
CL10774.Contig2_All	1.24	0.026	-5.6322	8.25544e-21	1.67396e-20
CL10775.Contig1_All	5.926	1.166	-2.36992	3.1046e-59	3.45851e-59
CL10778.Contig1_All	8.62	2.95	-1.56625	1.98687e-37	2.92289e-37
CL10779.Contig1_All	114.05	34.883	-1.71896	0	0
CL10779.Contig2_All	40.063	4.073	-3.30683	0	0
CL10779.Contig3_All	1.156	0.503	-1.21783	1.53321e-12	3.97096e-12
CL10779.Contig4_All	0.726	0	-6.22794	1.51213e-10	4.2346e-10
CL10779.Contig5_All	11.89	3.676	-1.70335	4.58715e-144	2.77817e-144
CL1078.Contig1_All	171.533	35.573	-2.28516	0	0
CL1078.Contig2_All	0.44	0	-5.55283	2.23774e-07	7.29233e-07
CL10780.Contig1_All	0.596	0	-7.94415	4.38815e-27	7.75998e-27
CL10781.Contig1_All	1.48	0.05	-4.93694	1.3665e-70	1.35656e-70
CL10781.Contig2_All	3.083	1.413	-1.12689	8.57125e-36	1.29388e-35
CL10782.Contig1_All	2.193	0.186	-3.58054	4.41914e-33	6.97916e-33
CL10784.Contig1_All	0.583	0.15	-1.96745	1.67674e-08	5.15048e-08
CL10784.Contig3_All	1.23	0.066	-4.26858	2.38866e-30	3.95646e-30
CL10785.Contig1_All	3.323	0.126	-4.73828	1.20685e-79	1.10774e-79
CL10785.Contig2_All	4.876	2.386	-1.04746	3.36763e-20	6.92919e-20
CL10785.Contig3_All	12.713	2.533	-2.33238	1.59715e-203	7.32917e-204
CL10786.Contig2_All	1.086	0.326	-1.77673	5.99587e-05	0.000229404
CL10786.Contig3_All	80.436	10.34	-2.97509	0	0
CL10787.Contig1_All	0.736	0.083	-3.15755	1.52586e-06	5.22176e-06
CL1079.Contig10_All	20.66	0.453	-5.53519	0	0
CL1079.Contig13_All	3.343	0.176	-4.23077	3.45261e-111	2.52203e-111
CL1079.Contig2_All	19.043	3.336	-2.51712	0	0
CL1079.Contig4_All	0.066	0	-4.44632	0.000262594	0.00105927
CL1079.Contig5_All	1.286	0.426	-1.6104	2.10728e-12	5.48445e-12
CL1079.Contig7_All	19.423	3.273	-2.57591	0	0
CL10791.Contig2_All	5.223	0.86	-2.6161	6.80662e-88	5.83859e-88
CL10792.Contig1_All	1.066	0.013	-6.25469	2.40176e-19	5.05353e-19
CL10792.Contig2_All	9.636	0	-10.5243	3.05471e-109	2.26171e-109
CL10793.Contig2_All	1.7	3.556	1.05996	1.60229e-16	3.64389e-16
CL10794.Contig10_All	11.236	0.186	-5.92618	0	0
CL10794.Contig11_All	11.03	0.03	-8.46417	0	0
CL10794.Contig12_All	2.836	0	-10.2283	1.94404e-93	1.60345e-93
CL10794.Contig13_All	0.793	0.236	-1.73184	2.89735e-15	6.84599e-15
CL10794.Contig14_All	3.876	1.493	-1.38628	9.27971e-45	1.22792e-44
CL10794.Contig15_All	1.56	0.053	-4.84043	2.62158e-74	2.51607e-74
CL10794.Contig16_All	0.6	0.046	-3.66186	1.0931e-25	1.98787e-25
CL10794.Contig19_All	6.03	0.54	-3.50985	3.61393e-240	1.44308e-240
CL10794.Contig21_All	4.733	0.043	-6.79894	2.08573e-237	8.40669e-238
CL10794.Contig22_All	1.813	0.223	-3.04407	1.83922e-74	1.76261e-74
CL10794.Contig25_All	2.49	0.796	-1.65718	4.76152e-31	7.78083e-31
CL10794.Contig27_All	0.043	0.173	1.99746	4.9115e-05	0.000186692
CL10794.Contig28_All	0.47	0.073	-2.71184	1.95334e-16	4.45357e-16
CL10794.Contig32_All	0.173	0	-6.30186	5.62289e-11	1.54654e-10
CL10794.Contig34_All	2.93	0.74	-1.98871	3.39224e-57	3.86379e-57
CL10794.Contig35_All	1.403	0.073	-4.22217	5.11614e-66	5.30682e-66
CL10794.Contig37_All	0.323	0	-6.69171	1.42247e-13	3.54976e-13
CL10794.Contig38_All	1.616	0	-9.24194	4.30408e-55	5.01508e-55
CL10794.Contig40_All	1.89	0.23	-3.06986	1.15321e-57	1.3065e-57
CL10794.Contig41_All	0.926	0	-7.4932	4.11807e-21	8.28985e-21
CL10794.Contig4_All	0.306	0.026	-3.58673	2.49343e-14	6.07121e-14
CL10794.Contig5_All	5.133	0.013	-8.6577	1.04355e-173	5.46377e-174
CL10794.Contig7_All	0.293	0.056	-2.34529	2.62808e-11	7.13004e-11
CL10795.Contig1_All	4.106	0.193	-4.42743	2.49378e-127	1.65214e-127
CL10795.Contig2_All	46.92	21.923	-1.11022	1.74046e-226	7.31671e-227
CL10796.Contig1_All	0.266	1.01	1.92412	1.38877e-20	2.83221e-20
CL10796.Contig2_All	0.073	0.676	3.16709	1.06839e-25	1.94269e-25
CL10796.Contig4_All	0.266	13.186	5.63877	0	0
CL10797.Contig1_All	4.156	0.463	-3.17326	3.83095e-60	4.22424e-60
CL10797.Contig2_All	0.216	0	-6.30499	5.38678e-11	1.48057e-10
CL10797.Contig3_All	4.266	0.573	-2.9016	1.01522e-116	7.16809e-117
CL10797.Contig4_All	0.533	0.08	-2.71656	1.47368e-14	3.56087e-14
CL10797.Contig5_All	6.356	0.703	-3.17632	1.02589e-185	5.08445e-186
CL10799.Contig1_All	0.826	0.026	-4.92011	1.55699e-15	3.64895e-15
CL108.Contig10_All	2.756	0.813	-1.76868	4.04578e-46	5.26196e-46
CL108.Contig12_All	1.626	0	-8.98874	5.07517e-48	6.43035e-48
CL108.Contig13_All	0.276	1.316	2.24871	1.08831e-29	1.82719e-29
CL108.Contig16_All	0	0.096	5.06404	4.93982e-06	1.7479e-05
CL108.Contig17_All	0	0.34	6.83279	1.47356e-15	3.45052e-15
CL108.Contig1_All	0.116	0	-5.10585	6.99027e-06	2.49543e-05
CL108.Contig20_All	0.1	1.783	4.14587	2.59002e-110	1.9026e-110
CL108.Contig22_All	0.27	0	-6.56528	1.14769e-12	2.95771e-12
CL108.Contig23_All	0.016	0.186	3.40549	6.76434e-09	2.03995e-08
CL108.Contig26_All	0.69	0.073	-3.24906	2.76118e-23	5.28871e-23
CL108.Contig29_All	1.36	0.503	-1.46464	6.50499e-19	1.38331e-18
CL108.Contig2_All	0.11	0	-6.17675	2.92826e-10	8.29883e-10
CL108.Contig31_All	0.436	0.056	-2.9698	2.14386e-15	5.04603e-15
CL108.Contig32_All	1.813	0.02	-6.49594	9.64533e-63	1.03378e-62
CL108.Contig33_All	0.016	0.363	4.41983	6.22218e-10	1.78803e-09
CL108.Contig36_All	2.433	0.916	-1.43224	2.23185e-29	3.77012e-29
CL108.Contig39_All	0.25	0	-6.69261	1.40069e-13	3.49488e-13
CL108.Contig3_All	0.88	0.18	-2.27036	1.28179e-22	2.49294e-22
CL108.Contig47_All	1.4	0	-9.16377	8.26556e-53	9.89191e-53
CL108.Contig50_All	0.09	1.533	4.06433	5.71829e-71	5.65634e-71
CL108.Contig51_All	0.156	0.07	-1.15548	2.06143e-06	7.11134e-06
CL108.Contig52_All	0.093	0.906	3.30646	1.80986e-57	2.05526e-57
CL108.Contig55_All	0.093	0	-4.82658	3.8984e-05	0.000146807
CL108.Contig56_All	0.106	0.46	2.14485	1.05357e-11	2.81695e-11
CL108.Contig57_All	0.01	1.106	6.65651	4.09569e-94	3.36011e-94
CL108.Contig5_All	0.01	0.896	6.26435	3.03198e-21	6.08603e-21
CL108.Contig60_All	0	0.186	5.5371	1.07701e-07	3.4459e-07
CL108.Contig62_All	0.213	0	-6.04772	1.42176e-09	4.15366e-09
CL108.Contig66_All	1.053	0.086	-3.62046	1.50301e-38	2.17383e-38
CL108.Contig67_All	0.15	0.033	-2.01552	1.78013e-07	5.76573e-07
CL108.Contig68_All	0.233	2.096	3.17986	1.96083e-119	1.36253e-119
CL108.Contig69_All	0	0.183	5.0082	7.2566e-06	2.59227e-05
CL108.Contig70_All	0	0.143	4.57603	9.31725e-05	0.000362071
CL108.Contig8_All	0.173	0.686	1.98017	2.81963e-08	8.75342e-08
CL108.Contig9_All	0.473	3.076	2.69084	4.41944e-62	4.77005e-62
CL1080.Contig1_All	1.22	0.013	-6.34416	1.11617e-10	3.10709e-10
CL1080.Contig2_All	0.41	2.416	2.55117	2.68035e-39	3.83611e-39
CL1080.Contig3_All	2.223	0.183	-3.57315	5.15873e-50	6.38279e-50
CL1080.Contig6_All	2.083	0.336	-2.63951	7.21713e-32	1.16418e-31
CL1080.Contig8_All	1.093	0	-7.91909	1.03416e-26	1.84067e-26
CL10800.Contig1_All	0.303	0	-5.26135	2.34084e-06	8.11155e-06
CL10802.Contig1_All	0.783	4.136	2.39259	5.63071e-55	6.57114e-55
CL10802.Contig3_All	0.903	0.04	-4.47699	3.3781e-25	6.20911e-25
CL10803.Contig1_All	1.473	0.286	-2.38448	1.1391e-10	3.17247e-10
CL10803.Contig2_All	1.686	4.956	1.5274	1.37064e-18	2.93969e-18
CL10804.Contig1_All	2.266	0.203	-3.48635	6.1001e-94	5.01454e-94
CL10804.Contig2_All	0.666	0.09	-2.93836	8.84826e-15	2.12336e-14
CL10804.Contig3_All	8.756	3.566	-1.30278	9.42724e-107	7.09341e-107
CL10805.Contig2_All	1.123	0.383	-1.5539	2.02228e-07	6.56708e-07
CL10805.Contig3_All	2.046	0.646	-1.67317	7.94899e-18	1.74083e-17
CL10806.Contig3_All	11.51	5.696	-1.03225	5.40234e-34	8.3963e-34
CL10808.Contig1_All	0	0.253	4.60178	8.16375e-05	0.000315292
CL10808.Contig2_All	0	0.776	5.60178	5.83388e-08	1.83873e-07
CL10809.Contig1_All	1.686	0.616	-1.49502	3.83716e-07	1.26634e-06
CL10810.Contig1_All	0.726	0.08	-3.27267	6.46303e-14	1.59535e-13
CL10810.Contig3_All	0.463	0.04	-3.56118	8.68413e-05	0.000336809
CL10811.Contig1_All	1.846	0.09	-4.3974	7.54213e-34	1.1753e-33
CL10811.Contig2_All	0.973	0.073	-3.70501	1.0875e-12	2.80061e-12
CL10811.Contig3_All	2.2	0.13	-4.11212	2.21138e-75	2.10155e-75
CL10812.Contig1_All	16.126	0.746	-4.46779	6.74248e-162	3.72696e-162
CL10813.Contig1_All	2.52	7.123	1.48882	5.99948e-90	5.07935e-90
CL10813.Contig3_All	1.756	0.47	-1.90396	8.60148e-23	1.66661e-22
CL10815.Contig1_All	1.096	0.54	-1.05731	0.000500679	0.00207581
CL10815.Contig2_All	1.936	0.916	-1.08742	5.83948e-13	1.48973e-12
CL10816.Contig1_All	2.28	0.726	-1.66166	2.02195e-20	4.14016e-20
CL10816.Contig2_All	5.743	2.24	-1.36931	2.10964e-35	3.20341e-35
CL10817.Contig3_All	7.153	2.726	-1.40192	3.38394e-42	4.64147e-42
CL10818.Contig1_All	44.136	9.71	-2.18865	0	0
CL10818.Contig2_All	47.323	7.793	-2.60908	0	0
CL10819.Contig2_All	5.053	1.493	-1.7624	4.91109e-86	4.27981e-86
CL10820.Contig1_All	2.21	1.073	-1.0473	1.64835e-18	3.54264e-18
CL10820.Contig2_All	9.96	4.946	-1.01084	4.15296e-69	4.18111e-69
CL10820.Contig3_All	14.376	3.93	-1.87766	8.38807e-228	3.50582e-228
CL10821.Contig1_All	1.36	0	-7.57844	3.94815e-22	7.75749e-22
CL10821.Contig2_All	1.336	0	-7.37608	8.6699e-20	1.80316e-19
CL10821.Contig3_All	10.71	0.016	-9.43675	2.78348e-120	1.92516e-120
CL10821.Contig5_All	0.83	0	-6.90498	2.92741e-15	6.91907e-15
CL10821.Contig6_All	4.25	0	-9.42423	8.56563e-61	9.37477e-61
CL10822.Contig1_All	1.88	0.66	-1.52055	1.22732e-18	2.62925e-18
CL10823.Contig1_All	0.136	0.77	2.49143	9.09674e-12	2.42557e-11
CL10823.Contig2_All	1.226	5.88	2.2391	2.12461e-61	2.31028e-61
CL10824.Contig2_All	4.043	8.19	1.01133	1.6748e-96	1.3511e-96
CL10825.Contig1_All	1.033	0.07	-3.83159	4.01581e-78	3.73135e-78
CL10825.Contig2_All	7.92	0.183	-5.44207	0	0
CL10826.Contig1_All	0.833	0.34	-1.30477	4.3902e-06	1.54775e-05
CL10826.Contig2_All	0.383	1.59	2.02965	3.87799e-18	8.42178e-18
CL10827.Contig1_All	0.176	0	-4.34506	0.00040527	0.00166614
CL10827.Contig3_All	0.673	0	-6.33821	3.402e-11	9.27559e-11
CL10827.Contig4_All	1.406	0.036	-5.29707	2.08182e-19	4.37363e-19
CL1083.Contig1_All	1.253	0.32	-1.97919	1.44372e-20	2.94549e-20
CL1083.Contig2_All	0.176	0	-4.39144	0.000332879	0.00135878
CL1083.Contig5_All	2.893	0.52	-2.48813	3.10736e-66	3.21691e-66
CL10830.Contig10_All	0.263	0.62	1.26858	2.28186e-07	7.43901e-07
CL10830.Contig4_All	8.043	1.136	-2.83007	0	0
CL10830.Contig5_All	0.073	0.316	2.11485	1.49225e-14	3.60647e-14
CL10830.Contig6_All	1.033	4.186	2.01552	2.48113e-118	1.73603e-118
CL10830.Contig7_All	2.66	1.126	-1.2472	2.95584e-20	6.07552e-20
CL10831.Contig1_All	0.92	0	-6.90033	3.20246e-15	7.57785e-15
CL10831.Contig2_All	0.08	30.803	8.53185	0	0
CL10832.Contig1_All	16.536	3.173	-2.39444	1.03782e-298	3.37705e-299
CL10833.Contig1_All	0.313	1.196	1.93025	1.41098e-42	1.92448e-42
CL10835.Contig1_All	0.566	0.196	-1.53812	4.37694e-05	0.00016539
CL10835.Contig2_All	0.696	0.223	-1.66414	3.60204e-06	1.26173e-05
CL10836.Contig1_All	8.893	2.216	-2.02229	2.04803e-86	1.77978e-86
CL10836.Contig2_All	10.07	3.42	-1.57387	7.51475e-68	7.66072e-68
CL10837.Contig1_All	0	0.343	4.48631	0.000146138	0.000576528
CL10837.Contig3_All	1.103	0.49	-1.18183	7.70292e-05	0.000296607
CL10837.Contig5_All	0.383	1.956	2.33782	3.34555e-16	7.68046e-16
CL10837.Contig6_All	0.813	2.216	1.42891	2.11497e-12	5.50488e-12
CL10838.Contig1_All	0	37.013	12.9182	0	0
CL10838.Contig2_All	0	0.156	5.49649	1.56422e-07	5.04999e-07
CL10838.Contig3_All	0.07	0.636	3.21521	5.28654e-14	1.30068e-13
CL1084.Contig1_All	2.94	17.636	2.57519	8.69809e-290	2.91345e-290
CL10841.Contig2_All	1.766	0.06	-4.85354	2.85265e-21	5.72058e-21
CL10842.Contig1_All	1.77	0.27	-2.75378	7.98348e-35	1.22269e-34
CL10842.Contig2_All	2.296	0.89	-1.37918	5.58028e-19	1.1847e-18
CL10843.Contig4_All	0.126	1.06	3.06033	1.04185e-16	2.35572e-16
CL10844.Contig1_All	21.81	6.076	-1.85162	0	0
CL10845.Contig1_All	48.156	16.566	-1.56288	9.90245e-141	6.10215e-141
CL10846.Contig1_All	0.29	1.42	2.25739	3.1784e-10	9.02265e-10
CL10847.Contig3_All	1.263	0.533	-1.25166	4.42088e-16	1.01862e-15
CL10848.Contig1_All	0.6	0	-4.90085	2.53569e-05	9.43178e-05
CL10848.Contig2_All	1.986	0.026	-6.20822	8.09075e-19	1.72488e-18
CL10849.Contig1_All	0.533	0	-6.35981	2.51156e-11	6.81051e-11
CL10849.Contig2_All	0.313	0.076	-2.04313	2.2157e-05	8.19838e-05
CL10849.Contig3_All	0.033	0.29	3.1067	1.25823e-08	3.84449e-08
CL10851.Contig1_All	25.513	12.276	-1.06332	4.30968e-92	3.58654e-92
CL10851.Contig2_All	1.233	0.313	-1.98493	1.41947e-16	3.22247e-16
CL10852.Contig2_All	4.406	0.323	-3.79627	3.88426e-118	2.72126e-118
CL10853.Contig2_All	11.9	0.816	-3.86997	0	0
CL10853.Contig3_All	2.126	0.286	-2.90498	4.39176e-58	4.95494e-58
CL10853.Contig4_All	1.246	0.38	-1.705	4.55252e-19	9.64292e-19
CL10854.Contig1_All	1.976	0.413	-2.276	1.38162e-17	3.04542e-17
CL10854.Contig2_All	9.186	1.946	-2.25693	7.77562e-62	8.41179e-62
CL10856.Contig2_All	2.496	0.173	-3.82335	2.39443e-123	1.62445e-123
CL10856.Contig3_All	3.45	1.53	-1.17644	7.51361e-41	1.05141e-40
CL10857.Contig3_All	0	2.973	8.0409	1.93639e-30	3.20091e-30
CL10858.Contig3_All	3.246	0.983	-1.72227	5.34223e-62	5.77331e-62
CL10859.Contig1_All	2.34	0.033	-6.14245	1.22684e-83	1.08908e-83
CL1086.Contig2_All	69.153	32.163	-1.12929	9.63962e-133	6.19078e-133
CL1086.Contig3_All	16.216	2.91	-2.49873	1.5653e-96	1.26247e-96
CL10860.Contig102_All	0.513	0	-5.96259	3.78377e-09	1.12742e-08
CL10860.Contig10_All	0.083	0	-5.10046	7.24982e-06	2.58982e-05
CL10860.Contig12_All	0.83	0	-6.62785	4.16149e-13	1.05563e-12
CL10860.Contig17_All	0.096	0	-6.0218	1.92522e-09	5.65898e-09
CL10860.Contig18_All	0.236	1.193	2.34365	1.05312e-24	1.95728e-24
CL10860.Contig19_All	0.09	0.316	1.81425	3.7372e-21	7.51667e-21
CL10860.Contig24_All	0.786	0.006	-6.63682	9.17653e-44	1.23154e-43
CL10860.Contig25_All	0.376	0	-7.16539	1.29395e-17	2.85043e-17
CL10860.Contig26_All	1.266	0.21	-2.59834	4.43682e-24	8.35647e-24
CL10860.Contig28_All	0.693	1.436	1.06158	1.78858e-24	3.33986e-24
CL10860.Contig29_All	0.063	0.456	2.80186	5.65672e-27	1.00195e-26
CL10860.Contig2_All	1.856	0.38	-2.28602	9.73865e-78	9.07937e-78
CL10860.Contig32_All	0.043	0.093	1.10197	0.000705453	0.00297334
CL10860.Contig34_All	0.036	0.143	1.941	8.50171e-07	2.86304e-06
CL10860.Contig35_All	0.276	0.863	1.6465	9.2216e-29	1.57602e-28
CL10860.Contig36_All	0.43	2.153	2.33293	3.67021e-39	5.26361e-39
CL10860.Contig38_All	1.996	3.99	1.00277	4.60299e-46	5.99163e-46
CL10860.Contig39_All	0.03	0.923	4.90416	1.18074e-72	1.15014e-72
CL10860.Contig40_All	2.173	7.416	1.77447	6.0095e-232	2.47003e-232
CL10860.Contig42_All	0.29	2.036	2.82144	8.77892e-192	4.24075e-192
CL10860.Contig43_All	0.06	0.286	2.18809	3.55161e-22	6.9707e-22
CL10860.Contig44_All	0.013	0.053	1.99325	1.56618e-05	5.73462e-05
CL10860.Contig45_All	0	0.14	6.27534	1.92372e-11	5.19485e-11
CL10860.Contig47_All	0.146	2.35	4.00644	1.68275e-152	9.75711e-153
CL10860.Contig48_All	0.07	0.193	1.49188	0.000311207	0.00126767
CL10860.Contig49_All	0.223	0.076	-1.50879	0.000105409	0.000411465
CL10860.Contig51_All	0.06	0.733	3.65825	9.52685e-37	1.41689e-36
CL10860.Contig52_All	1.63	0.08	-4.35833	2.61336e-30	4.33207e-30
CL10860.Contig53_All	0.003	1.09	8.32514	1.88577e-70	1.87462e-70
CL10860.Contig54_All	0.486	0.976	1.00613	1.51942e-24	2.83297e-24
CL10860.Contig55_All	5.236	0.13	-5.31188	0	0
[truncated: 76,169 more rows]

## Sheet: GE Vs HE
Gene ID	GE FPKM	HE FPKM	log2(HE/GE)	Qvalue(GE-vs-HE)	Pvalue(GE-vs-HE)
CL1.Contig2_All	0.11	0.416	1.91325	2.49263e-05	2.67025e-05
CL10.Contig12_All	0	0.066	4.61788	0.0003505	0.000429531
CL10.Contig13_All	0	0.273	6.52601	6.45705e-12	4.32013e-12
CL10.Contig14_All	0.033	0.136	2.12176	6.49208e-05	7.27827e-05
CL10.Contig17_All	0	0.47	7.41216	9.63547e-20	4.62215e-20
CL10.Contig19_All	0.39	0.826	1.0938	3.01062e-09	2.36208e-09
CL10.Contig1_All	0.766	0.153	-2.33513	1.77824e-16	9.62827e-17
CL10.Contig22_All	0.603	0.15	-2.01161	1.80111e-08	1.4883e-08
CL10.Contig23_All	0.183	0	-5.10891	1.34895e-05	1.40477e-05
CL10.Contig25_All	0	0.47	7.26514	3.70112e-18	1.87772e-18
CL10.Contig2_All	3.616	0.303	-3.58043	1.04154e-136	9.55896e-138
CL10.Contig3_All	0.186	0.49	1.37929	0.000126981	0.000147095
CL10.Contig9_All	0.11	0	-4.44021	0.000612612	0.000774769
CL100.Contig3_All	0.103	0	-4.37407	0.000824278	0.001061
CL1000.Contig1_All	2.576	0.816	-1.65926	8.65992e-12	5.83312e-12
CL1000.Contig2_All	0.186	0.966	2.36053	1.06439e-11	7.20859e-12
CL10000.Contig1_All	0.563	0	-5.55764	3.60479e-07	3.27955e-07
CL10000.Contig2_All	1.306	0.21	-2.61826	1.01541e-18	5.04722e-19
CL10002.Contig1_All	2.553	0.026	-6.55384	7.22789e-46	1.80633e-46
CL10003.Contig1_All	0.08	68.863	9.73974	0	0
CL10003.Contig2_All	84.94	32.156	-1.40194	0	0
CL10004.Contig1_All	0.06	0.32	2.41482	5.35811e-05	5.95482e-05
CL10004.Contig2_All	0.156	0.606	1.93627	5.0183e-06	5.0262e-06
CL10005.Contig2_All	0	1.7	9.56961	1.2123e-65	2.20205e-66
CL10005.Contig3_All	4.776	10.806	1.18601	7.60655e-151	6.31339e-152
CL10005.Contig5_All	0.05	0.686	3.83707	1.07398e-44	2.74395e-45
CL10005.Contig6_All	1.203	0.033	-5.17823	1.45452e-87	2.04505e-88
CL10005.Contig7_All	12.133	5.96	-1.01975	6.30026e-139	5.6946e-140
CL10006.Contig2_All	0.426	6.456	3.92714	2.00474e-265	9.44777e-267
CL1001.Contig13_All	0.586	1.473	1.33885	1.31599e-11	8.95138e-12
CL1001.Contig16_All	0.096	0.013	-2.87754	0.000527091	0.000660231
CL10010.Contig1_All	0	0.3	5.13689	1.72974e-05	1.82248e-05
CL10010.Contig3_All	0.053	0.296	2.48138	3.68345e-06	3.64292e-06
CL10011.Contig1_All	0.07	4.113	5.84774	1.93947e-67	3.43989e-68
CL10011.Contig2_All	0	0.69	6.77833	9.2726e-14	5.66355e-14
CL10015.Contig1_All	0.386	0.83	1.10217	4.65026e-05	5.13136e-05
CL10015.Contig4_All	0.533	5.816	3.4677	3.91165e-123	3.97162e-124
CL10015.Contig5_All	14.646	30.133	1.04109	9.30192e-148	7.91227e-149
CL10015.Contig6_All	1.976	4.05	1.02584	4.73262e-17	2.50192e-17
CL10018.Contig1_All	1.11	0.09	-3.66704	6.52319e-14	3.95492e-14
CL10021.Contig1_All	0	2.153	8.15004	5.88054e-30	2.06361e-30
CL10021.Contig3_All	0	0.476	5.62464	3.60898e-07	3.28368e-07
CL10023.Contig2_All	1.183	0.296	-2.01271	3.69443e-07	3.36343e-07
CL10025.Contig1_All	0.49	1.816	1.8845	1.66729e-09	1.28664e-09
CL10026.Contig1_All	0.273	2.67	3.27767	3.97183e-15	2.27568e-15
CL10026.Contig2_All	7.156	1.113	-2.68922	4.53184e-22	2.00664e-22
CL10028.Contig1_All	1.866	8.296	2.1563	6.43096e-301	2.64368e-302
CL1003.Contig1_All	0.02	0.516	4.71149	2.68848e-07	2.41957e-07
CL10031.Contig1_All	0	0.433	5.76865	9.08593e-08	7.8968e-08
CL10031.Contig2_All	0.096	0.893	3.20572	1.84809e-09	1.43019e-09
CL10033.Contig1_All	0	0.406	4.86211	9.61264e-05	0.000109848
CL10035.Contig1_All	0.38	3.126	3.04886	1.40627e-30	4.85701e-31
CL10036.Contig2_All	14.486	3.373	-2.10801	6.20652e-97	7.92125e-98
CL10036.Contig5_All	15.71	33.933	1.11476	3.71173e-93	4.92913e-94
CL10037.Contig3_All	1.416	3.86	1.44925	7.78365e-58	1.58093e-58
CL10038.Contig1_All	1.643	0	-8.08356	3.51048e-30	1.22413e-30
CL10038.Contig2_All	2.263	0	-8.1097	1.25076e-30	4.31447e-31
CL10039.Contig2_All	0.09	2.106	4.5381	1.16937e-16	6.27996e-17
CL10039.Contig3_All	0.296	1.123	1.92686	6.25787e-06	6.32212e-06
CL1004.Contig10_All	0	0.403	6.5488	4.51208e-12	2.99413e-12
CL1004.Contig3_All	3.353	0.816	-2.03306	2.11065e-35	6.49735e-36
CL1004.Contig4_All	0.44	0.146	-1.60602	1.0526e-06	9.94701e-07
CL1004.Contig5_All	0.776	0.076	-3.35295	4.16291e-10	3.10008e-10
CL1004.Contig6_All	2.813	0.546	-2.35861	3.13845e-38	9.1035e-39
CL10040.Contig2_All	2.266	6.426	1.50532	2.22912e-57	4.56727e-58
CL10042.Contig1_All	0.866	0.373	-1.22231	9.99563e-06	1.0294e-05
CL10042.Contig2_All	1.413	0.573	-1.30762	2.47185e-14	1.46777e-14
CL10044.Contig2_All	0	0.743	6.27806	2.36848e-10	1.73754e-10
CL10044.Contig4_All	0.036	0.4	3.51645	4.94351e-10	3.69696e-10
CL10044.Contig5_All	0.093	1.106	3.61492	3.77177e-13	2.36979e-13
CL10045.Contig2_All	0.12	0.413	1.79701	1.03371e-11	6.99405e-12
CL10045.Contig5_All	0.046	0	-4.48022	0.000509379	0.000636551
CL10048.Contig2_All	1.246	0	-4.93179	4.35105e-05	4.78645e-05
CL10049.Contig2_All	0	0.273	5.60861	4.17969e-07	3.82002e-07
CL1005.Contig2_All	0.386	0.016	-4.60392	1.84177e-23	7.80175e-24
CL1005.Contig4_All	0.156	0.47	1.55257	3.61791e-06	3.57582e-06
CL1005.Contig5_All	0.156	0	-4.49616	0.000472281	0.00058781
CL1005.Contig7_All	1.07	0	-8.24258	5.22656e-33	1.70534e-33
CL1005.Contig8_All	0	0.356	5.59553	4.70436e-07	4.31733e-07
CL10050.Contig3_All	0	1.036	6.86367	1.91359e-14	1.13062e-14
CL10052.Contig1_All	0.08	1.206	3.9751	2.89582e-14	1.72537e-14
CL10053.Contig3_All	5.236	2.196	-1.24952	6.69152e-45	1.7031e-45
CL10055.Contig1_All	0	1.533	7.38635	1.86786e-19	9.05187e-20
CL10055.Contig2_All	0.023	2.416	6.75765	1.17259e-25	4.64583e-26
CL10057.Contig1_All	0.033	0.836	4.70436	1.48879e-07	1.31462e-07
CL10059.Contig1_All	0.01	0.623	6.02241	2.19232e-16	1.19118e-16
CL1006.Contig2_All	0.19	0.563	1.59003	6.47251e-14	3.92335e-14
CL1006.Contig3_All	0.17	0.013	-3.66643	1.97738e-11	1.3589e-11
CL10061.Contig1_All	0	0.723	6.08969	2.64242e-09	2.0655e-09
CL10061.Contig2_All	0.033	0.34	3.31715	8.11989e-07	7.59741e-07
CL10061.Contig3_All	1.15	0.51	-1.17971	5.58113e-06	5.6149e-06
CL10063.Contig2_All	0.01	0.293	4.76865	1.47544e-07	1.30248e-07
CL10064.Contig1_All	0.556	0.08	-2.77847	3.96184e-05	4.33875e-05
CL10064.Contig2_All	1.016	0.423	-1.27705	2.59177e-06	2.52957e-06
CL10065.Contig2_All	0.213	0.616	1.53005	2.40832e-10	1.76854e-10
CL10068.Contig1_All	0.496	1.213	1.28908	1.64352e-06	1.57858e-06
CL10070.Contig1_All	0	0.39	6.32258	1.28953e-10	9.29676e-11
CL10070.Contig2_All	0.023	0.916	5.22242	6.38235e-27	2.43565e-27
CL10071.Contig3_All	0.04	0.403	3.43342	7.59032e-06	7.72482e-06
CL10078.Contig2_All	0.116	0.37	1.68382	6.47417e-05	7.25692e-05
CL10078.Contig3_All	0.443	1.106	1.32381	6.40648e-12	4.28561e-12
CL10078.Contig5_All	0.73	1.773	1.28983	3.67801e-15	2.10334e-15
CL1008.Contig10_All	1.843	0.34	-2.44303	3.90633e-25	1.5701e-25
CL1008.Contig12_All	1.18	0.54	-1.1357	1.90258e-06	1.83695e-06
CL1008.Contig17_All	0.023	0.1	2.0943	4.17768e-05	4.58547e-05
CL1008.Contig23_All	2.746	6.43	1.23267	2.97046e-84	4.31584e-85
CL1008.Contig24_All	0.233	0.663	1.49882	6.78763e-13	4.31582e-13
CL1008.Contig27_All	2.113	0.713	-1.56198	3.01565e-41	8.24931e-42
CL1008.Contig2_All	0.646	0.066	-3.25494	4.72988e-24	1.96463e-24
CL1008.Contig6_All	0.12	0	-4.51675	0.000427515	0.000529735
CL1008.Contig7_All	0.213	0.09	-1.24696	3.57309e-05	3.89586e-05
CL1008.Contig9_All	0.2	0.996	2.30473	3.25661e-44	8.41103e-45
CL10081.Contig3_All	0.813	0.343	-1.238	4.23304e-08	3.59102e-08
CL10081.Contig5_All	27.823	5.223	-2.40981	0	0
CL10082.Contig4_All	47.81	11.113	-2.09809	0	0
CL10083.Contig3_All	0.5	0.22	-1.16758	2.24159e-05	2.38841e-05
CL10089.Contig1_All	0.87	0.076	-3.48533	5.24478e-13	3.31636e-13
CL1009.Contig1_All	0.653	0.293	-1.14689	2.19134e-05	2.33306e-05
CL10091.Contig10_All	0.35	0.04	-3.07167	1.4452e-10	1.04618e-10
CL10091.Contig2_All	1.236	0.476	-1.37613	4.01063e-12	2.65345e-12
CL10091.Contig3_All	1.05	0.503	-1.06408	1.08398e-05	1.11982e-05
CL10091.Contig4_All	0.046	0.503	3.44547	5.88608e-17	3.125e-17
CL10092.Contig1_All	0.073	0.713	3.26106	3.42467e-09	2.69706e-09
CL10094.Contig1_All	3.306	1.486	-1.13942	1.66754e-28	6.09163e-29
CL10095.Contig4_All	0	0.12	4.542	0.000504785	0.000630515
CL10096.Contig1_All	0.79	1.716	1.11661	1.74917e-11	1.19849e-11
CL10096.Contig2_All	43.023	368.71	3.09819	0	0
CL10098.Contig1_All	0.083	3.933	5.58375	8.41226e-243	4.34646e-244
CL10098.Contig2_All	0.33	0.09	-1.85973	2.75125e-07	2.4775e-07
CL10098.Contig3_All	0.29	0.683	1.22128	4.06607e-10	3.02602e-10
CL10098.Contig4_All	2.953	0.51	-2.52563	3.44282e-107	4.00053e-108
CL10098.Contig5_All	0.806	2.453	1.60163	1.97756e-54	4.24864e-55
CL10099.Contig2_All	0.13	0	-4.39122	0.000764208	0.000979144
CL101.Contig10_All	1.413	4.87	1.78018	8.56151e-98	1.0845e-98
CL101.Contig13_All	9.113	0	-11.922	1.38739e-237	7.32213e-239
CL101.Contig6_All	1.13	0.543	-1.04838	9.07514e-12	6.12069e-12
CL101.Contig7_All	0.17	0.856	2.32868	1.56746e-24	6.41124e-25
CL10101.Contig1_All	8.816	20.71	1.23567	1.85644e-154	1.51018e-155
CL10104.Contig1_All	0.153	0	-5.40817	1.34784e-06	1.28393e-06
CL10108.Contig2_All	0	0.223	4.42858	0.000840671	0.00108343
CL10108.Contig4_All	0.146	1.05	2.85256	5.66693e-16	3.13338e-16
CL1011.Contig2_All	2.656	0	-8.80135	4.31766e-45	1.0946e-45
CL1011.Contig5_All	0.4	0	-5.34457	2.27837e-06	2.21409e-06
CL1011.Contig6_All	0.436	0	-4.40167	0.000729743	0.000931989
CL10111.Contig2_All	0.6	2.033	1.76204	2.0331e-33	6.56606e-34
CL10111.Contig3_All	3.88	1.56	-1.31553	1.78028e-28	6.51013e-29
CL10112.Contig1_All	4.99	1.66	-1.58239	5.42749e-14	3.27728e-14
CL10112.Contig2_All	5.153	0.993	-2.37806	3.86328e-17	2.03654e-17
CL10114.Contig1_All	0.75	0.15	-2.31314	3.15481e-05	3.42067e-05
CL10116.Contig1_All	0.416	0	-4.58599	0.000304049	0.00036966
CL10117.Contig1_All	7.96	0.04	-7.63064	0	0
CL10117.Contig2_All	1.33	0.21	-2.66702	1.21567e-39	3.42451e-40
CL10117.Contig3_All	3.29	0.136	-4.61911	1.28873e-120	1.33256e-121
CL10119.Contig1_All	0.013	0.183	3.83851	2.64666e-06	2.58475e-06
CL10119.Contig2_All	1.51	0.33	-2.20252	6.11354e-33	1.99979e-33
CL10119.Contig3_All	0.64	5	2.99139	1.17547e-134	1.09158e-135
CL10120.Contig1_All	0	0.176	5.23332	8.79496e-06	9.01138e-06
CL10120.Contig3_All	0.113	1.86	4.06911	5.26768e-50	1.21859e-50
CL10120.Contig5_All	0.216	0.88	2.01907	3.41004e-15	1.94669e-15
CL10120.Contig6_All	0.066	0.553	3.1139	8.28653e-14	5.05191e-14
CL10123.Contig2_All	0	6.576	10.6172	4.73969e-115	5.11912e-116
CL10123.Contig3_All	0	2.103	8.84583	3.7429e-44	9.67757e-45
CL10124.Contig2_All	0.346	2.39	2.76748	1.74709e-70	2.98556e-71
CL10124.Contig4_All	1.78	0.74	-1.26941	7.63807e-24	3.19284e-24
CL10124.Contig5_All	0.386	0	-7.12851	1.54459e-17	8.02122e-18
CL10124.Contig6_All	0.24	2.12	3.12302	2.48803e-74	4.05603e-75
CL10124.Contig7_All	0.066	0	-4.59513	0.000290643	0.00035211
CL10128.Contig2_All	0.98	3.85	1.97675	2.20952e-56	4.59191e-57
CL10128.Contig3_All	0.21	0.62	1.54534	4.95259e-08	4.22102e-08
CL10128.Contig5_All	0.866	2.386	1.45502	1.36289e-15	7.65569e-16
CL10130.Contig3_All	1.626	4.88	1.57964	1.62826e-46	4.01295e-47
CL10131.Contig1_All	0.13	0.5	1.91769	0.000473322	0.000589168
CL10131.Contig2_All	0.743	2.606	1.80177	5.77671e-18	2.95171e-18
CL10134.Contig1_All	0.376	0.036	-3.3502	0.000883511	0.00114164
CL10134.Contig2_All	1.913	0.406	-2.24814	1.39735e-25	5.54879e-26
CL10135.Contig1_All	0.593	1.793	1.60977	4.51735e-23	1.93436e-23
CL10137.Contig10_All	2.796	0.723	-1.9515	2.70448e-49	6.32982e-50
CL10137.Contig2_All	0.336	0.01	-5.24216	5.62227e-12	3.74867e-12
CL10137.Contig7_All	0.11	0.616	2.51883	1.39852e-12	9.03662e-13
CL10137.Contig9_All	0	0.07	4.86937	9.2188e-05	0.000105147
CL10138.Contig2_All	0.273	1.033	1.91776	1.50955e-16	8.14888e-17
CL10139.Contig2_All	0.7	2.896	2.0636	9.82458e-34	3.15095e-34
CL10139.Contig3_All	0.436	0.963	1.13157	0.0007714	0.000988744
CL1014.Contig11_All	81.803	39.763	-1.04074	5.27549e-272	2.43461e-273
CL1014.Contig1_All	0.033	0.396	3.55664	3.84711e-08	3.25443e-08
CL1014.Contig2_All	0	0.693	7.19399	1.94632e-17	1.01498e-17
CL1014.Contig4_All	4.206	1.723	-1.28765	4.32082e-24	1.79172e-24
CL1014.Contig5_All	1.213	0.503	-1.26955	1.05757e-08	8.60658e-09
CL1014.Contig8_All	0.033	0.253	2.90854	3.78031e-05	4.13198e-05
CL1014.Contig9_All	2.206	5.45	1.3012	2.80858e-27	1.06047e-27
CL10143.Contig2_All	1.046	0.236	-2.15707	1.71462e-18	8.5924e-19
CL10143.Contig3_All	11.596	0.286	-5.33174	0	0
CL10143.Contig4_All	111.19	24.33	-2.18819	0	0
CL10145.Contig2_All	0.053	0.206	1.99687	7.3336e-05	8.25755e-05
CL10146.Contig2_All	0.983	0	-6.39122	1.69388e-11	1.15954e-11
CL10147.Contig1_All	0	1.893	7.3538	4.25174e-19	2.08474e-19
CL10147.Contig2_All	0	0.69	6.42541	2.96902e-11	2.06024e-11
CL10148.Contig2_All	0.506	1.17	1.20915	1.59205e-05	1.67152e-05
CL1015.Contig1_All	0.09	1.68	4.17441	2.25265e-35	6.94281e-36
CL10151.Contig1_All	0.653	1.88	1.52812	3.41665e-08	2.88019e-08
CL10153.Contig1_All	21.79	10.71	-1.02291	1.54691e-162	1.1962e-163
CL10153.Contig2_All	2.906	16.436	2.50293	0	0
CL10154.Contig1_All	0.126	0	-4.50225	0.00045857	0.000570088
CL10156.Contig2_All	2.68	8.526	1.66386	3.0944e-58	6.23996e-59
CL10156.Contig3_All	1.75	0.02	-6.55811	2.56841e-29	9.16827e-30
CL10157.Contig1_All	6.926	0	-10.4156	2.45157e-108	2.81993e-109
CL10158.Contig4_All	2.523	0.573	-2.1344	2.06167e-20	9.66456e-21
CL10158.Contig5_All	7.206	2.836	-1.34155	7.19725e-29	2.60214e-29
CL10158.Contig6_All	1.916	19.113	3.32261	5.24949e-225	2.92332e-226
CL10158.Contig7_All	1.31	3.193	1.28398	8.34651e-15	4.84747e-15
CL10159.Contig2_All	0.126	0.603	2.23814	4.73406e-07	4.34602e-07
CL1016.Contig2_All	0.14	0.443	1.66509	2.13611e-09	1.65999e-09
CL10161.Contig2_All	0.23	0.743	1.68118	1.43615e-08	1.17836e-08
CL10161.Contig3_All	0.263	1.903	2.86996	2.57135e-32	8.52844e-33
CL10162.Contig1_All	8.82	3.513	-1.32589	2.12535e-41	5.79865e-42
CL10163.Contig1_All	1.503	0.66	-1.18197	0.000602306	0.000761158
CL10165.Contig1_All	1.043	0.013	-6.34366	1.88843e-09	1.46243e-09
CL10165.Contig2_All	2.073	0.336	-2.61504	2.79962e-17	1.46823e-17
CL10165.Contig3_All	0.463	0.026	-4.11178	1.13822e-05	1.17776e-05
CL10165.Contig4_All	0.576	0.056	-3.37606	2.00562e-05	2.12709e-05
CL10166.Contig2_All	1.74	0.526	-1.72367	4.72653e-23	2.02558e-23
CL10168.Contig2_All	0.95	25.45	4.74684	0	0
CL10169.Contig3_All	0.14	0.04	-1.88553	0.000403385	0.00049802
CL10169.Contig4_All	0.253	0.03	-3.05679	7.25147e-09	5.83606e-09
CL1017.Contig10_All	0.016	1.156	6.10143	4.88983e-51	1.11068e-51
CL1017.Contig12_All	0	1.106	6.96182	2.82319e-15	1.60665e-15
CL1017.Contig13_All	0	0.433	6.85298	2.34233e-14	1.38939e-14
CL1017.Contig16_All	0.323	0.683	1.09935	2.30809e-05	2.46194e-05
CL1017.Contig21_All	0	0.84	8.07204	1.13174e-28	4.11366e-29
CL1017.Contig22_All	0.056	0.376	2.71591	5.34248e-07	4.92988e-07
CL1017.Contig24_All	0.033	0.466	3.88676	1.50777e-24	6.16319e-25
CL1017.Contig29_All	0.156	1.426	3.17978	2.46595e-44	6.35181e-45
CL1017.Contig2_All	0.02	0.726	5.24406	8.73589e-18	4.49697e-18
CL1017.Contig32_All	0.01	1.873	7.40883	2.08735e-56	4.33484e-57
CL1017.Contig35_All	0.016	0.17	3.56709	5.34667e-07	4.93421e-07
CL1017.Contig36_All	0.233	0.05	-2.21804	3.41801e-06	3.37186e-06
CL1017.Contig37_All	0	1.33	8.4875	3.4828e-36	1.05435e-36
CL1017.Contig38_All	0.076	0.976	3.68926	3.42993e-43	9.04051e-44
CL1017.Contig39_All	0.406	1.22	1.57921	3.18444e-12	2.09729e-12
CL1017.Contig40_All	0.106	0.72	2.74408	1.4966e-42	3.99641e-43
CL1017.Contig42_All	0.053	0.396	2.93338	2.21455e-12	1.44673e-12
CL1017.Contig43_All	0.436	1.003	1.1987	5.36186e-07	4.94881e-07
CL1017.Contig44_All	0.66	0	-8.11973	8.39055e-31	2.88062e-31
CL1017.Contig47_All	0.023	0.333	3.72342	5.68349e-14	3.43483e-14
CL1017.Contig48_All	0.073	0.26	1.76241	3.37563e-12	2.22497e-12
CL1017.Contig49_All	0	0.67	7.33012	7.65302e-19	3.78956e-19
CL1017.Contig4_All	0.823	0	-7.76683	3.11485e-25	1.24887e-25
CL1017.Contig7_All	0	0.14	4.45365	0.000753861	0.000964379
CL1017.Contig8_All	0.036	0.15	2.08811	3.27983e-05	3.56356e-05
CL10171.Contig1_All	0.176	7.413	5.37335	2.81491e-185	1.9119e-186
CL10172.Contig1_All	0	0.683	5.47896	1.29667e-06	1.23377e-06
CL10172.Contig2_All	0.146	0.96	2.68214	4.44079e-07	4.06753e-07
CL10174.Contig2_All	0.313	1.936	2.60939	3.66671e-56	7.65297e-57
CL10174.Contig3_All	0	0.16	5.848	4.03166e-08	3.41545e-08
CL10175.Contig1_All	0.28	2.843	3.32538	2.07512e-55	4.38654e-56
CL10175.Contig2_All	0	3.033	9.49326	5.66472e-63	1.06489e-63
CL10175.Contig3_All	0.29	299.603	9.99544	0	0
CL10175.Contig4_All	4.58	11.083	1.26997	1.23291e-70	2.10314e-71
CL10175.Contig5_All	0.153	1.44	3.22196	7.74749e-24	3.24026e-24
CL10175.Contig6_All	1.193	19.75	4.02063	2.75711e-246	1.40598e-247
CL10175.Contig7_All	382.803	1467.9	1.93424	0	0
CL10178.Contig2_All	0.566	0	-4.90264	5.21134e-05	5.78468e-05
CL10178.Contig3_All	5.423	0	-7.48637	1.62779e-21	7.34307e-22
CL10178.Contig4_All	0.66	0	-4.97005	3.41193e-05	3.71355e-05
CL10179.Contig1_All	0.06	0.2	1.78778	1.77245e-06	1.70693e-06
CL1018.Contig10_All	0.706	0	-8.37	1.87765e-35	5.77071e-36
CL1018.Contig11_All	0.183	0	-6.62444	3.86346e-13	2.42849e-13
CL1018.Contig13_All	0.08	0.003	-4.35939	4.19686e-06	4.17156e-06
CL1018.Contig14_All	0.243	0	-5.45409	9.09568e-07	8.55053e-07
CL1018.Contig15_All	0.096	0	-5.66243	1.3295e-07	1.16919e-07
CL1018.Contig17_All	0.126	0.506	1.98244	1.87317e-06	1.80766e-06
CL1018.Contig2_All	0.146	0.02	-2.8847	8.96164e-07	8.41751e-07
CL1018.Contig5_All	0.076	0	-4.57564	0.000320151	0.000390467
CL1018.Contig6_All	0.063	0.196	1.60267	0.000929481	0.00120423
CL1018.Contig9_All	0.2	0	-5.90034	1.07553e-08	8.75575e-09
CL10181.Contig10_All	0.62	3.5	2.50203	9.91812e-167	7.47774e-168
CL10181.Contig11_All	5.186	16.876	1.71157	0	0
CL10181.Contig12_All	0.68	2.44	1.84192	2.52454e-25	1.00964e-25
CL10181.Contig13_All	0.176	0.76	2.12661	8.18016e-10	6.19762e-10
CL10181.Contig1_All	0.17	1.17	2.76213	3.0737e-46	7.6214e-47
CL10181.Contig2_All	20.663	56.793	1.46077	0	0
CL10181.Contig3_All	11.61	24.453	1.08129	1.52947e-218	8.79311e-220
CL10181.Contig5_All	3.62	11.31	1.64457	2.49321e-161	1.93879e-162
CL10181.Contig6_All	1.31	3.67	1.4867	8.74624e-60	1.72114e-60
CL10181.Contig7_All	0.433	1.403	1.70439	4.66977e-31	1.59246e-31
CL10181.Contig9_All	0.44	0.88	1.00037	1.27698e-08	1.04499e-08
CL10182.Contig1_All	0.99	4.113	2.04866	1.1558e-42	3.08134e-43
CL10182.Contig2_All	0.63	0.07	-3.14138	1.27859e-22	5.55447e-23
CL10183.Contig1_All	1.323	0	-5.78977	3.61744e-08	3.05472e-08
CL10183.Contig2_All	0.726	0	-5.78977	3.61744e-08	3.05472e-08
CL10185.Contig2_All	0	0.083	4.8156	0.000124984	0.000144698
CL10185.Contig3_All	0.153	0.46	1.58889	1.39119e-07	1.22505e-07
CL10185.Contig4_All	0.716	1.456	1.02388	2.51368e-13	1.56568e-13
CL10185.Contig7_All	0.336	1.416	2.07255	4.55653e-39	1.29921e-39
CL10186.Contig2_All	0.03	0.636	4.3462	3.63743e-23	1.55394e-23
CL10187.Contig5_All	0.236	1.133	2.25682	6.6504e-24	2.77521e-24
CL1019.Contig1_All	12.316	0.813	-3.90261	0	0
CL10190.Contig3_All	2.1	0.52	-1.99396	1.55343e-74	2.52636e-75
CL10192.Contig1_All	0.1	0.423	2.07657	2.80742e-09	2.19832e-09
CL10193.Contig2_All	1.126	3.9	1.78516	2.35141e-76	3.72755e-77
CL10195.Contig3_All	1.006	2.096	1.05859	1.40447e-24	5.73514e-25
CL10195.Contig6_All	0.266	0.916	1.77412	1.89229e-22	8.27644e-23
CL10195.Contig7_All	4.81	1.133	-2.08679	1.67782e-126	1.65724e-127
CL10196.Contig1_All	0.513	1.17	1.19715	1.48428e-11	1.01229e-11
CL10196.Contig2_All	0.746	2.066	1.47181	8.32383e-26	3.28598e-26
CL10199.Contig1_All	0.43	2.376	2.45648	9.66405e-14	5.90873e-14
CL102.Contig2_All	0.243	0	-5.01925	2.48007e-05	2.65604e-05
CL10203.Contig4_All	0.176	0.52	1.58856	1.21329e-05	1.2587e-05
CL10204.Contig1_All	0.766	2.326	1.58522	1.08184e-30	3.72401e-31
CL10204.Contig2_All	1.34	0.53	-1.34074	9.61101e-16	5.36301e-16
CL10204.Contig3_All	1.22	4.74	1.94103	4.12381e-79	6.32848e-80
CL10205.Contig2_All	0.446	2.733	2.62031	4.34978e-68	7.65815e-69
CL10206.Contig2_All	4.276	0.186	-4.51698	4.03894e-69	7.01349e-70
CL10207.Contig1_All	0.506	1.773	1.82029	1.49374e-13	9.20953e-14
CL10211.Contig2_All	0.776	0.323	-1.25317	2.9718e-13	1.85781e-13
CL10212.Contig2_All	0.07	0.46	2.67965	7.66509e-10	5.79739e-10
CL10212.Contig3_All	2.52	0	-7.78977	1.45437e-25	5.77965e-26
CL10213.Contig2_All	0.89	2.03	1.19774	2.73016e-15	1.55281e-15
CL10213.Contig5_All	0.053	1.08	4.36479	7.15145e-27	2.73397e-27
CL10216.Contig2_All	0.043	0	-4.77778	0.000109171	0.000125502
CL10217.Contig2_All	0.973	0.14	-2.81308	5.48129e-07	5.06167e-07
CL10218.Contig2_All	0.116	0.336	1.53884	2.95372e-06	2.89876e-06
CL1022.Contig1_All	3.04	0.326	-3.20804	6.57418e-70	1.13059e-70
CL1022.Contig2_All	0.313	2.563	3.0457	3.28177e-61	6.33473e-62
CL10220.Contig2_All	0.59	1.376	1.22358	5.44465e-17	2.8859e-17
CL10223.Contig1_All	4.603	25.183	2.45131	1.54302e-175	1.10703e-176
CL10223.Contig2_All	69.223	152.24	1.1408	0	0
CL10223.Contig3_All	85.27	15.363	-2.46805	0	0
CL10224.Contig4_All	1.306	3.21	1.29721	3.09956e-60	6.05776e-61
CL10224.Contig5_All	1.063	0.516	-1.06117	0.00027186	0.00032802
CL10225.Contig2_All	0.686	0	-6.14124	5.70348e-10	4.28202e-10
CL10227.Contig2_All	0.296	0.943	1.70564	0.000679507	0.000864509
CL10227.Contig3_All	0	0.553	4.9751	4.91273e-05	5.4397e-05
CL10227.Contig4_All	0	1.246	6.02241	5.86646e-09	4.69424e-09
CL10228.Contig3_All	0	0.53	5.58297	5.26106e-07	4.85178e-07
CL10228.Contig4_All	0	0.793	6.47761	1.36115e-11	9.26362e-12
CL10228.Contig5_All	0	0.233	6.78026	8.95382e-14	5.46574e-14
CL1023.Contig2_All	0	0.16	4.93314	6.3425e-05	7.10175e-05
CL1023.Contig3_All	0.036	0.42	3.42808	8.94487e-08	7.76721e-08
CL1023.Contig4_All	0.263	0	-5.39187	1.54425e-06	1.47921e-06
CL1023.Contig5_All	0.393	0.14	-1.49064	0.000818445	0.00105304
CL1023.Contig7_All	0.216	0.676	1.62348	1.37332e-05	1.43152e-05
CL10231.Contig1_All	5.706	13.746	1.27326	6.38092e-89	8.83981e-90
CL10232.Contig1_All	0.506	2.82	2.48681	1.15202e-63	2.14738e-64
CL10233.Contig1_All	0.326	0.9	1.4479	1.66621e-12	1.0813e-12
CL10234.Contig3_All	0.103	1.303	3.64313	4.81293e-53	1.05881e-53
CL10234.Contig4_All	1.206	0.436	-1.44793	8.719e-12	5.87424e-12
CL10235.Contig2_All	0.123	1.046	3.10052	7.10094e-15	4.11286e-15
CL10236.Contig3_All	3.536	9.21	1.38543	1.4609e-110	1.65216e-111
CL10237.Contig1_All	3.156	0.36	-3.11685	1.3651e-179	9.57734e-181
CL10237.Contig2_All	6.2	17.37	1.49573	0	0
CL10237.Contig3_All	6.433	0.026	-7.99163	9.58066e-218	5.53093e-219
CL10239.Contig4_All	0.95	2.583	1.4525	4.60714e-21	2.11115e-21
CL10240.Contig1_All	0.823	0.06	-3.83316	6.54143e-14	3.96626e-14
CL10241.Contig1_All	0.023	1.576	6.07469	1.08524e-19	5.2163e-20
CL10242.Contig2_All	5.123	12.44	1.27834	2.8604e-54	6.16337e-55
CL10244.Contig2_All	0	0.12	5.50051	1.08025e-06	1.02167e-06
CL10244.Contig3_All	0.366	0.176	-1.04539	0.000125763	0.000145627
CL10248.Contig1_All	12.61	2.476	-2.34974	1.1047e-253	5.46773e-255
CL10248.Contig2_All	0.496	1.41	1.49842	1.08481e-11	7.34896e-12
CL1025.Contig10_All	0.016	0.503	4.93184	1.52307e-10	1.1042e-10
CL1025.Contig12_All	0.786	0.233	-1.75938	3.48911e-10	2.58436e-10
CL1025.Contig14_All	0.016	2.633	7.3583	1.50037e-51	3.38349e-52
CL1025.Contig15_All	0.653	0	-6.94167	9.2928e-16	5.18343e-16
CL1025.Contig18_All	0	0.1	4.41162	0.000905233	0.001171
CL1025.Contig19_All	0.29	0.843	1.52264	6.40712e-08	5.50427e-08
CL1025.Contig1_All	0.033	3.523	6.83384	1.33171e-115	1.43227e-116
CL1025.Contig20_All	0.43	4.583	3.4007	6.89241e-96	8.89397e-97
CL1025.Contig21_All	0.08	2.273	4.82742	1.65147e-61	3.16771e-62
CL1025.Contig3_All	2.343	0.64	-1.87436	3.99862e-40	1.11615e-40
CL1025.Contig7_All	0.853	3.233	1.92082	1.07933e-35	3.30216e-36
CL1025.Contig9_All	0.093	0.493	2.38238	1.20149e-08	9.81202e-09
CL10250.Contig1_All	0.016	0.693	5.34292	6.97735e-18	3.5752e-18
CL10251.Contig1_All	1.15	3.696	1.69444	2.50893e-62	4.75681e-63
CL10251.Contig2_All	6.756	16.653	1.3055	4.84161e-144	4.22679e-145
CL10254.Contig1_All	0.01	0.2	4.19723	1.52199e-07	1.34512e-07
CL10256.Contig3_All	0.206	0.71	1.77873	2.99563e-12	1.97014e-12
CL10258.Contig2_All	3.426	7.063	1.02611	3.66405e-27	1.38905e-27
CL1026.Contig2_All	0	1.973	10.5661	5.51177e-112	6.14715e-113
CL1026.Contig3_All	6.946	2.636	-1.39728	1.98618e-72	3.31041e-73
CL1026.Contig5_All	12.096	4.453	-1.43795	5.71135e-131	5.45144e-132
CL1026.Contig6_All	0.243	3.45	3.84306	5.43743e-177	3.86325e-178
CL1026.Contig7_All	0.023	0.6	4.71523	2.76347e-34	8.74652e-35
CL1026.Contig8_All	0	1.38	8.56846	7.45124e-38	2.17703e-38
CL10260.Contig2_All	0.046	0.58	3.65318	0.000675503	0.000859106
CL10261.Contig1_All	0.02	0.24	3.59428	0.000904879	0.00117045
CL10261.Contig2_All	1.013	0.446	-1.19626	0.00014112	0.000164471
CL10262.Contig1_All	0.233	0.7	1.58201	3.55111e-11	2.47481e-11
CL10263.Contig1_All	18.613	1.306	-3.82325	0	0
CL10263.Contig2_All	5.12	21.093	2.04541	0	0
CL10264.Contig1_All	1.54	0	-7.39023	2.284e-20	1.07236e-20
CL10264.Contig2_All	0.496	0	-6.43482	8.68335e-12	5.84984e-12
CL10264.Contig3_All	0.89	0	-6.7363	5.21256e-14	3.14468e-14
CL10264.Contig4_All	1.83	0.01	-7.42244	5.96721e-40	1.67136e-40
CL10265.Contig1_All	0.816	6.166	2.91863	3.72904e-173	2.70373e-174
CL10265.Contig2_All	9.506	0	-11.5557	8.01186e-197	5.11094e-198
CL10265.Contig3_All	3.72	8.41	1.1778	1.3613e-66	2.44135e-67
CL10266.Contig1_All	9.003	23.29	1.37375	2.40635e-131	2.28743e-132
CL10266.Contig2_All	7.446	26.03	1.81166	2.3486e-75	3.77567e-76
CL10267.Contig2_All	0.233	0.663	1.52533	6.64124e-08	5.71117e-08
CL10267.Contig3_All	0.183	0	-5.65206	1.47142e-07	1.29844e-07
CL10268.Contig1_All	0	1.303	7.24394	6.11301e-18	3.12607e-18
CL10268.Contig2_All	0	0.92	6.25249	3.33886e-10	2.47038e-10
CL10269.Contig1_All	0.33	0	-5.7667	4.6131e-08	3.92486e-08
CL10269.Contig3_All	2.293	0	-8.72223	3.72496e-43	9.82542e-44
CL10270.Contig4_All	0.356	0.76	1.08764	0.000380268	0.000468075
CL10273.Contig1_All	0.52	0.09	-2.5457	2.56267e-08	2.14047e-08
CL10273.Contig3_All	9.17	1.24	-2.8844	1.41725e-107	1.64222e-108
CL10274.Contig1_All	0.04	0.233	2.59753	0.0001267	0.000146759
CL10276.Contig3_All	0	0.276	4.44256	0.000791206	0.00101556
CL10277.Contig2_All	1.686	0.316	-2.41834	4.33781e-12	2.87472e-12
CL10278.Contig2_All	0.91	3.133	1.77783	1.81405e-24	7.43521e-25
CL1028.Contig1_All	2.45	13.306	2.44831	6.92142e-126	6.87412e-127
CL1028.Contig2_All	17.886	7.223	-1.30823	1.8039e-75	2.8949e-76
CL10280.Contig2_All	0.17	0.723	2.07242	0.000349905	0.000428755
CL10281.Contig6_All	0.076	0.3	1.98155	8.79491e-08	7.63489e-08
CL10282.Contig1_All	0	1.646	6.79613	6.71118e-14	4.07254e-14
CL10283.Contig1_All	0.68	0	-6.78977	1.91266e-14	1.12999e-14
CL10284.Contig2_All	1.026	0.5	-1.03954	1.09349e-07	9.56076e-08
CL10285.Contig3_All	2.653	0.663	-1.99656	1.49173e-07	1.31734e-07
CL10286.Contig3_All	0.563	0	-5.87242	1.47328e-08	1.20956e-08
CL10288.Contig2_All	0.266	0	-4.53229	0.000396668	0.00048928
CL1029.Contig1_All	0.303	1.51	2.30268	1.05527e-11	7.14543e-12
CL10290.Contig2_All	0.366	0.046	-2.95115	2.98053e-07	2.69238e-07
CL10290.Contig3_All	0.453	0	-6.21237	2.20658e-10	1.6157e-10
CL10290.Contig5_All	2.7	0.64	-2.07316	1.01692e-36	3.04406e-37
CL10290.Contig9_All	0.443	0	-4.51675	0.000427515	0.000529735
CL10292.Contig1_All	0	0.33	5.23814	8.49277e-06	8.6905e-06
CL10293.Contig1_All	1.996	0.973	-1.02884	8.33114e-16	4.64015e-16
CL10293.Contig3_All	0.32	2.37	2.89395	1.66033e-95	2.15006e-96
CL10293.Contig4_All	4.323	11.073	1.34954	4.84662e-114	5.28316e-115
CL10294.Contig2_All	0.076	0.266	1.83013	0.000794531	0.00102034
CL10294.Contig3_All	0.006	0.233	5.45709	1.47248e-11	1.00415e-11
CL10294.Contig4_All	0.286	3.96	3.76861	2.21456e-62	4.19436e-63
CL10295.Contig3_All	9.84	1.023	-3.24989	6.08568e-279	2.71859e-280
CL10296.Contig1_All	0.006	0.6	6.5643	9.03941e-09	7.32313e-09
CL10296.Contig2_All	5.683	0.043	-7.0408	6.66009e-169	4.95768e-170
CL10296.Contig3_All	0.066	11.26	7.4438	0	0
CL10297.Contig2_All	0.53	1.143	1.10504	2.53532e-14	1.50633e-14
CL10298.Contig1_All	4.106	1.09	-1.91274	1.63212e-128	1.58515e-129
CL10298.Contig2_All	0	0.143	4.68057	0.000256361	0.000308545
CL10299.Contig1_All	0.316	0.663	1.06504	4.15662e-05	4.56127e-05
CL10299.Contig2_All	0.253	0.873	1.78742	3.05743e-13	1.9134e-13
CL103.Contig2_All	0.416	0.91	1.13821	1.29556e-16	6.97232e-17
CL1030.Contig1_All	1.393	0.556	-1.32328	5.08974e-10	3.80875e-10
CL1030.Contig2_All	0.096	1.006	3.38483	1.79422e-20	8.39482e-21
CL1030.Contig3_All	1.253	0.526	-1.24533	6.19018e-08	5.31346e-08
CL1030.Contig4_All	1.05	4.273	2.00643	1.58945e-46	3.91592e-47
CL10300.Contig2_All	0.49	0.22	-1.17676	0.000787118	0.00101005
CL10305.Contig1_All	0.053	0.3	2.46633	1.22007e-05	1.26613e-05
CL10305.Contig2_All	0.976	6.803	2.78537	1.01763e-88	1.41177e-89
CL10306.Contig1_All	0.536	0.14	-1.9081	0.000128404	0.000148845
CL10306.Contig4_All	1.64	0.246	-2.75351	1.65747e-13	1.02355e-13
CL10308.Contig5_All	0.136	0.453	1.77175	2.70721e-14	1.61058e-14
CL1031.Contig10_All	0.086	0.236	1.43433	0.000517007	0.000646926
CL1031.Contig11_All	0.483	0.216	-1.15857	0.000105071	0.000120576
CL1031.Contig12_All	0	1.206	8.57902	4.45326e-38	1.29627e-38
CL1031.Contig1_All	4.256	0.033	-6.95824	7.39019e-149	6.22533e-150
CL1031.Contig4_All	0.183	2.2	3.55439	1.50471e-59	2.96858e-60
CL1031.Contig9_All	0.243	0.603	1.30518	4.8842e-07	4.49161e-07
CL10314.Contig1_All	1.38	0.66	-1.05319	3.2259e-18	1.6334e-18
CL10314.Contig2_All	1.273	3.026	1.2472	4.77469e-49	1.12363e-49
CL10315.Contig3_All	2.126	1.063	-1.00469	8.85001e-19	4.38958e-19
CL10316.Contig1_All	1.856	0.136	-3.76833	2.21877e-51	5.01367e-52
CL10316.Contig3_All	12.71	0.716	-4.13756	4.07211e-230	2.21812e-231
CL10317.Contig3_All	1.22	0.35	-1.79572	1.5671e-09	1.20681e-09
CL10318.Contig2_All	3.11	1.046	-1.5724	3.24527e-15	1.85115e-15
CL10319.Contig2_All	13.05	3.81	-1.77572	2.40658e-197	1.53207e-198
CL1032.Contig12_All	0.13	1.193	3.19874	1.60515e-24	6.56819e-25
CL1032.Contig13_All	0	0.043	4.57411	0.000433313	0.000537173
CL1032.Contig14_All	1.823	0.74	-1.29698	2.51591e-10	1.84963e-10
CL1032.Contig15_All	0	1.056	7.84866	2.78613e-25	1.11567e-25
CL1032.Contig17_All	0.846	2.893	1.76708	7.54212e-59	1.50697e-59
CL1032.Contig1_All	0	0.733	8.77004	2.43493e-42	6.52584e-43
CL1032.Contig20_All	0.013	0.596	5.3514	7.92231e-11	5.64096e-11
CL1032.Contig2_All	3.62	0.053	-6.09192	1.55942e-64	2.87492e-65
CL1032.Contig5_All	0.403	0.176	-1.20458	4.26041e-05	4.67924e-05
CL1032.Contig7_All	1.78	0.643	-1.47745	2.17505e-10	1.59205e-10
CL1032.Contig8_All	0	0.486	8.06505	1.4661e-28	5.34554e-29
CL1032.Contig9_All	0	2.043	10.1644	1.90812e-90	2.60652e-91
CL10321.Contig2_All	0.36	0.143	-1.31531	7.44271e-06	7.56844e-06
CL10324.Contig1_All	0.003	61.44	13.6272	4.53084e-299	1.87634e-300
CL10324.Contig2_All	38.173	0.026	-10.4633	0	0
CL10324.Contig4_All	0.286	0.01	-4.86113	5.72729e-05	6.38278e-05
CL10324.Contig6_All	2.91	0.6	-2.28281	2.20053e-19	1.06913e-19
CL10325.Contig2_All	0.183	2.956	3.95606	6.27943e-11	4.44361e-11
CL10325.Contig3_All	0.286	8.783	4.90651	1.09909e-155	8.86449e-157
CL10326.Contig3_All	2.01	0.37	-2.42678	3.12327e-53	6.84582e-54
CL10326.Contig4_All	11.413	0.12	-6.55986	0	0
CL10326.Contig5_All	1.713	0.763	-1.14513	0.000395215	0.000487385
CL10328.Contig2_All	0.233	0.656	1.48726	3.16665e-09	2.48725e-09
CL1033.Contig1_All	0.643	0.013	-5.72971	8.81329e-22	3.94511e-22
CL1033.Contig2_All	43.29	0.286	-7.23174	0	0
CL10331.Contig1_All	6.693	2.14	-1.62582	3.12928e-34	9.91727e-35
CL10331.Contig3_All	3164.61	3.866	-9.68818	0	0
CL10331.Contig4_All	3192.37	128.463	-4.65214	0	0
CL10331.Contig5_All	3943.02	11645.6	1.55762	0	0
CL10332.Contig2_All	1.123	0	-6.57564	8.8981e-13	5.69215e-13
CL10333.Contig1_All	5.16	2.033	-1.34389	1.23403e-46	3.03062e-47
CL10333.Contig2_All	0.723	4.856	2.7491	1.35319e-113	1.48242e-114
CL10335.Contig1_All	0.033	1.026	4.91681	1.45289e-48	3.44877e-49
CL10336.Contig2_All	5.993	1.84	-1.70215	9.39624e-73	1.55854e-73
CL10336.Contig3_All	0.946	0.203	-2.22419	1.15932e-21	5.20939e-22
CL10339.Contig1_All	2.57	11.996	2.22924	0	0
CL10339.Contig2_All	20.64	1.913	-3.43166	0	0
CL10339.Contig4_All	1.1	2.236	1.03073	5.30765e-27	2.02022e-27
CL10340.Contig2_All	0.563	0	-4.98229	3.15392e-05	3.41964e-05
CL10341.Contig2_All	0.06	0.5	3.04097	2.13634e-24	8.77431e-25
CL10342.Contig1_All	0	4.306	8.29703	1.5632e-32	5.16228e-33
CL10345.Contig2_All	0.05	0.516	3.27452	3.35143e-07	3.04199e-07
CL10346.Contig2_All	3.186	1.456	-1.12971	3.14835e-18	1.59345e-18
CL10347.Contig1_All	1.403	0	-8.10381	1.58103e-30	5.46436e-31
CL10347.Contig2_All	0.336	0.11	-1.64368	5.41035e-05	6.01558e-05
CL10347.Contig5_All	0.523	1.066	1.02272	4.78852e-15	2.75214e-15
CL10349.Contig2_All	0	0.233	5.1274	1.84378e-05	1.949e-05
CL10350.Contig1_All	6.796	1.906	-1.83482	2.29103e-78	3.54672e-79
CL10351.Contig2_All	0.176	2.85	4.01571	2.6789e-40	7.45327e-41
CL10352.Contig2_All	0.046	0.273	2.55364	1.58433e-05	1.66315e-05
CL10352.Contig3_All	0.31	0.736	1.22878	7.44161e-06	7.56717e-06
CL10353.Contig1_All	0.266	4.043	3.94876	1.92083e-52	4.27115e-53
CL10353.Contig5_All	0	0.376	4.88481	8.43932e-05	9.57482e-05
CL10354.Contig1_All	39.73	5.68	-2.80444	0	0
CL10354.Contig4_All	9.82	27.116	1.46989	4.74872e-254	2.34421e-255
CL10355.Contig2_All	0.39	0.943	1.28026	2.56783e-09	2.00508e-09
CL10356.Contig1_All	1.156	2.77	1.26841	1.35524e-34	4.25467e-35
CL10357.Contig1_All	0.826	0	-5.33914	2.38085e-06	2.3173e-06
CL10359.Contig1_All	0.196	1.246	2.68202	2.04641e-28	7.49788e-29
CL10359.Contig3_All	0.166	0.723	2.12261	2.40277e-12	1.57308e-12
CL10359.Contig4_All	0.02	0.926	5.42577	3.86406e-21	1.76636e-21
CL1036.Contig12_All	14.793	3.9	-1.91817	5.08777e-158	4.04152e-159
CL1036.Contig3_All	0	0.08	4.92818	6.53287e-05	7.32584e-05
CL1036.Contig4_All	0.263	3.653	3.7642	1.18301e-71	1.99232e-72
CL1036.Contig5_All	0	0.15	5.23332	8.79496e-06	9.01138e-06
CL1036.Contig6_All	0.636	0.026	-4.71499	3.73114e-16	2.04747e-16
CL10364.Contig2_All	0.38	1.006	1.39914	2.4119e-08	2.01004e-08
CL10364.Contig3_All	0.896	5.163	2.52892	2.1299e-72	3.55135e-73
CL10365.Contig2_All	0	0.4	7.05189	4.4202e-16	2.43347e-16
CL10366.Contig1_All	26.04	12.273	-1.08137	2.24967e-113	2.4699e-114
CL1037.Contig1_All	0.396	0.116	-1.74815	1.15504e-05	1.19591e-05
CL1037.Contig3_All	1.496	0.513	-1.53918	1.07311e-19	5.15567e-20
CL1037.Contig4_All	0.003	1.113	7.79691	7.80507e-74	1.27986e-74
CL1037.Contig6_All	6.046	1.653	-1.87528	1.1334e-107	1.31232e-108
CL10371.Contig2_All	0.12	0.426	1.84227	3.6876e-11	2.57217e-11
CL10373.Contig1_All	0.696	0.143	-2.24343	3.26771e-12	2.15278e-12
CL10373.Contig2_All	2.58	0.943	-1.44693	2.81971e-22	1.24105e-22
CL10374.Contig1_All	3.726	0.09	-5.38376	1.36648e-114	1.48303e-115
CL10375.Contig1_All	0.133	2.083	3.9617	2.48493e-124	2.49656e-125
CL10376.Contig2_All	0.256	0	-4.94614	3.97595e-05	4.35469e-05
CL10377.Contig2_All	1.233	0.25	-2.31427	5.46737e-13	3.46079e-13
CL10378.Contig1_All	2.013	0.273	-2.86574	1.24658e-67	2.20689e-68
CL1038.Contig1_All	0.223	0.61	1.45086	9.91641e-05	0.000113489
CL1038.Contig2_All	0.43	0.976	1.20617	9.10826e-05	0.000103842
CL1038.Contig3_All	1.35	2.703	1.00161	1.92569e-11	1.32275e-11
CL1038.Contig4_All	0.64	1.73	1.43463	8.37548e-15	4.86502e-15
CL10383.Contig1_All	1.423	2.95	1.04434	7.37923e-38	2.15551e-38
CL10385.Contig3_All	2.216	6.916	1.64918	1.32723e-98	1.66825e-99
CL10389.Contig1_All	1.016	0	-7.89676	3.68353e-27	1.39652e-27
CL10389.Contig2_All	2.303	0	-8.98376	7.06946e-50	1.63878e-50
CL10390.Contig3_All	0.046	0.296	2.65552	2.64175e-16	1.43991e-16
CL10391.Contig2_All	0.183	0.95	2.39014	3.60495e-06	3.56261e-06
CL10392.Contig1_All	0.79	0	-8.11656	9.5223e-31	3.27372e-31
CL10392.Contig2_All	0	0.16	5.87557	3.01274e-08	2.5291e-08
CL10397.Contig4_All	2.653	0.903	-1.55323	1.56427e-25	6.22046e-26
CL10398.Contig1_All	0.586	0.106	-2.45121	1.24044e-06	1.17844e-06
CL104.Contig3_All	0.46	1.966	2.1176	5.05829e-15	2.9106e-15
CL1040.Contig2_All	0	0.096	4.65318	0.000294189	0.00035709
CL10400.Contig1_All	5.996	0.67	-3.16756	7.31297e-157	5.85521e-158
CL10400.Contig2_All	8.326	17.573	1.07989	2.15823e-135	1.99671e-136
CL10401.Contig1_All	0.103	0	-4.53941	0.000383101	0.00047168
CL10401.Contig2_All	0.69	4.98	2.85299	4.39368e-98	5.54933e-99
CL10401.Contig3_All	1.083	2.96	1.45068	2.85456e-26	1.11225e-26
CL10401.Contig4_All	0.366	3.793	3.36946	3.49271e-94	4.58213e-95
CL10407.Contig2_All	0.143	1.043	2.87557	4.54073e-06	4.52608e-06
CL10408.Contig3_All	0.623	1.663	1.41115	7.77561e-12	5.22294e-12
CL10409.Contig1_All	0	0.093	4.65318	0.000294189	0.00035709
CL1041.Contig2_All	0.02	2.483	7.034	4.58782e-59	9.12093e-60
CL1041.Contig3_All	0	1.543	8.43454	3.94187e-35	1.22141e-35
CL10410.Contig4_All	2.71	0.04	-6.048	3.23453e-49	7.58375e-50
CL10411.Contig3_All	0.233	0	-4.82418	8.35617e-05	9.47612e-05
CL10411.Contig4_All	0.72	0.143	-2.32503	1.04445e-07	9.12067e-08
CL10412.Contig1_All	0.67	3.516	2.37941	5.31211e-21	2.43927e-21
CL10412.Contig3_All	0.156	1.013	2.67362	1.4783e-06	1.41295e-06
CL10412.Contig4_All	0	0.486	5.06821	2.72794e-05	2.93709e-05
CL10417.Contig1_All	0.03	0.42	3.84712	1.00371e-20	4.64906e-21
CL10417.Contig2_All	0.426	1	1.233	2.97414e-14	1.77281e-14
CL10418.Contig1_All	0	0.193	4.45503	0.00074921	0.000958169
CL10419.Contig1_All	0.453	1.246	1.47017	1.05198e-07	9.19106e-08
CL10419.Contig2_All	60.73	173.8	1.51703	0	0
CL1042.Contig5_All	0.166	0.51	1.64221	5.96545e-10	4.48311e-10
CL1042.Contig7_All	0.83	0.096	-3.10904	4.55409e-14	2.7401e-14
CL10420.Contig1_All	1.016	0.15	-2.74151	5.21646e-15	3.00297e-15
CL10421.Contig2_All	0.08	0.376	2.26942	1.28595e-06	1.22324e-06
CL10421.Contig3_All	0	2.77	7.96412	5.54334e-27	2.11161e-27
CL10423.Contig1_All	1.056	0.386	-1.42753	1.16552e-05	1.20712e-05
CL10425.Contig3_All	0	2.14	8.29665	1.58859e-32	5.24715e-33
CL10425.Contig4_All	0.016	0.78	5.39158	4.23641e-11	2.96483e-11
CL10427.Contig3_All	0.75	0.316	-1.23859	2.73409e-16	1.49137e-16
CL10427.Contig5_All	0.65	1.913	1.55065	4.00107e-58	8.0883e-59
CL10428.Contig1_All	0.743	0.136	-2.43613	2.31044e-14	1.37011e-14
CL10428.Contig2_All	0.87	0.143	-2.58279	6.11781e-17	3.24949e-17
CL10428.Contig3_All	0.68	3.02	2.14523	5.15822e-27	1.96267e-27
CL10429.Contig5_All	1.536	4.323	1.48046	3.84332e-11	2.68338e-11
CL1043.Contig1_All	0.396	0	-7.21107	2.19017e-18	1.10217e-18
CL1043.Contig4_All	0.51	0.23	-1.13773	8.04565e-06	8.20587e-06
CL1043.Contig6_All	0.516	0.223	-1.19439	1.1122e-08	9.06349e-09
CL1043.Contig7_All	0.026	0.11	2.00115	0.000240513	0.000288504
CL1043.Contig8_All	0.216	0.536	1.34888	1.12045e-08	9.13318e-09
CL10431.Contig2_All	0	0.186	5.30929	5.01667e-06	5.02447e-06
CL10431.Contig4_All	0.016	1.106	6.18759	2.1093e-33	6.81583e-34
CL10432.Contig1_All	0.046	0.67	3.8557	1.45023e-05	1.51607e-05
CL10433.Contig1_All	0.033	1.233	5.21117	1.02845e-26	3.95163e-27
CL10433.Contig2_All	0	0.953	5.39014	2.67891e-06	2.6191e-06
CL10434.Contig1_All	0.08	0.34	2.077	0.00018899	0.000223674
CL10435.Contig1_All	0.07	1.176	4.04056	9.92126e-09	8.05739e-09
CL10437.Contig2_All	1.013	2.65	1.38881	3.03423e-24	1.25201e-24
CL10440.Contig2_All	3.336	0.093	-5.16938	4.49929e-83	6.61141e-84
CL10440.Contig3_All	1.27	4.76	1.92953	2.52415e-53	5.52495e-54
CL10441.Contig1_All	0	0.616	5.31614	4.76221e-06	4.7604e-06
CL10442.Contig3_All	0.236	0.806	1.7873	4.05418e-06	4.02304e-06
CL10445.Contig2_All	0.183	0.426	1.22395	0.000236872	0.000283736
CL10446.Contig1_All	0	0.246	5.62771	3.50894e-07	3.18961e-07
CL10447.Contig1_All	0.11	0.373	1.72325	1.62619e-05	1.70935e-05
CL1045.Contig23_All	2.356	7.356	1.64685	2.58375e-98	3.25773e-99
CL1045.Contig24_All	0	4.333	10.5347	3.85403e-110	4.37117e-111
CL1045.Contig2_All	1.24	0.35	-1.82283	2.28943e-27	8.62184e-28
CL1045.Contig4_All	0.286	0.663	1.19619	1.41559e-07	1.24718e-07
CL1045.Contig7_All	0	0.183	5.86575	3.3441e-08	2.81642e-08
CL1045.Contig8_All	4.71	2.146	-1.13101	3.31218e-35	1.02465e-35
CL10450.Contig1_All	0.036	0.266	2.87557	4.54073e-06	4.52608e-06
CL10451.Contig12_All	0.273	0.023	-3.57146	2.62426e-09	2.05039e-09
CL10451.Contig14_All	0	0.066	4.42154	0.000866988	0.00111908
CL10451.Contig16_All	0.076	0	-4.60195	0.000280893	0.000339505
CL10451.Contig18_All	0.08	0	-4.43513	0.000627247	0.000794067
CL10451.Contig20_All	0.546	0	-7.21256	2.11267e-18	1.06261e-18
CL10451.Contig21_All	0.213	0	-6.31653	5.11679e-11	3.60086e-11
CL10451.Contig26_All	0.143	0.016	-3.19337	1.3267e-05	1.3808e-05
CL10451.Contig30_All	0.003	0.523	8.22191	1.49554e-17	7.76295e-18
CL10451.Contig40_All	0.25	0	-6.56376	1.08589e-12	6.97905e-13
CL10451.Contig52_All	0.083	0.01	-3.08788	0.000661518	0.000840155
CL10451.Contig57_All	0	0.093	5.15058	1.57509e-05	1.65313e-05
CL10451.Contig5_All	0.18	0	-5.67864	1.13244e-07	9.91023e-08
CL10451.Contig60_All	0.686	0.173	-2.00054	5.35721e-18	2.73468e-18
CL10451.Contig61_All	0.326	0.143	-1.17531	4.84409e-05	5.35314e-05
CL10451.Contig64_All	0	0.163	5.70048	1.77181e-07	1.57384e-07
CL10451.Contig68_All	0.166	0.033	-2.32884	0.000208192	0.000247698
CL10451.Contig73_All	0.15	0	-4.87852	6.03989e-05	6.74953e-05
CL10451.Contig74_All	0.106	0	-5.06436	1.83207e-05	1.93603e-05
CL10451.Contig76_All	0.1	0.48	2.23016	1.36736e-05	1.42501e-05
CL10451.Contig78_All	0.223	0.01	-4.28214	9.76513e-06	1.00485e-05
CL10453.Contig1_All	0	0.97	6.5836	2.58529e-12	1.69522e-12
CL10453.Contig2_All	0	1.513	8.54694	2.10205e-37	6.2055e-38
CL10454.Contig1_All	0.346	0.083	-2.08706	8.78545e-07	8.24343e-07
CL10454.Contig2_All	1.596	4.35	1.4554	2.83717e-49	6.64469e-50
CL10456.Contig3_All	0	0.286	5.29549	5.56489e-06	5.59797e-06
CL10457.Contig1_All	0.233	1.296	2.49375	1.83902e-30	6.37123e-31
CL10459.Contig2_All	0	0.213	6.06325	3.62897e-09	2.86307e-09
CL10460.Contig1_All	2.453	0.076	-5.01615	3.52483e-39	1.00289e-39
CL10460.Contig2_All	8.17	0.82	-3.31468	2.02672e-75	3.25512e-76
CL10460.Contig4_All	0.583	0.09	-2.68679	1.1045e-10	7.9311e-11
CL10460.Contig5_All	7.35	0.456	-4.00378	2.90944e-65	5.31007e-66
CL10461.Contig2_All	0.35	4.35	3.633	1.06106e-15	5.92977e-16
CL10463.Contig2_All	0.123	0.503	2.02673	3.41697e-12	2.25289e-12
CL10463.Contig4_All	0.186	0.653	1.81416	1.26547e-11	8.60174e-12
CL10464.Contig1_All	0	7.81	10.5592	1.40188e-111	1.57019e-112
CL10465.Contig2_All	0	0.063	4.45503	0.00074921	0.000958169
CL10467.Contig2_All	1.343	0.4	-1.74692	2.26261e-26	8.78703e-27
CL1047.Contig3_All	0.493	0.106	-2.21338	1.70819e-06	1.64322e-06
CL10470.Contig1_All	0.333	1.016	1.5994	5.31804e-14	3.20958e-14
CL10471.Contig2_All	0	0.473	4.82737	0.000117054	0.000135052
CL10474.Contig1_All	0	0.193	6.38436	5.39157e-11	3.80021e-11
CL10474.Contig4_All	0.013	0.403	4.82025	2.37336e-20	1.11463e-20
CL10475.Contig2_All	0.466	1.473	1.66026	7.17803e-16	3.98574e-16
CL10475.Contig5_All	0.423	0	-6.62639	3.73469e-13	2.346e-13
CL10475.Contig6_All	0.12	0	-4.50103	0.000461249	0.000573589
CL10477.Contig1_All	0.86	0.306	-1.47087	7.2242e-10	5.45671e-10
CL10477.Contig2_All	0.806	2.09	1.37203	9.12296e-19	4.52833e-19
CL10478.Contig1_All	0.14	2.63	4.27675	3.09415e-57	6.35242e-58
CL10478.Contig2_All	0.123	1.186	3.2525	7.98732e-24	3.34283e-24
CL1048.Contig1_All	3.016	0.653	-2.19824	4.04299e-43	1.06748e-43
CL1048.Contig3_All	0.896	12.226	3.75324	0	0
CL1048.Contig4_All	11.63	3.813	-1.60287	8.63316e-141	7.69256e-142
CL10480.Contig3_All	1.15	0.523	-1.12284	0.000156264	0.000182945
CL10481.Contig1_All	0.09	1.63	4.22532	2.04659e-09	1.5889e-09
CL10481.Contig2_All	0	0.776	5.9751	1.00949e-08	8.20431e-09
CL10481.Contig3_All	0.536	3.42	2.66695	1.43843e-19	6.94171e-20
CL10483.Contig2_All	0.286	1.126	1.94812	4.86139e-16	2.68058e-16
CL10486.Contig2_All	0.366	4.233	3.53232	2.38414e-128	2.32123e-129
CL10486.Contig6_All	51.43	21.96	-1.231	6.9791e-249	3.51347e-250
CL10486.Contig8_All	1.81	47.376	4.70663	0	0
CL10488.Contig2_All	12.62	0.016	-9.6613	5.80731e-231	3.15195e-232
CL10488.Contig3_All	0.073	0.793	3.4416	2.0663e-08	1.7147e-08
CL10488.Contig5_All	206.783	436.61	1.0868	0	0
CL10489.Contig2_All	1.32	3.696	1.48138	2.78693e-36	8.42053e-37
CL10492.Contig1_All	0.256	1.843	2.82942	4.27912e-19	2.09872e-19
CL10492.Contig3_All	0.283	0.686	1.26416	6.46419e-07	6.00134e-07
CL10492.Contig4_All	0	0.373	6.85977	2.06028e-14	1.21913e-14
CL10492.Contig5_All	1.376	0.69	-1.00289	7.84943e-08	6.78413e-08
CL10494.Contig2_All	0.306	1.693	2.47446	8.14369e-11	5.80248e-11
CL10494.Contig4_All	0.046	0.473	3.33416	0.000677998	0.000862427
CL10498.Contig1_All	4.793	12.17	1.34207	9.94542e-73	1.65114e-73
CL10498.Contig2_All	0.033	0.336	3.28512	6.08332e-09	4.87319e-09
CL10499.Contig1_All	1.986	0.553	-1.84817	5.38348e-07	4.96959e-07
CL105.Contig3_All	0.94	0.216	-2.13103	2.15906e-40	5.999e-41
CL10500.Contig1_All	0.023	0.246	3.3801	9.57557e-05	0.000109405
CL10500.Contig3_All	0.596	1.21	1.02168	5.2318e-05	5.80807e-05
CL10500.Contig6_All	0.49	2.363	2.26826	1.27375e-20	5.92507e-21
CL10500.Contig7_All	2.226	0.526	-2.08	6.20491e-17	3.29696e-17
CL10500.Contig8_All	0.266	0.88	1.70088	1.84664e-06	1.78089e-06
CL10501.Contig2_All	2.756	1.22	-1.18813	1.17908e-07	1.03294e-07
CL10503.Contig2_All	0	0.296	5.62464	3.60898e-07	3.28368e-07
CL10504.Contig1_All	0	0.183	4.57918	0.000423186	0.000523598
CL10506.Contig2_All	12.89	1	-3.68372	6.54555e-222	3.69058e-223
CL10507.Contig1_All	1.476	0	-8.31506	2.22762e-34	7.03262e-35
CL10507.Contig2_All	1.823	0	-8.43147	1.07487e-36	3.2194e-37
CL10507.Contig3_All	0.656	0	-6.93314	1.10976e-15	6.20676e-16
CL1051.Contig1_All	0.093	1.16	3.61995	1.33011e-14	7.80273e-15
CL1051.Contig2_All	0.766	0	-6.42171	1.06289e-11	7.19816e-12
CL10510.Contig1_All	0.056	4.513	6.28348	5.65521e-208	3.42081e-209
CL10510.Contig2_All	0.313	7.346	4.538	9.42206e-272	4.35231e-273
CL10510.Contig3_All	2.326	0.643	-1.85128	6.26015e-79	9.62735e-80
CL10514.Contig1_All	3.606	1.68	-1.10106	4.68872e-45	1.18989e-45
CL1052.Contig1_All	3.33	0.023	-7.16686	6.87171e-60	1.34987e-60
CL1052.Contig3_All	0.39	1.703	2.15478	1.34732e-15	7.56731e-16
CL1052.Contig8_All	1335.34	41.956	-4.98921	0	0
CL10520.Contig2_All	4.383	1.603	-1.44946	2.45572e-93	3.25529e-94
CL10521.Contig2_All	0.316	0.083	-1.96065	0.000338966	0.000414636
CL10522.Contig1_All	0	0.166	5.49984	1.08643e-06	1.02771e-06
CL10523.Contig1_All	22.216	6.016	-1.88479	0	0
CL10523.Contig2_All	4.29	8.666	1.01587	7.07079e-45	1.8004e-45
CL10524.Contig1_All	3.563	55.18	3.94701	0	0
CL10524.Contig2_All	4.71	28.62	2.59622	0	0
CL10524.Contig3_All	0.356	2.973	3.03722	3.12521e-56	6.51193e-57
CL10525.Contig2_All	0	0.533	6.08123	2.92655e-09	2.29428e-09
CL10525.Contig3_All	0.03	0.81	4.71207	4.41864e-13	2.78563e-13
CL10526.Contig1_All	0.12	2.516	4.39978	4.06952e-24	1.68609e-24
CL10526.Contig2_All	0.033	0.68	4.338	8.1613e-06	8.3311e-06
CL1053.Contig10_All	0.203	0.033	-2.69268	1.51829e-07	1.34165e-07
CL1053.Contig13_All	0.01	0.203	4.2329	3.84756e-05	4.20908e-05
CL10531.Contig1_All	0	1.576	9.01002	2.44407e-48	5.82335e-49
CL10531.Contig2_All	0.043	1.126	4.65874	5.33983e-32	1.78453e-32
CL10531.Contig3_All	4.043	1.853	-1.12643	1.89531e-23	8.03308e-24
CL10533.Contig1_All	4.306	34.673	3.00884	0	0
CL10533.Contig2_All	29.64	4.03	-2.87934	0	0
CL10533.Contig3_All	1.823	0.19	-3.26208	2.77601e-48	6.62209e-49
CL10534.Contig1_All	0.073	0.313	2.09047	4.04209e-05	4.42989e-05
CL10536.Contig3_All	3.703	1.856	-1.00036	3.46817e-22	1.53084e-22
CL10537.Contig2_All	1.363	0.63	-1.1166	8.96123e-10	6.80555e-10
CL10539.Contig1_All	3.436	8.34	1.28699	1.69407e-37	4.99043e-38
CL10539.Contig4_All	2.123	0.573	-1.88855	1.14919e-41	3.11815e-42
CL10542.Contig2_All	0.606	0.15	-1.99068	0.000510247	0.000637736
CL10543.Contig1_All	1.126	0.076	-3.86576	8.95746e-49	2.11848e-49
CL10543.Contig2_All	1.133	0	-6.58427	7.69337e-13	4.90442e-13
CL10546.Contig2_All	0.096	1.596	4.09656	6.21075e-70	1.06755e-70
CL10546.Contig4_All	0.023	0.406	4.22388	1.41784e-16	7.64117e-17
CL10546.Contig6_All	2.703	0.773	-1.80948	2.23932e-54	4.81442e-55
CL10548.Contig10_All	1.633	0.076	-4.44143	1.54025e-50	3.52629e-51
CL10548.Contig11_All	1.343	0	-9.06138	4.6512e-52	1.04091e-52
CL10548.Contig12_All	7.883	0.206	-5.25153	7.52073e-296	3.13905e-297
CL10548.Contig14_All	2.2	1.036	-1.07848	3.93858e-21	1.80094e-21
CL10548.Contig1_All	0	0.936	6.38327	5.47556e-11	3.86155e-11
CL10548.Contig2_All	0.086	0.416	2.274	2.76964e-09	2.16825e-09
CL10548.Contig4_All	0.573	1.38	1.27086	2.75484e-12	1.80861e-12
CL10548.Contig5_All	10.4	23.52	1.18174	2.78359e-194	1.79869e-195
CL10548.Contig6_All	2.523	0.173	-3.85833	3.86438e-220	2.19565e-221
CL10548.Contig7_All	2.436	15.923	2.72016	0	0
CL10548.Contig8_All	0.68	0.076	-3.16633	1.65236e-25	6.57576e-26
CL10548.Contig9_All	8.266	1.166	-2.8286	0	0
CL10549.Contig2_All	1.126	0.253	-2.14902	6.83267e-12	4.5762e-12
CL1055.Contig4_All	0.023	1.416	6.01197	2.43198e-50	5.59164e-51
CL10550.Contig1_All	0.06	1.623	4.76826	1.05723e-103	1.26847e-104
CL10550.Contig2_All	2.096	0.623	-1.75573	6.71862e-50	1.55672e-50
CL10551.Contig1_All	0.023	3.156	7.1919	3.46986e-104	4.14201e-105
CL10551.Contig3_All	0.673	0.053	-3.70939	1.20576e-25	4.77933e-26
CL10552.Contig2_All	0	0.793	5.71207	1.58399e-07	1.40246e-07
CL10556.Contig3_All	0.55	1.476	1.42655	3.04766e-36	9.2136e-37
CL10557.Contig2_All	0.266	0.673	1.35385	0.000403218	0.000497806
CL10557.Contig3_All	0.403	0.04	-3.32868	5.24678e-06	5.2644e-06
CL10557.Contig5_All	0.313	1.046	1.73754	6.09971e-09	4.88672e-09
CL10557.Contig9_All	0.273	0.916	1.74425	1.15401e-08	9.41322e-09
CL1056.Contig2_All	0.833	0.34	-1.28874	0.000726341	0.000927486
CL10560.Contig2_All	27.56	7.856	-1.81424	2.9237e-240	1.52333e-241
CL10560.Contig3_All	17.72	47.813	1.43777	2.33454e-303	9.51581e-305
CL10561.Contig9_All	0.01	0.3	4.74177	0.000186542	0.000220606
CL10564.Contig1_All	0.063	0.36	2.4888	9.02188e-05	0.000102805
CL10564.Contig2_All	2.31	5.673	1.29743	3.21118e-46	7.96646e-47
CL10564.Contig3_All	1.79	4.096	1.19342	1.44065e-64	2.65564e-65
CL10566.Contig1_All	1.293	0.533	-1.26711	2.14143e-13	1.32954e-13
CL10566.Contig2_All	1.663	0.733	-1.19136	1.78082e-12	1.15738e-12
CL10568.Contig1_All	0.133	0.02	-2.74504	0.000497302	0.00062066
CL10569.Contig1_All	0.15	3.473	4.51028	2.76336e-95	3.58746e-96
CL10569.Contig4_All	0	1.406	8.45252	1.74402e-35	5.35698e-36
CL10569.Contig5_All	0.003	0.903	7.88999	3.18094e-50	7.32887e-51
CL1057.Contig2_All	0	4.99	9.72689	1.74796e-71	2.94869e-72
CL10570.Contig1_All	8.406	0	-9.95693	9.0176e-85	1.30372e-85
CL10570.Contig2_All	1.633	0	-7.42364	9.27531e-21	4.29239e-21
CL10574.Contig1_All	0	0.48	6.99017	1.59105e-15	8.96013e-16
CL10575.Contig2_All	0.49	1.76	1.84531	1.20797e-14	7.07311e-15
CL10575.Contig3_All	0.62	3.62	2.54545	3.80682e-48	9.09512e-49
CL10577.Contig2_All	0.22	1.433	2.70996	1.46117e-51	3.29476e-52
CL10578.Contig2_All	1.46	0.343	-2.07295	2.19982e-16	1.1953e-16
CL10578.Contig3_All	0.623	1.43	1.19655	9.67922e-08	8.43075e-08
CL10579.Contig1_All	2.983	0	-7.7262	1.1722e-24	4.77417e-25
CL1058.Contig1_All	0.083	0.286	1.77282	6.92127e-05	7.77823e-05
CL10580.Contig1_All	1.81	3.896	1.11009	6.44559e-24	2.68932e-24
CL10580.Contig2_All	1.413	143.84	6.65792	0	0
CL10584.Contig3_All	0.046	0.43	3.20043	4.73831e-15	2.72257e-15
CL10584.Contig4_All	0	0.126	4.79831	0.000137426	0.000159992
CL10584.Contig5_All	0.643	0.243	-1.40125	9.64692e-06	9.92015e-06
CL10584.Contig8_All	0	0.33	6.13516	1.51315e-09	1.16437e-09
CL10587.Contig3_All	0	0.75	4.87557	8.8952e-05	0.00010128
CL10588.Contig1_All	0.553	0	-7.65193	1.22131e-23	5.13952e-24
CL10592.Contig2_All	1.386	46.41	5.06279	1.0264e-230	5.57751e-232
CL10592.Contig3_All	0.663	2.056	1.63263	1.47106e-13	9.06618e-14
CL10593.Contig1_All	0.116	0.42	1.87375	2.55392e-07	2.29481e-07
CL10594.Contig1_All	0.163	0	-4.70261	0.000165531	0.000194586
CL10594.Contig2_All	1.226	3.996	1.70545	4.50456e-31	1.53573e-31
CL10594.Contig3_All	2.363	0	-8.57903	7.55857e-40	2.12168e-40
CL10598.Contig1_All	1.41	0.183	-2.95307	2.11104e-22	9.24788e-23
CL10599.Contig1_All	0	0.393	4.70629	0.000224656	0.00026838
CL10599.Contig2_All	0.266	0.98	1.87786	0.000135475	0.000157639
CL106.Contig10_All	0.623	3.263	2.38012	1.50475e-100	1.85835e-101
CL106.Contig1_All	1.813	0.32	-2.51408	1.78174e-91	2.40833e-92
CL106.Contig3_All	1.316	0.13	-3.35043	5.65856e-86	8.07637e-87
CL106.Contig7_All	0.483	0	-8.36983	1.892e-35	5.81522e-36
CL106.Contig8_All	0	0.043	4.61418	0.000356969	0.00043783
CL10604.Contig1_All	0.033	0.443	3.67529	3.24572e-07	2.94343e-07
CL10604.Contig2_All	0.683	1.52	1.15327	1.21809e-07	1.06799e-07
CL10605.Contig1_All	0.783	2.42	1.63162	5.25919e-28	1.94818e-28
CL10605.Contig2_All	0.2	2.306	3.54156	5.18005e-67	9.23471e-68
CL10605.Contig3_All	3.746	1.626	-1.20297	1.01374e-30	3.48672e-31
CL10607.Contig2_All	0.43	0.046	-3.16509	2.28197e-08	1.89908e-08
CL10609.Contig1_All	1.403	5.05	1.84563	1.11625e-30	3.84391e-31
CL1061.Contig1_All	0.403	0	-5.78977	3.61744e-08	3.05472e-08
CL10610.Contig1_All	0.803	14.61	4.19274	1.36377e-298	5.6596e-300
CL10610.Contig2_All	3.62	0.32	-3.50007	5.12123e-162	3.96796e-163
CL10610.Contig3_All	10.073	3.83	-1.38659	7.00643e-48	1.68141e-48
CL10612.Contig2_All	0.486	0	-6.17743	3.53677e-10	2.62082e-10
CL10612.Contig3_All	2.873	0.306	-3.20919	2.57397e-36	7.76813e-37
CL10612.Contig4_All	4.416	1.55	-1.51603	5.87845e-25	2.37274e-25
CL10612.Contig5_All	5.376	1.703	-1.65495	8.73849e-34	2.79749e-34
CL10613.Contig1_All	1.55	0.633	-1.28127	8.46256e-26	3.34112e-26
CL10614.Contig4_All	0.276	0.03	-3.15621	4.02637e-05	4.41221e-05
CL10614.Contig5_All	2.88	0	-9.75694	4.23228e-76	6.72851e-77
CL10614.Contig6_All	0.566	0	-5.58828	2.71231e-07	2.44167e-07
CL10615.Contig1_All	2.126	0.873	-1.28702	1.52285e-16	8.22199e-17
CL10615.Contig2_All	2.993	0.933	-1.68135	3.65156e-42	9.81905e-43
CL10616.Contig1_All	0.173	2.013	3.54615	5.68198e-24	2.36702e-24
CL10618.Contig1_All	1.106	0.246	-2.16154	2.97967e-09	2.33689e-09
CL10618.Contig2_All	0.74	0.363	-1.03323	0.000728521	0.000930381
CL10619.Contig1_All	0.153	1.363	3.15117	3.25985e-41	8.91874e-42
CL1062.Contig2_All	0	0.386	4.8113	0.000128037	0.000148377
CL10621.Contig1_All	0.373	0.966	1.34535	0.000292774	0.000354844
CL10621.Contig2_All	0.433	1.706	1.98044	1.05946e-44	2.70641e-45
CL10623.Contig1_All	0	1.4	7.42735	6.49266e-20	3.09761e-20
CL10623.Contig2_All	0	0.913	7.30948	1.27051e-18	6.33925e-19
CL10623.Contig3_All	0	1.61	8.07103	1.17509e-28	4.27302e-29
CL10624.Contig3_All	0.35	0.773	1.1481	1.87155e-08	1.54849e-08
CL10625.Contig2_All	1.766	4.253	1.26667	1.04797e-23	4.4005e-24
CL10628.Contig2_All	1.27	0.026	-5.57564	5.76214e-13	3.65138e-13
CL10629.Contig2_All	5.976	2.93	-1.02798	1.02245e-31	3.43716e-32
CL10632.Contig1_All	0	0.176	5.69465	1.87334e-07	1.66732e-07
CL10632.Contig2_All	0	0.443	4.7775	0.000154114	0.000180301
CL10632.Contig3_All	0	0.23	5.42506	2.0229e-06	1.95739e-06
CL10632.Contig4_All	0	0.426	5.90616	2.16826e-08	1.80185e-08
CL10632.Contig5_All	0	1.366	8.27112	4.60329e-32	1.53628e-32
CL10632.Contig6_All	0	0.373	6.01214	6.61012e-09	5.30639e-09
CL10632.Contig7_All	0	0.3	5.52961	8.42047e-07	7.8878e-07
CL10632.Contig8_All	0	0.893	7.48032	1.60068e-20	7.47434e-21
CL10633.Contig1_All	0.66	2.456	1.88147	1.03275e-12	6.6319e-13
CL10633.Contig2_All	0.786	2.21	1.49544	1.26862e-07	1.11402e-07
CL10636.Contig2_All	0.226	1.206	2.41627	3.82774e-31	1.30232e-31
CL10637.Contig1_All	0.87	0.176	-2.31779	8.42665e-08	7.30422e-08
CL10637.Contig2_All	38.636	0.6	-6.01468	0	0
CL1064.Contig4_All	0.09	0.51	2.46053	0.000218598	0.000260725
CL10640.Contig1_All	0.023	1.036	5.45559	1.48025e-17	7.6823e-18
CL10641.Contig2_All	0.306	1.273	2.04847	7.43865e-24	3.1077e-24
CL10641.Contig4_All	0.633	0.24	-1.41535	2.73598e-08	2.28939e-08
CL10642.Contig2_All	0.52	0.2	-1.36574	0.000133659	0.000155267
CL10642.Contig4_All	1.493	3.503	1.2281	2.58193e-28	9.47963e-29
CL10645.Contig1_All	0.086	0.953	3.47868	1.87794e-24	7.70158e-25
CL10647.Contig1_All	0.113	0.436	1.92913	2.38699e-09	1.85988e-09
CL10648.Contig1_All	0.62	0.06	-3.3724	2.76321e-10	2.03522e-10
CL10649.Contig3_All	0.09	0.396	2.15847	0.000314377	0.000382926
CL10649.Contig4_All	0.143	0.543	1.91638	4.78548e-05	5.28535e-05
CL1065.Contig1_All	0.66	0.15	-2.12834	9.51397e-22	4.2633e-22
CL10654.Contig2_All	0.076	0.38	2.31614	1.47235e-18	7.36138e-19
CL10656.Contig1_All	0.366	0.88	1.26563	6.20809e-08	5.32924e-08
CL10659.Contig1_All	0.41	2.51	2.61611	4.03066e-41	1.10478e-41
CL10662.Contig2_All	3.833	7.74	1.02099	1.62481e-64	2.99654e-65
CL10663.Contig1_All	0	1.416	7.85049	2.62324e-25	1.04948e-25
CL10663.Contig3_All	0.08	1.863	4.53285	2.30372e-34	7.2759e-35
CL10663.Contig4_All	6.67	14.966	1.16068	5.09165e-72	8.54057e-73
CL10665.Contig4_All	0.41	1.23	1.58389	3.06182e-11	2.1259e-11
CL10666.Contig1_All	1.493	0	-7.11943	1.90325e-17	9.92225e-18
CL10666.Contig2_All	1.123	0	-6.71603	7.56032e-14	4.59916e-14
CL10667.Contig1_All	0.05	0.803	4.01707	1.66194e-16	8.9885e-17
CL10668.Contig1_All	0.253	0	-4.68774	0.000179385	0.000211726
CL10668.Contig2_All	0.15	1.386	3.20248	9.36279e-13	5.99815e-13
CL10668.Contig3_All	2.696	0.21	-3.68185	4.28943e-29	1.54021e-29
CL1067.Contig20_All	0.043	0.37	3.05009	1.70583e-28	6.23373e-29
CL1067.Contig23_All	1.356	0.4	-1.75475	2.9708e-29	1.06214e-29
CL1067.Contig25_All	0.05	0.253	2.35541	1.65787e-06	1.59286e-06
CL1067.Contig26_All	0.016	1.62	6.65443	3.45142e-58	6.96667e-59
CL1067.Contig28_All	0.033	0.543	4.00246	3.94535e-47	9.60867e-48
CL1067.Contig30_All	0.076	0.316	2.0607	4.21043e-08	3.57065e-08
CL1067.Contig31_All	0.05	2.113	5.35053	2.16703e-29	7.7176e-30
CL1067.Contig32_All	0	0.03	4.4045	0.000933349	0.00120959
CL1067.Contig35_All	0.17	0.39	1.2038	3.57638e-09	2.81987e-09
CL1067.Contig38_All	0.03	0.306	3.26958	1.64649e-05	1.73129e-05
CL10670.Contig1_All	0.906	0.006	-7.12851	1.55237e-33	5.00001e-34
CL10670.Contig2_All	0.96	0	-8.57116	1.12986e-39	3.18133e-40
CL10672.Contig2_All	0.88	0	-7.64452	1.53434e-23	6.48013e-24
CL10672.Contig3_All	1.763	0	-8.8513	2.34729e-46	5.80085e-47
CL10674.Contig2_All	0.23	0.02	-3.45309	0.000201314	0.000239165
CL10674.Contig3_All	0.313	0.086	-1.84932	0.00012912	0.000149722
CL10678.Contig1_All	5.396	0.01	-8.92905	2.66442e-95	3.45786e-96
CL10678.Contig2_All	4.976	0	-9.73259	4.18246e-75	6.74653e-76
CL1068.Contig5_All	0.543	0.186	-1.54588	5.82901e-07	5.39328e-07
CL10680.Contig1_All	0.043	38.43	9.83369	0	0
CL10680.Contig2_All	0.213	0.526	1.31231	1.06506e-05	1.09974e-05
CL10680.Contig3_All	2.803	0.096	-4.88017	6.93392e-64	1.28902e-64
CL10680.Contig4_All	1.636	0.65	-1.33538	4.98049e-11	3.50213e-11
CL10680.Contig9_All	77.926	0.023	-11.6252	0	0
CL10688.Contig1_All	0.096	0.37	1.89134	4.5586e-06	4.54538e-06
CL10689.Contig1_All	0.34	1.156	1.76254	7.08701e-09	5.69908e-09
CL1069.Contig10_All	0.126	0.576	2.21244	6.25903e-14	3.79001e-14
CL1069.Contig13_All	0.056	0	-4.38333	0.000791571	0.00101609
CL1069.Contig16_All	0.08	0	-4.70578	0.000162692	0.000191101
CL1069.Contig18_All	0.056	0.253	2.14405	4.99812e-07	4.5992e-07
CL1069.Contig2_All	0.066	0	-4.51314	0.000435095	0.000539543
CL1069.Contig3_All	0.023	0.366	3.97106	7.63376e-10	5.77303e-10
CL1069.Contig4_All	0.033	0.163	2.37973	1.57262e-05	1.65045e-05
CL10690.Contig1_All	3.97	0	-8.85968	1.42955e-46	3.51761e-47
CL10690.Contig2_All	1.216	0	-7.46286	3.14561e-21	1.4337e-21
CL10693.Contig2_All	4.416	0	-9.93502	8.90264e-84	1.29813e-84
CL10695.Contig2_All	0.02	0.486	4.52765	1.59922e-06	1.53423e-06
CL10697.Contig3_All	2.223	0.49	-2.18384	4.44227e-36	1.3479e-36
CL10698.Contig3_All	7.786	29.276	1.92137	9.97524e-111	1.12725e-111
CL107.Contig10_All	0.04	0.94	4.48315	1.6957e-23	7.17232e-24
CL107.Contig11_All	0	0.623	6.79532	6.81131e-14	4.13493e-14
CL107.Contig14_All	0	0.85	7.59131	7.41906e-22	3.3123e-22
CL107.Contig15_All	0.05	0.203	2.03891	1.88506e-05	1.99435e-05
CL107.Contig16_All	0.353	0.74	1.05477	0.000156242	0.000182916
CL107.Contig17_All	0.563	0.21	-1.44335	1.87921e-07	1.67283e-07
CL107.Contig18_All	0.086	0.266	1.60248	2.93395e-06	2.87859e-06
CL107.Contig19_All	0	1.456	7.41677	8.55207e-20	4.09501e-20
CL107.Contig20_All	0	0.116	4.76976	0.000160719	0.000188427
CL107.Contig21_All	0.516	0	-7.30613	2.05868e-19	9.99135e-20
CL107.Contig22_All	0	1.05	7.43086	5.92363e-20	2.82265e-20
CL107.Contig23_All	0	0.193	6.3169	1.39444e-10	1.00779e-10
CL107.Contig24_All	0.616	2.18	1.82784	1.44385e-23	6.0942e-24
CL107.Contig25_All	0	0.2	6.23252	4.34772e-10	3.24073e-10
CL107.Contig26_All	0	0.103	5.34694	3.76235e-06	3.72414e-06
CL107.Contig29_All	0.093	0.786	3.05511	9.17318e-25	3.72432e-25
CL107.Contig2_All	0.1	0	-5.08883	1.54907e-05	1.62502e-05
CL107.Contig31_All	0	0.95	5.29086	5.76213e-06	5.80351e-06
CL107.Contig32_All	0	0.546	5.23413	8.74382e-06	8.95708e-06
CL107.Contig5_All	0	0.756	5.63076	3.41172e-07	3.09827e-07
CL107.Contig6_All	0.65	0.133	-2.25868	3.17208e-12	2.08902e-12
CL107.Contig7_All	0	0.86	7.39068	1.67271e-19	8.09123e-20
CL10700.Contig3_All	1.586	0.773	-1.03723	2.93976e-65	5.36668e-66
CL10701.Contig1_All	0.633	1.87	1.56501	8.63454e-17	4.61384e-17
CL10703.Contig1_All	0.79	0	-6.08883	1.12076e-09	8.56212e-10
CL10703.Contig2_All	3.186	0	-8.08478	3.34709e-30	1.16649e-30
CL10704.Contig1_All	3.336	0	-7.85363	1.66175e-26	6.42973e-27
CL10704.Contig5_All	0.153	0	-4.92998	4.40055e-05	4.84338e-05
CL10704.Contig7_All	2.07	0	-8.71019	7.2188e-43	1.91651e-43
CL10705.Contig1_All	0.85	1.903	1.164	8.90767e-15	5.18093e-15
CL10705.Contig3_All	1.2	3.49	1.55682	2.33062e-47	5.65129e-48
CL10711.Contig3_All	1.026	0.456	-1.17571	1.01527e-05	1.04638e-05
CL10712.Contig1_All	0.146	0.44	1.59702	0.000236279	0.000283005
CL10715.Contig1_All	1.27	4.526	1.83918	3.84772e-33	1.2506e-33
CL10715.Contig2_All	0.706	0	-6.65206	2.38447e-13	1.48349e-13
CL10716.Contig3_All	5.97	36.243	2.59275	0	0
CL10717.Contig1_All	0	4.686	8.84747	3.41316e-44	8.81685e-45
CL10718.Contig1_All	0.173	0.566	1.73232	5.95064e-06	5.99984e-06
CL10718.Contig5_All	0.1	0.256	1.34709	1.15205e-05	1.19264e-05
CL10718.Contig6_All	0.086	0.34	1.98517	0.00010843	0.000124605
CL10723.Contig1_All	0.043	0.66	3.8903	9.9033e-29	3.5932e-29
CL10723.Contig2_All	0	0.556	7.3501	4.66263e-19	2.29016e-19
CL10725.Contig1_All	1.356	7.286	2.42847	6.98675e-204	4.30671e-205
CL10726.Contig1_All	0.316	4.606	3.86862	5.57077e-201	3.48351e-202
CL10726.Contig2_All	1.803	4.216	1.23592	1.05675e-49	2.45678e-50
CL10726.Contig3_All	0.246	2.643	3.42089	1.00904e-140	8.99977e-142
CL10726.Contig6_All	0.68	0.303	-1.14634	4.13043e-11	2.88949e-11
CL10728.Contig2_All	0	0.333	5.53223	8.2302e-07	7.70474e-07
CL10729.Contig2_All	0.433	2.71	2.64241	3.51509e-24	1.45363e-24
CL1073.Contig1_All	0.233	2.23	3.26627	7.14597e-71	1.21448e-71
CL1073.Contig2_All	0.086	1.09	3.67478	2.68396e-34	8.49313e-35
CL10731.Contig1_All	1.336	0.393	-1.76244	3.96178e-30	1.38313e-30
CL10731.Contig4_All	1.12	4.136	1.87896	3.38618e-103	4.08628e-104
CL10735.Contig1_All	3.026	0	-8.29461	5.49173e-34	1.75105e-34
CL10737.Contig1_All	0.053	0.52	3.27767	2.50902e-08	2.09408e-08
CL10739.Contig1_All	0.08	0.613	2.94268	3.61916e-16	1.98461e-16
CL1074.Contig1_All	0.163	0.48	1.58028	1.55833e-08	1.28155e-08
CL1074.Contig2_All	0.38	1.17	1.6324	8.15998e-14	4.97335e-14
CL1074.Contig5_All	0.51	0.116	-2.1381	2.35384e-10	1.72629e-10
CL1074.Contig6_All	0.57	6.966	3.63874	5.70671e-197	3.6392e-198
CL10741.Contig1_All	3.393	13.44	1.9832	1.877e-122	1.91352e-123
CL10741.Contig3_All	12.88	4.003	-1.68029	1.20597e-69	2.08103e-70
CL10744.Contig1_All	165.283	78.013	-1.08331	7.71842e-164	5.93164e-165
CL10744.Contig3_All	19.606	1.02	-4.2674	6.05091e-171	4.45162e-172
CL10744.Contig4_All	26.796	173.156	2.68134	0	0
CL10746.Contig2_All	0.156	0.52	1.74629	0.000244813	0.000293982
CL10749.Contig2_All	0.133	1.446	3.4227	1.36254e-28	4.96412e-29
CL10750.Contig6_All	0.386	0.84	1.10974	3.00808e-12	1.97852e-12
CL10753.Contig1_All	0.18	4.636	4.69597	2.22013e-140	1.98885e-141
CL10754.Contig1_All	1.033	3.413	1.72868	3.31329e-105	3.91696e-106
CL10754.Contig2_All	0.786	0	-9.15371	9.02647e-55	1.92887e-55
CL10754.Contig4_All	0.086	0.183	1.11453	0.00019669	0.000233261
CL10754.Contig5_All	2.056	4.833	1.24116	1.02839e-85	1.47272e-86
CL10755.Contig1_All	0.59	0.1	-2.55557	0.000825826	0.00106304
CL10756.Contig1_All	4.856	2.26	-1.08835	9.60006e-27	3.68342e-27
CL10756.Contig3_All	32.216	13.293	-1.26276	1.37414e-293	5.77129e-295
CL10757.Contig2_All	0.063	0.39	2.617	1.47294e-07	1.29992e-07
CL10758.Contig2_All	0.036	0.82	4.44966	2.66916e-37	7.89593e-38
CL10758.Contig3_All	1.21	0.186	-2.70044	3.37229e-32	1.1223e-32
CL10758.Contig4_All	1.65	3.906	1.24929	1.31331e-25	5.21048e-26
CL10760.Contig1_All	3.03	0	-8.28423	8.65801e-34	2.77153e-34
CL10760.Contig2_All	3.836	0	-8.35452	3.79495e-35	1.17564e-35
CL10763.Contig2_All	3.686	11.84	1.68915	5.94374e-97	7.58457e-98
CL10764.Contig1_All	0	2.92	8.034	4.57643e-28	1.69258e-28
CL10765.Contig3_All	0.786	0.146	-2.43373	3.40853e-08	2.87313e-08
CL10765.Contig4_All	0.556	1.396	1.32573	3.70385e-14	2.21831e-14
CL10768.Contig1_All	25.57	60.28	1.23293	8.14592e-306	3.29203e-307
CL10768.Contig2_All	0.023	7.063	8.19659	4.63269e-276	2.0987e-277
CL10768.Contig3_All	0.303	2.966	3.27744	5.40581e-105	6.40601e-106
CL10770.Contig2_All	0.44	1.226	1.48583	3.00598e-11	2.08641e-11
CL10772.Contig2_All	0.29	0.85	1.56025	4.79734e-06	4.79729e-06
CL10775.Contig1_All	1.166	2.456	1.08478	2.95518e-09	2.3171e-09
CL10779.Contig3_All	0.503	0.12	-2.06257	3.21389e-11	2.23386e-11
CL10779.Contig4_All	0	0.33	5.06821	2.72794e-05	2.93709e-05
CL1078.Contig2_All	0	0.373	5.29009	5.79537e-06	5.8385e-06
CL1078.Contig3_All	0	0.526	5.8364	4.55041e-08	3.87014e-08
CL10781.Contig1_All	0.05	0.56	3.53064	3.32245e-23	1.41707e-23
CL10782.Contig1_All	0.186	6.556	5.14464	2.4872e-112	2.76418e-113
CL10782.Contig2_All	8.96	3.673	-1.2844	1.3425e-39	3.7853e-40
CL10783.Contig2_All	0.753	0	-6.95748	6.67796e-16	3.70386e-16
CL10784.Contig2_All	1.7	0.556	-1.61838	1.88516e-15	1.06479e-15
CL10784.Contig3_All	0.066	1.416	4.46053	1.01828e-34	3.18952e-35
CL10785.Contig1_All	0.126	0.396	1.66653	7.70822e-05	8.70465e-05
CL1079.Contig10_All	0.453	1.546	1.79685	5.58268e-24	2.32468e-24
CL1079.Contig12_All	0	0.09	4.84852	0.000103891	0.000119151
CL1079.Contig13_All	0.176	5.42	4.92132	1.14725e-190	7.55786e-192
CL1079.Contig4_All	0	0.086	4.84537	0.000105758	0.000121409
CL1079.Contig5_All	0.426	1.276	1.59223	1.26522e-11	8.59974e-12
CL10794.Contig10_All	0.186	0.73	1.96867	1.42218e-16	7.66614e-17
CL10794.Contig13_All	0.236	1.526	2.67536	2.0665e-45	5.21468e-46
CL10794.Contig15_All	0.053	0.173	1.66116	0.000239671	0.000287218
CL10794.Contig16_All	0.046	0.22	2.19901	1.11117e-06	1.05182e-06
CL10794.Contig17_All	0	0.146	5.8086	6.06855e-08	5.20352e-08
CL10794.Contig28_All	0.073	1.053	3.88068	7.42313e-46	1.85576e-46
CL10794.Contig35_All	0.073	0.453	2.58344	3.4109e-15	1.94725e-15
CL10794.Contig3_All	0.063	0.186	1.572	8.16493e-06	8.33515e-06
CL10794.Contig40_All	0.23	0.943	2.05997	2.71883e-19	1.32473e-19
CL10794.Contig4_All	0.026	1.573	5.93858	7.38213e-78	1.14972e-78
CL10794.Contig8_All	0.866	0.436	-1.02265	9.75777e-08	8.50086e-08
CL10795.Contig3_All	4.793	0.063	-6.29597	3.48731e-94	4.57428e-95
CL10796.Contig2_All	0.676	2.043	1.58623	1.78498e-32	5.90089e-33
CL10796.Contig3_All	0.613	3.363	2.45341	2.60064e-85	3.73953e-86
CL10796.Contig4_All	13.186	4.503	-1.55139	1.06407e-184	7.24573e-186
CL10797.Contig1_All	0.463	0.1	-2.17659	7.9953e-06	8.1533e-06
CL10797.Contig3_All	0.573	0.1	-2.5464	5.39544e-15	3.10729e-15
CL10797.Contig4_All	0.08	0.69	3.06752	1.31965e-19	6.36164e-20
CL108.Contig10_All	0.813	1.843	1.18509	8.60333e-18	4.42649e-18
CL108.Contig11_All	3.296	0.406	-3.02901	3.94913e-99	4.94151e-100
CL108.Contig12_All	0	0.32	6.62618	1.29074e-12	8.32195e-13
CL108.Contig13_All	1.316	4.983	1.91096	2.32566e-86	3.30574e-87
CL108.Contig15_All	0.993	0	-8.69745	1.44877e-42	3.86804e-43
CL108.Contig16_All	0.096	0.006	-3.65087	6.2665e-05	7.01379e-05
CL108.Contig17_All	0.34	0.026	-3.7589	1.94416e-13	1.20482e-13
CL108.Contig18_All	0.006	0.973	7.42554	7.45029e-16	4.13983e-16
CL108.Contig20_All	1.783	0.023	-6.30014	6.18657e-121	6.37818e-122
CL108.Contig23_All	0.186	0.03	-2.5784	8.93799e-07	8.39394e-07
CL108.Contig25_All	0.01	0.28	5.04006	1.7824e-22	7.7888e-23
CL108.Contig26_All	0.073	0.48	2.7118	7.23054e-14	4.39525e-14
CL108.Contig2_All	0	0.033	4.48505	0.000654976	0.000831363
CL108.Contig30_All	0.613	0.293	-1.06831	0.000247152	0.000296956
CL108.Contig31_All	0.056	0	-4.34863	0.000921396	0.00119331
CL108.Contig32_All	0.02	0.443	4.44765	1.29638e-15	7.27533e-16
CL108.Contig34_All	0.433	0.186	-1.20853	3.23981e-05	3.51755e-05
CL108.Contig36_All	0.916	0.413	-1.12786	1.52555e-08	1.25373e-08
CL108.Contig3_All	0.18	0	-6.0985	9.90765e-10	7.54626e-10
CL108.Contig42_All	0.533	1.903	1.82911	3.23534e-47	7.86754e-48
CL108.Contig47_All	0	0.826	8.39158	2.67713e-34	8.47035e-35
CL108.Contig4_All	0.023	25.363	10.0341	0	0
CL108.Contig50_All	1.533	0.23	-2.7429	1.76846e-51	3.99076e-52
CL108.Contig51_All	0.07	0.293	2.02698	6.94432e-20	3.31596e-20
CL108.Contig56_All	0.46	0.01	-5.47467	1.95628e-21	8.85511e-22
CL108.Contig59_All	0.396	17.476	5.44191	0	0
CL108.Contig60_All	0.186	0.853	2.17501	3.15489e-14	1.8837e-14
CL108.Contig61_All	0.036	0.286	2.85572	3.58888e-08	3.02881e-08
CL108.Contig62_All	0	0.09	4.76532	0.000164447	0.000193236
CL108.Contig64_All	0	7.913	11.7036	1.16577e-202	7.23151e-204
CL108.Contig65_All	0	20.523	13.2194	0	0
CL108.Contig66_All	0.086	0.536	2.64166	1.8805e-15	1.06208e-15
CL108.Contig68_All	2.096	0.023	-6.47888	4.22944e-158	3.35602e-159
CL108.Contig9_All	3.076	0.653	-2.24325	1.45854e-50	3.33733e-51
CL1080.Contig3_All	0.183	1.4	2.89691	1.27295e-26	4.90546e-27
CL1080.Contig5_All	0.546	1.463	1.41925	2.28087e-10	1.67154e-10
CL1080.Contig6_All	0.336	1.593	2.24074	2.40911e-20	1.13173e-20
CL1080.Contig8_All	0	0.536	6.87608	1.51125e-14	8.88567e-15
CL10800.Contig1_All	0	0.496	5.9533	1.28979e-08	1.0558e-08
CL10800.Contig2_All	0	0.52	4.56774	0.00044668	0.000554647
CL10800.Contig3_All	0	0.716	5.46602	1.44515e-06	1.38026e-06
CL10802.Contig2_All	3.316	0	-9.60138	6.01667e-70	1.03406e-70
CL10802.Contig5_All	1.296	0.136	-3.26035	5.29134e-19	2.60426e-19
CL10803.Contig1_All	0.286	3.72	3.69912	2.30818e-34	7.29097e-35
CL10804.Contig2_All	0.09	0.37	2.08356	2.6939e-06	2.63528e-06
CL10805.Contig2_All	0.383	1.07	1.47249	3.05145e-06	2.99718e-06
CL10808.Contig1_All	0.253	0.79	1.6157	0.000160796	0.000188527
CL10808.Contig2_All	0.776	0.096	-3.04726	8.81215e-06	9.02938e-06
CL10812.Contig1_All	0.746	9.806	3.73028	1.7523e-88	2.43554e-89
CL10812.Contig2_All	4.626	1.15	-2.01425	4.36594e-23	1.86877e-23
CL10814.Contig1_All	0.57	1.916	1.76865	4.98023e-05	5.51841e-05
CL1082.Contig1_All	1.526	0.713	-1.09318	6.75476e-27	2.58012e-27
CL10820.Contig3_All	3.93	10.093	1.3594	3.50381e-101	4.30283e-102
CL10821.Contig1_All	0	0.18	4.63868	0.000316278	0.000385428
CL10821.Contig2_All	0	0.62	6.24693	3.59467e-10	2.66528e-10
CL10821.Contig3_All	0.016	2.116	7.08536	3.06281e-31	1.04e-31
CL10821.Contig5_All	0	0.526	6.23854	4.01671e-10	2.9871e-10
CL10821.Contig6_All	0	0.483	6.27767	2.37977e-10	1.74696e-10
CL10822.Contig1_All	0.66	1.876	1.50686	8.28392e-18	4.25819e-18
CL10826.Contig1_All	0.34	0.906	1.42515	1.33138e-06	1.26767e-06
CL10826.Contig2_All	1.59	0.443	-1.82338	1.56521e-15	8.81155e-16
CL10830.Contig10_All	0.62	5.68	3.16408	1.57551e-156	1.26453e-157
CL10830.Contig1_All	0.44	1.063	1.28877	1.02824e-17	5.30605e-18
CL10830.Contig2_All	1.076	0.51	-1.0755	5.19939e-14	3.1365e-14
CL10830.Contig3_All	0.253	0.113	-1.18127	6.10994e-05	6.83113e-05
CL10830.Contig4_All	1.136	4.753	2.06905	1.36703e-166	1.03156e-167
CL10830.Contig5_All	0.316	1.456	2.15416	1.11671e-58	2.23805e-59
CL10830.Contig6_All	4.186	0.953	-2.13409	1.2767e-127	1.24967e-128
CL10830.Contig9_All	8.92	2.716	-1.71458	2.19206e-194	1.41456e-195
CL10831.Contig1_All	0	2.75	8.47489	6.24137e-36	1.90138e-36
CL10831.Contig2_All	30.803	0.083	-8.53492	0	0
CL10835.Contig2_All	0.223	0.806	1.85425	4.70778e-07	4.32057e-07
CL10836.Contig1_All	2.216	0.903	-1.29585	1.40974e-12	9.11005e-13
CL10836.Contig2_All	3.42	0.52	-2.71965	3.4578e-46	8.58355e-47
CL10837.Contig1_All	0.343	0	-4.51675	0.000427515	0.000529735
CL10838.Contig1_All	37.013	84.093	1.17938	0	0
CL10838.Contig2_All	0.156	1.156	2.89421	1.45126e-29	5.14386e-30
CL10838.Contig3_All	0.636	1.39	1.11962	4.61325e-08	3.92509e-08
CL1084.Contig2_All	1.013	2.123	1.06793	4.2647e-10	3.17699e-10
CL10843.Contig1_All	3.866	10.663	1.46837	2.62725e-49	6.14679e-50
CL10843.Contig5_All	0.86	2.52	1.54009	1.68517e-10	1.22484e-10
CL10844.Contig1_All	6.076	13.946	1.20039	9.99111e-131	9.54729e-132
CL10844.Contig2_All	5.9	1.27	-2.2134	3.54201e-114	3.85797e-115
CL10845.Contig2_All	0	0.3	4.58423	0.000412916	0.000510371
CL10846.Contig1_All	1.42	0	-7.04699	9.74359e-17	5.21725e-17
CL10846.Contig3_All	0.546	0	-4.91455	4.84632e-05	5.35592e-05
CL10847.Contig3_All	0.533	1.64	1.62347	1.78917e-28	6.54332e-29
CL10849.Contig1_All	0	0.96	7.18778	2.24314e-17	1.17239e-17
CL10849.Contig3_All	0.29	0.09	-1.7133	9.16562e-05	0.000104516
CL10849.Contig4_All	1.36	0.256	-2.39573	6.57852e-23	2.83283e-23
CL10851.Contig1_All	12.276	6.126	-1.00304	6.01006e-41	1.65346e-41
CL10852.Contig2_All	0.323	0.803	1.32732	1.33409e-07	1.17347e-07
CL10853.Contig3_All	0.286	0.99	1.7884	4.77947e-16	2.63499e-16
CL10853.Contig5_All	0.033	0.636	4.31614	9.71532e-06	9.99492e-06
CL10856.Contig4_All	5.3	2.276	-1.21508	2.14099e-16	1.16291e-16
CL10859.Contig1_All	0.033	0.146	2.14197	0.000543334	0.000682478
CL10860.Contig11_All	0.503	0	-5.9996	3.37645e-09	2.65696e-09
CL10860.Contig13_All	0.926	1.913	1.04842	3.73323e-24	1.5449e-24
CL10860.Contig16_All	0.94	0.046	-4.25777	2.98254e-50	6.8685e-51
CL10860.Contig18_All	1.193	0	-8.45346	3.77333e-37	1.12025e-37
CL10860.Contig19_All	0.316	0.116	-1.46486	1.19675e-15	6.70657e-16
CL10860.Contig1_All	0.723	0	-8.68801	2.42201e-42	6.4907e-43
CL10860.Contig24_All	0.006	1.05	7.04367	6.0579e-56	1.27017e-56
CL10860.Contig25_All	0	2.12	9.65036	1.39287e-68	2.43713e-69
CL10860.Contig27_All	0.116	0.03	-1.92277	0.000288139	0.000348839
CL10860.Contig29_All	0.456	0.183	-1.30701	1.10888e-10	7.96331e-11
CL10860.Contig32_All	0.093	0.366	2.00335	3.06842e-20	1.44672e-20
CL10860.Contig34_All	0.143	0	-6.54797	1.41311e-12	9.1324e-13
CL10860.Contig35_All	0.863	0.036	-4.55971	1.5124e-76	2.39259e-77
CL10860.Contig37_All	0	0.71	7.40664	1.11086e-19	5.34062e-20
CL10860.Contig39_All	0.923	0.303	-1.57213	1.04352e-24	4.24353e-25
CL10860.Contig40_All	7.416	3.26	-1.18501	2.5928e-128	2.52494e-129
CL10860.Contig41_All	2.646	7.326	1.46302	0	0
CL10860.Contig42_All	2.036	0.01	-7.77309	1.1127e-262	5.29701e-264
CL10860.Contig45_All	0.14	0.03	-2.19642	2.88397e-06	2.82723e-06
CL10860.Contig46_All	0.23	0.043	-2.42203	5.24632e-07	4.83796e-07
CL10860.Contig47_All	2.35	0	-10.4732	1.05992e-111	1.18533e-112
CL10860.Contig48_All	0.193	0.536	1.48234	8.15665e-08	7.06061e-08
CL10860.Contig4_All	0	0.05	4.56519	0.000452201	0.000561797
CL10860.Contig50_All	0.19	0.04	-2.1792	6.03272e-16	3.34035e-16
CL10860.Contig51_All	0.733	0.253	-1.54672	1.69083e-14	9.96469e-15
CL10860.Contig52_All	0.08	0.486	2.59967	5.10829e-07	4.70467e-07
CL10860.Contig53_All	1.09	0	-9.38415	3.86744e-62	7.34844e-63
CL10860.Contig55_All	0.13	6.85	5.69409	0	0
CL10860.Contig58_All	1.376	0.083	-4.06182	1.0551e-48	2.49765e-49
CL10860.Contig59_All	0.05	0.2	1.98011	1.20029e-10	8.63461e-11
CL10860.Contig60_All	0.193	0	-6.41818	1.12266e-11	7.61049e-12
CL10860.Contig61_All	0.16	0.62	1.93436	3.40587e-31	1.15746e-31
CL10860.Contig62_All	0.083	2.073	4.63976	1.27242e-82	1.88329e-83
CL10860.Contig65_All	2.053	0.5	-2.03074	3.0957e-87	4.36194e-88
CL10860.Contig67_All	0.423	0.123	-1.81153	8.88423e-12	5.98865e-12
CL10860.Contig69_All	1.403	0.583	-1.25686	1.49858e-21	6.75434e-22
CL10860.Contig6_All	1.366	0.213	-2.67536	7.7707e-43	2.06439e-43
CL10860.Contig73_All	1.34	0.283	-2.25199	4.91724e-43	1.30099e-43
CL10860.Contig75_All	0.576	1.623	1.50244	2.82762e-50	6.50743e-51
CL10860.Contig79_All	0.94	0.03	-5.00728	9.95321e-147	8.51628e-148
CL10860.Contig7_All	3.703	0	-10.0508	3.71211e-89	5.12805e-90
CL10860.Contig80_All	2.16	0.36	-2.5941	1.92538e-154	1.56668e-155
CL10860.Contig82_All	0.583	0.29	-1.02616	2.77784e-18	1.40327e-18
CL10860.Contig87_All	0.376	0	-6.53259	1.82032e-12	1.18377e-12
CL10860.Contig8_All	3.723	0.013	-8.15121	1.49413e-112	1.65533e-113
CL10860.Contig90_All	0.16	0	-4.49738	0.000469471	0.000584222
CL10860.Contig91_All	0	0.376	6.93636	4.68818e-15	2.69305e-15
CL10860.Contig93_All	1.196	0.07	-4.06297	3.35335e-73	5.53446e-74
CL10860.Contig96_All	3.773	0.393	-3.26666	6.94539e-278	3.11471e-279
CL10860.Contig98_All	0.106	0.923	3.13321	8.65542e-42	2.34174e-42
CL10861.Contig3_All	0.166	0.553	1.71942	1.80211e-08	1.48916e-08
CL10863.Contig1_All	0.313	0.02	-4.07882	6.90615e-06	7.00376e-06
CL10863.Contig3_All	92.08	0.323	-8.13186	0	0
CL10863.Contig4_All	0.426	0.076	-2.5163	8.31015e-06	8.49225e-06
CL10863.Contig6_All	11.393	3	-1.90786	3.16755e-115	3.41707e-116
CL10863.Contig8_All	221.153	53.086	-2.03094	0	0
CL10865.Contig3_All	0.206	0.783	1.87671	0.000133915	0.000155608
CL10869.Contig1_All	0.443	1.126	1.35362	0.000714843	0.000911949
CL1087.Contig4_All	0	0.713	7.59193	7.28804e-22	3.2527e-22
CL1087.Contig5_All	0	3.43	9.9367	4.77695e-80	7.26126e-81
CL1087.Contig6_All	0.396	0.79	1.00231	0.000336396	0.000411325
CL10871.Contig1_All	0.72	0.013	-5.67244	1.09955e-17	5.67948e-18
CL10871.Contig2_All	0.916	2.44	1.41364	3.50467e-16	1.92023e-16
CL10872.Contig2_All	0.64	0	-4.65097	0.00021808	0.000260012
CL10872.Contig3_All	0.4	0.023	-4.09892	8.93754e-06	9.16193e-06
CL10873.Contig2_All	1.216	3.556	1.54556	1.97878e-41	5.39447e-42
CL10873.Contig3_All	3.283	0.746	-2.14231	9.14757e-63	1.72439e-63
CL10875.Contig1_All	0.553	2.32	2.0927	2.35654e-46	5.82473e-47
CL10875.Contig2_All	0.476	0.2	-1.26562	1.15136e-05	1.1919e-05
CL1088.Contig2_All	2.443	0.02	-6.94964	1.47962e-39	4.17706e-40
CL10880.Contig4_All	0.986	0.456	-1.12533	0.000439016	0.000544681
CL10881.Contig2_All	0.246	0.52	1.07895	0.000223419	0.000266795
CL10886.Contig2_All	0	1.566	8.36293	9.3905e-34	3.00908e-34
CL10888.Contig4_All	0.193	0.623	1.69337	6.68311e-07	6.21184e-07
CL10889.Contig1_All	1.923	0.203	-3.23904	5.76455e-17	3.05947e-17
CL10889.Contig2_All	0.976	0.176	-2.47285	1.92074e-08	1.59019e-08
CL1089.Contig9_All	0.02	0.283	3.75247	8.94797e-07	8.40409e-07
CL10890.Contig3_All	0.966	0.38	-1.33998	0.000667157	0.000847665
CL10891.Contig13_All	0	0.183	5.06008	2.87562e-05	3.10395e-05
CL10891.Contig5_All	0.793	2.253	1.51049	1.64682e-22	7.18347e-23
CL10891.Contig7_All	0.206	0.066	-1.6434	0.000944156	0.00122443
CL10891.Contig9_All	0.703	0.27	-1.39034	0.000561041	0.00070589
CL10892.Contig1_All	0.036	0.193	2.50779	0.000802418	0.00103124
CL10894.Contig1_All	7.94	3.51	-1.18119	5.07323e-58	1.027e-58
CL10896.Contig1_All	0.41	1.656	2.00372	1.61457e-20	7.54023e-21
CL10896.Contig2_All	0.243	0.58	1.246	1.09892e-06	1.03979e-06
CL109.Contig1_All	0.373	0.013	-4.799	1.06488e-13	6.52307e-14
CL109.Contig2_All	0.576	0	-6.22604	1.8304e-10	1.33358e-10
CL109.Contig3_All	0	3.04	7.81788	7.60871e-25	3.08187e-25
CL109.Contig4_All	0	2.526	7.93796	1.37478e-26	5.30205e-27
CL109.Contig5_All	0	0.263	4.78301	0.000149548	0.000174716
CL109.Contig6_All	0	1.883	7.71754	1.7813e-23	7.54211e-24
CL109.Contig7_All	0	1.313	7.48184	1.53652e-20	7.17038e-21
CL1090.Contig1_All	1.066	2.306	1.11005	2.39053e-10	1.75496e-10
CL1090.Contig5_All	1.376	0.403	-1.76159	0.000512146	0.000640243
CL10903.Contig3_All	0.563	1.34	1.25738	4.29315e-16	2.36222e-16
CL10904.Contig2_All	0.723	1.836	1.33952	1.01461e-05	1.04566e-05
CL10905.Contig5_All	3.1	0.9	-1.78076	5.17663e-43	1.3704e-43
CL10908.Contig2_All	0.343	1.216	1.82222	6.1798e-23	2.65778e-23
CL10909.Contig1_All	4.3	0	-8.55625	2.40682e-39	6.82493e-40
CL10909.Contig2_All	1.043	0.023	-5.47621	3.45358e-12	2.27755e-12
CL1091.Contig1_All	0.156	0.58	1.87497	0.000774973	0.000993728
CL1091.Contig2_All	0.81	0	-6.73605	5.23705e-14	3.16002e-14
CL10910.Contig3_All	2.69	5.35	1.00043	5.2363e-33	1.70863e-33
CL10910.Contig4_All	0.633	2.516	1.99141	1.22093e-67	2.16123e-68
CL10910.Contig5_All	2.393	0.633	-1.92711	3.01109e-63	5.64344e-64
CL10913.Contig2_All	797.16	133.07	-2.59293	0	0
CL10913.Contig4_All	2.016	4.493	1.14756	2.23452e-09	1.73816e-09
CL10914.Contig1_All	0	0.493	6.71207	3.00189e-13	1.87805e-13
CL10914.Contig3_All	0	0.673	5.15568	1.52024e-05	1.59382e-05
CL10916.Contig1_All	34.86	13.816	-1.33827	1.64507e-113	1.80289e-114
CL10917.Contig1_All	10.013	0	-11.615	6.09083e-203	3.77563e-204
CL10918.Contig2_All	0	0.253	4.65318	0.000294189	0.00035709
CL10919.Contig1_All	0	0.49	6.70455	3.42233e-13	2.14578e-13
CL10919.Contig2_All	0	16.123	11.4669	2.21812e-179	1.55909e-180
CL10919.Contig5_All	0	11.386	11.4937	7.04878e-182	4.88251e-183
CL10919.Contig6_All	0	0.3	6.33313	1.11366e-10	7.9981e-11
CL10919.Contig7_All	0.033	0.586	4.18216	4.38354e-22	1.94002e-22
CL10920.Contig10_All	2.456	0.08	-4.91485	5.34289e-56	1.11955e-56
CL10920.Contig13_All	0	0.906	7.23393	7.72892e-18	3.96887e-18
CL10920.Contig14_All	0	0.316	5.82257	5.25404e-08	4.48708e-08
CL10920.Contig15_All	0	0.936	7.48977	1.24194e-20	5.77358e-21
CL10920.Contig2_All	0.566	1.15	1.01821	6.66414e-07	6.19291e-07
CL10920.Contig4_All	0.026	1.536	5.95035	3.49631e-49	8.20208e-50
CL10920.Contig5_All	0.246	0	-5.85303	1.82555e-08	1.50928e-08
CL10920.Contig6_All	1.02	2.216	1.12837	9.00153e-15	5.23611e-15
CL10920.Contig8_All	0.266	0.55	1.04049	0.000150805	0.000176247
CL10920.Contig9_All	0	2.983	9.33697	7.86716e-58	1.59806e-58
CL10922.Contig1_All	0	0.35	5.1012	2.19873e-05	2.34121e-05
CL10922.Contig2_All	0	0.206	4.96352	5.27598e-05	5.8593e-05
CL10923.Contig1_All	45.973	4.993	-3.19645	0	0
CL10923.Contig2_All	28.866	69.123	1.26064	2.3679e-229	1.29496e-230
CL10924.Contig1_All	0.696	0.123	-2.50614	3.92209e-15	2.24625e-15
CL10924.Contig2_All	0.596	0.183	-1.70125	2.40183e-07	2.15418e-07
CL10926.Contig4_All	2.093	31.75	3.91631	1.33197e-269	6.18168e-271
CL10927.Contig1_All	0.39	1.033	1.41306	2.14954e-31	7.27373e-32
CL10929.Contig2_All	0.493	1.273	1.37662	3.81831e-08	3.22899e-08
CL1093.Contig14_All	1.276	2.696	1.08885	1.58079e-33	5.09327e-34
CL1093.Contig4_All	0.216	0.49	1.18624	1.66944e-05	1.75637e-05
CL1093.Contig7_All	0.04	0.146	1.88589	0.000556771	0.000700131
CL10932.Contig1_All	0.14	0.806	2.53437	1.02428e-08	8.32898e-09
CL10933.Contig1_All	14.296	1.75	-3.01318	3.28985e-103	3.96859e-104
CL10935.Contig1_All	0.426	0	-5.83868	2.13691e-08	1.7752e-08
CL10936.Contig1_All	4.776	2.306	-1.05073	8.12522e-21	3.75097e-21
CL10937.Contig1_All	1.453	0.476	-1.60839	8.71114e-10	6.60956e-10
CL10939.Contig1_All	0.403	1.776	2.14072	1.21489e-25	4.81657e-26
CL10940.Contig1_All	0.286	0	-7.19238	3.43609e-18	1.74147e-18
CL10941.Contig1_All	1.366	0.376	-1.86467	2.63474e-09	2.05921e-09
CL10941.Contig2_All	0	0.756	4.39014	0.000991147	0.00129067
CL10944.Contig1_All	0.15	1.246	3.06821	1.14061e-05	1.18044e-05
CL10944.Contig2_All	0	0.753	5.39014	2.67891e-06	2.6191e-06
CL10947.Contig2_All	0.52	0.056	-3.23975	3.09395e-12	2.03655e-12
CL10947.Contig3_All	0	0.173	4.58549	0.000410392	0.000507117
CL10947.Contig4_All	0.58	0.216	-1.42251	0.000162204	0.000190499
CL10947.Contig5_All	0.356	0	-6.39384	1.62884e-11	1.11335e-11
CL10951.Contig1_All	20.263	43.646	1.10845	0	0
CL10952.Contig2_All	0	0.7	7.70585	2.54558e-23	1.0824e-23
CL10954.Contig2_All	4.03	9.446	1.23317	2.08479e-47	5.04975e-48
CL10955.Contig2_All	0.976	2.283	1.22181	1.36078e-18	6.79612e-19
CL10956.Contig1_All	1.113	3.596	1.68751	3.5016e-94	4.59455e-95
CL10956.Contig2_All	15.38	0.153	-6.66869	0	0
CL10956.Contig3_All	10.623	0.17	-5.97556	0	0
CL10956.Contig5_All	0.1	1.863	4.18124	1.31592e-72	2.18698e-73
CL10956.Contig6_All	1.57	0	-9.93513	8.80009e-84	1.28298e-84
CL10956.Contig7_All	26.03	52.63	1.01701	0	0
CL10958.Contig1_All	0.386	0.773	1.01216	2.83276e-05	3.05542e-05
CL10958.Contig3_All	0.41	0	-5.53645	4.37894e-07	4.00936e-07
CL10959.Contig1_All	0.526	1.243	1.2272	8.48453e-19	4.20664e-19
CL1096.Contig1_All	1.6	0.343	-2.22112	4.26962e-35	1.32445e-35
CL1096.Contig3_All	6.763	2.473	-1.45258	1.27481e-41	3.46286e-42
CL1096.Contig4_All	0.05	6.69	7.01212	4.71646e-272	2.17559e-273
CL10961.Contig1_All	0.17	0.413	1.27833	0.000433499	0.000537414
CL10961.Contig4_All	0.216	0.686	1.66008	3.82352e-09	3.02072e-09
CL10962.Contig4_All	0.823	2.883	1.80809	1.73538e-52	3.85653e-53
CL10967.Contig2_All	3.716	0.036	-6.67458	1.97087e-62	3.73025e-63
CL10968.Contig3_All	0.173	1.04	2.5648	4.01512e-09	3.17636e-09
CL1097.Contig5_All	0.85	2.18	1.35872	2.3285e-22	1.02146e-22
CL10970.Contig1_All	1.29	0.523	-1.29768	1.90202e-11	1.30591e-11
CL10971.Contig1_All	12.423	25.526	1.04121	6.0798e-166	4.6063e-167
CL10971.Contig2_All	33.72	2.943	-3.51692	0	0
CL10977.Contig2_All	0.193	0	-4.99529	2.89944e-05	3.13081e-05
CL10977.Contig3_All	0.25	2.01	3.00568	4.22965e-33	1.3762e-33
CL10979.Contig1_All	1.983	0.363	-2.43796	2.7009e-23	1.14903e-23
CL10979.Contig3_All	0.696	1.853	1.40892	1.74678e-16	9.45567e-17
CL10980.Contig1_All	1.013	0.056	-4.18916	7.04844e-25	2.85233e-25
CL10981.Contig1_All	0.02	0.23	3.52765	8.26225e-06	8.44096e-06
CL10987.Contig1_All	0	0.58	6.32786	1.19868e-10	8.62281e-11
CL10987.Contig2_All	0	0.623	6.92719	5.61678e-15	3.23769e-15
CL10987.Contig3_All	0	0.37	5.85742	3.65087e-08	3.08382e-08
CL10988.Contig2_All	4.126	0	-9.26548	3.11072e-58	6.2749e-59
CL10988.Contig3_All	0.95	2.256	1.25603	5.42095e-11	3.82198e-11
CL10989.Contig1_All	0.113	0	-5.05611	1.93783e-05	2.05258e-05
CL10991.Contig2_All	4.78	0.933	-2.35465	7.13537e-40	2.00134e-40
CL10992.Contig2_All	0	5.09	9.58785	2.69599e-66	4.85138e-67
CL10994.Contig3_All	0.37	1.48	2.02001	9.27584e-38	2.71436e-38
CL10994.Contig4_All	0	0.33	5.87969	2.88372e-08	2.41715e-08
CL10999.Contig1_All	0.79	0	-7.79126	1.38421e-25	5.4954e-26
CL10999.Contig2_All	0.94	0.183	-2.33507	5.99432e-26	2.35569e-26
CL10999.Contig5_All	0.893	2.68	1.58364	4.62242e-49	1.0876e-49
CL11.Contig1_All	2.1	0.6	-1.81764	1.27128e-66	2.27825e-67
CL11.Contig2_All	13.446	1.846	-2.86533	0	0
CL11.Contig3_All	0.106	3.156	4.93293	1.84782e-240	9.62365e-242
CL11.Contig4_All	10.406	0.533	-4.28574	0	0
CL11.Contig5_All	0.78	6.306	3.00551	0	0
CL11.Contig7_All	0.796	4.76	2.58018	2.03638e-258	9.84462e-260
CL11.Contig8_All	1.253	18.243	3.87613	0	0
CL110.Contig10_All	0.406	1.396	1.76159	2.70597e-25	1.08312e-25
CL110.Contig11_All	1.24	0.123	-3.31021	6.23678e-50	1.44427e-50
CL110.Contig15_All	0	1.113	8.75863	4.50042e-42	1.21251e-42
CL110.Contig16_All	0	0.213	6.61727	1.4943e-12	9.67154e-13
CL110.Contig17_All	0.846	0.113	-2.92204	4.84133e-31	1.65138e-31
CL110.Contig1_All	0.166	0.726	2.09818	1.5936e-16	8.6088e-17
CL110.Contig20_All	0.31	0.723	1.18583	1.01013e-08	8.21015e-09
CL110.Contig21_All	0.57	0.1	-2.47731	1.50738e-16	8.13682e-17
CL110.Contig22_All	0.656	0.196	-1.73158	8.75833e-14	5.3445e-14
CL110.Contig23_All	0.586	0.14	-2.07064	5.92232e-15	3.41781e-15
CL110.Contig25_All	2.59	1.06	-1.27087	5.54961e-71	9.42209e-72
CL110.Contig26_All	0.33	0.73	1.16591	4.00005e-16	2.1986e-16
CL110.Contig29_All	4.203	0.813	-2.36278	6.53332e-65	1.20021e-65
CL110.Contig30_All	0	0.076	4.87351	9.00061e-05	0.000102552
CL110.Contig8_All	0.096	0.253	1.42404	3.45678e-05	3.76386e-05
CL110.Contig9_All	0	0.056	4.73497	0.000193373	0.000229127
CL1100.Contig1_All	0.063	0.41	2.72932	1.08159e-08	8.80677e-09
CL1100.Contig2_All	0.766	0.306	-1.31648	1.62099e-14	9.54363e-15
CL1100.Contig3_All	0.406	1.023	1.33376	6.28534e-09	5.03925e-09
CL1100.Contig5_All	2.423	4.916	1.02651	1.57513e-44	4.03704e-45
CL11003.Contig1_All	7.116	0.046	-7.25487	3.55328e-80	5.39462e-81
CL11005.Contig3_All	1.11	3.15	1.49837	2.36904e-48	5.64305e-49
CL11006.Contig5_All	3.676	12.7	1.7875	5.27347e-99	6.60895e-100
CL11007.Contig1_All	0.65	2.453	1.91039	3.55695e-20	1.68092e-20
CL11009.Contig2_All	0.746	0.163	-2.16161	1.91327e-05	2.02553e-05
CL1101.Contig1_All	0.156	0.933	2.57642	7.63829e-84	1.1131e-84
CL1101.Contig2_All	1.796	0.386	-2.2147	1.29875e-138	1.17728e-139
CL1101.Contig4_All	2.846	10.723	1.92074	0	0
CL1101.Contig5_All	0.096	0.016	-2.48089	9.82834e-10	7.48308e-10
CL1101.Contig6_All	1.553	0.233	-2.71734	3.52851e-149	2.96697e-150
CL1101.Contig7_All	9.563	2.756	-1.8002	0	0
CL11013.Contig1_All	0.366	0.766	1.0577	1.31832e-09	1.01101e-09
CL11014.Contig1_All	0.61	0.023	-4.79374	2.01081e-14	1.1892e-14
CL11014.Contig2_All	1.286	0	-7.99615	9.93296e-29	3.60439e-29
CL11018.Contig2_All	0.196	0	-4.82029	8.54902e-05	9.70503e-05
CL11018.Contig6_All	1.06	4.346	2.03784	3.56828e-27	1.35228e-27
CL11018.Contig7_All	1.086	0.046	-4.51989	1.73213e-16	9.37522e-17
CL1102.Contig3_All	0.376	0.01	-5.43244	8.63701e-13	5.52137e-13
CL11021.Contig2_All	0.383	0.996	1.38674	5.85892e-15	3.37994e-15
CL11022.Contig2_All	0.866	2.446	1.49868	2.49353e-22	1.09516e-22
CL11026.Contig2_All	8.986	2.56	-1.80704	5.66793e-67	1.01119e-67
CL1103.Contig3_All	0.733	0	-7.85695	1.48212e-26	5.72247e-27
CL1103.Contig5_All	0.35	0.693	1.00293	2.45119e-05	2.6212e-05
CL11030.Contig3_All	0.306	0.013	-4.4925	7.05368e-07	6.56778e-07
CL11032.Contig1_All	0	0.703	4.87557	8.8952e-05	0.00010128
CL11032.Contig2_All	0.376	1.383	1.87868	2.69781e-06	2.63923e-06
CL11032.Contig3_All	0.243	0.693	1.52015	2.60541e-05	2.79649e-05
CL11033.Contig1_All	0.226	0.01	-4.36707	7.89495e-07	7.38112e-07
CL11034.Contig3_All	0.27	0	-4.77878	0.000108548	0.000124752
CL11036.Contig1_All	0.27	0.05	-2.42653	3.46136e-09	2.72625e-09
CL11036.Contig6_All	0.456	1.853	2.01876	3.45024e-27	1.30702e-27
CL11036.Contig8_All	0.043	0.813	4.3033	9.70589e-44	2.53147e-44
CL11036.Contig9_All	0.553	1.116	1.01025	1.81357e-07	1.61251e-07
CL11037.Contig1_All	0.023	0.316	3.76865	0.000367754	0.000451713
CL11038.Contig1_All	0.903	0.296	-1.59389	1.7517e-15	9.87814e-16
CL11038.Contig2_All	2.77	0.626	-2.1217	4.15236e-40	1.15979e-40
CL11039.Contig2_All	2.236	5.48	1.28951	6.43756e-27	2.45686e-27
CL11040.Contig2_All	1.97	7.21	1.87688	1.208e-97	1.53361e-98
CL11041.Contig1_All	0.11	3.123	4.83375	3.25792e-33	1.05713e-33
CL11046.Contig3_All	0.206	0.55	1.4297	6.24659e-06	6.30977e-06
CL11049.Contig3_All	0.746	0.36	-1.05152	6.32459e-06	6.39296e-06
CL11050.Contig3_All	0.633	1.273	1.00601	1.77851e-10	1.29476e-10
CL11051.Contig1_All	0.586	0.046	-3.68956	2.63116e-07	2.3661e-07
CL11052.Contig1_All	0.62	0	-7.17572	5.1118e-18	2.60719e-18
CL11055.Contig1_All	0.386	0.08	-2.32135	3.35887e-05	3.65338e-05
CL11058.Contig1_All	1.283	0	-4.93179	4.35105e-05	4.78645e-05
CL11058.Contig2_All	15.55	0.383	-5.31919	3.55141e-68	6.24793e-69
CL11059.Contig4_All	1.223	2.853	1.22605	5.21169e-35	1.62031e-35
CL1106.Contig1_All	0.26	0.866	1.74401	1.21355e-12	7.81426e-13
CL1106.Contig2_All	2.943	0.446	-2.71763	2.66017e-65	4.85339e-66
CL11060.Contig1_All	1.593	0.78	-1.01228	5.47024e-11	3.85756e-11
CL11062.Contig2_All	0.616	1.616	1.3936	3.31888e-20	1.56712e-20
CL11066.Contig3_All	0.523	0.126	-2.04672	3.62854e-06	3.58656e-06
CL1107.Contig2_All	3.543	0.573	-2.63885	1.21413e-45	3.04796e-46
CL1107.Contig3_All	1.38	7.253	2.38256	1.63346e-87	2.29876e-88
CL11070.Contig2_All	0.186	0	-5.56754	3.28809e-07	2.98314e-07
CL11070.Contig3_All	0.883	0.053	-4.01925	5.67054e-05	6.31744e-05
CL11073.Contig1_All	0.43	3.383	2.99666	1.92752e-81	2.88764e-82
CL11073.Contig2_All	0.01	2.566	7.75471	2.44279e-91	3.30769e-92
CL11074.Contig2_All	1.526	4.163	1.45114	5.66999e-32	1.89511e-32
CL11074.Contig3_All	3.396	0	-9.6852	3.34685e-73	5.523e-74
CL11077.Contig2_All	0.146	0.483	1.7191	1.87261e-06	1.80708e-06
CL11079.Contig3_All	12.596	5.83	-1.11736	1.79748e-24	7.36574e-25
CL11083.Contig1_All	17.243	3.42	-2.33373	0	0
CL11083.Contig4_All	0	9.173	11.2089	6.61364e-157	5.29097e-158
CL11083.Contig5_All	0.166	29.756	7.51063	0	0
CL11083.Contig6_All	21.346	3.93	-2.4435	0	0
CL11084.Contig2_All	0	0.186	5.13258	1.78012e-05	1.87892e-05
CL11084.Contig3_All	0.25	3.813	3.9572	7.36868e-174	5.32184e-175
CL11086.Contig1_All	0.296	0.9	1.59862	2.38091e-07	2.1348e-07
CL11086.Contig2_All	8.996	0.323	-4.79317	1.48452e-190	9.79909e-192
CL11086.Contig3_All	13.073	42.573	1.7103	3.40856e-283	1.49749e-284
CL11087.Contig1_All	0.71	0	-6.10571	9.03808e-10	6.8649e-10
CL11087.Contig2_All	0.66	0	-6.43259	8.9886e-12	6.06056e-12
CL11088.Contig1_All	0.323	0	-5.06929	1.77191e-05	1.86934e-05
CL11088.Contig2_All	7.576	0.416	-4.17752	1.16511e-178	8.21981e-180
CL11089.Contig1_All	0.37	0.036	-3.35617	2.42327e-07	2.17436e-07
CL1109.Contig2_All	0.173	2.31	3.75645	1.0119e-119	1.05335e-120
CL1109.Contig3_All	11.98	3.886	-1.62252	4.94843e-246	2.52558e-247
CL1109.Contig5_All	1.78	0.483	-1.86818	2.39044e-13	1.48731e-13
CL11090.Contig3_All	0.223	0.486	1.13305	1.37611e-07	1.21141e-07
CL11091.Contig1_All	0	0.19	4.50784	0.000590476	0.000745156
CL111.Contig3_All	0.343	0	-4.48145	0.000506424	0.00063266
CL1110.Contig2_All	2.983	0.473	-2.65503	4.84423e-22	2.1478e-22
CL11100.Contig1_All	1.73	0.21	-3.03512	2.41372e-41	6.59067e-42
CL11100.Contig2_All	0.376	1.823	2.28314	7.97061e-33	2.61609e-33
CL11100.Contig5_All	0.65	1.433	1.14524	2.2326e-10	1.63524e-10
CL11102.Contig3_All	0.55	1.206	1.1386	2.02053e-05	2.14334e-05
CL11104.Contig1_All	0	0.15	5.17087	1.37053e-05	1.42849e-05
CL11104.Contig3_All	0.02	0.226	3.50983	9.7068e-06	9.98341e-06
CL11105.Contig1_All	0.986	2.306	1.23881	9.02363e-22	4.04083e-22
CL11106.Contig2_All	0.453	1.203	1.41184	5.38595e-21	2.47341e-21
CL11108.Contig2_All	0	0.636	6.30853	1.56389e-10	1.13451e-10
CL11111.Contig1_All	0.853	0.4	-1.10167	3.56665e-05	3.8886e-05
CL11111.Contig3_All	1.253	0.32	-1.96524	6.36468e-45	1.61881e-45
CL11111.Contig4_All	0.71	2.213	1.64455	2.20559e-53	4.82287e-54
CL11111.Contig6_All	1.066	0.323	-1.72509	1.90815e-28	6.98426e-29
CL11111.Contig8_All	2.01	5.02	1.32097	6.52959e-96	8.42295e-97
CL11116.Contig1_All	0.346	0.71	1.02603	6.34094e-05	7.09973e-05
CL11118.Contig2_All	9.41	24.953	1.40804	4.06069e-139	3.66327e-140
CL11119.Contig2_All	6.246	2.55	-1.2786	1.47181e-21	6.63175e-22
CL1112.Contig2_All	0.526	0.206	-1.32597	8.12007e-06	8.28759e-06
CL1112.Contig4_All	0.396	0.136	-1.55582	1.27413e-06	1.21164e-06
CL1112.Contig6_All	0.04	0.946	4.51665	1.22729e-46	3.01327e-47
CL11120.Contig1_All	0.623	0.153	-2.05075	7.0391e-16	3.90661e-16
CL11120.Contig2_All	0.083	6.89	6.36085	0	0
CL11121.Contig1_All	2.663	0.24	-3.48663	5.94905e-128	5.80887e-129
CL11122.Contig1_All	0.636	0.04	-3.88598	1.03434e-07	9.02811e-08
CL11124.Contig1_All	7.413	149.003	4.33316	0	0
CL11124.Contig2_All	208.653	94.523	-1.13856	0	0
CL11125.Contig1_All	0	0.23	7.73312	1.10496e-23	4.64291e-24
CL11128.Contig2_All	0.34	0	-5.50225	5.95812e-07	5.51597e-07
CL11129.Contig2_All	1.483	0.226	-2.72648	1.18282e-34	3.70898e-35
CL11129.Contig3_All	0.17	1.506	3.12744	2.61148e-53	5.71779e-54
CL11129.Contig5_All	0.873	0.08	-3.39088	3.79811e-09	3.00015e-09
CL1113.Contig1_All	0.063	1.483	4.52765	1.55645e-11	1.06276e-11
CL11130.Contig2_All	1.306	0.433	-1.61003	2.77257e-09	2.17067e-09
CL11132.Contig3_All	0.143	2.433	4.10852	2.66921e-89	3.68039e-90
CL11132.Contig4_All	0.913	2.853	1.64536	9.51554e-39	2.72971e-39
CL11135.Contig2_All	0.016	5.173	8.37314	7.11211e-110	8.07722e-111
CL11136.Contig1_All	0.743	0.203	-1.86778	3.86243e-06	3.82583e-06
CL11136.Contig3_All	0.913	0.41	-1.15251	8.00653e-09	6.46427e-09
CL11138.Contig2_All	0.14	0.343	1.29732	4.10915e-06	4.08063e-06
CL11139.Contig1_All	0.62	0.236	-1.35216	0.000151	0.000176491
CL11141.Contig1_All	1.23	0.313	-1.97272	3.64675e-09	2.87766e-09
CL11141.Contig2_All	1.343	0.61	-1.14256	0.000513414	0.000642156
CL11142.Contig3_All	2.163	0.756	-1.50623	1.41988e-19	6.85099e-20
CL11144.Contig1_All	0.08	1.17	3.89452	1.73966e-50	3.98738e-51
CL11145.Contig1_All	0.51	2.26	2.13835	7.56804e-19	3.74649e-19
CL11146.Contig1_All	0.156	2.266	3.81682	1.28685e-67	2.27847e-68
CL11146.Contig2_All	1.936	0.46	-2.08475	1.14771e-31	3.86248e-32
CL11149.Contig1_All	1.033	0.29	-1.82832	1.32707e-13	8.16521e-14
CL11149.Contig3_All	0.983	2.426	1.3079	1.39518e-22	6.06852e-23
CL1115.Contig10_All	0.23	0	-6.88877	2.74623e-15	1.56219e-15
CL1115.Contig11_All	1.783	0.036	-5.58771	1.19911e-86	1.6987e-87
CL1115.Contig12_All	0.146	0.51	1.79184	9.30682e-15	5.41672e-15
CL1115.Contig13_All	0.296	0.646	1.11524	3.64365e-09	2.87505e-09
CL1115.Contig14_All	0.106	2.426	4.48771	7.32265e-104	8.77296e-105
CL1115.Contig5_All	0	0.913	8.42013	7.52879e-35	2.35068e-35
CL1115.Contig6_All	0	0.8	8.68278	2.44218e-40	6.79096e-41
CL1115.Contig7_All	0	0.963	8.92651	3.65082e-46	9.06508e-47
CL1115.Contig9_All	0.166	1.136	2.78174	6.60641e-54	1.43211e-54
CL11153.Contig1_All	0.253	0.093	-1.4395	0.000100574	0.000115166
CL11153.Contig2_All	0.18	0.66	1.85962	6.33587e-14	3.83736e-14
CL11153.Contig4_All	0.033	0.216	2.74284	1.19529e-08	9.75906e-09
CL11153.Contig5_All	0.89	5.016	2.48494	2.1564e-117	2.28879e-118
CL11154.Contig3_All	0	0.18	5.9242	1.78068e-08	1.47099e-08
CL11154.Contig4_All	0.083	0	-4.76366	0.000118225	0.000136485
CL11154.Contig5_All	0.17	0.733	2.12052	1.56871e-10	1.1381e-10
CL11155.Contig2_All	0.076	0.596	2.99968	8.89916e-16	4.96097e-16
CL11157.Contig1_All	0	1.27	6.47182	1.48567e-11	1.01333e-11
CL11157.Contig2_All	0	0.96	6.13387	1.53788e-09	1.18374e-09
CL11158.Contig1_All	0.033	0.523	4.03784	1.33223e-11	9.06358e-12
CL1116.Contig1_All	0.306	0.92	1.57643	7.24267e-09	5.82867e-09
CL1116.Contig2_All	0.053	0.953	4.17894	3.67418e-25	1.47591e-25
CL11160.Contig2_All	0.373	0	-5.53229	4.54877e-07	4.1693e-07
CL11161.Contig1_All	1.416	0.013	-6.68921	1.09589e-34	3.43546e-35
CL11162.Contig1_All	0.493	0.063	-2.97531	0.000384737	0.000473802
CL11165.Contig1_All	3.096	0.016	-7.56114	2.29545e-43	6.02982e-44
CL11167.Contig1_All	0.236	0	-4.81834	8.64821e-05	9.82158e-05
CL11167.Contig2_All	1.16	0	-7.90907	2.38149e-27	8.97498e-28
CL11168.Contig2_All	0.036	1.246	5.17383	2.6891e-13	1.67758e-13
CL11168.Contig3_All	0.663	0.173	-1.94596	1.26912e-05	1.31866e-05
CL1117.Contig1_All	0.36	1.593	2.13334	4.9724e-16	2.74244e-16
CL1117.Contig2_All	7.33	2.53	-1.53638	6.93406e-47	1.69674e-47
CL11175.Contig3_All	11.883	0.026	-8.8831	0	0
CL11175.Contig4_All	2.92	1.226	-1.23878	1.09292e-33	3.50783e-34
CL11176.Contig2_All	0.863	0.233	-1.87328	3.7228e-05	4.06662e-05
CL11177.Contig1_All	0.113	0.526	2.20714	2.57233e-13	1.60339e-13
CL11177.Contig4_All	0.56	0.186	-1.5799	3.00357e-10	2.21683e-10
CL11178.Contig2_All	7.853	18.893	1.26363	3.00392e-72	5.02236e-73
CL11178.Contig4_All	0	3.576	8.7617	3.81728e-42	1.02672e-42
CL11179.Contig3_All	0.58	1.236	1.08058	4.62418e-14	2.78268e-14
CL1118.Contig10_All	8.26	38.4	2.22216	0	0
CL1118.Contig4_All	28.48	11.953	-1.25259	2.47553e-124	2.48658e-125
CL1118.Contig5_All	2.34	0	-7.90068	3.20799e-27	1.21337e-27
CL1118.Contig6_All	0	5.596	9.38255	2.755e-59	5.45679e-60
CL1118.Contig8_All	7.366	15.643	1.08758	2.31121e-52	5.14524e-53
CL1118.Contig9_All	3.676	0.376	-3.28639	1.59922e-45	4.02547e-46
CL11180.Contig1_All	0.053	0.716	3.76865	1.60044e-09	1.23366e-09
CL11183.Contig1_All	1.176	0.026	-5.44318	2.86026e-15	1.62824e-15
CL11185.Contig2_All	0.91	1.843	1.01769	3.02709e-10	2.23464e-10
CL11186.Contig3_All	0.046	13.106	8.17466	1.56906e-139	1.41345e-140
CL11187.Contig1_All	0	0.14	4.95476	5.56589e-05	6.19542e-05
CL11187.Contig3_All	2.116	4.426	1.06914	2.56484e-28	9.41575e-29
CL11187.Contig5_All	0.056	0.27	2.27723	3.16216e-07	2.86436e-07
CL11188.Contig2_All	0.01	0.14	3.9751	0.000109266	0.000125667
CL11189.Contig1_All	0.146	1.09	2.90558	2.63992e-36	7.96946e-37
CL1119.Contig2_All	0	1.303	9.49351	5.55324e-63	1.04382e-63
CL1119.Contig3_All	0.343	0	-7.41399	1.2056e-20	5.60173e-21
CL1119.Contig5_All	2.64	0.296	-3.14834	1.8091e-124	1.81522e-125
CL1119.Contig6_All	1.903	0.7	-1.43264	2.62868e-40	7.31183e-41
CL11193.Contig1_All	10.92	5.433	-1.00371	1.04883e-18	5.21538e-19
CL11193.Contig4_All	0	0.526	7.10406	1.44676e-16	7.80397e-17
CL11193.Contig5_All	0.19	0.456	1.26029	2.80908e-05	3.02878e-05
CL11193.Contig6_All	16.433	7.33	-1.16229	3.35097e-101	4.11367e-102
CL11196.Contig2_All	0.283	0.78	1.4617	1.17179e-09	8.96324e-10
CL11198.Contig1_All	0.08	1.2	3.87986	1.06629e-48	2.52459e-49
CL1120.Contig2_All	1.193	2.626	1.1372	3.02859e-10	2.23582e-10
CL1120.Contig4_All	0.15	0	-4.63112	0.000241667	0.000289957
CL1120.Contig9_All	9.26	1.956	-2.24714	2.97251e-101	3.64649e-102
CL11203.Contig1_All	0.106	0	-5.02602	2.37298e-05	2.53428e-05
CL11203.Contig2_All	1.03	2.183	1.0806	1.5917e-06	1.52663e-06
CL11205.Contig3_All	0	0.43	5.31614	4.76221e-06	4.7604e-06
CL11206.Contig16_All	0	0.076	5.55429	6.78735e-07	6.31227e-07
CL11206.Contig25_All	0	0.133	5.91671	1.93278e-08	1.60066e-08
CL11206.Contig26_All	0	0.106	4.86211	9.61264e-05	0.000109848
CL11206.Contig27_All	0	0.173	5.16919	1.38683e-05	1.44597e-05
CL11206.Contig4_All	0	0.063	5.20572	1.07192e-05	1.10703e-05
CL11206.Contig6_All	0.166	0.386	1.20619	0.000252346	0.000303509
CL11207.Contig1_All	7.866	57.413	2.87926	0	0
CL11207.Contig2_All	27.856	13.746	-1.00821	2.20714e-83	3.22982e-84
CL11209.Contig1_All	0.253	0.84	1.74108	0.000776786	0.000996155
CL1121.Contig2_All	0.046	0.18	2.0376	7.68833e-06	7.82824e-06
CL1121.Contig3_All	0.7	2.233	1.65013	1.67746e-37	4.94114e-38
CL1121.Contig5_All	3.33	8.103	1.27678	9.7953e-100	1.21887e-100
CL11210.Contig3_All	0.03	4.633	7.18506	1.35557e-87	1.90563e-88
CL11210.Contig4_All	0.02	0.726	5.10818	1.30728e-14	7.66684e-15
CL11216.Contig2_All	1.376	4.08	1.56934	1.11212e-17	5.74513e-18
CL11217.Contig1_All	0	0.073	4.90313	7.59031e-05	8.55864e-05
CL11219.Contig2_All	0.666	0.133	-2.29636	5.56258e-14	3.35995e-14
CL11221.Contig1_All	23.266	3.68	-2.65996	0	0
CL11221.Contig2_All	0.03	0.59	4.23376	4.80251e-08	4.09018e-08
CL11224.Contig10_All	0	0.48	7.30757	1.33127e-18	6.64616e-19
CL11224.Contig11_All	0.386	0.053	-2.86604	1.85421e-25	7.38791e-26
CL11224.Contig16_All	0	0.47	6.11915	1.84474e-09	1.42727e-09
CL11224.Contig17_All	0.153	0.03	-2.38646	9.28604e-05	0.000105956
CL11224.Contig20_All	0.263	0.566	1.09501	0.000549125	0.000690122
CL11224.Contig21_All	0.23	0.043	-2.38664	1.70423e-05	1.79446e-05
CL11224.Contig24_All	1.793	0.03	-5.86158	3.56679e-166	2.69692e-167
CL11224.Contig25_All	0.4	0.933	1.23237	5.34605e-19	2.63199e-19
CL11224.Contig28_All	0.1	0.263	1.38637	1.68798e-05	1.77694e-05
CL11224.Contig34_All	2.886	1.043	-1.4686	5.29215e-71	8.98153e-72
CL11224.Contig3_All	0.05	0.76	3.96062	4.51878e-13	2.85013e-13
CL11224.Contig5_All	0.013	0.11	2.9751	0.000188139	0.000222609
CL11225.Contig1_All	0	0.886	8.38028	4.4006e-34	1.39979e-34
CL11229.Contig3_All	0.85	2.143	1.33888	5.81936e-14	3.51922e-14
CL11231.Contig3_All	5.596	0.633	-3.12967	5.87212e-78	9.13778e-79
CL11234.Contig1_All	0	1.226	6.8086	5.34461e-14	3.22631e-14
CL11234.Contig2_All	1.62	0.796	-1.02552	1.24036e-05	1.28784e-05
CL11235.Contig3_All	0.41	0	-6.77426	2.56657e-14	1.52535e-14
CL11235.Contig7_All	0.496	1.016	1.02383	3.12704e-06	3.07442e-06
CL11238.Contig2_All	0.74	1.726	1.23006	9.53386e-17	5.1037e-17
CL11239.Contig1_All	2.08	0	-7.5465	2.89721e-22	1.27585e-22
CL1124.Contig1_All	0.35	0.826	1.24687	0.000115106	0.000132725
CL11241.Contig2_All	0.686	0.1	-2.80833	6.28952e-23	2.70606e-23
CL11241.Contig3_All	0.38	2.406	2.64768	6.6604e-70	1.14556e-70
CL11243.Contig1_All	1.483	0.283	-2.3806	5.00393e-22	2.21969e-22
CL11243.Contig2_All	6.333	0.38	-4.0485	1.27932e-87	1.79732e-88
CL11244.Contig1_All	0.82	6.136	2.89242	3.8375e-48	9.16925e-49
CL11244.Contig3_All	2.72	0.86	-1.66191	6.29561e-13	3.99654e-13
CL11248.Contig2_All	36.823	17.926	-1.04034	2.18589e-98	2.75466e-99
CL11250.Contig3_All	7.68	3.7	-1.05301	3.26798e-11	2.27267e-11
CL11252.Contig1_All	0.216	0.57	1.38765	0.000197181	0.000233853
CL11252.Contig3_All	0.033	0.896	4.68892	2.62651e-34	8.30848e-35
CL11252.Contig5_All	0.23	0.816	1.83487	9.52333e-13	6.10307e-13
CL11252.Contig6_All	0	0.103	4.98374	4.66216e-05	5.1451e-05
CL11254.Contig1_All	3.873	1.636	-1.24063	2.61859e-58	5.27536e-59
CL11254.Contig2_All	3.136	7.496	1.25893	1.50712e-104	1.7922e-105
CL11254.Contig3_All	0.25	1.713	2.74642	1.81535e-08	1.50065e-08
CL11254.Contig5_All	1.533	0	-9.52798	3.28575e-67	5.84268e-68
CL11254.Contig6_All	1.423	5.753	2.01118	3.79153e-166	2.86932e-167
CL11255.Contig1_All	0.103	0.38	1.90472	0.000544386	0.000683918
CL11258.Contig1_All	2.163	0.576	-1.89655	4.47861e-06	4.46232e-06
CL11259.Contig2_All	12.726	1.126	-3.48438	0	0
CL1126.Contig4_All	0.1	0.823	3.00037	1.35843e-21	6.11352e-22
CL1126.Contig6_All	0	0.513	7.64911	1.39174e-22	6.05266e-23
CL1126.Contig7_All	0.176	0.973	2.46191	6.50905e-11	4.61062e-11
CL1126.Contig8_All	5.006	0	-10.958	3.03553e-144	2.64413e-145
CL11264.Contig1_All	0.42	0.11	-1.95431	2.45631e-08	2.04811e-08
CL11264.Contig3_All	0.863	3.386	1.97135	1.66742e-75	2.67443e-76
CL11267.Contig1_All	0.05	0.773	4.06052	4.86817e-24	2.02313e-24
CL11268.Contig2_All	0.513	0.086	-2.57682	3.71137e-06	3.67157e-06
CL11275.Contig1_All	0.37	0	-4.83868	7.67461e-05	8.66537e-05
CL11277.Contig2_All	1.076	30.61	4.85226	8.4774e-190	5.62158e-191
CL11279.Contig1_All	0.466	0	-5.29636	3.34917e-06	3.30133e-06
CL11279.Contig2_All	1.746	0	-7.5077	8.87433e-22	3.97282e-22
CL1128.Contig10_All	0.156	0.406	1.37542	6.26003e-08	5.37546e-08
CL1128.Contig6_All	0.406	0.956	1.24438	8.60333e-08	7.46279e-08
CL11282.Contig1_All	0.203	1.206	2.53952	3.1933e-10	2.36068e-10
CL11284.Contig1_All	0	0.153	4.87557	8.8952e-05	0.00010128
CL11288.Contig3_All	0	0.126	6.11261	1.99828e-09	1.55023e-09
CL11288.Contig4_All	0	1.333	8.034	4.57643e-28	1.69258e-28
CL11290.Contig1_All	0.623	0.096	-2.69948	3.37426e-24	1.39488e-24
CL11290.Contig2_All	0.933	0	-9.0985	3.91635e-53	8.60458e-54
CL11290.Contig4_All	0	0.093	5.00838	3.99984e-05	4.38167e-05
CL11290.Contig5_All	1.98	0	-9.33859	1.30402e-60	2.53695e-61
CL11291.Contig2_All	0.553	1.466	1.41634	1.34947e-07	1.18731e-07
CL11293.Contig3_All	0.22	0.833	1.9223	3.31899e-08	2.7944e-08
CL11293.Contig5_All	1.056	3.183	1.59417	4.84405e-10	3.62048e-10
CL11295.Contig2_All	0	0.46	6.84957	2.49718e-14	1.4833e-14
CL11295.Contig3_All	0.233	0.653	1.50422	1.36435e-07	1.20067e-07
CL11295.Contig5_All	0.233	2.113	3.16988	3.3297e-36	1.00771e-36
CL11295.Contig6_All	0.68	0.053	-3.63298	8.25627e-09	6.67254e-09
CL11296.Contig1_All	0.93	2.39	1.36477	3.59449e-20	1.69906e-20
CL11299.Contig12_All	0.683	0.22	-1.63159	4.22783e-11	2.95873e-11
CL11299.Contig16_All	0.533	0.2	-1.41044	3.77268e-17	1.98796e-17
CL11299.Contig18_All	0.236	0.116	-1.01622	0.000534411	0.000669922
CL11299.Contig19_All	0.373	0.066	-2.49357	3.47929e-08	2.93397e-08
CL11299.Contig6_All	0.356	0.133	-1.41967	2.39682e-10	1.75974e-10
CL113.Contig2_All	1.176	0	-7.14124	1.14891e-17	5.94172e-18
CL1130.Contig10_All	0	0.056	4.58801	0.000405398	0.000500673
CL1130.Contig15_All	0.773	0.253	-1.62812	8.66496e-16	4.82834e-16
CL1130.Contig16_All	0.51	0.206	-1.27194	9.66329e-08	8.41645e-08
CL1130.Contig19_All	0.1	0	-5.42684	1.14992e-06	1.08977e-06
CL1130.Contig20_All	0.226	0.086	-1.35389	0.000853616	0.00110091
CL1130.Contig22_All	0.053	0	-4.66622	0.0002011	0.000238904
CL1130.Contig23_All	0.083	0.016	-2.28831	0.000492613	0.000614428
CL1130.Contig24_All	0.073	0	-4.85303	7.04587e-05	7.92483e-05
CL1130.Contig30_All	0	0.063	4.71668	0.000212854	0.000253518
CL1130.Contig39_All	0.066	0.533	2.99626	4.73908e-22	2.10056e-22
CL1130.Contig40_All	0.196	1.266	2.65712	2.056e-11	1.414e-11
CL1130.Contig42_All	0.103	0	-5.23118	5.53294e-06	5.56475e-06
CL1130.Contig43_All	0.03	0.136	2.16364	1.58992e-05	1.66918e-05
CL1130.Contig46_All	0	0.086	5.45709	1.5551e-06	1.49052e-06
CL1130.Contig47_All	0.116	0.333	1.52366	7.41609e-07	6.91731e-07
CL1130.Contig48_All	0	0.036	4.42858	0.000840671	0.00108343
CL1130.Contig50_All	0.08	0.223	1.49026	1.51096e-07	1.33495e-07
CL1130.Contig52_All	0.846	0.066	-3.63534	2.11746e-40	5.88294e-41
CL1130.Contig55_All	0	0.07	5.03169	3.44966e-05	3.75589e-05
CL1130.Contig56_All	0	0.053	4.49984	0.000612416	0.000774493
CL1130.Contig57_All	0.04	0.443	3.45918	5.19969e-22	2.30924e-22
CL1130.Contig5_All	0.746	0.23	-1.70454	2.80242e-14	1.6685e-14
CL1130.Contig60_All	0.173	1.456	3.06149	1.75617e-68	3.07623e-69
CL1130.Contig62_All	0.066	1.026	3.94567	1.22595e-22	5.32284e-23
CL1130.Contig6_All	0.39	0.803	1.0655	5.83621e-08	4.99871e-08
CL11301.Contig2_All	6.97	1.466	-2.23571	1.66237e-49	3.87452e-50
CL11302.Contig1_All	0.116	0.853	2.87557	0.000915159	0.00118472
CL11302.Contig2_All	0.073	1.276	4.15568	3.24801e-05	3.52758e-05
CL11306.Contig1_All	0.026	3.23	6.93153	3.97954e-122	4.06908e-123
CL11306.Contig2_All	0.72	3.866	2.42219	1.03754e-37	3.03974e-38
CL11306.Contig3_All	0.33	3.786	3.5322	8.37851e-96	1.08189e-96
CL11309.Contig1_All	0.846	0.376	-1.17671	2.42246e-08	2.0191e-08
CL1131.Contig1_All	0.723	1.533	1.08217	5.80041e-16	3.2092e-16
CL11310.Contig1_All	4.756	2.153	-1.14317	2.32331e-25	9.28122e-26
CL11310.Contig4_All	1.223	3.626	1.56868	5.83951e-29	2.10428e-29
CL11311.Contig3_All	1.9	0.83	-1.19938	3.67523e-06	3.63415e-06
CL11312.Contig1_All	0.04	1.04	4.69253	1.63619e-46	4.03284e-47
CL11313.Contig1_All	0.08	0.223	1.47239	0.000321589	0.000392339
CL11313.Contig2_All	0.24	1.16	2.26004	1.57577e-38	4.53958e-39
CL11314.Contig4_All	1.673	6	1.84211	8.43183e-134	7.8814e-135
CL11316.Contig1_All	3.27	9.12	1.47842	6.26444e-50	1.45081e-50
CL11317.Contig1_All	2.41	9.49	1.96931	8.77521e-146	7.54648e-147
CL11318.Contig2_All	0.366	19.16	5.71963	0	0
CL11319.Contig2_All	0.026	1.013	5.23633	9.97758e-36	3.05e-36
CL1132.Contig2_All	0.3	0.903	1.60141	3.7324e-12	2.46475e-12
CL11321.Contig1_All	2.616	7	1.42347	9.34184e-48	2.24836e-48
CL11321.Contig4_All	0.27	0	-6.07175	1.3908e-09	1.06835e-09
CL11322.Contig1_All	0	1.036	7.2868	2.20217e-18	1.10835e-18
CL11322.Contig2_All	0.02	1.87	6.37683	3.49886e-39	9.95277e-40
CL11324.Contig2_All	0.54	0	-6.41302	1.2152e-11	8.25314e-12
CL11325.Contig2_All	0.19	0.51	1.44257	0.000300114	0.000364621
CL11326.Contig1_All	0	1.896	6.94669	3.81842e-15	2.18555e-15
CL11326.Contig2_All	0	0.986	5.77806	8.27248e-08	7.16465e-08
CL11328.Contig1_All	0.123	1.4	3.48274	5.94162e-16	3.28875e-16
CL11328.Contig2_All	1.07	2.673	1.32259	1.54588e-12	1.00144e-12
CL11329.Contig3_All	0.12	0	-4.58485	0.000305806	0.000371915
CL11329.Contig4_All	0.91	0.09	-3.33342	6.30509e-11	4.46232e-11
CL1133.Contig10_All	2.56	31.06	3.59627	0	0
CL1133.Contig11_All	6.35	15.876	1.32503	1.04889e-110	1.18576e-111
CL1133.Contig12_All	1.783	21.543	3.59062	0	0
CL1133.Contig13_All	16.813	81.6	2.27493	0	0
CL1133.Contig15_All	2.866	31.646	3.45957	0	0
CL1133.Contig17_All	64.993	433.96	2.735	0	0
CL1133.Contig19_All	1.01	0.38	-1.42166	5.21094e-08	4.44676e-08
CL1133.Contig1_All	0.066	83.056	10.2663	0	0
CL1133.Contig2_All	0	7.166	10.7995	1.17417e-126	1.1582e-127
CL1133.Contig4_All	65.653	240.806	1.86478	0	0
CL1133.Contig6_All	37.863	0.016	-11.3043	0	0
CL1133.Contig7_All	1.18	2.816	1.25929	4.21576e-20	1.99794e-20
CL1133.Contig8_All	5.28	112.946	4.41828	0	0
CL11333.Contig1_All	2.253	4.64	1.04503	2.95597e-17	1.55247e-17
CL11333.Contig2_All	5.233	2.016	-1.37361	4.36587e-25	1.75671e-25
CL11334.Contig1_All	5.66	18.513	1.70132	4.27021e-189	2.84189e-190
CL11337.Contig1_All	0.96	0.123	-2.95757	4.10781e-16	2.25916e-16
CL11337.Contig2_All	1.676	6.75	2.0111	5.47684e-69	9.53416e-70
CL1134.Contig2_All	0.54	0.01	-5.65971	1.15895e-13	7.1152e-14
CL11341.Contig1_All	4.006	1.056	-1.93179	7.53161e-11	5.35524e-11
CL11342.Contig1_All	0.7	2.996	2.11321	1.89806e-28	6.9465e-29
CL11342.Contig2_All	0.63	2.87	2.20702	1.51844e-27	5.69112e-28
CL11344.Contig1_All	0.22	0.683	1.61253	4.55756e-07	4.17795e-07
CL11344.Contig2_All	0.12	0.866	2.8459	1.46674e-17	7.61123e-18
CL11344.Contig3_All	0.216	1.566	2.84464	1.10196e-30	3.794e-31
CL11345.Contig3_All	1.853	0.836	-1.13625	2.48917e-06	2.42582e-06
CL11346.Contig1_All	3.203	0.023	-7.1907	9.46148e-94	1.24763e-94
CL11347.Contig1_All	0	0.413	5.8843	2.74493e-08	2.29718e-08
CL11347.Contig2_All	0	0.473	5.50518	1.03809e-06	9.80427e-07
CL11347.Contig3_All	0	2.87	8.93345	2.4293e-46	6.0072e-47
CL1135.Contig1_All	1.426	2.936	1.03937	4.79257e-26	1.8779e-26
CL1135.Contig2_All	0.193	0.016	-3.55712	0.000107441	0.000123423
CL11350.Contig1_All	0.333	0.733	1.14425	0.000101297	0.000116046
CL11350.Contig3_All	0.01	10.096	9.9162	6.46495e-157	5.17062e-158
CL11350.Contig4_All	1.013	0.03	-5.11978	5.012e-22	2.2236e-22
CL11350.Contig6_All	1.503	0.093	-4.00986	5.25197e-33	1.71397e-33
CL11353.Contig1_All	0	3.98	10.0055	4.60049e-83	6.76213e-84
CL11353.Contig2_All	0	1.22	6.80536	5.67311e-14	3.42831e-14
CL11356.Contig2_All	1.596	0.73	-1.13897	1.01279e-05	1.0437e-05
CL11356.Contig3_All	3.593	1.376	-1.38722	2.98224e-21	1.35795e-21
CL11359.Contig1_All	1.32	0.313	-2.07474	3.59047e-07	3.26621e-07
CL1136.Contig5_All	0.156	0.363	1.19146	0.000389074	0.000479473
CL1136.Contig7_All	0.02	0.12	2.62147	0.000699051	0.000890759
CL1136.Contig8_All	0.156	0.403	1.37026	4.55682e-06	4.54351e-06
CL11361.Contig1_All	2.35	0.983	-1.25835	1.56533e-21	7.05929e-22
CL11361.Contig2_All	1.126	2.633	1.22024	2.57384e-24	1.05952e-24
CL11364.Contig1_All	4.143	11.026	1.41335	2.02093e-136	1.85783e-137
CL11364.Contig2_All	0.893	2.19	1.29088	2.29805e-14	1.36267e-14
CL11364.Contig3_All	1.08	3.156	1.53634	9.01258e-52	2.02479e-52
CL11365.Contig2_All	0	1.13	8.22839	2.64923e-31	8.98244e-32
CL11365.Contig4_All	0.263	0.02	-3.7357	7.44075e-09	5.99163e-09
CL11365.Contig5_All	0.096	1.236	3.6511	3.57293e-32	1.18999e-32
CL11365.Contig8_All	2.143	8.486	1.96267	1.44841e-101	1.7721e-102
CL11366.Contig2_All	0.476	2.086	2.11266	1.48008e-20	6.90056e-21
CL11367.Contig1_All	2.823	7.626	1.43034	4.46016e-99	5.58484e-100
CL11367.Contig3_All	1.266	4.383	1.78245	6.55118e-87	9.2593e-88
CL1137.Contig10_All	0.693	2.23	1.68186	9.53595e-38	2.7913e-38
CL1137.Contig15_All	0.29	1.883	2.67675	2.25073e-53	4.92257e-54
CL1137.Contig1_All	0.39	2.66	2.77128	1.61174e-82	2.38936e-83
CL1137.Contig8_All	0.146	0.806	2.46141	3.26939e-21	1.49104e-21
CL11372.Contig8_All	0	1.986	7.3959	1.464e-19	7.06611e-20
CL11374.Contig3_All	7.306	19.596	1.4256	1.69715e-300	6.99518e-302
CL11375.Contig1_All	0.186	0.866	2.18598	1.40989e-11	9.60328e-12
CL11375.Contig2_All	4.943	15.55	1.65145	1.52898e-138	1.38698e-139
CL11376.Contig2_All	0.186	0.486	1.37078	0.00085915	0.00110842
CL11378.Contig2_All	0.706	0.213	-1.74775	1.21942e-05	1.2654e-05
CL11381.Contig2_All	2.25	1.006	-1.15715	1.14647e-18	5.71062e-19
CL11382.Contig2_All	0.196	0.786	1.99901	1.84169e-08	1.52299e-08
CL11382.Contig4_All	0.55	1.41	1.37904	4.03813e-29	1.44883e-29
CL11385.Contig1_All	1.533	0.523	-1.56366	2.25418e-07	2.01764e-07
CL11385.Contig2_All	6.066	12.6	1.04932	1.06922e-28	3.88315e-29
CL11388.Contig1_All	2.786	0.853	-1.70884	1.17823e-18	5.87187e-19
CL11388.Contig3_All	3.953	0.593	-2.74464	1.75326e-71	2.958e-72
CL11389.Contig2_All	0.34	0.026	-3.58604	7.11497e-14	4.32345e-14
CL1139.Contig1_All	0.27	1.363	2.36247	3.02045e-09	2.36992e-09
CL1139.Contig2_All	0	4.02	8.55742	1.27016e-37	3.73174e-38
CL1139.Contig4_All	0.823	1.75	1.0772	0.000138175	0.000160919
CL11392.Contig2_All	1.283	0.066	-4.23782	2.68763e-49	6.28981e-50
CL11392.Contig3_All	0.27	0.033	-2.96949	2.04229e-08	1.69416e-08
CL11392.Contig6_All	0.756	1.606	1.09699	6.78977e-13	4.31762e-13
CL11395.Contig1_All	0.903	2.566	1.50362	1.0093e-13	6.17693e-14
CL11398.Contig1_All	0	1.096	6.76031	1.28175e-13	7.88217e-14
CL11399.Contig12_All	0.543	0	-7.30387	2.18091e-19	1.05945e-19
CL11399.Contig15_All	0.34	0.726	1.08011	2.95864e-06	2.90377e-06
CL11399.Contig16_All	0.046	1.31	4.80424	5.3259e-48	1.27511e-48
CL11399.Contig17_All	0.96	0.213	-2.18619	1.40242e-20	6.53326e-21
CL11399.Contig19_All	0.253	2.4	3.24789	7.12666e-72	1.19788e-72
CL11399.Contig21_All	0.62	0.136	-2.17449	1.31488e-12	8.48274e-13
CL11399.Contig22_All	0.616	1.296	1.05146	2.24274e-09	1.74471e-09
CL11399.Contig23_All	0.036	0.586	3.99863	2.29763e-20	1.07881e-20
CL11399.Contig25_All	0.146	0.51	1.84079	2.61838e-08	2.18825e-08
CL11399.Contig26_All	0	0.246	6.19832	6.79117e-10	5.12048e-10
CL11399.Contig2_All	0.223	0.456	1.00002	0.000149254	0.00017435
CL11399.Contig8_All	0	0.126	5.23413	8.74382e-06	8.95708e-06
CL114.Contig1_All	2.126	7.916	1.90471	5.02085e-240	2.61927e-241
CL114.Contig2_All	0.013	0.36	4.888	8.55363e-23	3.69729e-23
CL114.Contig3_All	11.443	0.273	-5.37227	1.90432e-215	1.11054e-216
CL114.Contig4_All	0.31	0.026	-3.52403	4.58503e-07	4.20483e-07
CL114.Contig5_All	0.03	0.256	2.97764	3.42781e-09	2.6996e-09
CL114.Contig6_All	0.583	8.936	3.96439	0	0
CL114.Contig7_All	0.153	1.526	3.33582	5.78365e-28	2.14522e-28
CL1140.Contig3_All	0.996	0.313	-1.65705	9.43204e-05	0.000107691
CL11400.Contig1_All	0.096	0	-4.71105	0.000158296	0.000185431
CL11400.Contig2_All	0.79	2.72	1.76843	1.44363e-36	4.33298e-37
CL11400.Contig3_All	0.026	7.153	8.05405	3.43192e-203	2.12442e-204
CL11401.Contig2_All	1.093	2.22	1.02322	3.75417e-29	1.3454e-29
CL11402.Contig1_All	4.786	0	-8.97727	1.06552e-49	2.47763e-50
CL11402.Contig2_All	0.816	0	-7.02876	1.45298e-16	7.8378e-17
CL11403.Contig1_All	0.17	0.71	2.07979	1.40263e-05	1.46364e-05
CL11403.Contig2_All	0.173	0.9	2.39143	1.72888e-07	1.53473e-07
CL11404.Contig2_All	0	0.096	5.33575	4.10259e-06	4.07376e-06
CL11406.Contig1_All	7.286	0.546	-3.73808	0	0
CL11406.Contig2_All	7.513	15.293	1.02784	3.5826e-127	3.51608e-128
CL11408.Contig1_All	0	0.313	5.25804	7.35258e-06	7.47327e-06
CL11408.Contig3_All	0.43	0.036	-3.57623	8.41825e-11	6.00597e-11
CL11408.Contig4_All	0.12	0.416	1.77635	2.00364e-06	1.93797e-06
CL1141.Contig2_All	0.896	0	-6.76468	3.07403e-14	1.83382e-14
CL11412.Contig1_All	0.64	3.286	2.36991	2.79952e-29	1.00005e-29
CL11415.Contig1_All	0	0.95	6.98254	1.85863e-15	1.04953e-15
CL11415.Contig2_All	0	0.216	6.00509	7.17136e-09	5.76941e-09
CL11415.Contig3_All	0.136	0.626	2.20186	4.00737e-15	2.29639e-15
CL11415.Contig4_All	3.856	10.046	1.38278	1.05712e-106	1.23342e-107
CL11416.Contig1_All	0.166	12.4	6.19851	0	0
CL11419.Contig2_All	0.793	2.65	1.71675	4.12271e-21	1.8863e-21
CL1142.Contig2_All	3.42	1.436	-1.24569	4.91348e-12	3.26711e-12
CL11422.Contig1_All	0.343	0	-4.99097	2.98188e-05	3.22423e-05
CL11422.Contig2_All	0.733	0	-6.43418	8.76932e-12	5.90928e-12
CL11424.Contig3_All	0.66	1.583	1.25996	1.57318e-09	1.21163e-09
CL11425.Contig1_All	0.59	0.17	-1.81499	2.36848e-05	2.52912e-05
CL11425.Contig2_All	0.94	2.973	1.65625	4.49874e-20	2.13401e-20
CL11426.Contig1_All	0.1	0.56	2.45863	3.37303e-06	3.32551e-06
CL11428.Contig3_All	1.81	0.673	-1.42466	7.19128e-11	5.10622e-11
CL1143.Contig1_All	0.08	1.093	3.78144	5.87735e-26	2.30895e-26
CL11431.Contig3_All	0.31	0	-4.5687	0.000331449	0.000404995
CL11432.Contig1_All	0.083	1.13	3.71833	7.30097e-49	1.72322e-49
CL11432.Contig2_All	0.153	0.373	1.27829	4.33469e-09	3.43633e-09
CL11436.Contig2_All	4.356	12.676	1.54383	2.06059e-183	1.41299e-184
CL11437.Contig1_All	50.633	1.303	-5.28073	0	0
CL11437.Contig2_All	23.686	71.5	1.59348	0	0
CL11438.Contig13_All	0.053	0.213	2.03522	8.38126e-05	9.50549e-05
CL11438.Contig14_All	0.58	0	-8.12723	6.21423e-31	2.12643e-31
CL11438.Contig15_All	0.073	0.296	2.03724	5.68651e-09	4.54506e-09
CL11438.Contig17_All	0.09	0	-5.9054	1.01521e-08	8.253e-09
CL11438.Contig18_All	0.293	0.136	-1.12402	1.74192e-05	1.83576e-05
CL11438.Contig1_All	0.046	0.353	2.91753	1.386e-06	1.32205e-06
CL11438.Contig23_All	0.043	0.326	2.91523	4.99258e-17	2.64238e-17
CL11438.Contig24_All	0.17	0.493	1.50192	4.25132e-12	2.81574e-12
CL11438.Contig25_All	0.04	0.16	2.03629	1.1745e-05	1.21685e-05
CL11438.Contig5_All	0	0.23	5.73837	1.22735e-07	1.07637e-07
CL11438.Contig7_All	0.53	0.1	-2.40833	3.08033e-06	3.02709e-06
CL1144.Contig1_All	0.6	34.856	5.87329	0	0
CL1144.Contig2_All	47.473	22.636	-1.06311	1.31053e-213	7.74225e-215
CL11441.Contig2_All	1.173	0.156	-2.88949	1.18088e-06	1.12006e-06
CL11445.Contig1_All	4.446	1.816	-1.28776	8.33208e-36	2.54392e-36
CL11447.Contig1_All	2.01	4.566	1.18711	1.21537e-40	3.36056e-41
CL11447.Contig2_All	3.476	14.716	2.07923	0	0
CL11447.Contig3_All	17.026	1.136	-3.8966	0	0
CL11449.Contig1_All	28.116	12.1	-1.21631	0	0
CL11450.Contig3_All	0.836	0	-8.11805	8.97086e-31	3.08317e-31
CL11451.Contig2_All	0.263	0.59	1.18209	4.10093e-06	4.07184e-06
CL11452.Contig1_All	0.73	0.13	-2.45884	9.18305e-08	7.98445e-08
CL11453.Contig1_All	1.23	0	-7.04031	1.12891e-16	6.05904e-17
CL11459.Contig1_All	0.183	3.553	4.3014	2.65078e-68	4.6577e-69
CL11459.Contig2_All	0	3.06	9.22657	1.92079e-54	4.12542e-55
CL1146.Contig1_All	2.566	0.303	-3.07519	4.48866e-48	1.07368e-48
CL1146.Contig2_All	0	1.076	7.23091	8.29411e-18	4.26379e-18
CL1146.Contig4_All	1.753	7.19	2.03999	3.01612e-80	4.57682e-81
CL11461.Contig1_All	0.28	1.08	1.95746	2.03529e-07	1.81606e-07
CL11466.Contig2_All	0.546	5.353	3.30509	2.85924e-250	1.43259e-251
CL11467.Contig3_All	0.286	0.77	1.41704	2.1415e-09	1.66431e-09
CL1147.Contig1_All	11.723	1.473	-2.98742	9.94768e-296	4.15419e-297
CL1147.Contig3_All	1.236	0.096	-3.69276	1.07197e-72	1.77992e-73
CL1147.Contig4_All	0.496	1.366	1.46167	3.34884e-31	1.13793e-31
CL11470.Contig1_All	0.5	1.566	1.633	2.99121e-07	2.70249e-07
CL11471.Contig1_All	0.386	1.33	1.7709	1.76042e-29	6.25345e-30
CL11471.Contig2_All	0.256	3.553	3.79762	3.16246e-182	2.18644e-183
CL11471.Contig3_All	3.9	0.766	-2.34471	1.84605e-128	1.79534e-129
CL11472.Contig1_All	0.313	1.123	1.8313	6.06088e-35	1.88749e-35
CL11473.Contig1_All	0.036	0.283	3.00681	2.03213e-05	2.15636e-05
CL11473.Contig2_All	0.113	0.78	2.83375	5.71141e-07	5.27987e-07
CL11474.Contig1_All	0.266	2.073	2.979	1.86179e-12	1.21159e-12
CL11474.Contig2_All	0.06	1.003	4.11242	5.31842e-10	3.98507e-10
CL11476.Contig4_All	0.046	0.316	2.71207	3.47458e-08	2.92985e-08
CL11476.Contig5_All	0.083	0.44	2.35259	3.59766e-05	3.92382e-05
CL11476.Contig6_All	0.03	0.183	2.4981	1.05221e-05	1.08597e-05
CL1148.Contig10_All	0.176	4.83	4.78714	3.02767e-155	2.44848e-156
CL1148.Contig11_All	22.466	6.546	-1.77382	8.13477e-275	3.71349e-276
CL1148.Contig13_All	0	0.146	5.40521	2.37516e-06	2.31151e-06
CL1148.Contig2_All	0.06	0.26	2.17001	6.08874e-06	6.14503e-06
CL1148.Contig3_All	0.193	0.433	1.15736	0.000294582	0.000357599
CL1148.Contig5_All	0.18	6.133	5.13284	1.12633e-189	7.47145e-191
CL1148.Contig7_All	7.02	2.723	-1.36101	4.60329e-59	9.15368e-60
CL1148.Contig8_All	0.193	0.6	1.65549	3.3378e-08	2.81082e-08
CL11480.Contig1_All	1.226	0.076	-3.99255	6.19569e-23	2.66502e-23
CL11480.Contig2_All	0.63	0.126	-2.29425	8.07267e-14	4.91855e-14
CL11480.Contig3_All	0.976	0.306	-1.66992	5.97831e-15	3.45051e-15
CL11480.Contig4_All	4.793	1.193	-2.00228	2.10802e-91	2.85164e-92
CL11481.Contig2_All	0	0.566	4.52765	0.000538931	0.000676654
CL11483.Contig1_All	16.376	3.346	-2.28244	0	0
CL11483.Contig2_All	0.96	7.053	2.88482	2.04648e-196	1.30905e-197
CL11485.Contig1_All	0.093	0.533	2.57192	1.38127e-09	1.06079e-09
CL11486.Contig2_All	0.016	0.733	5.57506	1.96194e-12	1.27842e-12
CL11488.Contig2_All	0.02	0.283	3.696	9.40101e-05	0.000107325
CL11489.Contig1_All	0.243	0	-6.18842	3.05186e-10	2.25339e-10
CL1149.Contig10_All	0.373	1.486	1.96603	4.41048e-17	2.32903e-17
CL1149.Contig11_All	0.16	0.526	1.69278	1.27712e-05	1.32728e-05
CL1149.Contig12_All	0.166	6.57	5.2932	1.17841e-130	1.12657e-131
CL1149.Contig13_All	0.836	2.98	1.81858	1.78531e-18	8.95401e-19
CL1149.Contig14_All	17.566	3.973	-2.14694	3.08922e-127	3.03119e-128
CL1149.Contig15_All	1.063	5.71	2.40842	8.22445e-54	1.7859e-54
CL1149.Contig1_All	0.56	0.013	-5.35567	6.02181e-14	3.64361e-14
CL1149.Contig2_All	1.523	0.443	-1.77529	3.0459e-14	1.81624e-14
CL1149.Contig4_All	0.05	0.42	3.05442	3.62295e-08	3.05961e-08
CL1149.Contig7_All	2.123	0.96	-1.14895	1.2642e-11	8.5925e-12
CL1149.Contig8_All	4.036	0.96	-2.06918	1.25254e-38	3.6024e-39
CL11491.Contig1_All	0	0.146	5.87351	3.07983e-08	2.58702e-08
CL11491.Contig2_All	0.006	0.18	5.07002	4.2417e-09	3.36049e-09
CL11492.Contig9_All	0.776	1.823	1.23236	9.07051e-34	2.90536e-34
CL11493.Contig2_All	0.41	1.38	1.75627	2.62752e-09	2.05322e-09
CL11496.Contig1_All	0	1.35	7.70208	2.85529e-23	1.21565e-23
CL11498.Contig2_All	0.21	0.496	1.23222	4.19461e-06	4.16923e-06
CL115.Contig10_All	13.116	3.696	-1.82841	2.98631e-198	1.89465e-199
CL115.Contig11_All	0.883	0.063	-3.8017	4.33772e-29	1.55783e-29
CL115.Contig1_All	0	0.453	7.14845	5.44768e-17	2.8881e-17
CL115.Contig2_All	0	0.14	4.81345	0.000126508	0.000146526
CL115.Contig4_All	0.313	0.076	-2.03718	1.28505e-06	1.22232e-06
CL115.Contig6_All	0	0.23	5.01401	3.85932e-05	4.22245e-05
CL115.Contig9_All	0.1	0.003	-4.85235	8.27965e-05	9.38413e-05
CL1150.Contig10_All	0.086	0	-5.02433	2.40019e-05	2.56418e-05
CL1150.Contig11_All	5.72	0.11	-5.65834	5.14605e-263	2.44643e-264
CL1150.Contig14_All	2.646	0.106	-4.64576	1.17143e-119	1.21967e-120
CL1150.Contig16_All	0.95	0.18	-2.40866	9.65938e-26	3.81909e-26
CL1150.Contig17_All	0.22	1.276	2.51935	1.31526e-33	4.22974e-34
CL1150.Contig18_All	0.263	1.613	2.60879	1.71634e-41	4.67566e-42
CL1150.Contig19_All	11.753	80.906	2.77667	0	0
CL1150.Contig20_All	2.896	19.956	2.77162	0	0
CL1150.Contig21_All	0.196	15.35	6.28498	0	0
CL1150.Contig23_All	0.39	2.49	2.66461	5.37717e-55	1.14566e-55
CL1150.Contig24_All	0.286	18.873	6.02173	0	0
CL1150.Contig28_All	38.056	2.2	-4.09624	0	0
CL1150.Contig2_All	27.726	2.42	-3.50362	0	0
CL1150.Contig6_All	10.616	0.78	-3.7643	5.04018e-274	2.30849e-275
CL1150.Contig7_All	9.313	2.25	-2.04549	2.70517e-142	2.38986e-143
CL1150.Contig8_All	0.08	0.206	1.38234	1.44531e-07	1.27446e-07
CL1150.Contig9_All	0.116	0	-5.44401	9.92399e-07	9.35744e-07
CL11500.Contig1_All	1.31	0	-8.89451	1.77461e-47	4.29382e-48
CL11500.Contig3_All	10.27	3.533	-1.52988	1.24114e-93	1.64067e-94
CL11500.Contig4_All	3.673	14.606	1.99162	5.01822e-225	2.79345e-226
CL11504.Contig1_All	0	1.113	6.97607	2.11923e-15	1.19949e-15
CL11504.Contig2_All	0	1.04	7.22687	9.10937e-18	4.6916e-18
CL11505.Contig3_All	0.033	0.17	2.35123	0.000185607	0.000219448
CL11506.Contig1_All	0.453	0.11	-2.0277	6.30332e-07	5.8461e-07
CL11506.Contig3_All	0.5	1.163	1.21975	2.25525e-09	1.75463e-09
CL11510.Contig2_All	0.846	0.366	-1.20707	2.96175e-05	3.20137e-05
CL11512.Contig1_All	0.66	0.046	-3.85801	3.95852e-19	1.93856e-19
[truncated: 41,997 more rows]

## Sheet: HE Vs TE
Gene ID	HE FPKM	TE FPKM	log2(TE/HE)	Qvalue(HE-vs-TE)	Pvalue(HE-vs-TE)
CL1.Contig2_All	0.416	1.153	1.47637	9.02386e-09	6.40562e-09
CL10.Contig12_All	0.066	0.266	2.01888	1.52684e-06	1.29185e-06
CL10.Contig13_All	0.273	0	-6.50129	8.89013e-12	5.21882e-12
CL10.Contig14_All	0.136	0	-5.93298	1.6018e-08	1.15768e-08
CL10.Contig16_All	0.123	0.296	1.27014	0.000108171	0.00011057
CL10.Contig19_All	0.826	0.19	-2.11479	1.56692e-21	5.97656e-22
CL10.Contig1_All	0.153	0.44	1.54083	2.28525e-06	1.96469e-06
CL10.Contig20_All	0.33	0.9	1.468	1.54605e-11	9.20056e-12
CL10.Contig2_All	0.303	0.073	-2.07023	8.62851e-08	6.58629e-08
CL10.Contig3_All	0.49	0.056	-3.09226	4.65837e-10	3.03589e-10
CL10.Contig4_All	0	0.066	4.90042	6.3496e-05	6.31937e-05
CL10.Contig8_All	0	0.393	7.15145	1.4555e-17	6.48825e-18
CL100.Contig2_All	0.01	1.063	6.65291	6.80906e-25	2.31747e-25
CL100.Contig3_All	0	0.816	7.3708	6.50582e-20	2.64515e-20
CL10000.Contig2_All	0.21	0	-5.29143	5.90291e-06	5.27769e-06
CL10002.Contig1_All	0.026	2.026	6.23262	5.19791e-37	1.28728e-37
CL10003.Contig1_All	68.863	0.053	-10.3276	0	0
CL10003.Contig2_All	32.156	90.933	1.49939	0	0
CL10004.Contig2_All	0.606	0.1	-2.62292	6.13836e-08	4.63772e-08
CL10005.Contig1_All	0.753	0.216	-1.7713	8.15484e-21	3.19519e-21
CL10005.Contig2_All	1.7	0	-9.5449	3.23408e-65	4.85672e-66
CL10005.Contig3_All	10.806	3.676	-1.56	1.72296e-226	7.71325e-228
CL10005.Contig4_All	0.916	0.296	-1.64245	1.12004e-22	4.10536e-23
CL10005.Contig6_All	0.033	0.95	4.85142	2.83605e-68	4.09419e-69
CL1001.Contig13_All	1.473	0.506	-1.54384	7.68687e-14	4.04938e-14
CL1001.Contig14_All	0.113	0.48	2.08327	9.10925e-09	6.46786e-09
CL1001.Contig16_All	0.013	0.1	2.927	0.000454537	0.000503805
CL1001.Contig8_All	0.08	0.273	1.82222	1.76778e-05	1.65531e-05
CL10011.Contig1_All	4.113	0.84	-2.31891	2.38959e-36	5.99205e-37
CL10011.Contig2_All	0.69	0.16	-2.13656	1.72262e-07	1.34813e-07
CL10015.Contig1_All	0.83	5.926	2.83229	2.52412e-92	2.75236e-93
CL10015.Contig2_All	3.183	14.02	2.1281	3.92923e-159	2.52242e-160
CL10015.Contig4_All	5.816	132.76	4.52264	0	0
CL10015.Contig5_All	30.133	102.11	1.73959	0	0
CL10015.Contig6_All	4.05	17.796	2.12597	1.20207e-198	6.19626e-200
CL10018.Contig1_All	0.09	0.41	2.21581	0.000368669	0.00040304
CL10021.Contig1_All	2.153	0.153	-3.82228	3.14081e-29	9.4091e-30
CL10021.Contig3_All	0.476	0.023	-4.42361	1.01974e-06	8.49451e-07
CL10022.Contig1_All	7.806	3.446	-1.17722	1.01055e-48	1.99294e-49
CL10025.Contig1_All	1.816	0.39	-2.21343	3.33796e-11	2.0266e-11
CL10026.Contig1_All	2.67	0.773	-1.79353	3.17957e-08	2.34859e-08
CL10026.Contig2_All	1.113	3.653	1.71393	2.26077e-07	1.78618e-07
CL10028.Contig2_All	7.85	2.366	-1.72044	5.13811e-112	4.67656e-113
CL1003.Contig3_All	0.4	0.063	-2.68794	3.21132e-05	3.08971e-05
CL10031.Contig1_All	0.433	0.933	1.11404	0.000592723	0.000667008
CL10033.Contig2_All	0.723	0.25	-1.54394	0.000411436	0.000452568
CL10035.Contig1_All	3.126	1.313	-1.24767	1.7648e-10	1.11958e-10
CL10036.Contig2_All	3.373	24.786	2.87451	5.21094e-231	2.28027e-232
CL10036.Contig5_All	33.933	12.743	-1.41504	2.23463e-133	1.71015e-134
CL10039.Contig1_All	0.083	6.276	6.21388	1.07399e-71	1.47529e-72
CL10039.Contig2_All	2.106	0.333	-2.67881	1.99171e-11	1.19314e-11
CL1004.Contig10_All	0.403	0.163	-1.32717	0.000452664	0.000501598
CL1004.Contig2_All	4.88	1.213	-2.01389	1.43644e-45	2.99156e-46
CL1004.Contig4_All	0.146	0.356	1.30775	0.000158577	0.000165306
CL1004.Contig5_All	0.076	1.266	4.05076	2.88862e-17	1.30229e-17
CL10041.Contig1_All	1.07	0.083	-3.62774	1.10173e-32	3.01851e-33
CL10041.Contig2_All	0.2	2.603	3.69866	5.07299e-85	5.96888e-86
CL10041.Contig5_All	4.653	1.173	-1.98125	4.23218e-79	5.31083e-80
CL10043.Contig1_All	0.876	0.33	-1.39844	5.18927e-08	3.89655e-08
CL10043.Contig5_All	2.323	1.033	-1.16931	8.26967e-19	3.51104e-19
CL10044.Contig2_All	0.743	0	-6.25335	3.1859e-10	2.05385e-10
CL10044.Contig4_All	0.4	0.14	-1.55346	0.000105416	0.000107529
CL10045.Contig2_All	0.413	0.076	-2.43906	2.37871e-16	1.11693e-16
CL10045.Contig6_All	2.583	1.21	-1.09968	6.9562e-28	2.16791e-28
CL1005.Contig6_All	0.35	0	-5.95807	1.20956e-08	8.66716e-09
CL10050.Contig3_All	1.036	0.073	-3.83896	6.77256e-13	3.73987e-13
CL10051.Contig3_All	0	0.316	4.85953	8.12117e-05	8.17624e-05
CL10051.Contig4_All	1.296	0.44	-1.56288	0.000110565	0.000113128
CL10052.Contig1_All	1.206	0.06	-4.36543	9.12527e-15	4.59412e-15
CL10052.Contig2_All	0	0.75	5.41593	1.57463e-06	1.33446e-06
CL10052.Contig3_All	0	0.67	4.54146	0.000446304	0.000494124
CL10053.Contig2_All	9.946	4.303	-1.20772	1.58088e-59	2.58403e-60
CL10055.Contig1_All	1.533	0.126	-3.56463	4.99343e-17	2.27599e-17
CL10055.Contig2_All	2.416	0.183	-3.72395	3.02948e-22	1.12767e-22
CL10057.Contig1_All	0.836	0.193	-2.09468	0.00022222	0.00023602
CL10059.Contig1_All	0.623	0.276	-1.19034	0.000159023	0.000165797
CL10059.Contig2_All	0.066	1.216	4.20442	1.80122e-05	1.68812e-05
CL10061.Contig1_All	0.723	0	-6.06498	3.48656e-09	2.40535e-09
CL10061.Contig2_All	0.34	0.023	-3.87741	2.22905e-07	1.76033e-07
CL10062.Contig1_All	4.673	2.106	-1.15033	5.36124e-26	1.76843e-26
CL10063.Contig2_All	0.293	0.01	-4.74394	1.92736e-07	1.51515e-07
CL10065.Contig2_All	0.616	1.863	1.59128	2.56625e-29	7.66857e-30
CL10068.Contig1_All	1.213	0.536	-1.19146	7.75113e-06	7.00674e-06
CL10068.Contig2_All	0.173	0.513	1.5628	0.000157631	0.000164268
CL1007.Contig4_All	1.936	0.6	-1.70579	3.33742e-16	1.57923e-16
CL10070.Contig1_All	0.39	0.126	-1.62884	0.000170581	0.00017845
CL10071.Contig2_All	12.133	3.03	-2.00427	2.42595e-89	2.73307e-90
CL10071.Contig3_All	0.403	0.093	-2.07633	0.000584261	0.000656816
CL10078.Contig2_All	0.37	0.026	-3.84552	8.36484e-10	5.53094e-10
CL10078.Contig3_All	1.106	0.08	-3.74985	4.40621e-37	1.0886e-37
CL10078.Contig5_All	1.773	0.093	-4.24318	5.6194e-54	1.00293e-54
CL1008.Contig17_All	0.1	0.016	-2.4791	7.7403e-06	6.99634e-06
CL1008.Contig24_All	0.663	0.166	-1.99429	2.92108e-18	1.2663e-18
CL1008.Contig2_All	0.066	0.283	2.06896	1.86961e-07	1.46805e-07
CL10080.Contig1_All	3.41	1.4	-1.29494	1.00227e-24	3.43023e-25
CL10081.Contig3_All	0.343	4.396	3.68789	1.19355e-136	8.91953e-138
CL10081.Contig5_All	5.223	12.15	1.21906	8.54354e-95	9.09826e-96
CL10083.Contig3_All	0.22	0.53	1.23613	7.29616e-06	6.57903e-06
CL10084.Contig1_All	1.343	0.62	-1.10711	9.57016e-07	7.95367e-07
CL10089.Contig1_All	0.076	1.856	4.56408	8.525e-30	2.51732e-30
CL10090.Contig1_All	6.87	31.41	2.19019	9.08692e-182	5.09709e-183
CL10091.Contig4_All	0.503	0.193	-1.35259	2.45404e-06	2.11617e-06
CL10091.Contig5_All	0.153	0.866	2.50391	6.55129e-17	2.99888e-17
CL10091.Contig8_All	0.316	0.03	-3.48091	2.60504e-10	1.67131e-10
CL10092.Contig1_All	0.713	0.12	-2.56577	1.865e-07	1.46432e-07
CL10092.Contig3_All	2.823	1.386	-1.02885	6.52254e-18	2.87034e-18
CL10094.Contig1_All	1.486	4.173	1.47339	1.19506e-51	2.22928e-52
CL10096.Contig2_All	368.71	104.346	-1.81635	0	0
CL10096.Contig3_All	178.976	662.383	1.88806	0	0
CL10097.Contig2_All	0	0.363	5.68224	1.39775e-07	1.08527e-07
CL10098.Contig1_All	3.933	0.373	-3.39269	4.43974e-190	2.39472e-191
CL10098.Contig2_All	0.09	0.526	2.53853	6.19133e-15	3.09133e-15
CL10098.Contig4_All	0.51	2.56	2.31475	3.34435e-83	4.01362e-84
CL10098.Contig5_All	2.453	1.123	-1.12304	6.95001e-32	1.94084e-32
CL101.Contig10_All	4.87	0.256	-4.26642	3.38e-233	1.45969e-234
CL101.Contig11_All	0.36	0.116	-1.68906	1.6441e-08	1.18943e-08
CL101.Contig12_All	6.416	0	-11.4989	8.31122e-184	4.61106e-185
CL101.Contig13_All	0	5.01	11.0492	6.72143e-150	4.57926e-151
CL101.Contig1_All	4.413	1.47	-1.61137	6.61493e-73	8.95197e-74
CL101.Contig2_All	1.036	3.863	1.90976	1.04352e-86	1.20553e-87
CL101.Contig8_All	0	0.096	5.43676	1.32135e-06	1.11203e-06
CL101.Contig9_All	0	0.276	6.96122	9.51787e-16	4.58502e-16
CL10101.Contig1_All	20.71	4.64	-2.16367	0	0
CL10101.Contig6_All	0	0.086	5.48006	9.1098e-07	7.55739e-07
CL10108.Contig4_All	1.05	0.15	-2.79928	1.63748e-15	7.97204e-16
CL1011.Contig1_All	0	0.223	4.91719	5.73602e-05	5.67486e-05
CL1011.Contig2_All	0	2.943	8.93297	5.2011e-48	1.03724e-48
CL1011.Contig4_All	0	0.43	5.21727	7.5389e-06	6.80715e-06
CL1011.Contig5_All	0	0.61	5.95875	7.23685e-09	5.10463e-09
CL10112.Contig1_All	1.66	4.713	1.4953	3.56364e-12	2.0481e-12
CL10112.Contig2_All	0.993	2.89	1.52871	3.11921e-06	2.71658e-06
CL10115.Contig2_All	0.19	2.16	3.49311	3.65854e-98	3.78472e-99
CL10117.Contig1_All	0.04	1.436	5.14403	2.11519e-67	3.08823e-68
CL10117.Contig3_All	0.136	0.713	2.41276	1.87472e-16	8.75686e-17
CL10118.Contig2_All	3.823	0.726	-2.39289	1.22594e-23	4.35396e-24
CL10120.Contig3_All	1.86	0.053	-5.14086	2.36837e-54	4.20264e-55
CL10120.Contig4_All	0.523	2.086	2.00312	2.42258e-31	6.85956e-32
CL10120.Contig6_All	0.553	0	-7.17155	2.77584e-17	1.25079e-17
CL10121.Contig1_All	0	0.33	5.05326	2.39479e-05	2.27475e-05
CL10123.Contig3_All	2.103	1.003	-1.07508	1.06437e-10	6.65929e-11
CL10124.Contig2_All	2.39	0.113	-4.40428	1.20055e-99	1.22416e-100
CL10124.Contig4_All	0.74	2.216	1.58908	3.61653e-40	8.35388e-41
CL10124.Contig5_All	0	0.323	6.88155	4.82184e-15	2.39505e-15
CL10124.Contig6_All	2.12	0	-9.73581	2.46278e-72	3.35527e-73
CL10124.Contig7_All	0	0.166	5.98153	5.54083e-09	3.8793e-09
CL10128.Contig2_All	3.85	0.28	-3.78436	5.09494e-108	4.81551e-109
CL10128.Contig5_All	2.386	1.156	-1.04532	9.12623e-10	6.04953e-10
CL10130.Contig1_All	0.18	0.57	1.63416	6.53346e-07	5.35564e-07
CL10131.Contig2_All	2.606	0.606	-2.11107	1.50478e-21	5.73775e-22
CL10133.Contig2_All	5.796	2.866	-1.01605	2.21944e-32	6.11988e-33
CL10136.Contig1_All	1.68	0.49	-1.77299	2.76142e-33	7.45386e-34
CL10137.Contig10_All	0.723	3.073	2.08844	2.58475e-58	4.30461e-59
CL10137.Contig5_All	0	0.133	4.60726	0.000323177	0.000350318
CL10138.Contig2_All	1.033	0.37	-1.48518	7.60953e-12	4.44871e-12
CL10138.Contig3_All	0	0.293	5.35019	2.7009e-06	2.33801e-06
CL1014.Contig1_All	0.396	0	-6.1169	1.8516e-09	1.25365e-09
CL1014.Contig2_All	0.693	0	-7.16928	2.92381e-17	1.31827e-17
CL1014.Contig4_All	1.723	5.65	1.71398	2.2073e-47	4.453e-48
CL1014.Contig8_All	0.253	1.483	2.53219	1.75862e-19	7.27085e-20
CL10140.Contig4_All	0.833	0.293	-1.51569	9.83619e-25	3.36525e-25
CL10141.Contig5_All	0.046	0.293	2.74585	0.000201209	0.000212535
CL10143.Contig3_All	0.286	5.996	4.39178	7.11451e-175	4.15804e-176
CL10143.Contig4_All	24.33	114.77	2.23177	0	0
CL10145.Contig2_All	0.206	0.033	-2.69872	3.12598e-06	2.7229e-06
CL10147.Contig1_All	1.893	0	-7.32909	6.53959e-19	2.76474e-19
CL10147.Contig2_All	0.69	0	-6.4007	4.04258e-11	2.46622e-11
CL10148.Contig2_All	1.17	0.51	-1.19913	2.18243e-05	2.06342e-05
CL10150.Contig2_All	3.343	1.13	-1.57324	4.57541e-50	8.79815e-51
CL10151.Contig1_All	1.88	0	-7.5513	1.84345e-21	7.04551e-22
CL10151.Contig2_All	0.16	3.936	4.61916	6.75752e-47	1.37301e-47
CL10153.Contig2_All	16.436	5.786	-1.50697	1.5543e-209	7.53881e-211
CL10155.Contig2_All	2.463	1.063	-1.21552	1.10811e-29	3.28063e-30
CL10156.Contig2_All	8.526	0.696	-3.59871	4.944e-136	3.70641e-137
CL10158.Contig7_All	3.193	1.18	-1.43936	3.89942e-17	1.76871e-17
CL1016.Contig2_All	0.443	0.21	-1.09018	1.52281e-05	1.41737e-05
CL1016.Contig5_All	0.346	4.313	3.64958	1.50496e-48	2.97839e-49
CL10161.Contig2_All	0.743	0.32	-1.20463	1.08212e-05	9.92848e-06
CL10161.Contig3_All	1.903	0.913	-1.08421	1.45254e-09	9.75998e-10
CL10165.Contig2_All	0.336	0	-5.17031	1.42282e-05	1.31978e-05
CL10166.Contig1_All	0.56	1.683	1.57406	1.8977e-16	8.86532e-17
CL10168.Contig1_All	3.28	8.37	1.33209	1.20102e-07	9.27368e-08
CL10168.Contig2_All	25.45	0.713	-5.17532	0	0
CL10169.Contig2_All	1.566	0.766	-1.03995	1.85199e-12	1.04706e-12
CL10169.Contig3_All	0.04	0.3	2.96074	8.73875e-11	5.44016e-11
CL10169.Contig4_All	0.03	0.44	3.82737	2.33542e-16	1.09609e-16
CL10169.Contig5_All	0.206	0.676	1.72285	2.41111e-10	1.54441e-10
CL1017.Contig10_All	1.156	0.403	-1.52096	2.17956e-16	1.02139e-16
CL1017.Contig12_All	1.106	0.143	-2.97363	2.23927e-11	1.34511e-11
CL1017.Contig13_All	0.433	0.04	-3.43047	6.63203e-12	3.8644e-12
CL1017.Contig15_All	0.77	0.033	-4.50781	8.58462e-19	3.64662e-19
CL1017.Contig16_All	0.683	0.15	-2.17644	8.91659e-12	5.23523e-12
CL1017.Contig20_All	0.093	0	-5.00698	4.21234e-05	4.10619e-05
CL1017.Contig21_All	0.84	0.406	-1.06548	8.68112e-07	7.18821e-07
CL1017.Contig22_All	0.376	0.043	-3.15952	9.01622e-08	6.89186e-08
CL1017.Contig23_All	0.213	0.04	-2.44874	7.72683e-05	7.75463e-05
CL1017.Contig24_All	0.466	0.063	-2.87225	3.54103e-19	1.47968e-19
CL1017.Contig27_All	0.213	0.06	-1.82826	0.000614592	0.000693028
CL1017.Contig29_All	1.426	0.363	-1.97252	2.87272e-26	9.4003e-27
CL1017.Contig2_All	0.726	0.06	-3.61418	6.21016e-15	3.10134e-15
CL1017.Contig31_All	0	0.59	7.05789	1.20376e-16	5.57329e-17
CL1017.Contig32_All	1.873	0.203	-3.22111	2.4099e-45	5.04414e-46
CL1017.Contig35_All	0.17	0.01	-4.00108	2.39578e-07	1.89603e-07
CL1017.Contig37_All	1.33	0.283	-2.24517	2.23092e-22	8.26272e-23
CL1017.Contig38_All	0.976	0.116	-3.09921	3.31428e-37	8.16403e-38
CL1017.Contig39_All	1.22	0.363	-1.76336	7.21794e-14	3.79579e-14
CL1017.Contig40_All	0.72	0.053	-3.74394	5.63067e-55	9.87802e-56
CL1017.Contig41_All	0.353	0.033	-3.53695	3.44129e-18	1.49643e-18
CL1017.Contig42_All	0.396	0.113	-1.83202	1.28371e-07	9.93652e-08
CL1017.Contig43_All	1.003	0.073	-3.79946	1.38328e-23	4.92206e-24
CL1017.Contig44_All	0	0.056	4.57238	0.00038429	0.000421104
CL1017.Contig48_All	0.26	0.09	-1.51015	6.0128e-10	3.9433e-10
CL1017.Contig49_All	0.67	0.063	-3.41011	6.41881e-16	3.06954e-16
CL1017.Contig6_All	0.04	0.566	3.84066	6.05426e-19	2.55657e-19
CL1017.Contig8_All	0.15	0.02	-2.96363	6.32461e-07	5.17907e-07
CL10171.Contig2_All	17.98	3.413	-2.39994	8.57818e-275	3.11965e-276
CL10172.Contig2_All	0.96	0.203	-2.21736	6.89562e-06	6.20082e-06
CL10173.Contig1_All	1.536	0.39	-1.98769	2.22445e-08	1.62524e-08
CL10173.Contig2_All	1.636	0.433	-1.91669	7.41224e-14	3.90031e-14
CL10174.Contig2_All	1.936	0.91	-1.0933	1.50847e-17	6.73034e-18
CL10175.Contig1_All	2.843	1.003	-1.5244	2.06339e-22	7.63244e-23
CL10175.Contig3_All	299.603	634.9	1.06949	0	0
CL10175.Contig4_All	11.083	5.46	-1.01192	5.27552e-49	1.03331e-49
CL10175.Contig7_All	1467.9	705.306	-1.05056	0	0
CL1018.Contig10_All	0	0.24	6.80725	2.04758e-14	1.04838e-14
CL1018.Contig13_All	0.003	0.103	4.75972	1.06544e-07	8.19185e-08
CL1018.Contig17_All	0.506	0	-6.59348	2.04689e-12	1.1604e-12
CL1018.Contig5_All	0	0.083	4.70066	0.000198757	0.0002098
CL1018.Contig6_All	0.196	0.883	2.20398	2.21858e-17	9.95612e-18
CL10180.Contig2_All	0.243	0.103	-1.25324	0.000167328	0.000174905
CL10181.Contig10_All	3.5	0.463	-2.92158	1.52295e-194	7.98273e-196
CL10181.Contig11_All	16.876	4.35	-1.95971	0	0
CL10181.Contig13_All	0.76	0.27	-1.49837	1.54816e-06	1.31056e-06
CL10181.Contig1_All	1.17	8.786	2.92326	0	0
CL10181.Contig2_All	56.793	20.306	-1.47832	0	0
CL10181.Contig4_All	370.403	77.326	-2.2672	0	0
CL10181.Contig5_All	11.31	1.586	-2.84719	0	0
CL10181.Contig6_All	3.67	1.15	-1.66972	8.07733e-70	1.1402e-70
CL10181.Contig7_All	1.403	0.1	-3.78815	1.08746e-71	1.49466e-72
CL10181.Contig8_All	43.056	0.14	-8.27997	0	0
CL10181.Contig9_All	0.88	17.913	4.35695	0	0
CL10182.Contig1_All	4.113	1	-2.04385	4.24819e-42	9.41497e-43
CL10182.Contig2_All	0.07	0.863	3.60594	8.34409e-34	2.22328e-34
CL10182.Contig3_All	0.473	0	-6.34911	8.49943e-11	5.28714e-11
CL10183.Contig1_All	0	0.843	5.12642	1.4507e-05	1.34771e-05
CL10183.Contig2_All	0	0.276	4.41593	0.000798816	0.000917325
CL10184.Contig2_All	2.533	1.27	-1.00691	6.30367e-09	4.42871e-09
CL10185.Contig4_All	1.456	0.456	-1.66391	3.47375e-26	1.13924e-26
CL10187.Contig1_All	1.146	0	-4.74394	0.000194351	0.000204969
CL10187.Contig4_All	2.856	1.233	-1.21736	8.94423e-23	3.26909e-23
CL1019.Contig1_All	0.813	2.136	1.38996	2.09625e-31	5.92684e-32
CL1019.Contig2_All	8.126	1.696	-2.27298	3.48088e-128	2.7609e-129
CL1019.Contig3_All	66.3	15.38	-2.1173	0	0
CL10190.Contig1_All	0.93	0.39	-1.24217	5.46458e-17	2.49452e-17
CL10190.Contig3_All	0.52	0.086	-2.60067	1.6995e-26	5.52226e-27
CL10191.Contig1_All	8.6	0	-11.2488	1.88846e-161	1.19478e-162
CL10191.Contig2_All	2.603	9.913	1.92629	4.23081e-203	2.12565e-204
CL10191.Contig3_All	4.726	1.93	-1.30366	6.46126e-58	1.08333e-58
CL10193.Contig1_All	0.436	1.08	1.30471	2.00507e-13	1.07742e-13
CL10193.Contig2_All	3.9	1.563	-1.31423	9.08826e-49	1.78981e-49
CL10194.Contig1_All	0.026	3.803	7.12391	1.72202e-107	1.63336e-108
CL10195.Contig4_All	0	0.186	6.55194	1.8928e-12	1.07074e-12
CL10195.Contig7_All	1.133	3.17	1.46582	1.05438e-50	2.00164e-51
CL10196.Contig2_All	2.066	0.723	-1.52014	1.06438e-26	3.43707e-27
CL10199.Contig1_All	2.376	8.743	1.87308	5.37627e-33	1.46236e-33
CL102.Contig1_All	0	1.343	6.28167	1.16006e-10	7.27103e-11
CL102.Contig2_All	0	1.19	7.34881	1.15324e-19	4.73446e-20
CL10200.Contig1_All	0.6	0.146	-2.07667	1.20756e-10	7.57832e-11
CL10200.Contig4_All	0.66	0.19	-1.80552	1.28453e-05	1.18704e-05
CL10200.Contig5_All	1.306	0.613	-1.10509	6.39918e-05	6.37136e-05
CL10200.Contig6_All	16.093	6.88	-1.2307	3.16418e-117	2.74674e-118
CL10203.Contig2_All	0.876	0.313	-1.50121	1.66822e-11	9.9477e-12
CL10203.Contig4_All	0.52	0.146	-1.85751	1.44227e-06	1.21747e-06
CL10204.Contig2_All	0.53	7.873	3.90562	1.15827e-292	3.93989e-294
CL10204.Contig3_All	4.74	32.166	2.77741	0	0
CL10205.Contig1_All	0.19	0.056	-1.75485	0.000188819	0.000198656
CL10205.Contig2_All	2.733	1.293	-1.08553	9.78558e-21	3.84693e-21
CL10206.Contig2_All	0.186	2.343	3.64157	1.34737e-33	3.60976e-34
CL10207.Contig1_All	1.773	0.663	-1.42879	6.97783e-10	4.593e-10
CL10209.Contig2_All	85.46	29.686	-1.52526	0	0
CL1021.Contig2_All	1.156	0.526	-1.13662	1.29566e-09	8.68003e-10
CL10212.Contig2_All	0.46	0	-6.82486	3.57326e-14	1.85079e-14
CL10213.Contig1_All	0.04	0.51	3.65694	1.74372e-06	1.48372e-06
CL10213.Contig5_All	1.08	0.326	-1.73608	2.3283e-11	1.39993e-11
CL10216.Contig1_All	0.47	0.126	-1.88667	1.25671e-09	8.41135e-10
CL10217.Contig2_All	0.14	0.61	2.13459	0.000652511	0.000739217
CL10218.Contig1_All	0.25	0.083	-1.62786	2.78965e-05	2.66923e-05
CL1022.Contig1_All	0.326	2.69	3.04751	2.67029e-59	4.38003e-60
CL1022.Contig2_All	2.563	0.453	-2.51472	6.28786e-50	1.21246e-50
CL10220.Contig3_All	7.186	2.55	-1.4927	1.15544e-103	1.13386e-104
CL10222.Contig1_All	0.6	0.126	-2.26979	5.77968e-13	3.17812e-13
CL10222.Contig3_All	10.8	2.376	-2.20728	1.99317e-229	8.7732e-231
CL10223.Contig1_All	25.183	2.996	-3.06672	1.3019e-219	6.02895e-221
CL10223.Contig2_All	152.24	23.723	-2.67815	0	0
CL10223.Contig3_All	15.363	59.166	1.93429	0	0
CL10224.Contig4_All	3.21	0.716	-2.1685	9.2776e-122	7.74739e-123
CL10224.Contig5_All	0.516	2.403	2.22788	9.51513e-20	3.892e-20
CL10225.Contig2_All	0	0.316	5.04141	2.59123e-05	2.47077e-05
CL10227.Contig2_All	0.943	0	-5.85086	3.89987e-08	2.90007e-08
CL10227.Contig3_All	0.553	3.94	2.83332	1.94628e-18	8.3814e-19
CL10229.Contig1_All	0.486	1.29	1.38946	2.0305e-06	1.73826e-06
CL10229.Contig2_All	4.26	0.36	-3.57956	3.77917e-24	1.31911e-24
CL1023.Contig4_All	0	0.316	5.66303	1.686e-07	1.31831e-07
CL10230.Contig1_All	4.06	2.006	-1.01147	9.54846e-45	2.0167e-45
CL10231.Contig1_All	13.746	5.26	-1.38899	1.69357e-100	1.71114e-101
CL10232.Contig1_All	2.82	0.693	-2.01859	3.51523e-49	6.86649e-50
CL10232.Contig2_All	1.04	0.373	-1.47716	5.47005e-12	3.17392e-12
CL10234.Contig3_All	1.303	0.186	-2.80289	6.84568e-42	1.52393e-42
CL10234.Contig6_All	0	0.8	6.79217	2.72687e-14	1.4041e-14
CL10235.Contig1_All	0.21	0.813	1.94944	6.8091e-05	6.7978e-05
CL10235.Contig2_All	1.046	0.46	-1.18248	3.34571e-05	3.22714e-05
CL10237.Contig1_All	0.36	1.78	2.29144	4.79051e-73	6.46688e-74
CL10237.Contig2_All	17.37	5.183	-1.75365	0	0
CL10237.Contig3_All	0.026	1.053	5.38057	1.0533e-40	2.40931e-41
CL10238.Contig1_All	7.786	3.79	-1.04146	1.04145e-14	5.25654e-15
CL10240.Contig2_All	22.666	10.636	-1.09676	3.6737e-229	1.6192e-230
CL10241.Contig1_All	1.576	0	-7.28877	1.76158e-18	7.57171e-19
CL10242.Contig2_All	12.44	5.256	-1.24152	2.14464e-51	4.02351e-52
CL10244.Contig2_All	0.12	0.473	1.98003	2.37161e-10	1.51845e-10
CL10244.Contig3_All	0.176	2.226	3.66041	2.04025e-95	2.16183e-96
CL10248.Contig1_All	2.476	9.893	2.00307	1.91006e-162	1.20164e-163
CL10248.Contig2_All	1.41	0.056	-4.66282	5.19138e-34	1.37575e-34
CL10249.Contig1_All	0.16	0.003	-4.98542	6.24376e-10	4.09908e-10
CL1025.Contig10_All	0.503	0.05	-3.3405	1.37352e-08	9.88545e-09
CL1025.Contig14_All	2.633	0.096	-4.78811	1.29575e-52	2.37176e-53
CL1025.Contig17_All	0.54	0.256	-1.06607	0.000706505	0.000804058
CL1025.Contig1_All	3.523	0.326	-3.45424	1.24478e-94	1.32708e-95
CL1025.Contig20_All	4.583	1.13	-2.02258	9.08663e-55	1.60217e-55
CL1025.Contig21_All	2.273	0.58	-1.99644	1.40657e-28	4.29297e-29
CL1025.Contig23_All	0.726	1.476	1.02312	1.74715e-08	1.26619e-08
CL1025.Contig24_All	0.136	0	-4.76924	0.000169721	0.00017753
CL1025.Contig6_All	0.243	0.02	-3.7086	5.30167e-06	4.71687e-06
CL1025.Contig7_All	3.233	1.233	-1.39984	5.23457e-23	1.89788e-23
CL1025.Contig8_All	0	0.636	6.95198	1.15329e-15	5.57535e-16
CL10250.Contig1_All	0.693	0.246	-1.46276	3.94507e-06	3.46811e-06
CL10250.Contig2_All	0.31	0.086	-1.83174	0.000772458	0.000883836
CL10251.Contig2_All	16.653	5.233	-1.67103	1.96867e-205	9.7743e-207
CL10253.Contig3_All	1.173	0.303	-1.97417	1.75602e-18	7.54748e-19
CL10256.Contig1_All	0.063	0	-4.43307	0.000875333	0.00101063
CL10256.Contig3_All	0.71	2.39	1.74777	2.90788e-36	7.30432e-37
CL10258.Contig2_All	7.063	0.046	-7.20101	8.49323e-149	5.8166e-150
CL10259.Contig3_All	12.976	5.66	-1.22039	5.19522e-112	4.72956e-113
CL1026.Contig3_All	2.636	1.216	-1.13959	7.2652e-21	2.84046e-21
CL1026.Contig4_All	0	0.933	8.17004	2.38731e-31	6.75874e-32
CL1026.Contig5_All	4.453	1.673	-1.43863	8.31605e-49	1.63691e-49
CL10261.Contig1_All	0.24	3.91	4.04064	1.00989e-41	2.25672e-42
CL10261.Contig2_All	0.446	2.933	2.72082	3.50293e-28	1.08235e-28
CL10262.Contig2_All	0.006	0.416	5.81113	2.29921e-19	9.5486e-20
CL10262.Contig3_All	7.743	2.976	-1.38279	3.41977e-92	3.73711e-93
CL10263.Contig1_All	1.306	6.553	2.31439	9.91319e-288	3.44253e-289
CL10265.Contig1_All	6.166	2.62	-1.23592	4.72568e-56	8.15682e-57
CL10265.Contig2_All	0	5.176	10.677	2.9048e-123	2.39641e-124
CL10266.Contig1_All	23.29	11.09	-1.07927	2.25386e-89	2.5383e-90
CL10266.Contig2_All	26.03	9.956	-1.40261	5.5181e-52	1.02182e-52
CL10267.Contig2_All	0.663	0.086	-2.92964	8.41085e-16	4.04326e-16
CL10267.Contig3_All	0	0.423	6.84109	1.06744e-14	5.39176e-15
CL10268.Contig1_All	1.303	0	-7.21923	9.23669e-18	4.08609e-18
CL10268.Contig2_All	0.92	0.066	-3.73721	8.1217e-09	5.7482e-09
CL10268.Contig3_All	1.03	0.47	-1.12736	2.71342e-06	2.34948e-06
CL10270.Contig2_All	0.08	0.626	2.94283	4.98415e-08	3.73659e-08
CL10270.Contig4_All	0.76	0.236	-1.69075	1.27954e-06	1.07565e-06
CL10273.Contig2_All	0.45	2.066	2.19228	4.13391e-23	1.49416e-23
CL10273.Contig3_All	1.24	12.833	3.35542	5.29793e-169	3.19479e-170
CL10275.Contig2_All	20.76	6.816	-1.61591	0	0
CL10276.Contig3_All	0.276	0	-4.41785	0.000936093	0.00108452
CL10277.Contig2_All	0.316	0.83	1.36809	0.000900823	0.00104157
CL10278.Contig2_All	3.133	0.666	-2.21658	8.26063e-32	2.31272e-32
CL1028.Contig2_All	7.223	16.193	1.16133	2.4992e-56	4.29205e-57
CL10280.Contig1_All	1.026	0	-5.43582	1.89359e-06	1.61701e-06
CL10280.Contig2_All	0.723	0	-5.63267	3.38845e-07	2.71337e-07
CL10281.Contig6_All	0.3	0.073	-2.05814	5.47548e-08	4.11806e-08
CL10281.Contig7_All	1.033	0.396	-1.38285	9.47068e-13	5.27304e-13
CL10282.Contig1_All	1.646	8.033	2.262	8.43769e-33	2.30609e-33
CL10283.Contig1_All	0	0.84	7.10624	4.09691e-17	1.85999e-17
CL10285.Contig2_All	2.79	1.39	-1.00852	3.03905e-29	9.10004e-30
CL10285.Contig3_All	0.663	2.093	1.63767	5.21616e-05	5.13689e-05
CL10288.Contig1_All	0	0.693	6.05284	2.3523e-09	1.60363e-09
CL10288.Contig2_All	0	0.316	4.74205	0.000158819	0.000165572
CL1029.Contig1_All	1.51	0.64	-1.23615	1.13731e-05	1.04555e-05
CL10291.Contig1_All	0	0.253	4.72309	0.000176178	0.000184671
CL10292.Contig1_All	0.33	2.993	3.19647	7.63145e-31	2.18951e-31
CL10292.Contig2_All	0.096	0.41	2.10054	7.79135e-05	7.82278e-05
CL10293.Contig2_All	0	2.913	9.96557	2.37478e-84	2.81341e-85
CL10293.Contig3_All	2.37	1.04	-1.1782	2.00399e-29	5.97257e-30
CL10293.Contig4_All	11.073	1.953	-2.50653	2.59508e-259	1.01146e-260
CL10294.Contig3_All	0.233	0.033	-2.85465	3.5454e-08	2.62729e-08
CL10294.Contig4_All	3.96	1.296	-1.62299	5.45715e-25	1.85238e-25
CL10295.Contig3_All	1.023	3.846	1.89324	1.11755e-59	1.82228e-60
CL10295.Contig4_All	45.366	10.246	-2.15925	0	0
CL10296.Contig2_All	0.043	2.013	5.52591	7.63125e-62	1.20332e-62
CL10297.Contig2_All	1.143	0.386	-1.57024	3.02605e-23	1.08961e-23
CL10298.Contig3_All	12.243	5.156	-1.25071	9.78222e-209	4.77366e-210
CL1030.Contig2_All	1.006	0.34	-1.56324	5.26338e-09	3.67922e-09
CL1030.Contig3_All	0.526	0.21	-1.32463	0.000210926	0.000223362
CL10302.Contig2_All	4.58	1.983	-1.20983	7.63977e-134	5.82704e-135
CL10305.Contig1_All	0.3	1.07	1.82094	2.51643e-11	1.51573e-11
CL10305.Contig2_All	6.803	15.27	1.15531	1.07467e-59	1.75193e-60
CL10305.Contig3_All	4.616	17.153	1.89229	3.33767e-150	2.26733e-151
CL10306.Contig4_All	0.246	1.336	2.45825	5.1311e-10	3.35086e-10
CL10307.Contig1_All	0	0.683	4.9565	4.48943e-05	4.39157e-05
CL10308.Contig1_All	1.006	0.383	-1.40643	4.0055e-21	1.54995e-21
CL10308.Contig5_All	0.453	0.203	-1.20639	1.30772e-08	9.39637e-09
CL1031.Contig10_All	0.236	0.08	-1.60536	0.000211531	0.000224036
CL1031.Contig12_All	1.206	0.496	-1.29221	9.526e-12	5.6017e-12
CL1031.Contig1_All	0.033	1.413	5.38453	4.30462e-52	7.95499e-53
CL1031.Contig9_All	0.603	0.153	-2.01317	1.2e-11	7.09542e-12
CL10316.Contig1_All	0.136	3.27	4.57124	1.53087e-97	1.59517e-98
CL10316.Contig3_All	0.716	18.396	4.66128	0	0
CL10316.Contig6_All	2.153	4.456	1.03093	1.13744e-09	7.59036e-10
CL10317.Contig3_All	0.35	0	-5.68736	2.02013e-07	1.59092e-07
CL10318.Contig3_All	0.216	1.276	2.53616	1.48776e-05	1.38352e-05
CL10319.Contig2_All	3.81	9.156	1.28095	1.82501e-86	2.11304e-87
CL1032.Contig11_All	2.42	0.723	-1.75638	6.38947e-56	1.10552e-56
CL1032.Contig12_All	1.193	0.096	-3.64412	8.38362e-27	2.69744e-27
CL1032.Contig13_All	0.043	0	-4.54939	0.000516106	0.000576332
CL1032.Contig14_All	0.74	1.49	1.02281	2.1271e-06	1.82411e-06
CL1032.Contig15_All	1.056	0	-7.82394	4.70772e-25	1.59464e-25
CL1032.Contig1_All	0.733	0	-8.74533	5.09126e-42	1.12995e-42
CL1032.Contig20_All	0.596	0	-6.32668	1.16659e-10	7.31385e-11
CL1032.Contig2_All	0.053	2.053	5.26283	2.04411e-36	5.11846e-37
CL1032.Contig4_All	0	0.75	5.9158	1.18445e-08	8.48181e-09
CL1032.Contig7_All	0.643	1.623	1.34904	1.78361e-08	1.29325e-08
CL1032.Contig8_All	0.486	0	-8.04034	2.57973e-28	7.9388e-29
CL1032.Contig9_All	2.043	0	-10.1397	6.5498e-90	7.32719e-91
CL10324.Contig1_All	61.44	11.253	-2.47235	0	0
CL10324.Contig2_All	0.026	6.853	7.96702	9.72521e-86	1.13466e-86
CL10324.Contig3_All	27.176	12.753	-1.08757	1.40549e-64	2.12983e-65
CL10326.Contig2_All	113.416	51.086	-1.15765	0	0
CL10326.Contig3_All	0.37	22.716	5.91568	0	0
CL10326.Contig4_All	0.12	2.416	4.31591	2.01835e-94	2.15658e-95
CL10326.Contig5_All	0.763	0.116	-2.71103	2.62744e-05	2.50753e-05
CL10329.Contig1_All	0.21	1.39	2.73972	2.89408e-11	1.74909e-11
CL10329.Contig2_All	7.816	2.973	-1.398	4.70678e-44	1.00797e-44
CL10330.Contig2_All	0.55	1.176	1.08885	6.29473e-05	6.26199e-05
CL10331.Contig1_All	2.14	17.48	3.03771	2.91523e-186	1.59951e-187
CL10331.Contig3_All	3.866	8.01	1.04766	1.82615e-18	7.85541e-19
CL10331.Contig4_All	128.463	5438.16	5.40476	0	0
CL10336.Contig3_All	0.203	0.68	1.75701	4.58094e-12	2.64653e-12
CL10336.Contig4_All	18.19	8.153	-1.16166	1.65489e-136	1.23737e-137
CL10337.Contig1_All	0	0.67	4.65694	0.000250251	0.000267686
CL10339.Contig2_All	1.913	5.72	1.59717	9.6283e-114	8.62637e-115
CL10339.Contig5_All	0.426	0.166	-1.36459	0.000135783	0.000140404
CL10340.Contig2_All	0	1.006	5.81647	3.53277e-08	2.61751e-08
CL10342.Contig1_All	4.306	0.283	-3.95039	7.08453e-33	1.93206e-33
CL10345.Contig2_All	0.516	0.08	-2.68654	4.12039e-06	3.6268e-06
CL10345.Contig3_All	0.27	0.033	-2.9917	0.000142719	0.000148039
CL10347.Contig1_All	0	0.993	7.60352	9.70217e-23	3.55124e-23
CL10349.Contig2_All	0.233	0.616	1.38949	0.00033543	0.000364521
CL10350.Contig3_All	13.713	6.056	-1.18661	1.57068e-77	2.00856e-78
CL10351.Contig2_All	2.85	0.576	-2.30164	2.51045e-24	8.70807e-25
CL10351.Contig3_All	0.196	0.083	-1.23456	3.39213e-05	3.27346e-05
CL10351.Contig4_All	2.426	6.046	1.31533	1.23169e-131	9.54776e-133
CL10352.Contig2_All	0.273	3.26	3.58793	1.96949e-67	2.87434e-68
CL10353.Contig1_All	4.043	0	-8.95615	3.15048e-47	6.3707e-48
CL10353.Contig5_All	0.376	0	-4.8601	0.000102157	0.000104
CL10355.Contig1_All	0.483	0.19	-1.36659	0.000951219	0.0011032
CL10355.Contig2_All	0.943	0.22	-2.11805	2.87977e-17	1.29819e-17
CL10359.Contig3_All	0.723	0.09	-3.02098	2.27331e-17	1.02062e-17
CL10359.Contig4_All	0.926	0.01	-6.40106	9.35584e-21	3.6754e-21
CL1036.Contig10_All	0.046	0	-4.41646	0.000941784	0.0010915
CL1036.Contig11_All	1.363	3.71	1.43213	2.39091e-49	4.65707e-50
CL1036.Contig12_All	3.9	8.683	1.15184	2.69004e-44	5.73259e-45
CL1036.Contig13_All	0.51	0	-6.53728	5.05905e-12	2.92925e-12
CL1036.Contig3_All	0.08	0	-4.90347	7.93259e-05	7.97211e-05
CL1036.Contig4_All	3.653	0.183	-4.33101	4.64635e-77	5.983e-78
CL1036.Contig6_All	0.026	0.783	5.00307	1.69023e-19	6.98242e-20
CL10360.Contig1_All	0.706	0.3	-1.25841	7.89377e-06	7.14193e-06
CL10363.Contig1_All	0	0.113	4.65694	0.000250251	0.000267686
CL10364.Contig1_All	0	2.533	8.72937	7.01331e-43	1.53393e-43
CL10364.Contig2_All	1.006	0.216	-2.20922	3.43007e-14	1.77451e-14
CL10364.Contig3_All	5.163	0.663	-2.97254	1.10549e-84	1.30531e-85
CL10365.Contig2_All	0.4	0	-7.02718	6.49428e-16	3.1064e-16
CL10366.Contig2_All	1.22	0.22	-2.46921	2.05074e-13	1.1024e-13
CL10366.Contig3_All	0.02	2.816	7.14574	9.50559e-62	1.50076e-62
CL10366.Contig4_All	17.38	0.276	-5.98139	0	0
CL1037.Contig1_All	0.116	0	-4.84155	0.000113482	0.000116277
CL1037.Contig2_All	0.146	0.046	-1.66137	0.000152519	0.000158663
CL1037.Contig4_All	1.113	0.463	-1.26512	1.29448e-19	5.32298e-20
CL10371.Contig1_All	1.736	0.633	-1.45953	1.90834e-32	5.253e-33
CL10372.Contig2_All	0	0.716	5.82735	3.14275e-08	2.32072e-08
CL10372.Contig3_All	0.516	1.476	1.50708	1.25039e-08	8.96809e-09
CL10374.Contig1_All	0.09	3.606	5.35115	6.38445e-111	5.87403e-112
CL10375.Contig1_All	2.083	0.3	-2.81691	6.20322e-93	6.72982e-94
CL10376.Contig1_All	0	0.19	4.76488	0.000139941	0.000144923
CL10376.Contig2_All	0	1.103	7.08557	6.51968e-17	2.98428e-17
CL10377.Contig1_All	0.32	0	-5.97802	9.65009e-09	6.86427e-09
CL10377.Contig2_All	0.25	0	-5.21423	1.04182e-05	9.53871e-06
CL10378.Contig1_All	0.273	0.653	1.26538	8.2106e-09	5.81356e-09
CL1038.Contig1_All	0.61	0.243	-1.32682	0.000305015	0.000329684
CL10380.Contig3_All	0	1.003	7.63668	3.57587e-23	1.28984e-23
CL10381.Contig1_All	1.15	0.483	-1.25209	4.75369e-07	3.85209e-07
CL10385.Contig1_All	0.013	1.636	7.10226	1.2748e-67	1.8557e-68
CL10385.Contig3_All	6.916	0.68	-3.34576	1.30617e-221	5.97648e-223
CL10385.Contig4_All	0.04	0.58	3.78527	7.77182e-07	6.40993e-07
CL10386.Contig1_All	3.186	1.35	-1.24731	6.74388e-39	1.59657e-39
CL10388.Contig2_All	0.23	2.97	3.67358	2.72573e-144	1.92329e-145
CL10390.Contig1_All	0.393	0.103	-1.95561	3.44394e-13	1.87148e-13
CL10390.Contig2_All	1.076	0.476	-1.18415	4.61226e-20	1.86487e-20
CL10390.Contig3_All	0.296	0.106	-1.47569	2.78499e-08	2.04893e-08
CL10391.Contig2_All	0.95	0.053	-4.17279	4.73188e-09	3.29656e-09
CL10392.Contig1_All	0	0.896	8.31229	5.82268e-34	1.54501e-34
CL10392.Contig2_All	0.16	0.473	1.56158	1.14705e-07	8.84292e-08
CL10393.Contig2_All	0.07	1.953	4.7682	8.13431e-15	4.08525e-15
CL10393.Contig3_All	5.04	2.376	-1.08969	2.04853e-41	4.60804e-42
CL10394.Contig2_All	343.626	114.196	-1.58864	0	0
CL10397.Contig2_All	0.986	3.78	1.95121	7.14769e-77	9.21947e-78
CL10397.Contig4_All	0.903	2.923	1.70947	7.13128e-32	1.99231e-32
CL104.Contig3_All	1.966	0.756	-1.39867	5.83621e-09	4.09014e-09
CL1040.Contig1_All	0.013	0.136	3.41967	0.000280008	0.000301266
CL1040.Contig3_All	0.466	0.14	-1.74443	2.44095e-09	1.66551e-09
CL10400.Contig1_All	0.67	4.996	2.9046	1.31782e-119	1.1213e-120
CL10400.Contig2_All	17.573	6.693	-1.39424	6.88838e-200	3.52078e-201
CL10401.Contig2_All	4.98	0.53	-3.22872	4.50882e-109	4.2143e-110
CL10401.Contig3_All	2.96	0.593	-2.32644	5.19682e-48	1.03628e-48
CL10401.Contig4_All	3.793	0.39	-3.27184	5.06514e-91	5.59324e-92
CL10402.Contig3_All	7.14	2.433	-1.56662	4.22583e-108	3.99072e-109
CL10405.Contig2_All	2.773	0.583	-2.27124	7.8635e-48	1.57286e-48
CL10405.Contig4_All	2.933	0.616	-2.27069	1.26344e-50	2.40327e-51
CL10407.Contig1_All	0.98	0.383	-1.37903	2.59653e-05	2.47614e-05
CL10407.Contig2_All	1.043	0.18	-2.52893	2.12726e-05	2.00916e-05
CL10409.Contig1_All	0.093	0	-4.62847	0.000352377	0.000384255
CL1041.Contig2_All	2.483	0.01	-8.00929	3.47873e-54	6.18464e-55
CL1041.Contig3_All	1.543	0.433	-1.82486	7.03008e-17	3.22415e-17
CL10410.Contig4_All	0.04	0.426	3.39751	1.9866e-07	1.56325e-07
CL10411.Contig4_All	0.143	1.1	2.92532	2.05789e-13	1.10641e-13
CL10412.Contig3_All	1.013	0.21	-2.28196	1.24774e-05	1.15174e-05
CL10412.Contig4_All	0.486	0	-5.0435	3.3351e-05	3.21645e-05
CL10414.Contig1_All	0.12	0.796	2.75293	0.000132768	0.000137111
CL10415.Contig2_All	3.03	1.483	-1.02345	2.21542e-21	8.49561e-22
CL10417.Contig1_All	0.42	0.186	-1.18138	5.48405e-06	4.88595e-06
CL10417.Contig2_All	1	0.443	-1.1597	6.47901e-13	3.57495e-13
CL10421.Contig2_All	0.376	0.09	-2.04315	6.78427e-06	6.09774e-06
CL10422.Contig1_All	0.173	1.816	3.40082	3.89852e-33	1.0571e-33
CL10425.Contig1_All	0.036	0.736	4.35982	1.59415e-10	1.00854e-10
CL10425.Contig3_All	2.14	6.106	1.49469	3.88238e-31	1.10482e-31
CL10425.Contig4_All	0.78	5.063	2.70121	8.93846e-41	2.04227e-41
CL10426.Contig1_All	0.106	0.663	2.64044	5.48538e-11	3.37276e-11
CL10426.Contig3_All	0.503	3.896	2.95017	5.29628e-58	8.8664e-59
CL10427.Contig1_All	0	0.336	7.94541	1.29711e-27	4.07707e-28
CL10427.Contig3_All	0.316	0.1	-1.69077	2.37197e-11	1.42679e-11
CL10427.Contig5_All	1.913	0.39	-2.31591	1.78206e-97	1.85832e-98
CL10428.Contig1_All	0.136	0.36	1.36708	0.000323972	0.000351231
CL10428.Contig2_All	0.143	0.373	1.34462	0.000381123	0.000417364
CL10429.Contig2_All	0.416	0.023	-4.1216	4.31693e-05	4.21231e-05
CL10429.Contig3_All	0.483	0	-5.42202	2.12095e-06	1.81871e-06
CL10429.Contig4_All	0.573	0.04	-3.83997	0.000102605	0.000104471
CL10429.Contig5_All	4.323	0	-8.147	4.54465e-30	1.33173e-30
CL1043.Contig7_All	0.11	0.39	1.8152	3.47748e-10	2.24863e-10
CL1043.Contig8_All	0.536	0.14	-1.95635	1.51863e-13	8.11228e-14
CL10431.Contig2_All	0.186	0	-5.28458	6.21603e-06	5.56845e-06
CL10431.Contig4_All	1.106	0.213	-2.3636	8.08593e-19	3.43143e-19
CL10432.Contig1_All	0.67	0	-5.32668	4.51884e-06	3.99082e-06
CL10432.Contig2_All	0.956	0	-6.19447	6.93177e-10	4.56186e-10
CL10433.Contig1_All	1.233	0.023	-5.77142	1.13051e-26	3.65487e-27
CL10433.Contig2_All	0.953	0	-5.36543	3.33755e-06	2.91524e-06
CL10434.Contig1_All	0.34	0.063	-2.49775	4.09439e-05	3.98684e-05
CL10435.Contig1_All	1.176	0.126	-3.18367	1.94809e-07	1.53221e-07
CL10436.Contig1_All	0.14	0.043	-1.74551	9.80482e-07	8.15451e-07
CL10437.Contig2_All	2.65	1.3	-1.02775	1.90793e-15	9.32e-16
CL10438.Contig1_All	0.59	0.23	-1.36867	0.000895082	0.00103467
CL10440.Contig1_All	0.423	0.116	-1.88643	0.00078379	0.000897575
CL10440.Contig2_All	0.093	0.316	1.75888	0.000253792	0.000271625
CL10440.Contig3_All	4.76	2.366	-1.00484	1.19648e-20	4.71949e-21
CL10446.Contig1_All	0.246	0	-5.603	4.45188e-07	3.59925e-07
CL10446.Contig2_All	1.436	0.696	-1.05765	0.000291108	0.000313824
CL10447.Contig1_All	0.373	0	-6.56644	3.1721e-12	1.8185e-12
CL1045.Contig10_All	4.95	11.35	1.20194	5.66258e-75	7.47401e-76
CL1045.Contig14_All	0	0.12	5.44963	1.18445e-06	9.92441e-07
CL1045.Contig15_All	1.443	0.673	-1.11007	3.54726e-13	1.92917e-13
CL1045.Contig17_All	1.006	2.26	1.17034	2.89659e-21	1.11518e-21
CL1045.Contig18_All	0.453	0.2	-1.20108	3.46113e-06	3.0279e-06
CL1045.Contig1_All	0.173	2.523	3.83643	4.53838e-84	5.39547e-85
CL1045.Contig20_All	0.076	0	-4.88849	8.66075e-05	8.74584e-05
CL1045.Contig22_All	0.113	1.673	3.85614	4.56623e-59	7.51246e-60
CL1045.Contig23_All	7.356	2.043	-1.84074	1.56144e-113	1.40174e-114
CL1045.Contig24_All	4.333	0.203	-4.39435	7.72366e-159	4.96898e-160
CL1045.Contig5_All	0.426	1.533	1.84487	3.74627e-24	1.3074e-24
CL1045.Contig6_All	0.216	0.673	1.62955	6.63544e-12	3.86652e-12
CL1045.Contig7_All	0.183	0.01	-4.10985	1.92499e-07	1.51309e-07
CL1045.Contig8_All	2.146	7.946	1.88144	2.3504e-121	1.9697e-122
CL10451.Contig10_All	0.276	0.073	-1.96404	4.20811e-05	4.10173e-05
CL10451.Contig12_All	0.023	0.306	3.73438	2.15431e-10	1.37591e-10
CL10451.Contig18_All	0	0.443	6.9079	2.84119e-15	1.39766e-15
CL10451.Contig20_All	0	0.576	7.29439	4.62092e-19	1.94116e-19
CL10451.Contig21_All	0	0.236	6.44642	1.01975e-11	6.00766e-12
CL10451.Contig30_All	0.523	0	-7.30823	1.09468e-18	4.66952e-19
CL10451.Contig40_All	0	0.116	5.44642	1.21729e-06	1.02106e-06
CL10451.Contig44_All	0.48	0.073	-2.74231	6.09464e-11	3.75845e-11
CL10451.Contig57_All	0.093	0	-5.12587	1.93225e-05	1.81749e-05
CL10451.Contig58_All	0.203	0	-5.27616	6.62223e-06	5.94595e-06
CL10451.Contig59_All	0.65	0.236	-1.43779	2.28185e-10	1.45917e-10
CL10451.Contig64_All	0.163	0	-5.67577	2.25819e-07	1.78401e-07
CL10451.Contig76_All	0.48	0.096	-2.29739	1.17712e-05	1.08359e-05
CL10451.Contig7_All	0.2	0	-5.95855	1.20309e-08	8.61912e-09
CL10451.Contig8_All	0.166	0.01	-3.93572	2.10907e-07	1.66312e-07
CL10453.Contig1_All	0.97	0.33	-1.549	7.60665e-05	7.62756e-05
CL10453.Contig2_All	1.513	0.24	-2.67023	4.61141e-28	1.43004e-28
CL10454.Contig1_All	0.083	1.193	3.85462	2.91359e-34	7.67861e-35
CL10454.Contig2_All	4.35	1.56	-1.49677	8.52291e-51	1.61514e-51
CL10455.Contig3_All	1.74	0.846	-1.03739	1.54189e-17	6.8822e-18
CL10458.Contig6_All	28.926	13.853	-1.06911	4.38536e-133	3.36389e-134
CL10459.Contig1_All	0.783	0.34	-1.21658	3.62411e-07	2.90961e-07
CL1046.Contig2_All	1.383	0.33	-2.08105	1.43008e-08	1.03049e-08
CL10460.Contig1_All	0.076	3.573	5.55605	1.16358e-56	1.98657e-57
CL10460.Contig2_All	0.82	6.896	3.07049	3.45573e-59	5.67383e-60
CL10460.Contig4_All	0.09	0.81	3.15301	3.75162e-16	1.77886e-16
CL10460.Contig5_All	0.456	3.666	3.0022	1.47242e-26	4.77653e-27
CL10462.Contig2_All	0.066	0.246	1.86711	0.000843156	0.000971623
CL10463.Contig2_All	0.503	0.2	-1.34244	2.3761e-07	1.87989e-07
CL10463.Contig3_All	3.016	1.016	-1.56484	6.75827e-40	1.56818e-40
CL10464.Contig1_All	7.81	23.873	1.62513	8.05043e-178	4.62867e-179
CL10465.Contig2_All	0.063	0	-4.43031	0.000885993	0.00102367
CL10467.Contig1_All	0.38	0.033	-3.48623	4.24918e-17	1.93038e-17
CL10467.Contig2_All	0.4	4.823	3.58673	4.43364e-198	2.2924e-199
CL10467.Contig4_All	12.746	2.016	-2.65963	0	0
CL1047.Contig5_All	1.093	0.53	-1.04499	1.20107e-09	8.02731e-10
CL1047.Contig6_All	1.883	0.413	-2.17697	1.18158e-87	1.35428e-88
CL10471.Contig2_All	0.473	0	-4.80266	0.000141158	0.000146337
CL10473.Contig2_All	0.146	0.716	2.24623	1.82318e-06	1.55458e-06
CL10475.Contig5_All	0	0.27	6.007	4.10028e-09	2.84147e-09
CL10475.Contig6_All	0	0.133	4.66579	0.000239176	0.000254937
CL10478.Contig2_All	1.186	0.29	-2.03796	1.08974e-14	5.50654e-15
CL10480.Contig1_All	22.066	0.803	-4.79621	0	0
CL10481.Contig1_All	1.63	0.2	-3.04109	1.41285e-07	1.09741e-07
CL10483.Contig2_All	1.126	0.353	-1.65949	5.25656e-13	2.88412e-13
CL10486.Contig1_All	1.493	0.63	-1.23827	1.54698e-13	8.26921e-14
CL10486.Contig2_All	4.233	0.63	-2.77675	2.30752e-102	2.2927e-103
CL10486.Contig6_All	21.96	55.143	1.33193	9.2273e-299	3.05662e-300
CL10486.Contig8_All	47.376	6.583	-2.86284	0	0
CL10488.Contig1_All	1.44	4.683	1.7018	2.02708e-25	6.7894e-26
CL10488.Contig2_All	0.016	16.643	10.0355	7.33269e-281	2.60583e-282
CL10488.Contig3_All	0.793	0.07	-3.53827	1.89928e-08	1.38027e-08
CL10488.Contig5_All	436.61	106.223	-2.0355	0	0
CL10489.Contig1_All	10.023	23.073	1.19942	4.93939e-147	3.42765e-148
CL10492.Contig4_All	0.373	0.103	-1.88086	7.32332e-07	6.02642e-07
CL10492.Contig5_All	0.69	2.516	1.87557	5.04789e-31	1.44049e-31
CL10494.Contig2_All	1.693	0.65	-1.38186	1.17492e-05	1.08152e-05
CL105.Contig2_All	0.756	0.176	-2.12635	5.02993e-31	1.43526e-31
CL1050.Contig1_All	1472.31	373.35	-1.98978	0	0
CL1050.Contig2_All	1.463	0.273	-2.44191	9.78071e-18	4.33081e-18
CL1050.Contig3_All	3.756	1.286	-1.56244	3.21489e-27	1.0222e-27
CL1050.Contig5_All	0.46	0.03	-3.92361	5.04525e-05	4.96019e-05
CL10500.Contig10_All	0.313	0.943	1.58035	1.28755e-06	1.08277e-06
CL10500.Contig16_All	2.24	0.67	-1.74722	2.06114e-06	1.76575e-06
CL10500.Contig17_All	0	0.593	5.14869	1.23986e-05	1.14388e-05
CL10500.Contig4_All	0.253	0.8	1.6557	6.25537e-05	6.22088e-05
CL10501.Contig2_All	1.22	0	-6.79839	5.83653e-14	3.05537e-14
CL10503.Contig3_All	1.633	0.263	-2.64074	3.25103e-31	9.23166e-32
CL10503.Contig4_All	2.146	0.21	-3.36449	1.43322e-58	2.37439e-59
CL10506.Contig2_All	1	21.1	4.40448	0	0
CL10509.Contig1_All	0.113	1.966	4.10795	6.10912e-13	3.36434e-13
CL1051.Contig1_All	1.16	0.346	-1.74224	3.16313e-07	2.52738e-07
CL1051.Contig2_All	0	0.236	4.75039	0.000151662	0.000157738
CL1051.Contig3_All	0	0.543	5.43093	1.38867e-06	1.1705e-06
CL1051.Contig5_All	0.453	0.08	-2.52718	2.35964e-09	1.60882e-09
CL10510.Contig1_All	4.513	0	-10.801	9.99875e-128	7.96027e-129
CL10510.Contig2_All	7.346	1.166	-2.65152	3.29465e-177	1.90145e-178
CL10510.Contig3_All	0.643	2.256	1.80881	1.28955e-73	1.72908e-74
CL10511.Contig1_All	0	0.173	6.49162	5.02109e-12	2.90676e-12
CL10512.Contig1_All	3.7	1.326	-1.46571	4.88242e-13	2.67363e-13
CL10513.Contig1_All	0	0.243	6.00482	4.20783e-09	2.91867e-09
CL10513.Contig2_All	0	0.143	5.34262	2.86799e-06	2.49047e-06
CL10519.Contig1_All	6.003	2.936	-1.03302	1.37337e-27	4.3195e-28
CL1052.Contig12_All	1.37	0.583	-1.24144	0.000190637	0.000200705
CL1052.Contig1_All	0.023	2.14	6.52328	8.59308e-40	1.99801e-40
CL1052.Contig4_All	4.75	0.52	-3.18583	3.62399e-49	7.08111e-50
CL1052.Contig6_All	4.703	13.06	1.47501	3.89561e-54	6.93349e-55
CL1052.Contig8_All	41.956	460.15	3.43804	0	0
CL1052.Contig9_All	4.796	0.103	-5.52314	9.37062e-57	1.59872e-57
CL10520.Contig1_All	5.24	1.163	-2.1921	1.93587e-199	9.92138e-201
CL10520.Contig2_All	1.603	4.686	1.555	4.16617e-110	3.86109e-111
CL10521.Contig1_All	0.146	0	-4.66643	0.000291303	0.000314052
CL10523.Contig1_All	6.016	14.356	1.26205	1.51557e-120	1.27938e-121
CL10525.Contig1_All	0	1.8	7.61471	6.94682e-23	2.5287e-23
CL10525.Contig2_All	0.533	2.603	2.302	1.61176e-21	6.14921e-22
CL10525.Contig3_All	0.81	2.106	1.38946	1.00686e-09	6.69473e-10
CL1053.Contig10_All	0.033	3.56	6.79054	1.405e-158	9.04731e-160
CL1053.Contig11_All	0	0.183	6.2632	1.50089e-10	9.47853e-11
CL1053.Contig12_All	0.21	0.013	-3.89175	5.57684e-11	3.43054e-11
CL1053.Contig13_All	0.203	0	-5.0879	2.49439e-05	2.37291e-05
CL1053.Contig1_All	30.913	5.663	-2.45196	0	0
CL1053.Contig4_All	0.066	5.523	6.34831	8.82069e-217	4.14231e-218
CL1053.Contig5_All	0	0.173	6.30381	8.47571e-11	5.27172e-11
CL1053.Contig6_All	0.256	0.036	-2.82867	2.15162e-11	1.29106e-11
CL1053.Contig8_All	0	0.166	5.99432	4.76349e-09	3.31971e-09
CL1053.Contig9_All	0	0.086	5.40474	1.72909e-06	1.47042e-06
CL10531.Contig2_All	1.126	2.3	1.02621	5.48281e-12	3.18187e-12
CL10531.Contig3_All	1.853	0.476	-1.94067	9.81554e-24	3.47478e-24
CL10531.Contig4_All	2.47	0.706	-1.82665	5.0149e-25	1.69978e-25
CL10532.Contig1_All	3.986	0.92	-2.12274	1.123e-53	2.01694e-54
CL10533.Contig1_All	34.673	11.02	-1.64509	0	0
CL10533.Contig2_All	4.03	16.746	2.04922	0	0
CL10533.Contig3_All	0.19	8.013	5.41038	2.7861e-270	1.027e-271
CL10534.Contig1_All	0.313	0.053	-2.603	4.1017e-06	3.60985e-06
CL10536.Contig2_All	1.85	0.786	-1.23868	8.42787e-16	4.05194e-16
CL10537.Contig1_All	2.503	0.446	-2.47314	1.05533e-34	2.74914e-35
CL10541.Contig2_All	0.35	0.016	-4.41506	4.43352e-06	3.91231e-06
CL10542.Contig2_All	0.15	0.81	2.41593	9.75201e-06	8.90972e-06
CL10546.Contig2_All	1.596	0.73	-1.15557	2.02298e-16	9.46458e-17
CL10547.Contig1_All	0.03	0.796	4.69334	2.73791e-10	1.75855e-10
CL10548.Contig10_All	0.076	2.586	5.07818	1.1593e-80	1.43163e-81
CL10548.Contig11_All	0	0.66	8.0395	4.02443e-29	1.20872e-29
CL10548.Contig12_All	0.206	6.25	4.89628	1.26995e-225	5.70784e-227
CL10548.Contig1_All	0.936	0.053	-4.15693	4.48772e-10	2.92201e-10
CL10548.Contig2_All	0.416	0	-6.9956	1.2518e-15	6.06345e-16
CL10548.Contig4_All	1.38	0.626	-1.14195	1.78156e-10	1.13049e-10
CL10548.Contig5_All	23.52	9.496	-1.29903	3.67971e-223	1.67058e-224
CL10548.Contig6_All	0.173	1.956	3.46513	6.58611e-154	4.37903e-155
CL10548.Contig7_All	15.923	4.833	-1.70948	0	0
CL10548.Contig8_All	0.076	0.326	2.1078	8.95059e-09	6.35219e-09
CL10548.Contig9_All	1.166	5.146	2.136	3.07648e-140	2.248e-141
CL10549.Contig1_All	0.516	0	-4.74394	0.000194351	0.000204969
CL10549.Contig2_All	0.253	0	-5.36543	3.33755e-06	2.91524e-06
CL10550.Contig1_All	1.623	0.746	-1.11277	4.93651e-21	1.91733e-21
CL10550.Contig2_All	0.623	1.273	1.03114	2.4419e-14	1.25452e-14
CL10551.Contig1_All	3.156	1.06	-1.5988	2.27215e-36	5.69442e-37
CL10551.Contig2_All	0.26	0.093	-1.47649	7.64685e-05	7.67082e-05
CL10551.Contig3_All	0.053	0.34	2.73295	9.98981e-11	6.2403e-11
CL10554.Contig1_All	0.143	0.44	1.63253	0.000571076	0.000641261
CL10554.Contig2_All	0.483	0.123	-1.99764	6.41084e-05	6.38398e-05
CL10555.Contig1_All	0.266	0.033	-3.10197	2.80142e-07	2.22912e-07
CL10556.Contig2_All	0.663	0.046	-3.81539	0.000300054	0.000324002
CL10556.Contig3_All	1.476	0.32	-2.19769	5.6954e-64	8.69817e-65
CL10557.Contig5_All	1.046	0.52	-1.01936	0.000106383	0.000108574
CL10557.Contig8_All	0	0.256	5.21953	7.41393e-06	6.68947e-06
CL10559.Contig4_All	3.9	1.33	-1.57102	3.5257e-50	6.76083e-51
CL1056.Contig2_All	0.34	0.856	1.33365	0.000522951	0.000584358
CL10560.Contig2_All	7.856	28.453	1.85609	9.04157e-253	3.62235e-254
CL10560.Contig3_All	47.813	8.203	-2.55026	0	0
CL10561.Contig12_All	0.036	0.3	2.99212	0.000160419	0.000167321
CL10561.Contig9_All	0.3	0	-4.71706	0.000224173	0.000238209
CL10564.Contig1_All	0.36	0.056	-2.67663	5.74294e-05	5.68256e-05
CL10564.Contig2_All	5.673	2.223	-1.34968	1.56345e-48	3.09569e-49
CL10564.Contig3_All	4.096	1.813	-1.17142	4.11744e-62	6.46161e-63
CL10566.Contig1_All	0.533	0.256	-1.05338	4.25831e-05	4.15235e-05
CL10566.Contig2_All	0.733	8.103	3.45408	2.06589e-201	1.04693e-202
CL10567.Contig3_All	1.436	0.41	-1.81242	5.38332e-19	2.26771e-19
CL10569.Contig1_All	3.473	0.016	-7.7335	7.4945e-91	8.29514e-92
CL10569.Contig3_All	0	0.333	6.56501	1.52538e-12	8.5849e-13
CL1057.Contig2_All	4.99	2.346	-1.11339	1.91141e-19	7.91311e-20
CL10571.Contig1_All	1.803	0.45	-2.02395	0.000335096	0.000364133
CL10571.Contig2_All	0.616	0.056	-3.46641	0.000667054	0.000756457
CL10571.Contig3_All	0.536	0.073	-2.8744	3.03587e-05	2.91401e-05
CL10572.Contig2_All	0.853	0.343	-1.33044	3.39825e-08	2.51543e-08
CL10577.Contig1_All	0.266	0.613	1.19895	3.91376e-05	3.80299e-05
CL10578.Contig2_All	0.343	0.823	1.24129	2.02087e-05	1.90452e-05
CL10579.Contig1_All	0	1.106	6.27842	1.21366e-10	7.61899e-11
CL1058.Contig1_All	0.286	0.683	1.24937	3.27828e-06	2.86107e-06
CL10584.Contig1_All	4.386	1.59	-1.45381	5.29088e-58	8.85631e-59
CL10584.Contig3_All	0.43	0.013	-4.93018	6.29157e-19	2.65814e-19
CL10584.Contig8_All	0.33	0.02	-3.93413	1.76251e-08	1.27774e-08
CL10585.Contig1_All	0.456	0	-4.81116	0.000134691	0.00013923
CL10586.Contig4_All	0.38	1.396	1.87598	4.60763e-23	1.66756e-23
CL10590.Contig2_All	3.126	1.363	-1.19864	4.76047e-36	1.202e-36
CL10593.Contig1_All	0.42	0.186	-1.20821	0.000184067	0.00019334
CL10598.Contig1_All	0.183	0.646	1.83567	6.71486e-07	5.50872e-07
CL10599.Contig2_All	0.98	0.296	-1.74212	0.000325001	0.000352411
CL106.Contig10_All	3.263	0.963	-1.76605	2.79272e-68	4.03053e-69
CL106.Contig1_All	0.32	1.456	2.19975	1.21997e-62	1.89958e-63
CL106.Contig3_All	0.13	0.533	2.04477	2.75964e-21	1.06131e-21
CL10600.Contig1_All	0	0.116	5.18992	9.21052e-06	8.39406e-06
CL10600.Contig3_All	0.11	0.01	-3.5535	5.8201e-05	5.76328e-05
CL10600.Contig5_All	0.87	0.196	-2.18687	1.82325e-16	8.51032e-17
CL10603.Contig1_All	2.993	1.2	-1.3248	1.85496e-12	1.04878e-12
CL10603.Contig2_All	5.513	2.45	-1.17696	5.11488e-22	1.91837e-22
CL10604.Contig2_All	1.52	0.7	-1.11554	3.22212e-07	2.57624e-07
CL10605.Contig2_All	2.306	0.856	-1.4322	1.65289e-23	5.89448e-24
CL10607.Contig1_All	0.506	0.096	-2.40533	7.19148e-09	5.07135e-09
CL10608.Contig2_All	12.123	5.833	-1.05492	1.30129e-68	1.87009e-69
CL10608.Contig4_All	3.88	1.553	-1.3215	6.1075e-38	1.4779e-38
CL1061.Contig1_All	0	0.296	5.34881	2.72842e-06	2.36501e-06
CL10610.Contig1_All	14.61	5.456	-1.43261	8.04532e-91	8.91117e-92
CL10610.Contig2_All	0.32	2.526	2.98574	2.89835e-98	2.9966e-99
CL10611.Contig1_All	0.54	0.18	-1.59574	0.00013702	0.00014174
CL10612.Contig2_All	0	0.163	4.5806	0.000368964	0.000403385
CL10612.Contig3_All	0.306	3.263	3.40628	4.78783e-43	1.04415e-43
CL10612.Contig4_All	1.55	3.65	1.2456	9.56091e-16	4.60595e-16
CL10614.Contig4_All	0.03	0.39	3.67628	2.73394e-07	2.17359e-07
CL10614.Contig5_All	0	0.45	7.08578	6.48975e-17	2.97032e-17
CL10614.Contig6_All	0	0.49	5.37738	2.16656e-06	1.85889e-06
CL10615.Contig1_All	0.873	0.146	-2.56982	4.69422e-17	2.13729e-17
CL10615.Contig2_All	0.933	4.45	2.24498	8.79435e-89	9.9633e-90
CL10616.Contig1_All	2.013	0.133	-3.91789	2.50621e-25	8.41943e-26
CL10618.Contig1_All	0.246	0	-4.9183	7.26152e-05	7.2677e-05
CL10618.Contig2_All	0.363	0	-5.90992	2.0651e-08	1.50494e-08
CL10618.Contig3_All	0.266	0	-5.2262	9.55343e-06	8.7181e-06
CL10619.Contig1_All	1.363	0.026	-5.83815	1.16959e-54	2.06455e-55
CL10620.Contig2_All	0	0.363	5.03715	2.66451e-05	2.54486e-05
CL10621.Contig2_All	1.706	0.186	-3.2001	1.11212e-74	1.47183e-75
CL10623.Contig1_All	1.4	0	-7.40264	1.01331e-19	4.14972e-20
CL10623.Contig2_All	0.913	0.306	-1.57218	3.38094e-07	2.70723e-07
CL10623.Contig3_All	1.61	0.366	-2.15005	2.51733e-16	1.18371e-16
CL10625.Contig1_All	0	0.14	4.92367	5.51186e-05	5.44258e-05
CL10626.Contig1_All	0.083	0.553	2.79179	8.27198e-11	5.1432e-11
CL1063.Contig2_All	0.473	0.216	-1.11524	9.27828e-05	9.39767e-05
CL10631.Contig2_All	0.206	1.2	2.54146	5.44131e-13	2.9885e-13
CL10632.Contig1_All	0.176	0	-5.66994	2.38749e-07	1.88928e-07
CL10632.Contig2_All	0.443	0	-4.75279	0.000185463	0.000194968
CL10632.Contig3_All	0.23	0	-5.40035	2.52904e-06	2.18289e-06
CL10632.Contig4_All	0.426	0	-5.88145	2.8132e-08	2.07052e-08
CL10632.Contig5_All	1.366	0	-8.24641	8.48003e-32	2.37481e-32
CL10632.Contig6_All	0.373	0	-5.98742	8.66432e-09	6.14389e-09
CL10632.Contig7_All	0.3	0	-5.5049	1.06093e-06	8.84892e-07
CL10632.Contig8_All	0.893	0	-7.45561	2.52332e-20	1.00883e-20
CL10633.Contig1_All	2.456	0.32	-2.9435	3.09939e-20	1.24478e-20
CL10633.Contig2_All	2.21	0.533	-2.05006	7.58895e-11	4.70877e-11
CL10634.Contig1_All	0.12	0.683	2.48538	1.19984e-07	9.26365e-08
CL10634.Contig2_All	0	0.273	4.52087	0.000492625	0.000548699
CL10636.Contig3_All	3.563	0.946	-1.90337	4.22839e-48	8.41752e-49
CL10636.Contig6_All	0.616	0.22	-1.48328	6.06453e-08	4.57714e-08
CL10637.Contig1_All	0.176	4.993	4.8372	2.67826e-66	3.96273e-67
CL10637.Contig2_All	0.6	42.536	6.13616	0	0
CL10639.Contig2_All	4.166	1.73	-1.27588	4.13042e-30	1.20962e-30
CL1064.Contig4_All	0.51	0.11	-2.2124	0.000572954	0.000643516
CL10640.Contig1_All	1.036	0.116	-3.16035	2.78606e-13	1.50639e-13
CL10642.Contig1_All	0.366	0.09	-2.00709	1.06262e-06	8.86388e-07
CL10643.Contig1_All	0	1.15	5.54146	5.27893e-07	4.29514e-07
CL10643.Contig3_All	0	0.646	5.20442	8.28408e-06	7.5147e-06
CL10645.Contig1_All	0.953	0.04	-4.55148	2.83709e-28	8.74204e-29
CL10647.Contig1_All	0.436	0.166	-1.42123	1.74201e-06	1.48189e-06
CL10648.Contig1_All	0.06	0.846	3.79541	3.40495e-14	1.76119e-14
CL1065.Contig1_All	0.15	1.17	2.9635	2.43112e-53	4.39952e-54
CL10654.Contig2_All	0.38	1.5	1.9807	3.6365e-56	6.26532e-57
CL10655.Contig1_All	0.67	0.183	-1.878	2.38347e-11	1.43395e-11
CL10659.Contig1_All	2.51	0.763	-1.72265	1.18976e-24	4.08228e-25
CL10660.Contig2_All	0.15	1.216	3.01539	1.46779e-05	1.36419e-05
CL10662.Contig2_All	7.74	3.766	-1.05494	2.50473e-67	3.66143e-68
CL10663.Contig1_All	1.416	0.366	-1.9093	2.10458e-12	1.19395e-12
CL10663.Contig3_All	1.863	0.79	-1.25349	3.11504e-09	2.14271e-09
CL10665.Contig4_All	1.23	3.713	1.59655	6.89506e-31	1.97592e-31
CL10667.Contig1_All	0.803	0.196	-2.00433	6.72319e-09	4.73155e-09
CL1067.Contig10_All	0.323	0.046	-2.7942	0.000720856	0.000821188
CL1067.Contig11_All	0	0.06	4.41724	0.000795111	0.000911641
CL1067.Contig13_All	0.483	0.176	-1.47493	0.000267886	0.00028754
CL1067.Contig17_All	0.186	0.026	-2.82413	4.02576e-06	3.54104e-06
CL1067.Contig18_All	0	0.096	5.74414	7.51587e-08	5.71145e-08
CL1067.Contig20_All	0.37	0	-8.335	2.02687e-33	5.45628e-34
CL1067.Contig21_All	0.086	0	-4.83844	0.000115506	0.000118462
CL1067.Contig24_All	0.016	0.603	5.29445	1.99467e-28	6.11156e-29
CL1067.Contig26_All	1.62	0.15	-3.41701	6.28358e-47	1.27584e-47
CL1067.Contig28_All	0.543	0.056	-3.25716	3.29818e-40	7.61329e-41
CL1067.Contig30_All	0.316	0.096	-1.71949	1.41165e-06	1.19048e-06
CL1067.Contig31_All	2.113	0.353	-2.60263	2.09046e-18	9.013e-19
CL1067.Contig32_All	0.03	0.093	1.67983	0.000383074	0.000419667
CL1067.Contig35_All	0.39	0.153	-1.34688	1.68651e-10	1.06851e-10
CL1067.Contig4_All	0.013	0.183	3.74651	1.29214e-08	9.28137e-09
CL1067.Contig5_All	0.463	0	-6.46574	1.53423e-11	9.12899e-12
CL1067.Contig9_All	0	0.403	7.44257	9.57605e-21	3.76361e-21
CL1068.Contig2_All	0.1	0.023	-2.12762	0.000494151	0.000550458
CL10680.Contig1_All	38.43	0.106	-8.50168	0	0
CL10680.Contig2_All	0.526	0.25	-1.06432	0.00019936	0.000210464
CL10680.Contig3_All	0.096	0.6	2.66305	5.17944e-10	3.38356e-10
CL10680.Contig4_All	0.65	2.21	1.768	1.24255e-20	4.90416e-21
CL10680.Contig9_All	0.023	19.773	9.65665	0	0
CL10685.Contig1_All	0.523	0.073	-2.8785	2.58042e-06	2.22897e-06
CL10685.Contig2_All	0.896	0.113	-3.00692	2.159e-10	1.37912e-10
CL10688.Contig2_All	4.87	1.75	-1.48035	1.2934e-59	2.11157e-60
CL10689.Contig1_All	1.156	0.093	-3.67471	8.81542e-18	3.89782e-18
CL1069.Contig10_All	0.576	0.136	-2.09602	5.88854e-13	3.24007e-13
CL1069.Contig3_All	0.366	0.046	-2.98542	5.00542e-08	3.75335e-08
CL1069.Contig4_All	0.163	0	-5.96855	1.07464e-08	7.67001e-09
CL1069.Contig7_All	0.14	0	-5.55383	6.92364e-07	5.68648e-07
CL1069.Contig9_All	13.766	6.863	-1.0009	2.26563e-83	2.71276e-84
CL10693.Contig2_All	0	1.88	8.68312	8.63965e-42	1.92721e-42
CL10695.Contig2_All	0.486	0	-5.50294	1.07871e-06	9.00514e-07
CL10697.Contig2_All	6.166	2.803	-1.14612	2.32229e-47	4.68772e-48
CL10697.Contig3_All	0.49	1.37	1.48851	5.60166e-14	2.92821e-14
CL10697.Contig7_All	1.326	0.623	-1.08088	7.3273e-11	4.54179e-11
CL10697.Contig8_All	3.78	0.913	-2.05988	2.93203e-66	4.34169e-67
CL10699.Contig4_All	4.513	1.566	-1.53851	2.63158e-53	4.76489e-54
CL10699.Contig6_All	0.35	0.07	-2.36543	0.000365625	0.000399475
CL10699.Contig7_All	0.12	0.31	1.382	0.000147902	0.000153675
CL107.Contig10_All	0.94	0.313	-1.57908	7.23337e-09	5.10203e-09
CL107.Contig11_All	0.623	0.206	-1.61033	1.29143e-05	1.19362e-05
CL107.Contig14_All	0.85	0.05	-4.13899	2.82349e-21	1.08637e-21
CL107.Contig15_All	0.203	0.046	-2.12667	1.38499e-05	1.28354e-05
CL107.Contig18_All	0.266	0.013	-4.23728	1.18823e-14	6.01949e-15
CL107.Contig19_All	1.456	0.406	-1.86912	2.44118e-09	1.66572e-09
CL107.Contig20_All	0.116	0	-4.74505	0.000193361	0.000203691
CL107.Contig22_All	1.05	0.456	-1.22704	9.66054e-06	8.8208e-06
CL107.Contig23_All	0.193	0	-6.29219	1.87974e-10	1.19513e-10
CL107.Contig24_All	2.18	0.813	-1.42262	1.07074e-16	4.94494e-17
CL107.Contig25_All	0.2	0	-6.20781	5.82392e-10	3.81643e-10
CL107.Contig26_All	0.103	0	-5.32223	4.67729e-06	4.13556e-06
CL107.Contig28_All	0	0.066	4.49503	0.000557148	0.000624652
CL107.Contig32_All	0.546	0.036	-3.88749	3.48408e-05	3.36667e-05
CL107.Contig5_All	0.756	0.033	-4.50844	8.71879e-07	7.22043e-07
CL107.Contig7_All	0.86	0.146	-2.58042	5.63796e-13	3.09851e-13
CL10700.Contig2_All	1.296	0.64	-1.01534	2.2823e-51	4.28313e-52
CL10704.Contig1_All	0	5.066	8.45275	9.572e-37	2.38056e-37
CL10704.Contig2_All	25.82	2.353	-3.46612	1.04083e-176	6.02139e-178
CL10704.Contig5_All	0	0.363	6.17101	5.22788e-10	3.41561e-10
CL10704.Contig7_All	0	7.436	10.5651	3.52394e-116	3.08132e-117
CL10704.Contig8_All	6.083	1.533	-1.9964	1.27442e-67	1.8549e-68
CL10705.Contig10_All	0	0.723	5.04396	2.54783e-05	2.42738e-05
CL10707.Contig1_All	0.09	0.5	2.52127	1.05011e-16	4.84882e-17
CL10709.Contig2_All	1.483	0.723	-1.03213	2.77803e-08	2.04348e-08
CL10711.Contig4_All	0	1.476	5.41593	1.57463e-06	1.33446e-06
CL10711.Contig5_All	0	0.99	5.34881	2.72842e-06	2.36501e-06
CL10712.Contig1_All	0.44	0.01	-5.23451	4.3526e-10	2.83137e-10
CL10714.Contig1_All	0.736	0.356	-1.06718	4.11844e-07	3.32032e-07
CL10715.Contig1_All	4.526	0.513	-3.16229	5.08006e-60	8.24136e-61
CL10715.Contig2_All	0	0.773	6.78381	3.19196e-14	1.64926e-14
CL10716.Contig3_All	36.243	17.17	-1.08601	6.2885e-296	2.11171e-297
CL10718.Contig5_All	0.256	0.113	-1.16197	0.000101256	0.000103045
CL10719.Contig2_All	0.18	0.906	2.31106	4.38164e-05	4.27729e-05
CL1072.Contig2_All	16.07	7.03	-1.19677	5.73394e-237	2.43887e-238
CL10722.Contig2_All	0.396	1.723	2.12724	5.53006e-20	2.24318e-20
CL10722.Contig3_All	1.25	2.556	1.01957	1.16663e-11	6.89581e-12
CL10723.Contig1_All	0.66	0	-8.06565	1.01159e-28	3.07406e-29
CL10723.Contig2_All	0.556	0.153	-1.85876	6.29199e-09	4.42001e-09
CL10725.Contig1_All	7.286	3.563	-1.0287	7.61464e-60	1.23818e-60
CL10726.Contig1_All	4.606	0.43	-3.43198	1.90416e-182	1.06282e-183
CL10726.Contig2_All	4.216	1.413	-1.57798	1.33675e-70	1.86556e-71
CL10726.Contig4_All	4.356	1.593	-1.46469	2.0299e-56	3.47805e-57
CL10728.Contig1_All	0.77	0.163	-2.21059	4.3809e-09	3.04217e-09
CL10729.Contig1_All	4.85	2.153	-1.1759	1.09256e-16	5.04744e-17
CL10731.Contig1_All	0.393	2.72	2.7917	3.97469e-103	3.92402e-104
CL10731.Contig2_All	1.576	0.53	-1.58681	1.90683e-16	8.90874e-17
CL10731.Contig4_All	4.136	1.006	-2.03602	1.61111e-113	1.44696e-114
CL10737.Contig1_All	0.52	0.123	-2.08303	1.39302e-05	1.29137e-05
CL1074.Contig2_All	1.17	2.606	1.16112	1.09851e-17	4.87364e-18
CL1074.Contig5_All	0.116	1.026	3.1666	7.62875e-29	2.31087e-29
CL1074.Contig6_All	6.966	15.12	1.12559	5.07459e-98	5.25664e-99
CL10741.Contig2_All	3.356	6.833	1.03515	1.25338e-26	4.05878e-27
CL10742.Contig1_All	0.17	0.666	1.9565	7.59335e-06	6.85751e-06
CL10744.Contig3_All	1.02	6.163	2.60422	1.48381e-36	3.70344e-37
CL10745.Contig1_All	2.793	0	-8.41096	7.15579e-35	1.85602e-35
CL10745.Contig2_All	4.663	0	-9.40053	2.78839e-60	4.50155e-61
CL10749.Contig2_All	1.446	0.1	-3.85055	1.00082e-30	2.8821e-31
CL10750.Contig1_All	0.12	0.366	1.62133	2.26287e-09	1.54083e-09
CL10753.Contig1_All	4.636	1.156	-2.02118	7.85683e-66	1.17057e-66
CL10754.Contig2_All	0	1.443	10.0324	1.93221e-87	2.21806e-88
CL10755.Contig1_All	0.1	1.6	4.01087	7.48039e-11	4.63949e-11
CL10756.Contig2_All	1.686	0.78	-1.13336	2.95152e-23	1.06242e-23
CL10757.Contig2_All	0.39	0.136	-1.49276	0.000252025	0.000269673
CL10758.Contig1_All	0.38	0.036	-3.38582	2.39716e-11	1.44232e-11
CL10758.Contig3_All	0.186	0	-5.99677	7.78023e-09	5.49976e-09
CL10758.Contig4_All	3.906	1.693	-1.21495	2.65968e-24	9.23675e-25
CL1076.Contig3_All	0.5	1.34	1.41827	0.000144467	0.000149946
CL10760.Contig1_All	0	0.683	6.14513	7.33709e-10	4.836e-10
CL10760.Contig2_All	0	1.096	6.5573	1.73297e-12	9.78166e-13
CL10762.Contig2_All	7.92	0.583	-3.75272	3.83482e-144	2.71041e-145
CL10763.Contig1_All	30.046	13.33	-1.1789	3.4246e-294	1.15879e-295
CL10763.Contig2_All	11.84	3.586	-1.72616	5.69105e-99	5.84572e-100
CL10764.Contig1_All	2.92	0.276	-3.42433	4.53413e-25	1.53495e-25
CL10764.Contig2_All	0.023	2.713	6.93378	1.63924e-29	4.87124e-30
CL10765.Contig4_All	1.396	0.246	-2.50506	3.86119e-31	1.09864e-31
CL10771.Contig1_All	1.58	0	-7.04215	4.73012e-16	2.25301e-16
CL10771.Contig2_All	1.206	0	-6.68909	4.10606e-13	2.24046e-13
CL10775.Contig1_All	2.456	1.09	-1.17669	3.33919e-10	2.15577e-10
CL1078.Contig2_All	0.373	0	-5.26538	7.17377e-06	6.46413e-06
CL1078.Contig3_All	0.526	0	-5.81169	5.87024e-08	4.42603e-08
CL10780.Contig3_All	0	1.003	7.29635	4.39887e-19	1.84632e-19
CL10781.Contig1_All	0.56	0.243	-1.19291	5.48643e-07	4.46907e-07
CL10782.Contig1_All	6.556	0.06	-6.77752	1.09584e-109	1.02058e-110
CL10783.Contig2_All	0	0.59	6.60554	7.72881e-13	4.28198e-13
CL10785.Contig1_All	0.396	1.643	2.05233	1.20172e-19	4.93632e-20
CL10785.Contig2_All	2.456	1.206	-1.04421	1.81446e-10	1.15219e-10
CL1079.Contig10_All	1.546	0.353	-2.15275	1.09633e-29	3.24512e-30
CL1079.Contig13_All	5.42	0.49	-3.4874	3.63413e-156	2.38038e-157
CL1079.Contig2_All	5.326	2.383	-1.16141	7.86705e-41	1.79421e-41
CL10791.Contig2_All	0.693	0.216	-1.6682	7.60775e-08	5.78322e-08
CL10793.Contig3_All	0.206	0.62	1.55978	0.000191489	0.000201628
CL10794.Contig10_All	0.73	0.163	-2.13372	5.216e-18	2.2861e-18
CL10794.Contig11_All	0	0.533	7.30203	3.81363e-19	1.59608e-19
CL10794.Contig13_All	1.526	0.166	-3.19275	3.13205e-53	5.67848e-54
CL10794.Contig14_All	1.786	0.73	-1.28148	9.07068e-19	3.8565e-19
CL10794.Contig16_All	0.22	0.053	-2.03948	4.07316e-06	3.58378e-06
CL10794.Contig17_All	0.146	0	-5.78389	7.80854e-08	5.93987e-08
CL10794.Contig20_All	0.113	0.03	-2.02339	0.000281835	0.000303304
CL10794.Contig21_All	0.036	0.253	2.72878	1.15673e-09	7.72181e-10
CL10794.Contig25_All	0.823	0.306	-1.42798	3.86552e-09	2.67405e-09
CL10794.Contig28_All	1.053	0.156	-2.7756	2.03686e-34	5.34668e-35
CL10794.Contig29_All	0.046	0	-5.00049	4.39004e-05	4.28584e-05
CL10794.Contig35_All	0.453	0.153	-1.54565	2.02009e-08	1.47106e-08
CL10794.Contig3_All	0.186	0.08	-1.25501	0.000174108	0.000182347
CL10794.Contig40_All	0.943	0.276	-1.7642	8.91224e-16	4.28781e-16
CL10794.Contig4_All	1.573	0.223	-2.83611	5.18538e-52	9.59595e-53
CL10794.Contig5_All	0	0.36	6.90089	3.27338e-15	1.61427e-15
CL10794.Contig7_All	0.12	0.036	-1.75115	0.000571492	0.000641762
CL10795.Contig2_All	27.596	8.653	-1.68411	3.32328e-249	1.34784e-250
CL10796.Contig2_All	2.043	0.733	-1.48718	2.32951e-29	6.9524e-30
CL10796.Contig3_All	3.363	0.93	-1.86793	2.10817e-60	3.39424e-61
CL10797.Contig1_All	0.1	0.42	2.03601	5.10012e-05	5.01717e-05
CL10797.Contig3_All	0.1	0.666	2.76078	2.30871e-18	9.9709e-19
CL10797.Contig4_All	0.69	0.236	-1.54044	3.80633e-09	2.63235e-09
CL108.Contig10_All	1.843	0.42	-2.14736	2.35275e-39	5.51603e-40
CL108.Contig11_All	0.406	3.003	2.88907	2.79003e-85	3.27448e-86
CL108.Contig12_All	0.32	0	-6.60146	1.79638e-12	1.01492e-12
CL108.Contig13_All	4.983	0.85	-2.57776	6.3147e-123	5.22075e-124
CL108.Contig15_All	0	0.256	6.73076	8.52206e-14	4.49963e-14
CL108.Contig16_All	0.006	0.11	3.82396	2.05042e-05	1.93371e-05
CL108.Contig17_All	0.026	0.126	2.28378	0.000461636	0.000512148
CL108.Contig18_All	0.973	0.026	-5.04238	2.01723e-16	9.43686e-17
CL108.Contig20_All	0.023	0.246	3.42579	2.17726e-14	1.1159e-14
CL108.Contig23_All	0.03	0.51	4.06712	3.69722e-23	1.33398e-23
CL108.Contig25_All	0.28	0.006	-5.75913	1.37554e-22	5.05764e-23
CL108.Contig26_All	0.48	0.19	-1.3518	2.45124e-06	2.1136e-06
CL108.Contig27_All	0.136	0.016	-3.03649	5.32935e-06	4.74244e-06
CL108.Contig28_All	0	0.123	4.54146	0.000446304	0.000494124
CL108.Contig29_All	0.806	0.183	-2.16435	1.91282e-18	8.23618e-19
CL108.Contig2_All	0.033	0	-4.46034	0.000776932	0.000889124
CL108.Contig31_All	0	0.09	5.07668	2.04534e-05	1.92863e-05
CL108.Contig32_All	0.443	0.113	-1.95914	6.84923e-08	5.19199e-08
CL108.Contig33_All	0.496	0.106	-2.22879	2.31021e-07	1.82648e-07
CL108.Contig34_All	0.186	0.02	-3.29489	3.32618e-07	2.6618e-07
CL108.Contig35_All	1.44	0.576	-1.32089	1.58751e-17	7.08867e-18
CL108.Contig36_All	0.413	0.103	-2.03754	4.73882e-09	3.30158e-09
CL108.Contig38_All	0	0.25	6.53815	2.3697e-12	1.34946e-12
CL108.Contig39_All	0	0.576	7.82155	9.68043e-26	3.21285e-26
CL108.Contig41_All	0.206	0.04	-2.36412	4.74254e-10	3.09139e-10
CL108.Contig42_All	1.903	0.85	-1.18447	3.33819e-25	1.12507e-25
CL108.Contig43_All	0.436	0.14	-1.65046	4.72299e-07	3.82657e-07
CL108.Contig44_All	0.246	0.063	-1.95375	2.65734e-08	1.95213e-08
CL108.Contig45_All	5.97	2.756	-1.1127	2.92477e-179	1.6637e-180
CL108.Contig47_All	0.826	0.08	-3.36778	2.70619e-31	7.67169e-32
CL108.Contig4_All	25.363	0.063	-8.65647	0	0
CL108.Contig51_All	0.293	0.106	-1.44855	7.93916e-13	4.40103e-13
CL108.Contig52_All	1.053	0.313	-1.73679	6.08235e-32	1.69578e-32
CL108.Contig58_All	0.533	0.23	-1.23177	0.000201062	0.000212376
CL108.Contig59_All	17.476	0.116	-7.22321	0	0
CL108.Contig60_All	0.853	0.113	-2.93305	4.61365e-19	1.93793e-19
CL108.Contig61_All	0.286	0.033	-3.15536	1.01175e-08	7.20811e-09
CL108.Contig64_All	7.913	0	-11.6789	1.09451e-201	5.54231e-203
CL108.Contig65_All	20.523	2.973	-2.7803	0	0
CL108.Contig66_All	0.536	0.13	-2.01677	1.83759e-11	1.09881e-11
CL108.Contig68_All	0.023	0.266	3.48116	2.61597e-17	1.17761e-17
CL108.Contig6_All	1.98	0.756	-1.39029	1.44301e-42	3.17266e-43
CL108.Contig7_All	0.14	0.01	-3.87293	1.49175e-05	1.38734e-05
CL108.Contig8_All	0.596	0.13	-2.19853	1.30382e-07	1.00982e-07
CL1080.Contig3_All	1.4	0.24	-2.52863	5.44526e-23	1.97502e-23
CL1080.Contig4_All	1.523	0.48	-1.67926	1.42132e-11	8.43914e-12
CL1080.Contig5_All	1.463	0.22	-2.73088	4.86165e-22	1.82205e-22
CL1080.Contig6_All	1.593	0.65	-1.28929	4.62026e-10	3.01041e-10
CL1080.Contig7_All	6.443	2.07	-1.64559	2.85974e-52	5.26618e-53
CL1080.Contig8_All	0.536	0	-6.85137	2.16972e-14	1.1119e-14
CL1080.Contig9_All	0.37	0.166	-1.165	0.00092454	0.00107031
CL10802.Contig1_All	7.473	2.393	-1.66742	5.89062e-61	9.41197e-62
CL10802.Contig2_All	0	2.993	9.47464	1.20124e-64	1.81938e-65
CL10803.Contig3_All	0.076	0.73	3.22249	2.0255e-07	1.59526e-07
CL10804.Contig1_All	0.34	0.146	-1.20627	4.55528e-05	4.45868e-05
CL10806.Contig2_All	0.14	0.596	2.0957	5.66411e-05	5.5993e-05
CL1081.Contig1_All	0	0.603	5.01048	3.17854e-05	3.05717e-05
CL10812.Contig1_All	9.806	1.193	-3.05136	2.08619e-74	2.76922e-75
CL10812.Contig2_All	1.15	2.573	1.16692	8.09193e-07	6.68307e-07
CL10815.Contig2_All	1.733	0.803	-1.11588	1.53799e-11	9.15165e-12
CL10817.Contig2_All	1.38	0.25	-2.50091	7.82808e-12	4.58066e-12
CL10817.Contig3_All	5.343	1.066	-2.3423	2.71663e-61	4.32128e-62
CL10821.Contig2_All	0.62	1.313	1.08721	9.43492e-05	9.56435e-05
CL10821.Contig5_All	0.526	0	-6.21383	5.38227e-10	3.51946e-10
CL10823.Contig1_All	0.576	0.153	-1.92775	8.82663e-07	7.312e-07
CL10825.Contig1_All	0.083	0	-5.93638	1.54232e-08	1.11339e-08
CL10825.Contig2_All	0.326	0.81	1.31824	1.33136e-18	5.69356e-19
CL10826.Contig1_All	0.906	0.256	-1.84702	8.76286e-09	6.21568e-09
CL10830.Contig10_All	5.68	2	-1.49926	8.03447e-63	1.2488e-63
CL10830.Contig2_All	0.51	1.506	1.54087	2.79833e-31	7.93732e-32
CL10830.Contig3_All	0.113	0.016	-2.89141	1.93694e-06	1.65506e-06
CL10831.Contig1_All	2.75	0	-8.45018	1.20245e-35	3.06942e-36
CL10831.Contig2_All	0.083	6.85	6.36205	1.38143e-104	1.3428e-105
CL10834.Contig1_All	0	0.68	6.34916	4.40797e-11	2.69357e-11
CL10834.Contig2_All	0	1.796	6.76076	4.91062e-14	2.56028e-14
CL10834.Contig3_All	0	0.276	4.52453	0.000484077	0.000538642
CL10835.Contig2_All	0.806	0.353	-1.17714	0.000303258	0.000327683
CL10836.Contig1_All	0.903	2.126	1.23344	3.50408e-11	2.12988e-11
CL10836.Contig2_All	0.52	1.206	1.2191	9.2594e-07	7.68607e-07
CL10837.Contig1_All	0	1.08	6.16595	5.58621e-10	3.65746e-10
CL10837.Contig3_All	0.716	0.083	-3.12903	5.68409e-08	4.28068e-08
CL10837.Contig4_All	1.296	0.213	-2.62068	3.15342e-08	2.32872e-08
CL10837.Contig5_All	2.026	0.136	-3.88739	5.2277e-25	1.77326e-25
CL10837.Contig6_All	1.136	0.403	-1.5147	3.14923e-07	2.51596e-07
CL10839.Contig1_All	0.626	0.043	-3.85086	0.00024461	0.000261111
CL1084.Contig1_All	28.92	8.403	-1.79155	7.42899e-302	2.43008e-303
CL1084.Contig2_All	2.123	0.77	-1.48043	1.30845e-15	6.34401e-16
CL10842.Contig3_All	13.43	4.4	-1.62814	8.04492e-73	1.08999e-73
CL10843.Contig4_All	1.166	0.563	-1.03857	3.54756e-05	3.43117e-05
CL10846.Contig1_All	0	1.206	6.80999	1.94257e-14	9.93764e-15
CL10846.Contig3_All	0	0.44	4.58177	0.000366839	0.000400916
CL10847.Contig3_All	1.64	0.746	-1.13259	7.01398e-17	3.21664e-17
CL10849.Contig1_All	0.96	0.103	-3.25042	4.82742e-14	2.51576e-14
CL10849.Contig3_All	0.09	0.396	2.17126	1.48973e-07	1.15911e-07
CL10850.Contig1_All	0.013	1.263	6.87536	1.60692e-55	2.79619e-56
CL10851.Contig1_All	6.126	21.943	1.81718	1.10696e-171	6.5965e-173
CL10851.Contig3_All	15.646	72.363	2.21388	0	0
CL10852.Contig1_All	0	0.153	5.14632	1.26077e-05	1.16413e-05
CL10853.Contig5_All	0.636	0.033	-4.29143	1.22021e-05	1.12504e-05
CL10854.Contig2_All	1.09	2.43	1.15655	1.83095e-07	1.43679e-07
CL10856.Contig2_All	0.273	0.596	1.11474	8.88251e-08	6.78632e-08
CL10857.Contig2_All	1.476	0.426	-1.79074	9.60573e-06	8.76753e-06
CL10857.Contig3_All	3.096	1.483	-1.08532	1.88686e-07	1.48208e-07
CL1086.Contig1_All	52.8	10.186	-2.39121	5.00629e-254	1.99579e-255
CL10860.Contig11_All	0	0.673	6.40441	1.9388e-11	1.16052e-11
CL10860.Contig13_All	1.913	0.38	-2.33813	8.57467e-73	1.16278e-73
CL10860.Contig14_All	4.16	1.47	-1.49742	1.47679e-95	1.56362e-96
CL10860.Contig15_All	2.35	0.61	-1.95443	9.35506e-97	9.809e-98
CL10860.Contig16_All	0.046	1.936	5.32229	1.18364e-110	1.09205e-111
CL10860.Contig17_All	0	0.043	4.77821	0.000129879	0.000133969
CL10860.Contig18_All	0	0.523	7.273	7.87428e-19	3.34037e-19
CL10860.Contig1_All	0	0.086	5.58644	3.49521e-07	2.80205e-07
CL10860.Contig21_All	1.396	0.683	-1.03988	1.17289e-19	4.81627e-20
CL10860.Contig22_All	1.67	0.626	-1.41529	2.2478e-30	6.53437e-31
CL10860.Contig24_All	1.05	0.03	-5.20504	3.73349e-57	6.32912e-58
CL10860.Contig25_All	2.12	0	-9.62565	3.82774e-68	5.53565e-69
CL10860.Contig28_All	0.843	0.286	-1.57032	1.93087e-25	6.46448e-26
CL10860.Contig29_All	0.183	0.086	-1.04554	0.000512665	0.000572286
CL10860.Contig2_All	0.196	0.73	1.88854	1.38929e-24	4.77705e-25
CL10860.Contig32_All	0.366	0.1	-1.88893	1.2773e-18	5.46115e-19
CL10860.Contig34_All	0	0.166	6.80374	2.18938e-14	1.12228e-14
CL10860.Contig36_All	1.996	0.19	-3.39064	1.98522e-51	3.72206e-52
CL10860.Contig37_All	0.71	0.026	-4.74966	4.81314e-20	1.94819e-20
CL10860.Contig39_All	0.303	0.073	-2.05613	1.19097e-12	6.66351e-13
CL10860.Contig41_All	7.326	3.103	-1.24039	1.99006e-246	8.17736e-248
CL10860.Contig42_All	0.01	1.423	7.24604	8.7754e-189	4.7541e-190
CL10860.Contig46_All	0.043	0.6	3.79558	6.12106e-23	2.22388e-23
CL10860.Contig47_All	0	0.956	9.17552	7.04501e-55	1.23746e-55
CL10860.Contig49_All	0.14	0.01	-4.02108	1.30768e-06	1.10014e-06
CL10860.Contig4_All	0.05	0	-4.54048	0.000538492	0.000602554
CL10860.Contig50_All	0.04	0.346	3.04275	5.13449e-39	1.212e-39
CL10860.Contig52_All	0.486	0.12	-2.01236	1.83071e-05	1.71717e-05
CL10860.Contig53_All	0	0.046	4.77002	0.000135972	0.000140606
CL10860.Contig54_All	0.686	0.19	-1.84631	4.19917e-41	9.52045e-42
CL10860.Contig55_All	6.85	0.49	-3.82822	0	0
CL10860.Contig57_All	0.203	0.013	-3.97302	1.18149e-20	4.65918e-21
CL10860.Contig58_All	0.083	0.326	1.99067	5.94953e-07	4.85994e-07
CL10860.Contig59_All	0.2	0.01	-4.14233	3.74871e-20	1.5103e-20
CL10860.Contig60_All	0	0.166	6.19528	3.78437e-10	2.45321e-10
CL10860.Contig61_All	0.62	0.2	-1.63597	8.75176e-25	2.99008e-25
CL10860.Contig62_All	2.073	0.913	-1.17966	1.05947e-18	4.5164e-19
CL10860.Contig63_All	2.05	0.606	-1.77049	1.04138e-52	1.90185e-53
CL10860.Contig64_All	0.68	0.143	-2.27932	1.27809e-27	4.01628e-28
CL10860.Contig67_All	0.123	0.65	2.43057	4.10229e-24	1.43335e-24
CL10860.Contig68_All	0.693	0.173	-1.98937	2.11512e-09	1.43759e-09
CL10860.Contig6_All	0.213	1.223	2.52153	6.22256e-36	1.57597e-36
CL10860.Contig74_All	6.036	2.286	-1.4055	1.3781e-234	5.91336e-236
CL10860.Contig75_All	1.623	0.656	-1.30069	2.75566e-40	6.34955e-41
CL10860.Contig79_All	0.03	1.28	5.46837	6.39578e-203	3.21844e-204
CL10860.Contig7_All	0	0.22	5.98948	5.04486e-09	3.52168e-09
CL10860.Contig80_All	0.36	0.013	-4.6323	6.56849e-41	1.49507e-41
CL10860.Contig81_All	3.096	1.266	-1.28877	2.32963e-57	3.93683e-58
CL10860.Contig84_All	0.426	0.093	-2.18415	3.50551e-31	9.96399e-32
CL10860.Contig86_All	0.2	0.076	-1.35537	2.54541e-08	1.86769e-08
CL10860.Contig87_All	0	0.366	6.53272	2.58922e-12	1.47749e-12
CL10860.Contig88_All	1.136	0.486	-1.23053	5.78799e-15	2.88582e-15
CL10860.Contig8_All	0.013	1.1	6.38195	5.76805e-38	1.39462e-38
CL10860.Contig90_All	0	0.566	6.3471	4.54312e-11	2.77814e-11
CL10860.Contig91_All	0.376	0	-6.91165	6.78416e-15	3.39242e-15
CL10860.Contig93_All	0.07	0.793	3.48144	4.40096e-44	9.41952e-45
CL10860.Contig96_All	0.393	0.896	1.19844	1.91505e-19	7.92856e-20
CL10860.Contig98_All	0.923	0.25	-1.88899	8.72064e-24	3.08166e-24
CL10860.Contig9_All	0.06	0	-4.64044	0.000332144	0.000360753
CL10861.Contig3_All	0.553	0.253	-1.12512	4.4246e-05	4.32159e-05
CL10863.Contig1_All	0.02	92.083	12.2931	0	0
CL10863.Contig2_All	159.946	397.12	1.31282	0	0
CL10863.Contig3_All	0.323	114.933	8.4695	0	0
CL10863.Contig4_All	0.076	0.326	2.12642	0.000420266	0.000462796
CL10863.Contig8_All	53.086	805.12	3.92428	0	0
CL10863.Contig9_All	19.993	43.046	1.10601	5.66271e-201	2.87529e-202
CL10865.Contig2_All	0.523	0.02	-4.82685	4.83935e-09	3.3742e-09
CL10865.Contig3_All	0.783	0.19	-2.0614	6.21843e-05	6.18169e-05
CL10867.Contig2_All	0.466	0.183	-1.35842	0.000452257	0.000501108
CL10869.Contig1_All	1.126	0.026	-5.32891	1.06954e-10	6.69271e-11
CL1087.Contig3_All	0	0.44	6.73786	7.48488e-14	3.9409e-14
CL1087.Contig4_All	0.713	0.123	-2.50458	2.91387e-14	1.50281e-14
CL1087.Contig5_All	3.43	1.136	-1.58718	2.65156e-37	6.51636e-38
CL1087.Contig6_All	0.79	0.15	-2.38086	7.60416e-11	4.71851e-11
CL1087.Contig7_All	1.283	0.21	-2.59767	4.70935e-20	1.90478e-20
CL10871.Contig1_All	0.013	1.286	6.50946	1.24229e-29	3.68183e-30
CL10871.Contig2_All	2.44	0.43	-2.49557	1.49296e-32	4.10133e-33
CL10872.Contig1_All	1.526	0.366	-2.05243	4.2947e-15	2.12813e-15
CL10873.Contig1_All	0.74	0.2	-1.87737	7.83307e-09	5.53819e-09
CL10873.Contig2_All	3.556	0.69	-2.36775	2.86928e-71	3.96579e-72
CL10873.Contig3_All	0.746	1.5	1.01697	9.74998e-11	6.08741e-11
CL1088.Contig2_All	0.02	11.533	9.20289	6.59839e-146	4.6089e-147
CL10880.Contig4_All	0.456	1.31	1.52245	7.35842e-07	6.05647e-07
CL10889.Contig1_All	0.203	1.57	2.95006	5.91505e-13	3.25489e-13
CL10891.Contig15_All	0.186	0	-5.26847	7.01203e-06	6.31158e-06
CL10891.Contig1_All	0	0.246	5.99958	4.47746e-09	3.11268e-09
CL10891.Contig5_All	2.253	1	-1.17186	1.51314e-15	7.35562e-16
CL10893.Contig4_All	0.453	1.206	1.42652	5.30198e-05	5.22591e-05
CL10895.Contig2_All	8.246	2.663	-1.6425	1.15364e-77	1.4732e-78
CL10896.Contig1_All	1.656	0.533	-1.62936	1.22155e-15	5.91327e-16
CL10897.Contig2_All	0.626	0.12	-2.40364	4.3167e-17	1.96216e-17
CL109.Contig3_All	3.04	0	-7.79317	1.2758e-24	4.3823e-25
CL109.Contig4_All	2.526	0.073	-5.14348	6.37118e-29	1.92515e-29
CL109.Contig5_All	0.263	0	-4.7583	0.000180096	0.00018897
CL109.Contig6_All	1.883	0.103	-4.20998	2.73264e-23	9.82391e-24
CL109.Contig7_All	1.313	0	-7.45713	2.42243e-20	9.68014e-21
CL10903.Contig2_All	0.403	1.1	1.45293	1.28338e-17	5.70906e-18
CL10903.Contig3_All	1.34	0.436	-1.63973	5.86055e-23	2.12727e-23
CL10904.Contig2_All	1.836	0.693	-1.40991	5.65508e-06	5.04481e-06
CL10905.Contig2_All	1.16	0.42	-1.4838	8.66591e-17	3.98792e-17
CL10905.Contig3_All	1.446	3.39	1.2276	4.88855e-26	1.60961e-26
CL10905.Contig5_All	0.9	2.446	1.43891	2.63689e-25	8.86155e-26
CL10906.Contig1_All	0	1.076	6.65277	3.43279e-13	1.86509e-13
CL10906.Contig2_All	0	0.756	6.79318	2.67566e-14	1.37699e-14
CL10908.Contig3_All	0.403	1.113	1.47483	1.58875e-07	1.23957e-07
CL1091.Contig1_All	0.58	0	-5.62847	3.52165e-07	2.82498e-07
CL10910.Contig4_All	2.516	0.78	-1.70517	1.68016e-54	2.97478e-55
CL10910.Contig5_All	0.633	2.53	2.01053	5.36322e-70	7.55272e-71
CL10910.Contig6_All	2.28	1.073	-1.10889	1.13831e-23	4.0396e-24
CL10912.Contig2_All	0.693	0	-7.72312	1.15847e-23	4.11254e-24
CL10913.Contig1_All	1.796	885.15	8.94929	0	0
CL10913.Contig5_All	19.373	0.973	-4.32627	1.77704e-297	5.9217e-299
CL10914.Contig1_All	0.493	0.076	-2.68736	5.49052e-09	3.84277e-09
CL10914.Contig3_All	0.673	0.04	-4.13097	4.03935e-05	3.93117e-05
CL10916.Contig1_All	13.816	30.556	1.14128	8.08885e-77	1.0451e-77
CL10917.Contig1_All	0	4.486	10.4395	1.08387e-108	1.01714e-109
CL10918.Contig2_All	0.253	0	-4.62847	0.000352377	0.000384255
CL10919.Contig2_All	16.123	0.826	-4.28333	3.49035e-298	1.16035e-299
CL10919.Contig4_All	0.096	21.21	7.77794	0	0
CL10919.Contig6_All	0.3	0	-6.30842	1.50386e-10	9.49784e-11
CL10919.Contig7_All	0.586	0	-7.5984	4.81565e-22	1.80424e-22
CL10919.Contig8_All	5.41	47.013	3.11442	0	0
CL1092.Contig4_All	0	0.066	4.53423	0.000462117	0.000512727
CL10920.Contig10_All	0.08	1.19	3.84114	3.43913e-24	1.19899e-24
CL10920.Contig13_All	0.906	0	-7.20921	1.1665e-17	5.18106e-18
CL10920.Contig14_All	0.316	0	-5.79786	6.76554e-08	5.12681e-08
CL10920.Contig15_All	0.936	0	-7.46506	1.96032e-20	7.80331e-21
CL10920.Contig1_All	0.686	0.13	-2.42928	4.54364e-13	2.48408e-13
CL10920.Contig4_All	1.536	0.526	-1.5323	5.8975e-16	2.81733e-16
CL10920.Contig5_All	0	0.146	5.13601	1.35672e-05	1.25619e-05
CL10920.Contig8_All	0.55	0.246	-1.14672	5.40252e-05	5.32896e-05
CL10923.Contig1_All	4.993	11.863	1.21782	8.48164e-38	2.05826e-38
CL10924.Contig1_All	0.123	0.35	1.51299	6.07763e-05	6.03524e-05
CL10926.Contig1_All	0.353	7.656	4.4446	6.30014e-79	7.92453e-80
CL1093.Contig14_All	2.696	0.693	-1.96371	1.19316e-77	1.52415e-78
CL1093.Contig4_All	0.49	0.063	-3.004	5.55978e-15	2.76984e-15
CL1093.Contig8_All	0.056	0	-4.499	0.00065212	0.000738761
CL1093.Contig9_All	0.023	0.123	2.53247	1.70464e-06	1.44875e-06
CL10931.Contig1_All	0	10.69	10.8356	5.14364e-134	3.91708e-135
CL10932.Contig1_All	0.806	0.22	-1.87155	2.34208e-06	2.01527e-06
CL10932.Contig2_All	0.99	0.44	-1.18027	1.7976e-05	1.68444e-05
CL10933.Contig1_All	1.75	0.393	-2.1796	3.41499e-10	2.20728e-10
CL10933.Contig2_All	28.113	10.293	-1.4747	4.5317e-77	5.83358e-78
CL10936.Contig1_All	2.306	5.23	1.17879	1.31599e-26	4.26467e-27
CL10938.Contig1_All	0.783	0.216	-1.85022	3.35337e-11	2.03641e-11
CL10939.Contig2_All	5.276	2.17	-1.28157	9.88019e-42	2.20706e-42
CL10940.Contig1_All	0	0.33	7.40655	2.52867e-20	1.01102e-20
CL10940.Contig3_All	1.88	0.876	-1.10554	1.08109e-21	4.10086e-22
CL10941.Contig1_All	0.376	1.393	1.88938	1.86561e-09	1.2634e-09
CL10944.Contig2_All	0.753	0	-5.36543	3.33755e-06	2.91524e-06
CL10946.Contig2_All	25.026	5.656	-2.14729	0	0
CL10946.Contig3_All	0	11.743	10.7434	1.17016e-127	9.32289e-129
CL10947.Contig1_All	0.403	0.98	1.27866	6.17095e-08	4.66307e-08
CL10947.Contig2_All	0.056	1.09	4.29923	2.01158e-28	6.16456e-29
CL10947.Contig4_All	0.216	0.61	1.48167	9.14128e-05	9.25169e-05
CL10947.Contig5_All	0	0.73	7.42051	1.74015e-20	6.90938e-21
CL10949.Contig2_All	0.11	2.903	4.69796	6.22294e-49	1.22098e-49
CL1095.Contig2_All	0.16	4.146	4.73396	1.23563e-123	1.01693e-124
CL1095.Contig4_All	4.793	2.16	-1.15935	3.25362e-38	7.82811e-39
CL10950.Contig2_All	1.666	0.7	-1.24785	6.2712e-08	4.74093e-08
CL10952.Contig2_All	0.7	0.163	-2.08839	1.36924e-12	7.68419e-13
CL10953.Contig2_All	8.396	3.356	-1.34172	1.82838e-102	1.81447e-103
CL10954.Contig2_All	9.446	4.313	-1.14042	1.2979e-41	2.90773e-42
CL10955.Contig3_All	0.286	0.75	1.37594	2.88419e-07	2.29692e-07
CL10956.Contig1_All	3.596	0.88	-2.01649	1.74366e-118	1.50259e-119
CL10956.Contig2_All	0.153	6.81	5.47172	0	0
CL10956.Contig3_All	0.17	5.36	4.96378	3.98429e-190	2.14669e-191
CL10956.Contig6_All	0	0.08	5.57591	3.85285e-07	3.0998e-07
CL10959.Contig2_All	85.366	35.096	-1.28404	0	0
CL1096.Contig1_All	0.343	0.066	-2.40197	2.57304e-09	1.75895e-09
CL1096.Contig2_All	2.336	6.323	1.43261	1.07816e-71	1.48145e-72
CL1096.Contig3_All	2.473	9.606	1.95576	3.02044e-87	3.47266e-88
CL1096.Contig4_All	6.69	0.036	-7.47284	4.79751e-261	1.85377e-262
CL10961.Contig2_All	1.17	0.426	-1.46413	1.92114e-14	9.82498e-15
CL10961.Contig3_All	0.8	0.313	-1.34912	2.81431e-08	2.0714e-08
CL10961.Contig4_All	0.686	0.18	-1.91329	1.1739e-10	7.36057e-11
CL10962.Contig3_All	0	0.21	6.36419	3.53243e-11	2.14774e-11
CL10962.Contig4_All	2.883	6.37	1.14819	3.37373e-58	5.62856e-59
CL10966.Contig1_All	0.573	0.153	-1.92338	6.01226e-05	5.96699e-05
CL10967.Contig2_All	0.036	3.456	6.57346	5.48834e-58	9.19227e-59
CL10968.Contig1_All	2.726	1.243	-1.12503	1.39388e-05	1.2922e-05
CL10968.Contig2_All	0.476	0	-5.45561	1.60813e-06	1.36399e-06
CL10968.Contig3_All	1.04	0	-6.76351	1.10198e-13	5.84826e-14
CL10969.Contig1_All	0	0.103	4.79646	0.000117089	0.000120172
CL1097.Contig2_All	0.173	0.47	1.44301	0.00022933	0.000244007
CL10970.Contig1_All	0.523	1.196	1.18708	2.16789e-09	1.47427e-09
CL10974.Contig2_All	0	0.343	5.20442	8.28408e-06	7.5147e-06
CL10974.Contig3_All	0	0.893	5.60035	3.06849e-07	2.44946e-07
CL10977.Contig3_All	2.01	0.6	-1.76146	5.16599e-18	2.26377e-18
CL1098.Contig1_All	0.83	0.113	-2.90148	6.62655e-11	4.09433e-11
CL10980.Contig1_All	0.056	0.653	3.54966	8.71021e-15	4.3805e-15
CL10981.Contig1_All	0.23	0.04	-2.50294	0.000164316	0.000171581
CL10983.Contig2_All	0	0.323	5.65082	1.89679e-07	1.49007e-07
CL10987.Contig1_All	0.58	0.013	-5.30315	1.5813e-10	1.00022e-10
CL10987.Contig2_All	0.623	0	-6.90248	8.11322e-15	4.07433e-15
CL10987.Contig3_All	0.37	0	-5.83271	4.71951e-08	3.53178e-08
CL10988.Contig2_All	0	0.316	5.53664	5.51415e-07	4.49318e-07
CL10989.Contig3_All	0.163	0.373	1.18456	0.000704438	0.000801491
CL10992.Contig2_All	5.09	0	-9.56314	7.23573e-66	1.07703e-66
CL10994.Contig3_All	1.48	0.186	-2.98355	1.47617e-57	2.48756e-58
CL10995.Contig1_All	0.226	1.23	2.41593	9.75201e-06	8.90972e-06
CL10999.Contig2_All	0.183	1.706	3.19249	2.37332e-62	3.71091e-63
CL10999.Contig5_All	2.68	0.636	-2.06373	3.28949e-69	4.68572e-70
CL11.Contig1_All	0.6	2.613	2.13443	8.7015e-101	8.77117e-102
CL11.Contig2_All	1.846	6.166	1.74529	1.77363e-197	9.19153e-199
CL11.Contig3_All	3.156	0.473	-2.7281	6.48551e-157	4.2301e-158
CL11.Contig4_All	0.533	3.666	2.78654	1.11318e-192	5.90086e-194
CL11.Contig5_All	6.306	2.883	-1.14533	1.88156e-105	1.81369e-106
CL11.Contig7_All	4.76	1.703	-1.48839	4.64567e-125	3.76925e-126
CL110.Contig15_All	1.113	0.03	-5.19538	4.54021e-50	8.72956e-51
CL110.Contig16_All	0.213	0	-6.59256	2.07813e-12	1.17849e-12
CL110.Contig17_All	0.113	0.44	1.97474	4.24285e-11	2.59092e-11
CL110.Contig1_All	0.726	0	-8.09139	3.84999e-29	1.15549e-29
CL110.Contig21_All	0.1	0.36	1.83299	5.41325e-08	4.07008e-08
CL110.Contig24_All	3.033	1.373	-1.16687	3.76813e-74	5.02046e-75
CL110.Contig26_All	0.73	0.323	-1.1956	1.59542e-16	7.4245e-17
CL110.Contig28_All	0	0.053	4.42898	0.00075455	0.000862063
CL110.Contig3_All	0	0.18	6.09809	1.3394e-09	8.98099e-10
CL110.Contig8_All	0.253	0.076	-1.71894	2.89997e-06	2.51887e-06
CL110.Contig9_All	0.056	0.16	1.50075	0.000547265	0.000612977
CL1100.Contig1_All	0.41	0.153	-1.40284	0.000200583	0.000211855
CL1100.Contig7_All	0.146	0.043	-1.75032	0.000377027	0.00041264
CL11001.Contig1_All	0.34	0.073	-2.22605	6.2647e-05	6.23073e-05
CL11001.Contig2_All	0.69	0.193	-1.85145	4.38779e-06	3.86979e-06
CL11003.Contig1_All	0.046	3.846	6.34343	6.7685e-45	1.42648e-45
CL11007.Contig1_All	2.453	5.396	1.14456	1.38199e-20	5.46595e-21
CL11007.Contig2_All	9.683	4.713	-1.06229	2.14008e-34	5.6189e-35
CL11007.Contig3_All	0	0.813	7.00351	3.89816e-16	1.8495e-16
CL11008.Contig2_All	0	0.136	5.45283	1.15251e-06	9.64632e-07
CL11008.Contig3_All	0	0.113	5.15891	1.15249e-05	1.06014e-05
CL11009.Contig2_All	0.163	0.586	1.81028	0.000724932	0.000826147
CL1101.Contig1_All	0.933	0	-10.1947	1.35055e-92	1.4684e-93
CL1101.Contig2_All	0.386	4.256	3.47308	0	0
CL1101.Contig4_All	10.723	0.07	-7.2672	0	0
CL1101.Contig5_All	0.016	0.916	5.70123	1.32868e-132	1.02261e-133
CL11010.Contig1_All	0.216	1.37	2.64455	8.75447e-10	5.79496e-10
CL11013.Contig2_All	0.763	0.24	-1.66506	4.02234e-17	1.82542e-17
CL11017.Contig1_All	0.406	0.066	-2.66329	1.59776e-09	1.07724e-09
CL11017.Contig2_All	0.646	3.126	2.27842	5.69687e-19	2.40261e-19
CL11017.Contig3_All	0.816	0.32	-1.37176	3.46487e-07	2.7769e-07
CL11018.Contig1_All	0	0.18	4.52939	0.000472958	0.000525522
CL11018.Contig2_All	0	0.176	4.65694	0.000250251	0.000267686
CL11018.Contig4_All	0.08	0.38	2.24707	0.000909728	0.00105232
CL11018.Contig7_All	0.046	0.996	4.39057	7.58477e-15	3.80146e-15
CL1102.Contig1_All	16.08	7.016	-1.20366	1.21156e-76	1.56896e-77
CL1102.Contig3_All	0.01	3.943	8.79043	4.89603e-95	5.20521e-96
CL11020.Contig2_All	0	1.16	6.78939	2.87312e-14	1.48145e-14
CL11021.Contig2_All	0.996	0.343	-1.54261	4.51874e-17	2.05534e-17
CL11025.Contig1_All	0.883	0.393	-1.16149	5.43288e-06	4.83843e-06
CL11025.Contig2_All	0	0.766	7.13102	2.33195e-17	1.04768e-17
CL11026.Contig1_All	0.44	0.023	-4.31652	5.41508e-08	4.07167e-08
CL11026.Contig2_All	2.56	0.016	-7.17983	6.53701e-47	1.32769e-47
CL11026.Contig3_All	10.776	4.083	-1.40752	2.48649e-55	4.34099e-56
CL11027.Contig5_All	0.49	0.12	-2.06595	1.55133e-07	1.20905e-07
CL1103.Contig3_All	0	0.776	7.95198	1.0229e-27	3.20709e-28
CL1103.Contig4_All	4.886	2.2	-1.15726	1.98627e-40	4.56221e-41
CL11030.Contig2_All	0	0.37	5.61414	2.69537e-07	2.14165e-07
CL11032.Contig1_All	0.703	0	-4.85086	0.000107598	0.000109965
CL11033.Contig1_All	0.01	2.19	7.61409	1.04432e-50	1.98234e-51
CL11034.Contig1_All	64.863	21.046	-1.63119	4.73678e-268	1.75915e-269
CL11034.Contig3_All	0	0.47	5.5806	3.68868e-07	2.96371e-07
CL11036.Contig1_All	0.05	0	-4.43994	0.000849004	0.000978752
CL11036.Contig2_All	0.05	1.38	4.83044	6.19441e-73	8.37921e-74
CL11036.Contig4_All	1.313	4.796	1.86338	3.57429e-53	6.48594e-54
CL11036.Contig9_All	1.116	3.706	1.72035	1.91505e-45	4.00195e-46
CL11037.Contig1_All	0.316	0	-4.74394	0.000194351	0.000204969
CL11038.Contig3_All	18.05	7.56	-1.26741	1.3943e-192	7.39933e-194
CL1104.Contig2_All	0.49	0.22	-1.16858	0.000439453	0.000485228
CL11040.Contig2_All	7.21	1.466	-2.30797	1.50071e-125	1.21552e-126
CL11041.Contig1_All	3.123	0.443	-2.80904	7.39442e-23	2.69456e-23
CL11050.Contig2_All	2.923	1.396	-1.06062	2.5504e-23	9.15966e-24
CL11051.Contig1_All	0.046	0.336	2.87289	0.000455947	0.000505458
CL11052.Contig1_All	0	2.25	9.0301	1.17314e-50	2.22942e-51
CL11052.Contig2_All	4.36	1.906	-1.20434	6.15438e-30	1.81098e-30
CL11055.Contig1_All	0.08	0.533	2.75089	1.96127e-07	1.54289e-07
CL11055.Contig3_All	2.213	0.943	-1.25866	4.49531e-09	3.12553e-09
CL11059.Contig4_All	2.853	1.266	-1.17393	1.96362e-32	5.40786e-33
CL1106.Contig2_All	0.446	2.656	2.57789	1.23076e-55	2.13799e-56
CL1106.Contig3_All	4.12	1.37	-1.59451	9.87329e-49	1.94675e-49
CL11063.Contig1_All	0	0.32	5.20442	8.28408e-06	7.5147e-06
CL11066.Contig3_All	0.126	0.383	1.59398	0.000780497	0.00089345
CL11069.Contig1_All	0.05	0.38	2.91997	1.15102e-07	8.87446e-08
CL1107.Contig2_All	0.573	0.03	-4.29083	6.02619e-12	3.50221e-12
CL1107.Contig4_All	1.12	0.24	-2.20123	8.88583e-09	6.30465e-09
CL11070.Contig2_All	0	0.516	7.05726	1.22056e-16	5.65253e-17
CL11070.Contig3_All	0.053	3.896	6.14632	2.98957e-18	1.29634e-18
CL11071.Contig1_All	0	0.756	6.42051	1.51857e-11	9.03368e-12
CL11071.Contig2_All	0	0.646	6.60179	8.23417e-13	4.56912e-13
CL11071.Contig3_All	0	0.856	7.00743	3.58333e-16	1.69829e-16
CL11071.Contig4_All	0	0.453	5.5718	4.00326e-07	3.22405e-07
CL11073.Contig1_All	3.383	0.713	-2.26794	7.66115e-60	1.24591e-60
CL11074.Contig3_All	0	4.586	10.1302	3.74074e-92	4.08935e-93
CL11074.Contig4_All	12.27	1.69	-2.88418	3.02802e-235	1.29571e-236
CL11075.Contig1_All	0.523	0.11	-2.25056	2.32693e-07	1.84002e-07
CL11077.Contig2_All	0.483	0.11	-2.14845	4.68192e-08	3.50207e-08
CL11079.Contig3_All	5.83	12.34	1.08026	1.91123e-22	7.06394e-23
CL1108.Contig2_All	38.34	15.62	-1.32077	3.59643e-232	1.56311e-233
CL11085.Contig1_All	0.82	0.366	-1.16045	0.000749335	0.000855734
CL11085.Contig2_All	1.07	0.513	-1.03127	8.39444e-06	7.61797e-06
CL11086.Contig2_All	0.323	0.086	-1.91502	0.000224445	0.00023853
CL11086.Contig3_All	42.573	8.006	-2.41402	0	0
CL11086.Contig4_All	138.25	59.39	-1.23177	0	0
CL11087.Contig1_All	0	0.556	5.74466	7.47609e-08	5.68003e-08
CL11087.Contig2_All	0	0.7	6.51078	3.69357e-12	2.12445e-12
CL11088.Contig2_All	0.416	2.356	2.48028	8.79249e-36	2.23536e-36
CL11089.Contig2_All	0.606	0.263	-1.18175	0.000411699	0.000452873
CL1109.Contig2_All	2.31	1.03	-1.18399	8.04666e-30	2.3748e-30
CL1109.Contig3_All	3.886	15.056	1.9536	0	0
CL1109.Contig4_All	2.276	0.67	-1.77587	7.4299e-58	1.24706e-58
CL1109.Contig5_All	0.483	2.186	2.16535	6.58971e-19	2.78671e-19
CL11090.Contig3_All	0.486	0.066	-2.9022	8.27105e-23	3.01907e-23
CL11091.Contig2_All	0.06	2.273	5.19345	9.57506e-34	2.55562e-34
CL11094.Contig1_All	0	0.326	4.52574	0.000481341	0.000535331
CL11094.Contig2_All	0	0.476	5.66413	1.66798e-07	1.30372e-07
CL11096.Contig2_All	0.096	0.573	2.57661	3.36399e-07	2.69305e-07
CL11096.Contig3_All	0.56	1.663	1.57602	2.70568e-06	2.34236e-06
CL1110.Contig2_All	0.473	1.53	1.68675	2.43273e-07	1.92623e-07
CL1110.Contig3_All	2.866	1.083	-1.39802	4.15752e-11	2.53741e-11
CL11100.Contig1_All	0.21	2.546	3.59707	8.21933e-69	1.17763e-69
CL11100.Contig2_All	1.823	5.133	1.49192	1.82934e-50	3.49129e-51
CL11100.Contig3_All	7.973	2.546	-1.64661	8.97081e-114	8.03553e-115
CL11100.Contig5_All	1.433	0.413	-1.79595	1.1304e-18	4.82389e-19
CL11101.Contig2_All	1.366	0.336	-2.00929	5.24505e-28	1.62893e-28
CL11102.Contig1_All	307.883	84.506	-1.87662	0	0
CL11102.Contig3_All	1.206	0.603	-1.00956	0.000121495	0.000124946
CL11104.Contig3_All	0.226	0.04	-2.47792	0.00019426	0.000204681
CL11106.Contig1_All	0.98	0.27	-1.84245	6.25097e-20	2.54017e-20
CL11106.Contig2_All	1.203	0.376	-1.66922	4.0191e-26	1.32056e-26
CL11107.Contig4_All	0.383	0.183	-1.07956	0.000416491	0.000458416
CL11108.Contig2_All	0.636	0	-6.28382	2.10595e-10	1.34445e-10
CL11110.Contig1_All	0	1.58	6.41593	1.62839e-11	9.70343e-12
CL11111.Contig1_All	0.4	1.386	1.79437	1.01444e-13	5.37525e-14
CL11111.Contig3_All	0.32	0.653	1.03492	4.05499e-10	2.6332e-10
CL11111.Contig4_All	2.213	0.523	-2.09624	7.17307e-73	9.7158e-74
CL11111.Contig6_All	0.323	2.1	2.71674	8.4238e-95	8.96742e-96
CL11111.Contig8_All	5.02	1.503	-1.74393	2.48159e-142	1.78486e-143
CL11119.Contig2_All	2.55	6.543	1.34924	4.12616e-24	1.44177e-24
CL11119.Contig3_All	0.813	2.003	1.29222	1.22929e-10	7.72006e-11
CL1112.Contig5_All	0.093	0	-4.74838	0.000189931	0.000199905
CL11120.Contig1_All	0.153	0.57	1.89719	5.16808e-13	2.83394e-13
CL11121.Contig1_All	0.24	1.443	2.59308	2.87282e-52	5.29083e-53
CL11122.Contig1_All	0.04	0.493	3.54146	5.49755e-06	4.89896e-06
CL11124.Contig1_All	149.003	59.2	-1.32674	0	0
CL11125.Contig1_All	0.23	0	-7.70841	1.82333e-23	6.5113e-24
CL11125.Contig2_All	0.61	0.18	-1.75393	3.30142e-12	1.89433e-12
CL11128.Contig1_All	1.46	0.483	-1.59546	4.61833e-10	3.00906e-10
CL11128.Contig2_All	0	0.493	6.02989	3.11084e-09	2.13956e-09
CL11129.Contig1_All	1.556	0.41	-1.93055	8.02706e-08	6.11228e-08
CL11129.Contig3_All	1.506	0.516	-1.53298	6.84431e-23	2.49031e-23
CL1113.Contig1_All	1.483	0	-6.50294	8.66661e-12	5.08452e-12
CL11130.Contig1_All	0	0.16	4.53785	0.000454149	0.000503338
CL11130.Contig2_All	0.433	1.25	1.53756	2.61155e-08	1.91787e-08
CL11132.Contig1_All	0.07	0.23	1.68863	0.000280208	0.000301487
CL11132.Contig2_All	0.77	1.92	1.3275	8.89674e-19	3.78132e-19
CL11132.Contig3_All	2.433	0.773	-1.65461	1.81691e-34	4.76322e-35
CL11132.Contig4_All	2.853	0.443	-2.69383	3.17392e-70	4.45208e-71
CL11135.Contig2_All	5.173	0.07	-6.22236	1.90219e-126	1.53168e-127
CL11137.Contig2_All	0.106	0.336	1.66825	1.865e-05	1.75095e-05
CL11138.Contig1_All	1.453	0.426	-1.77114	4.07119e-12	2.3468e-12
CL11139.Contig1_All	0.236	0.673	1.50614	2.05529e-05	1.93851e-05
CL11141.Contig2_All	0.61	0	-5.6529	2.80407e-07	2.23146e-07
CL11142.Contig2_All	3.96	0.976	-2.02808	9.18521e-41	2.09883e-41
CL11142.Contig3_All	0.756	0.366	-1.06318	4.05178e-05	3.944e-05
CL11143.Contig1_All	0.186	1.09	2.51996	6.74384e-08	5.10957e-08
CL11145.Contig1_All	2.26	0.943	-1.25495	1.66423e-09	1.12343e-09
CL11146.Contig2_All	0.46	1.82	2.00407	2.66247e-28	8.19554e-29
CL11149.Contig1_All	0.29	1.326	2.19056	6.20111e-21	2.41745e-21
CL1115.Contig10_All	0	0.326	7.42002	1.76327e-20	7.00275e-21
CL1115.Contig11_All	0.036	2.223	5.90539	1.11795e-106	1.06657e-107
CL1115.Contig12_All	0.51	0	-8.21273	3.35105e-31	9.52032e-32
CL1115.Contig14_All	2.426	15.613	2.68242	0	0
CL1115.Contig16_All	0.143	0	-5.36975	3.2261e-06	2.81362e-06
CL1115.Contig3_All	1.8	0.793	-1.19976	1.18309e-11	6.99471e-12
CL1115.Contig4_All	1.37	3.403	1.31447	1.71313e-37	4.19083e-38
CL1115.Contig5_All	0.913	3.256	1.83352	3.55406e-56	6.12259e-57
CL1115.Contig6_All	0.8	0	-8.65807	4.96858e-40	1.15065e-40
CL1115.Contig7_All	0.963	0	-8.9018	7.89326e-46	1.63529e-46
CL1115.Contig8_All	1.403	9.376	2.74239	5.26652e-295	1.77685e-296
CL1115.Contig9_All	1.136	0.166	-2.7918	1.45645e-53	2.62475e-54
CL11153.Contig2_All	0.66	0.02	-4.9146	3.30497e-31	9.38744e-32
CL11153.Contig4_All	0.216	0.016	-3.76704	8.27231e-11	5.14357e-11
CL11153.Contig5_All	5.016	0.556	-3.16616	1.00155e-148	6.86306e-150
CL11153.Contig6_All	0.99	2.166	1.13332	1.35486e-19	5.57504e-20
CL11154.Contig3_All	0.18	0	-5.89949	2.31338e-08	1.69245e-08
CL11157.Contig1_All	1.27	0	-6.44711	2.03231e-11	1.21806e-11
CL11157.Contig2_All	0.96	0	-6.10916	2.03761e-09	1.38317e-09
CL11159.Contig1_All	0	0.763	6.81323	1.82585e-14	9.329e-15
CL1116.Contig1_All	0.92	0.303	-1.61661	5.11979e-09	3.57521e-09
CL1116.Contig2_All	0.953	0.383	-1.31561	9.74699e-08	7.4701e-08
CL1116.Contig3_All	0.413	0.84	1.0183	7.69537e-05	7.72154e-05
CL1116.Contig4_All	3.856	1.663	-1.21861	3.31738e-24	1.15595e-24
CL11161.Contig1_All	0.013	0.376	4.75971	5.2808e-10	3.45124e-10
CL11163.Contig1_All	1.893	0.656	-1.54112	1.3891e-33	3.72321e-34
CL11163.Contig2_All	3.186	0.763	-2.06323	1.50932e-83	1.80332e-84
CL11164.Contig2_All	0.396	0	-6.42652	2.76603e-11	1.66968e-11
CL11165.Contig1_All	0.016	1.303	6.31405	3.09007e-20	1.24098e-20
CL11166.Contig1_All	0.523	0.203	-1.37509	1.11966e-08	8.00197e-09
CL11167.Contig1_All	0	1.42	7.38276	4.74902e-20	1.92148e-20
CL11167.Contig2_All	0	1.77	8.5179	4.14025e-38	9.98259e-39
CL11168.Contig2_All	1.246	0.11	-3.54097	4.28828e-11	2.61916e-11
CL11168.Contig4_All	1.186	0.166	-2.81969	4.09256e-19	1.71509e-19
CL1117.Contig1_All	1.593	0.606	-1.39616	2.01354e-09	1.36624e-09
CL1117.Contig2_All	2.53	8.246	1.70324	5.34216e-60	8.67079e-61
CL11171.Contig2_All	0.286	0.983	1.78138	4.01366e-13	2.18885e-13
CL11175.Contig3_All	0.026	3.116	6.9413	6.24412e-133	4.79587e-134
CL11177.Contig1_All	0.526	0.163	-1.70184	9.49106e-10	6.30187e-10
CL11178.Contig1_All	33.663	0.15	-7.79867	0	0
CL11178.Contig2_All	18.893	53.113	1.4884	3.33273e-254	1.32664e-255
CL11178.Contig3_All	5.916	17.196	1.53781	8.79223e-62	1.38744e-62
CL11178.Contig4_All	3.576	0	-8.73699	7.96067e-42	1.77402e-42
CL11179.Contig1_All	0.006	0.076	3.75662	0.000344329	0.00037469
CL11179.Contig2_All	0.006	0.6	6.57224	1.06205e-23	3.76477e-24
CL1118.Contig10_All	38.4	17.903	-1.10637	6.14345e-115	5.44466e-116
CL1118.Contig4_All	11.953	30.24	1.3375	2.08971e-144	1.4741e-145
CL1118.Contig5_All	0	1.43	7.20632	3.99819e-18	1.74302e-18
CL1118.Contig6_All	5.596	0.036	-7.22691	3.70501e-73	4.99274e-74
CL1118.Contig9_All	0.376	5.726	3.92523	4.28156e-79	5.37364e-80
CL11181.Contig2_All	0.02	0.246	3.72627	0.000407593	0.000448028
CL11181.Contig4_All	0	1.216	6.20442	3.34875e-10	2.16314e-10
CL11183.Contig1_All	0.026	3.166	6.84791	1.62239e-36	4.05478e-37
CL11183.Contig2_All	11.746	5.383	-1.12479	3.97319e-27	1.26676e-27
CL11186.Contig3_All	13.106	0.203	-5.99282	4.56334e-158	2.94482e-159
CL11187.Contig3_All	4.426	1.936	-1.20165	1.72449e-33	4.63409e-34
CL11189.Contig1_All	1.09	0.393	-1.4839	3.44335e-16	1.63045e-16
CL1119.Contig2_All	1.303	0	-9.4688	1.43761e-62	2.2413e-63
CL1119.Contig5_All	0.296	3.013	3.34153	2.92789e-148	2.01385e-149
CL1119.Contig6_All	0.7	0.23	-1.6083	2.35095e-18	1.0157e-18
CL1119.Contig7_All	0.366	1.213	1.71733	1.32569e-34	3.46208e-35
CL1119.Contig8_All	0.596	1.4	1.21264	8.81366e-23	3.22044e-23
CL11192.Contig2_All	1.75	0.636	-1.45854	2.39587e-06	2.06359e-06
CL11193.Contig1_All	5.433	2.316	-1.24862	1.52806e-13	8.16447e-14
CL11193.Contig5_All	0.456	0.17	-1.40007	7.41393e-06	6.68917e-06
CL11194.Contig1_All	225.696	100.04	-1.17967	0	0
CL11194.Contig3_All	120.05	43.216	-1.48114	0	0
CL11196.Contig2_All	0.78	0.233	-1.75525	5.77907e-12	3.35642e-12
CL11198.Contig1_All	1.2	0.043	-4.86054	1.0934e-53	1.96336e-54
CL112.Contig5_All	0	3.286	7.92838	2.38649e-27	7.5616e-28
CL1120.Contig16_All	0.073	0.36	2.2726	0.000199465	0.000210583
CL1120.Contig2_All	2.626	1.05	-1.33086	1.56091e-12	8.78823e-13
CL1120.Contig9_All	1.956	5.88	1.59672	2.88959e-41	6.52679e-42
CL11204.Contig2_All	1.05	6.44	2.59953	1.55811e-87	1.78739e-88
CL11206.Contig11_All	0	0.12	5.94245	8.73935e-09	6.19865e-09
CL11206.Contig13_All	0.013	0.283	4.26267	1.6032e-17	7.1603e-18
CL11206.Contig14_All	0	0.126	6.05495	2.29202e-09	1.56145e-09
CL11206.Contig16_All	0.076	0.386	2.30281	2.09169e-15	1.02342e-15
CL11206.Contig18_All	0.003	0.273	7.00668	7.17239e-16	3.43771e-16
CL11206.Contig1_All	0.006	1.676	8.0066	2.30093e-95	2.43987e-96
CL11206.Contig21_All	0.023	0.18	3.06367	1.92681e-09	1.30572e-09
CL11206.Contig22_All	0.006	0.123	4.5566	1.15514e-09	7.71101e-10
CL11206.Contig23_All	0.27	0.573	1.08038	4.37784e-10	2.84848e-10
CL11206.Contig3_All	0	0.136	6.29385	9.76178e-11	6.09497e-11
CL11206.Contig7_All	0.006	1.223	7.72905	6.85738e-53	1.24923e-53
CL11207.Contig1_All	57.413	2.433	-4.55788	0	0
CL11207.Contig2_All	13.746	6.57	-1.06686	1.07294e-45	2.22964e-46
CL11209.Contig1_All	0.84	0.156	-2.45276	4.57576e-05	4.48009e-05
CL1121.Contig2_All	0.18	0.036	-2.36652	1.24802e-06	1.04802e-06
CL1121.Contig3_All	2.233	1.096	-1.03473	7.99172e-19	3.39066e-19
CL11210.Contig1_All	0.113	3.563	4.98769	7.0778e-68	1.02764e-68
CL11211.Contig1_All	0.583	0.146	-1.96742	3.42949e-08	2.53909e-08
CL11212.Contig1_All	0.583	0.176	-1.69936	1.69722e-08	1.22896e-08
CL11214.Contig1_All	0	9.676	9.80896	1.62247e-77	2.07576e-78
CL11216.Contig2_All	4.08	0.796	-2.36952	4.19139e-29	1.25986e-29
CL11217.Contig1_All	0.073	0.27	1.90163	9.76626e-07	8.12206e-07
CL11219.Contig1_All	1.173	0.13	-3.17279	7.35796e-14	3.87132e-14
CL11219.Contig2_All	0.133	0.566	2.07751	7.74186e-11	4.8061e-11
CL1122.Contig1_All	0	0.453	5.42116	1.50764e-06	1.27495e-06
CL1122.Contig2_All	0	0.296	4.49875	0.000547417	0.00061318
CL11222.Contig1_All	0	1.206	7.67855	9.87397e-24	3.49605e-24
CL11222.Contig2_All	0.733	0.21	-1.8305	1.65065e-11	9.83995e-12
CL11222.Contig3_All	0.663	0	-7.75086	4.88695e-24	1.71186e-24
CL11224.Contig10_All	0.48	0	-7.28286	2.03244e-18	8.75966e-19
CL11224.Contig15_All	0.133	0	-5.34728	3.84846e-06	3.38021e-06
CL11224.Contig17_All	0.03	0.493	4.04938	5.48923e-18	2.40769e-18
CL11224.Contig18_All	0.65	0.26	-1.34591	7.54059e-05	7.55804e-05
CL11224.Contig20_All	0.566	0.116	-2.32062	9.87264e-09	7.02862e-09
CL11224.Contig24_All	0.03	0.116	1.92119	6.13915e-06	5.49691e-06
CL11224.Contig30_All	0.013	0.62	5.52264	1.76523e-55	3.07411e-56
CL11224.Contig34_All	1.043	0.113	-3.23015	8.07399e-67	1.18808e-67
CL11224.Contig5_All	0.11	0.01	-3.39449	9.48812e-05	9.62034e-05
CL11225.Contig1_All	0.886	16.766	4.24326	0	0
CL11225.Contig2_All	73.926	27.523	-1.43733	0	0
CL11227.Contig2_All	0.006	0.216	5.24779	2.99921e-22	1.11622e-22
CL11228.Contig2_All	1.383	0.686	-1.00462	0.000111561	0.000114181
CL11229.Contig1_All	31.206	10.95	-1.51585	1.15064e-165	7.07964e-167
CL11229.Contig2_All	9.086	3.843	-1.24426	5.68979e-39	1.34432e-39
CL11229.Contig3_All	2.143	0.66	-1.69959	5.50829e-19	2.32123e-19
CL11229.Contig4_All	4.99	0.623	-3.00479	5.29475e-27	1.69365e-27
CL11231.Contig3_All	0.633	2.266	1.80521	2.15353e-17	9.6612e-18
CL11234.Contig1_All	1.226	0.45	-1.47137	3.94346e-05	3.8331e-05
CL11235.Contig3_All	0	0.326	6.41265	1.71163e-11	1.02123e-11
CL11238.Contig2_All	1.726	0.533	-1.70346	5.28771e-26	1.74334e-26
CL1124.Contig1_All	0.826	0.396	-1.06152	0.000722606	0.000823267
CL11240.Contig2_All	0.82	0.333	-1.31582	5.07248e-06	4.50513e-06
CL11241.Contig1_All	0.136	0.026	-2.39233	0.000159101	0.000165881
CL11241.Contig2_All	0.1	0.81	3.05691	7.625e-29	2.30958e-29
CL11252.Contig3_All	0.896	0	-8.19528	6.75713e-31	1.93519e-31
CL11254.Contig3_All	1.713	0.173	-3.33165	9.7381e-10	6.47032e-10
CL11254.Contig5_All	0	0.673	8.36529	5.49229e-35	1.42021e-35
CL11254.Contig6_All	5.753	0.55	-3.41393	8.96639e-291	3.08361e-292
CL11259.Contig2_All	1.126	0.093	-3.63703	6.65212e-35	1.7242e-35
CL1126.Contig2_All	0.433	0.203	-1.11753	6.36558e-05	6.3359e-05
CL1126.Contig4_All	0.823	2.27	1.49073	9.78065e-25	3.34586e-25
CL1126.Contig6_All	0.513	0.113	-2.16825	1.1133e-12	6.21945e-13
CL1126.Contig7_All	0.973	0.483	-1.00284	0.000524569	0.000586249
CL1126.Contig9_All	1.503	0.636	-1.2253	1.12458e-14	5.68924e-15
CL11262.Contig1_All	0.26	0.786	1.58876	0.000936088	0.00108445
CL11267.Contig1_All	0.773	0.206	-1.88946	9.9646e-12	5.86808e-12
CL11267.Contig2_All	0.583	0.253	-1.21913	9.40323e-10	6.24188e-10
CL11268.Contig2_All	0.086	1.46	4.07166	9.8438e-21	3.87001e-21
CL11274.Contig1_All	0	2.773	6.68442	1.96466e-13	1.05531e-13
CL1128.Contig10_All	0.406	0.186	-1.11354	5.05635e-06	4.4902e-06
CL1128.Contig9_All	0.22	0.546	1.3222	2.4473e-05	2.32633e-05
CL11282.Contig1_All	1.206	0	-6.97424	1.93813e-15	9.46984e-16
CL11284.Contig1_All	0.153	0	-4.85086	0.000107598	0.000109965
CL11288.Contig2_All	0	0.793	8.35567	8.4728e-35	2.20181e-35
CL11288.Contig3_All	0.126	3.46	4.76563	4.95784e-208	2.42625e-209
CL11288.Contig4_All	1.333	0.23	-2.54986	3.40067e-19	1.42002e-19
CL11289.Contig2_All	3.28	1.546	-1.09472	7.99316e-36	2.03009e-36
CL11290.Contig1_All	0.096	2.056	4.4417	8.84625e-113	7.99739e-114
CL11290.Contig2_All	0	0.74	8.75202	2.00393e-43	4.34295e-44
CL11290.Contig5_All	0	0.623	7.68904	7.12046e-24	2.50944e-24
CL11292.Contig1_All	1.4	3.323	1.23926	2.30767e-09	1.57238e-09
CL11293.Contig3_All	0.833	0.186	-2.1687	3.28632e-09	2.26317e-09
CL11293.Contig5_All	3.183	1.06	-1.5944	6.53695e-10	4.29518e-10
CL11294.Contig2_All	4.383	2.143	-1.04132	8.16366e-19	3.46506e-19
CL11295.Contig2_All	0.46	0	-6.82486	3.57326e-14	1.85079e-14
CL11295.Contig3_All	0.653	0.22	-1.59799	4.82886e-08	3.61657e-08
CL11295.Contig7_All	0.953	0.443	-1.11145	3.54336e-08	2.62571e-08
CL11295.Contig8_All	0.48	0.216	-1.14576	0.000973317	0.00113008
CL11296.Contig1_All	2.39	0.493	-2.29859	2.3122e-39	5.42005e-40
CL11298.Contig2_All	0	0.156	4.86339	7.93511e-05	7.98233e-05
CL11299.Contig11_All	0.183	0.536	1.5278	3.29833e-08	2.43892e-08
CL11299.Contig12_All	0.22	1.136	2.36687	3.32766e-27	1.05864e-27
CL11299.Contig13_All	0.76	0.273	-1.49654	6.88477e-29	2.08197e-29
CL11299.Contig16_All	0.2	0.433	1.11963	2.69059e-10	1.72763e-10
CL11299.Contig19_All	0.066	0.473	2.87504	1.74231e-11	1.04015e-11
CL11299.Contig4_All	0.716	0.173	-2.07091	2.8637e-13	1.54916e-13
CL11299.Contig5_All	0.09	0.003	-4.47136	1.55479e-06	1.31639e-06
CL113.Contig2_All	0	0.643	6.2419	2.01107e-10	1.28232e-10
CL1130.Contig10_All	0.056	0	-4.5633	0.000483045	0.000537446
CL1130.Contig15_All	0.253	0.01	-4.78315	1.08274e-14	5.47008e-15
CL1130.Contig17_All	2.096	0.183	-3.55078	6.1979e-111	5.70117e-112
CL1130.Contig1_All	0.226	0	-6.56109	3.45721e-12	1.9857e-12
CL1130.Contig20_All	0.086	0	-4.9281	6.84266e-05	6.83347e-05
CL1130.Contig27_All	0.2	0.02	-3.40815	5.23317e-05	5.15456e-05
CL1130.Contig28_All	0.083	0	-4.72608	0.000213776	0.000226561
CL1130.Contig29_All	0	0.466	7.6177	6.34908e-23	2.30798e-23
CL1130.Contig31_All	0.073	0.213	1.51742	0.000119077	0.000122304
CL1130.Contig32_All	0	0.09	5.24338	6.20175e-06	5.55529e-06
CL1130.Contig39_All	0.533	0	-7.96523	3.86252e-27	1.23117e-27
CL1130.Contig3_All	0.09	0	-5.18265	1.30427e-05	1.2058e-05
CL1130.Contig40_All	1.266	0.573	-1.14491	0.000158529	0.000165249
CL1130.Contig42_All	0	0.103	5.17837	1.00188e-05	9.16137e-06
CL1130.Contig44_All	0.026	0.196	2.84619	6.77823e-09	4.7719e-09
CL1130.Contig46_All	0.086	0	-5.43238	1.94841e-06	1.66521e-06
CL1130.Contig47_All	0.333	0.056	-2.5235	9.95257e-12	5.8608e-12
CL1130.Contig50_All	0.223	0.093	-1.30816	2.28381e-06	1.96342e-06
CL1130.Contig52_All	0.066	2.366	5.11947	2.3555e-129	1.852e-130
CL1130.Contig54_All	0.033	0.283	3.09103	5.13811e-13	2.8171e-13
CL1130.Contig57_All	0.443	0	-7.7793	1.98869e-24	6.87504e-25
CL1130.Contig58_All	0	0.18	6.42247	1.47387e-11	8.76109e-12
CL1130.Contig5_All	0.23	0	-6.55541	3.78735e-12	2.17967e-12
CL1130.Contig60_All	1.456	0	-9.64174	9.66388e-69	1.38574e-69
CL1130.Contig8_All	0.11	0.636	2.53609	1.03374e-18	4.40444e-19
CL11301.Contig2_All	1.466	0.086	-4.09766	2.93746e-19	1.22393e-19
CL11303.Contig1_All	2.22	0.7	-1.67475	2.37493e-16	1.11506e-16
CL11303.Contig2_All	0.656	0.276	-1.24737	1.96234e-06	1.67762e-06
CL11304.Contig1_All	0.053	0.163	1.50904	0.000169707	0.000177506
CL11305.Contig2_All	0.173	0.68	1.98012	9.20588e-07	7.63964e-07
CL11306.Contig2_All	3.866	1.3	-1.586	5.21943e-22	1.9579e-22
CL11309.Contig1_All	0.376	0.143	-1.39688	2.30316e-05	2.18348e-05
CL11311.Contig2_All	3.023	1.033	-1.55419	1.57832e-14	8.03899e-15
CL11311.Contig3_All	0.83	0.21	-1.97001	1.32393e-05	1.22463e-05
CL11312.Contig1_All	1.04	0.056	-4.24007	4.88994e-44	1.04738e-44
CL11312.Contig2_All	1.486	4.133	1.46985	3.40214e-54	6.04647e-55
CL11313.Contig1_All	0.223	0.086	-1.383	0.000669461	0.000759345
CL11316.Contig1_All	9.12	3.356	-1.44178	1.15605e-47	2.32033e-48
CL11316.Contig2_All	3.396	8.783	1.36953	9.90374e-46	2.0569e-46
CL11317.Contig1_All	9.49	0.546	-4.126	6.39548e-299	2.11729e-300
CL11318.Contig2_All	19.16	8.67	-1.14175	3.91784e-159	2.51433e-160
CL11319.Contig2_All	1.013	0.363	-1.49958	1.25554e-11	7.43151e-12
CL1132.Contig2_All	0.903	0.42	-1.08762	2.8161e-07	2.24136e-07
CL11320.Contig2_All	0.966	2.036	1.06639	0.000590166	0.000663829
CL11321.Contig1_All	7	1.753	-2.01271	3.73141e-76	4.85796e-77
CL11321.Contig2_All	2.14	0.7	-1.63623	1.53476e-19	6.32801e-20
CL11321.Contig3_All	0.706	2.656	1.9091	1.11988e-28	3.40845e-29
CL11321.Contig6_All	0	0.583	6.90299	3.13711e-15	1.54596e-15
CL11322.Contig1_All	1.036	0.12	-3.12295	1.83976e-14	9.40119e-15
CL11322.Contig2_All	1.87	0.41	-2.21502	1.6156e-20	6.40652e-21
CL11323.Contig2_All	0.516	0.183	-1.45532	0.000734661	0.000837887
CL11326.Contig1_All	1.896	0.293	-2.70941	2.16552e-10	1.38337e-10
CL11326.Contig2_All	0.986	0.25	-2.00274	0.000321762	0.000348708
CL11328.Contig1_All	1.4	0.196	-2.80595	3.33283e-13	1.8094e-13
CL11328.Contig2_All	2.673	0.77	-1.79719	1.49e-18	6.38467e-19
CL11328.Contig3_All	2.056	1.016	-1.02436	2.87188e-06	2.49396e-06
CL11329.Contig3_All	0	0.17	5.04989	2.45001e-05	2.32909e-05
CL11329.Contig4_All	0.09	0.636	2.81408	5.14106e-07	4.17707e-07
CL11329.Contig5_All	0.14	0.916	2.73007	1.30947e-11	7.75954e-12
CL1133.Contig13_All	81.6	15.023	-2.44351	0	0
CL1133.Contig19_All	0.38	0.92	1.29488	1.42964e-06	1.20636e-06
CL1133.Contig4_All	240.806	60.613	-2.00918	0	0
CL11334.Contig1_All	18.513	0.43	-5.43446	0	0
CL1134.Contig2_All	0.01	0.216	4.34881	5.65013e-06	5.04017e-06
CL11342.Contig1_All	2.996	0.71	-2.08799	9.80497e-28	3.07182e-28
CL11342.Contig2_All	2.87	7.02	1.28402	1.01043e-30	2.91078e-31
CL11344.Contig1_All	0.683	4.43	2.7001	3.97215e-70	5.58198e-71
CL11344.Contig2_All	0.866	0.243	-1.82318	9.04208e-11	5.63489e-11
CL11344.Contig3_All	1.566	0.05	-4.96607	1.12119e-43	2.417e-44
CL11345.Contig3_All	0.836	2.533	1.58907	2.19389e-12	1.24631e-12
CL11346.Contig1_All	0.023	0.696	5.00625	3.09707e-22	1.15313e-22
CL11348.Contig2_All	0	0.78	4.86339	7.93511e-05	7.98233e-05
CL11350.Contig1_All	0.733	1.49	1.02703	6.37952e-07	5.2253e-07
CL11350.Contig2_All	0.423	1.356	1.6895	5.57254e-09	3.90161e-09
CL11350.Contig3_All	10.096	0.656	-3.96075	4.53951e-195	2.37585e-196
CL11350.Contig4_All	0.03	2.516	6.42897	7.1164e-52	1.32117e-52
CL11350.Contig6_All	0.093	1.07	3.52323	8.1963e-22	3.0979e-22
CL11353.Contig1_All	3.98	0	-9.98082	1.466e-82	1.77068e-83
CL11353.Contig2_All	1.22	0	-6.78065	8.07273e-14	4.25759e-14
CL11356.Contig2_All	0.73	1.693	1.21118	2.65093e-06	2.29307e-06
CL11356.Contig3_All	1.376	3.773	1.45475	1.82737e-23	6.52647e-24
CL11358.Contig3_All	1.16	0	-5.36543	3.33755e-06	2.91524e-06
CL11358.Contig4_All	0.056	1.36	4.54146	1.00279e-06	8.34979e-07
CL1136.Contig2_All	0	0.79	5.20442	8.28408e-06	7.5147e-06
CL1136.Contig6_All	0.066	0.443	2.7574	7.9655e-10	5.26169e-10
CL11360.Contig1_All	0	2.293	6.85736	7.77386e-15	3.89906e-15
CL11360.Contig2_All	0	4.34	8.04661	3.07081e-29	9.19698e-30
CL11361.Contig1_All	0.983	2.246	1.2023	3.23707e-19	1.35081e-19
CL11361.Contig2_All	2.633	0.953	-1.47764	9.58668e-32	2.68738e-32
CL11362.Contig1_All	0.31	0.053	-2.52893	0.000331977	0.000360527
CL11364.Contig2_All	2.19	0	-8.86489	6.668e-45	1.40517e-45
CL11365.Contig2_All	1.13	0	-8.20368	4.82709e-31	1.37662e-31
CL11365.Contig4_All	0.02	2.493	6.95018	5.1226e-78	6.50716e-79
CL11365.Contig7_All	0.13	0.36	1.46548	0.000417288	0.000459384
CL11365.Contig8_All	8.486	1.77	-2.24803	2.62828e-119	2.24205e-120
CL11366.Contig2_All	2.086	0.14	-3.9014	4.82097e-36	1.21766e-36
CL11367.Contig2_All	3.71	1.726	-1.10405	6.97706e-29	2.11029e-29
CL11368.Contig4_All	2.683	1.26	-1.09401	1.43306e-07	1.11345e-07
CL1137.Contig10_All	2.23	0.536	-2.05835	1.19052e-48	2.35186e-49
CL1137.Contig15_All	1.883	0.716	-1.37908	7.54551e-23	2.75066e-23
CL1137.Contig1_All	2.66	0.37	-2.839	9.57403e-84	1.14162e-84
CL1137.Contig8_All	0.806	0.093	-3.11065	2.47097e-26	8.06661e-27
CL11371.Contig3_All	4.28	2.12	-1.01874	1.95013e-10	1.24208e-10
CL11372.Contig7_All	1.026	0.29	-1.84193	1.18058e-05	1.08688e-05
CL11374.Contig3_All	19.596	6.33	-1.63487	0	0
CL11375.Contig1_All	0.866	0.183	-2.24627	9.02495e-12	5.30046e-12
CL11375.Contig2_All	15.55	7.39	-1.07438	1.30775e-71	1.80132e-72
CL11376.Contig4_All	0.34	0.103	-1.74328	8.80526e-05	8.89751e-05
CL11378.Contig1_All	0.093	0.663	2.81732	1.21764e-09	8.14285e-10
CL11378.Contig2_All	0.213	1.283	2.60917	9.2885e-14	4.91275e-14
CL11378.Contig3_All	0.516	2.786	2.42186	2.11902e-21	8.11926e-22
CL11382.Contig2_All	0.786	0.14	-2.48237	1.94506e-10	1.23869e-10
CL11382.Contig4_All	1.41	0.53	-1.41675	6.03796e-30	1.77636e-30
CL11383.Contig1_All	7.156	3.536	-1.01735	7.04551e-85	8.30523e-86
CL11385.Contig1_All	0.523	4.65	3.15408	2.27474e-42	5.01842e-43
CL11385.Contig2_All	12.6	3.37	-1.92344	2.68588e-68	3.87581e-69
CL11388.Contig1_All	0.853	3.266	1.94197	3.21082e-25	1.0817e-25
CL11388.Contig2_All	0.793	2.87	1.86801	7.38426e-26	2.44464e-26
CL11388.Contig3_All	0.593	3.413	2.53387	2.23467e-56	3.83334e-57
CL1139.Contig2_All	4.02	1.91	-1.09209	3.18373e-09	2.19095e-09
CL1139.Contig4_All	1.75	0.596	-1.57856	5.49018e-07	4.47223e-07
CL11392.Contig5_All	0.006	0.623	6.68183	3.65574e-34	9.65473e-35
CL11392.Contig6_All	1.606	0.693	-1.22517	6.57027e-15	3.28391e-15
CL11399.Contig14_All	0.576	0.183	-1.65569	1.25236e-08	8.98348e-09
CL11399.Contig17_All	0.213	0.543	1.33646	9.98012e-07	8.30563e-07
CL11399.Contig19_All	2.4	0.296	-3.02711	7.84885e-67	1.1548e-67
CL11399.Contig1_All	0	0.46	7.35823	9.03698e-20	3.69303e-20
CL11399.Contig21_All	0.136	0.323	1.246	0.000461443	0.000511924
CL11399.Contig22_All	1.296	0.296	-2.11632	3.0908e-23	1.11347e-23
CL11399.Contig24_All	0.686	0.13	-2.4425	1.46915e-14	7.47424e-15
CL11399.Contig25_All	0.51	0	-7.19528	1.61051e-17	7.19361e-18
CL11399.Contig26_All	0.246	0	-6.17361	9.07385e-10	6.01355e-10
CL11399.Contig28_All	0	0.393	6.62779	5.28952e-13	2.90263e-13
CL11399.Contig8_All	0.126	0	-5.20942	1.07792e-05	9.88847e-06
CL114.Contig1_All	7.916	1.876	-2.08478	1.45802e-267	5.42344e-269
CL114.Contig2_All	0.36	0.836	1.21565	2.75523e-12	1.57429e-12
CL11400.Contig1_All	0	2.236	9.22917	1.60683e-56	2.74904e-57
CL11400.Contig3_All	7.153	2.98	-1.24309	7.56335e-52	1.40474e-52
CL11401.Contig2_All	2.22	0.836	-1.41071	5.85883e-47	1.18914e-47
CL11402.Contig1_All	0	1.303	7.09871	4.85441e-17	2.21138e-17
CL11402.Contig3_All	0	0.716	4.95559	4.51468e-05	4.41778e-05
CL11403.Contig2_All	0.9	0.36	-1.33881	0.000406513	0.000446759
CL11404.Contig2_All	0.096	0.476	2.31174	1.40265e-13	7.47941e-14
CL11406.Contig1_All	0.546	10.2	4.2206	0	0
CL11408.Contig2_All	0.036	0.163	2.18235	0.00036783	0.000402073
CL11408.Contig3_All	0.036	0.24	2.72031	2.04818e-05	1.93152e-05
CL11410.Contig2_All	271.303	115.263	-1.24132	0	0
CL11410.Contig3_All	8.133	3.156	-1.3721	2.46927e-82	2.98832e-83
CL11412.Contig1_All	3.286	1.213	-1.46226	8.13371e-16	3.90763e-16
CL11413.Contig1_All	0.003	0.126	5.04184	0.000155048	0.000161425
CL11414.Contig2_All	1.27	0.43	-1.5595	1.89007e-23	6.75599e-24
CL11416.Contig1_All	12.4	5.306	-1.24983	9.55479e-71	1.33044e-71
CL11423.Contig1_All	0.916	0.18	-2.36543	2.49754e-07	1.97932e-07
CL11424.Contig3_All	1.583	0.646	-1.28938	1.07798e-09	7.18167e-10
CL11425.Contig2_All	2.973	1.256	-1.23749	2.46088e-13	1.3274e-13
CL11426.Contig1_All	0.56	0.193	-1.5434	0.000587235	0.000660369
CL11427.Contig4_All	0.673	0.006	-6.48168	5.25411e-22	1.97132e-22
CL11428.Contig2_All	10.92	30.143	1.45838	7.29568e-54	1.30629e-54
CL11428.Contig3_All	0.673	2.146	1.66592	3.14113e-15	1.54831e-15
CL1143.Contig1_All	1.093	0.283	-1.96744	9.15636e-14	4.84213e-14
CL11431.Contig1_All	2.073	0.563	-1.88115	5.80875e-11	3.57756e-11
CL11431.Contig2_All	53.623	23.646	-1.17665	1.94768e-100	1.96943e-101
CL11431.Contig3_All	0	7.67	9.19819	1.4425e-55	2.50867e-56
CL11432.Contig2_All	0.373	1.503	2.00693	4.17229e-59	6.85776e-60
CL11433.Contig2_All	1.523	4.903	1.68488	1.83625e-57	3.09762e-58
CL11434.Contig2_All	1.903	0.543	-1.80751	9.44487e-27	3.0432e-27
CL11434.Contig3_All	0	0.043	4.43288	0.00074151	0.000846153
CL11438.Contig12_All	0	0.15	5.85083	2.43682e-08	1.78565e-08
CL11438.Contig17_All	0	0.033	4.4788	0.000601039	0.000676937
CL11438.Contig19_All	0.523	0.12	-2.1266	1.63301e-15	7.94993e-16
CL11438.Contig20_All	0	0.236	6.86675	6.46274e-15	3.22965e-15
CL11438.Contig22_All	0.056	0	-5.02353	3.79148e-05	3.67848e-05
CL11438.Contig23_All	0.326	0.126	-1.34547	4.13148e-07	3.33107e-07
CL11438.Contig24_All	0.493	0	-8.25305	6.45407e-32	1.80056e-32
CL11438.Contig25_All	0.16	0.013	-3.77	3.41555e-09	2.3546e-09
CL11439.Contig2_All	0.24	0.013	-4.29143	1.22021e-05	1.12504e-05
CL1144.Contig1_All	34.856	13.24	-1.40392	9.97037e-233	4.32355e-234
CL11440.Contig2_All	0.423	1.56	1.86766	0.000127118	0.000131002
CL11442.Contig1_All	52.763	17.65	-1.58274	0	0
CL11442.Contig2_All	29.08	13.663	-1.0935	1.04584e-111	9.55406e-113
CL11444.Contig1_All	0.603	1.303	1.10334	0.000436229	0.000481486
CL11445.Contig2_All	8.42	3.013	-1.48087	3.14394e-113	2.83356e-114
CL11450.Contig3_All	0	2.426	9.62233	4.64457e-70	6.53517e-71
CL11450.Contig4_All	0.006	0.163	4.20138	1.80797e-09	1.22315e-09
CL11451.Contig1_All	0.063	1.323	4.38756	2.0209e-26	6.58217e-27
CL11451.Contig2_All	0.59	0.18	-1.72549	1.62514e-09	1.09631e-09
CL11453.Contig1_All	0	1.523	7.34881	1.15324e-19	4.73446e-20
CL11457.Contig1_All	0	0.76	6.30061	8.8684e-11	5.52332e-11
CL11459.Contig1_All	3.553	1.776	-1.01225	6.20768e-13	3.42021e-13
CL11459.Contig2_All	3.06	0.656	-2.23446	3.70811e-36	9.33791e-37
CL1146.Contig1_All	0.303	1.353	2.16212	4.3214e-18	1.88777e-18
CL1146.Contig2_All	1.076	0.136	-2.97047	2.16024e-13	1.16246e-13
CL1146.Contig4_All	7.19	2.576	-1.48405	1.65544e-51	3.0982e-52
CL11461.Contig1_All	1.08	0.373	-1.55193	1.08464e-05	9.95351e-06
CL11463.Contig1_All	0.37	0.133	-1.479	7.17259e-06	6.46278e-06
CL11465.Contig2_All	0.17	0	-4.603	0.000399608	0.000438799
CL11466.Contig2_All	5.353	1.503	-1.84754	4.84115e-129	3.81589e-130
CL11469.Contig2_All	0.73	0.363	-1.009	1.8756e-07	1.47308e-07
CL1147.Contig1_All	1.473	10.35	2.80944	6.8474e-244	2.83668e-245
CL1147.Contig3_All	0.096	1.023	3.42097	1.53811e-56	2.63086e-57
CL11470.Contig1_All	1.566	0.493	-1.66969	2.48071e-07	1.9656e-07
CL11471.Contig2_All	3.553	1.32	-1.4474	3.85609e-60	6.242e-61
CL11471.Contig3_All	0.766	1.816	1.24689	9.23706e-26	3.06405e-26
CL11472.Contig2_All	6.466	3.06	-1.08516	1.71991e-136	1.28632e-137
CL11473.Contig2_All	0.78	0.27	-1.546	0.000586816	0.000659863
CL11474.Contig1_All	2.073	1.02	-1.0162	0.000618984	0.00069825
CL11474.Contig2_All	1.003	0.146	-2.76457	1.58731e-07	1.23835e-07
CL11476.Contig4_All	0.316	0.736	1.22546	9.59221e-07	7.97257e-07
CL11476.Contig6_All	0.183	0.43	1.24076	3.32285e-05	3.20227e-05
CL11479.Contig2_All	1.093	5.066	2.1952	1.70564e-217	7.99302e-219
CL1148.Contig10_All	4.83	2.396	-1.02564	3.44242e-27	1.0957e-27
CL1148.Contig12_All	0	0.85	7.85228	3.40845e-26	1.11709e-26
CL1148.Contig14_All	0	1.19	8.3446	1.39061e-34	3.6352e-35
CL1148.Contig1_All	0	0.203	5.87154	1.9429e-08	1.41277e-08
CL1148.Contig4_All	0.276	0	-6.31216	1.42775e-10	9.00421e-11
CL11480.Contig3_All	0.306	0.106	-1.51933	4.16679e-05	4.06006e-05
CL11483.Contig1_All	3.346	19.53	2.53203	0	0
CL11483.Contig2_All	7.053	0.31	-4.49188	7.0037e-270	2.5872e-271
CL11485.Contig1_All	0.533	0.046	-3.53989	2.74423e-12	1.56784e-12
CL11485.Contig2_All	4.733	1.866	-1.35988	2.76843e-47	5.59431e-48
CL11487.Contig1_All	0.183	1.92	3.39851	8.48235e-72	1.16451e-72
CL11488.Contig1_All	0.673	0.12	-2.50568	1.73219e-05	1.62082e-05
CL11489.Contig1_All	0	9.73	11.5213	1.34135e-191	7.1714e-193
CL1149.Contig12_All	6.57	3.04	-1.10778	2.36469e-25	7.93747e-26
CL1149.Contig15_All	5.71	0.256	-4.49545	4.46213e-89	5.04289e-90
CL1149.Contig1_All	0.013	1.416	6.68367	8.19513e-32	2.29406e-32
CL1149.Contig2_All	0.443	0.09	-2.2909	1.348e-06	1.13513e-06
CL1149.Contig8_All	0.96	3.21	1.73545	1.67265e-24	5.7689e-25
CL1149.Contig9_All	0.14	0.97	2.7672	2.79885e-20	1.12104e-20
CL11491.Contig1_All	0.146	0	-5.8488	3.98608e-08	2.96607e-08
CL11492.Contig12_All	1.41	0.603	-1.22327	4.74416e-24	1.6609e-24
CL11492.Contig13_All	1.3	0.596	-1.12221	5.98066e-18	2.62762e-18
CL11492.Contig16_All	45.793	16.096	-1.50431	0	0
CL11492.Contig17_All	0.143	0.02	-2.88747	3.17635e-09	2.18579e-09
CL11492.Contig1_All	7.583	1.996	-1.91371	2.06668e-75	2.71473e-76
CL11492.Contig20_All	0	0.05	4.91441	5.83348e-05	5.77746e-05
CL11492.Contig4_All	2.133	0.083	-4.63091	1.86013e-134	1.41178e-135
CL11492.Contig7_All	0.873	0.213	-2.03184	6.63844e-11	4.10181e-11
CL11492.Contig8_All	0	0.266	7.45953	6.02202e-21	2.34716e-21
CL11492.Contig9_All	1.823	0.11	-4.03649	2.77192e-131	2.15476e-132
CL11493.Contig2_All	1.38	0.46	-1.57956	4.2019e-08	3.13206e-08
CL11494.Contig3_All	0.296	0.053	-2.50108	0.000384771	0.000421656
CL11496.Contig1_All	1.35	0	-7.67737	4.68589e-23	1.69644e-23
CL11499.Contig1_All	0.306	0.116	-1.39714	0.000225065	0.000239228
CL115.Contig11_All	0.063	15.736	7.97861	0	0
CL115.Contig1_All	0.453	3.103	2.79301	8.33465e-75	1.1014e-75
CL115.Contig3_All	35.326	10.163	-1.80191	0	0
CL115.Contig4_All	0.076	2.62	5.10127	4.5502e-93	4.93287e-94
CL115.Contig5_All	0	1.246	6.69039	1.76616e-13	9.46631e-14
CL115.Contig6_All	0.23	1.293	2.51357	9.37356e-14	4.95922e-14
CL1150.Contig10_All	0	0.056	4.40408	0.00084189	0.000970134
CL1150.Contig11_All	0.11	2.993	4.71944	1.38226e-131	1.07204e-132
CL1150.Contig12_All	11.856	0.113	-6.70762	8.28414e-298	2.75729e-299
CL1150.Contig14_All	0.106	2	4.23972	3.86232e-86	4.48792e-87
CL1150.Contig17_All	1.276	0.256	-2.30952	3.42586e-30	1.00152e-30
CL1150.Contig18_All	1.613	0.196	-3.02221	1.61685e-47	3.25479e-48
CL1150.Contig19_All	80.906	7.01	-3.5533	0	0
CL1150.Contig1_All	0	0.21	4.75869	0.000144761	0.00015028
CL1150.Contig20_All	19.956	2.583	-2.9721	0	0
CL1150.Contig21_All	15.35	0.426	-5.19163	0	0
CL1150.Contig23_All	2.49	0.313	-3.01339	1.62672e-61	2.57729e-62
CL1150.Contig24_All	18.873	0.533	-5.16074	0	0
CL1150.Contig28_All	2.2	60.343	4.76823	0	0
CL1150.Contig2_All	2.42	0.106	-4.51966	3.33349e-70	4.67855e-71
CL1150.Contig3_All	0.283	1.596	2.49327	4.54877e-26	1.49657e-26
CL1150.Contig5_All	0.843	0.286	-1.56063	1.20052e-07	9.26941e-08
CL1150.Contig6_All	0.78	18.123	4.53907	0	0
CL1150.Contig7_All	2.25	19.013	3.06938	0	0
CL1150.Contig8_All	0.206	0.08	-1.32249	4.56137e-07	3.69103e-07
CL1150.Contig9_All	0	0.096	5.20746	8.10547e-06	7.34179e-06
CL11500.Contig1_All	0	3.66	10.3796	2.75902e-105	2.66387e-106
CL11500.Contig2_All	2.213	0.306	-2.84407	1.15017e-43	2.47971e-44
CL11500.Contig3_All	3.533	9.703	1.45128	2.19338e-81	2.68781e-82
CL11500.Contig4_All	14.606	3.12	-2.23334	1.10853e-257	4.36006e-259
CL11504.Contig2_All	1.04	0.273	-1.95044	8.97799e-09	6.37235e-09
CL11506.Contig2_All	0.453	0.083	-2.45702	3.41864e-09	2.35687e-09
CL1151.Contig1_All	0.116	0.546	2.23557	0.000858587	0.000990155
CL1151.Contig2_All	0.586	1.523	1.37982	4.4561e-06	3.93295e-06
CL11511.Contig1_All	1.843	0.88	-1.05416	4.64035e-07	3.75704e-07
CL11512.Contig3_All	2.916	1.39	-1.05827	5.9369e-17	2.71341e-17
CL11513.Contig1_All	0.446	0.053	-3.01067	2.03429e-05	1.91773e-05
CL11513.Contig3_All	1.35	0.533	-1.33799	4.07301e-27	1.29955e-27
CL11516.Contig1_All	7.323	3.156	-1.20704	5.53572e-70	7.79893e-71
CL11518.Contig1_All	2.616	0.913	-1.52543	1.41406e-14	7.19033e-15
CL1152.Contig2_All	26.606	7.533	-1.82383	0	0
CL1152.Contig3_All	37.87	13.746	-1.4785	0	0
CL11523.Contig1_All	0	0.596	6.96549	8.70824e-16	4.18812e-16
CL11525.Contig2_All	0.786	0.08	-3.26361	1.1141e-13	5.91323e-14
CL11525.Contig3_All	0.443	2.32	2.38673	6.42405e-25	2.18478e-25
CL11525.Contig4_All	0.226	0	-4.45764	0.000786221	0.000900575
CL11526.Contig1_All	10.34	5.056	-1.03795	8.05577e-81	9.93857e-82
CL11527.Contig1_All	7.02	2.603	-1.43476	3.27105e-105	3.16276e-106
CL11528.Contig1_All	0.186	0.003	-5.7998	2.34479e-06	2.01769e-06
CL11528.Contig2_All	0.036	0.253	2.73233	1.99651e-05	1.88061e-05
CL11529.Contig1_All	0.296	0	-6.68303	4.56065e-13	2.49346e-13
CL1153.Contig10_All	0.046	0.663	3.86095	5.91775e-11	3.64633e-11
CL1153.Contig13_All	3.143	1.226	-1.35977	5.64495e-17	2.57875e-17
CL1153.Contig14_All	0.416	0	-5.28611	6.14494e-06	5.50246e-06
CL1153.Contig3_All	0.29	0	-5.41157	2.30986e-06	1.98654e-06
CL1153.Contig9_All	1.563	0.4	-1.95672	3.94751e-16	1.8733e-16
CL11530.Contig2_All	0.033	2.746	6.28081	3.5655e-147	2.47143e-148
CL11530.Contig3_All	5.173	1.36	-1.92037	1.63801e-133	1.25226e-134
CL11536.Contig11_All	123.616	278.373	1.17507	0	0
CL11536.Contig14_All	11.23	5.153	-1.11654	2.78519e-41	6.28823e-42
CL11536.Contig16_All	0.123	91.84	9.53054	0	0
CL11539.Contig1_All	0.066	0	-4.42755	0.000896924	0.00103688
CL1154.Contig16_All	0	0.383	4.57826	0.000373253	0.000408369
CL1154.Contig19_All	0.126	0.433	1.76908	2.76652e-15	1.36027e-15
CL1154.Contig20_All	0.75	1.95	1.38641	1.25475e-43	2.70715e-44
CL1154.Contig5_All	0.91	0.44	-1.07295	9.3001e-08	7.11676e-08
CL11540.Contig1_All	2.42	0	-6.95039	3.14055e-15	1.54796e-15
CL11542.Contig3_All	8.903	3.916	-1.18536	3.21858e-47	6.50968e-48
CL11544.Contig1_All	1.136	6.55	2.52806	6.22809e-74	8.3226e-75
CL11544.Contig2_All	18.026	3.9	-2.23313	1.48288e-179	8.40577e-181
CL11545.Contig4_All	0.066	0.423	2.61667	5.5538e-11	3.41604e-11
CL11545.Contig8_All	0.206	0.766	1.88629	5.38046e-05	5.30592e-05
CL11545.Contig9_All	0.196	0.043	-2.11473	5.04118e-14	2.62964e-14
CL11547.Contig2_All	4.46	0.786	-2.48271	4.39873e-50	8.45579e-51
CL11548.Contig1_All	0.68	0.256	-1.38889	2.34935e-09	1.60152e-09
CL1155.Contig1_All	0	0.3	7.49783	2.07578e-21	7.9503e-22
CL1155.Contig2_All	1.383	7	2.34685	0	0
CL11550.Contig1_All	0.443	1.516	1.78158	1.08105e-08	7.71792e-09
CL11550.Contig2_All	0.416	1.743	2.06496	1.22481e-15	5.93026e-16
CL11552.Contig2_All	0.516	0.046	-3.535	3.02755e-17	1.36577e-17
CL11552.Contig3_All	1.356	0.646	-1.06693	2.71913e-10	1.74628e-10
CL11553.Contig1_All	0.356	0.05	-2.79839	0.000124772	0.000128459
CL11554.Contig1_All	0.933	0.31	-1.58407	0.000678694	0.000770596
CL11554.Contig2_All	2.83	1.073	-1.40607	7.34817e-12	4.29272e-12
CL11555.Contig1_All	1.503	0.536	-1.49219	2.56091e-18	1.10803e-18
CL11558.Contig2_All	0.026	2.133	6.28515	5.81512e-35	1.50507e-35
CL1156.Contig1_All	0.21	1.323	2.65927	2.45607e-52	4.51846e-53
CL1156.Contig2_All	0.683	1.643	1.28501	1.08429e-21	4.11323e-22
CL11560.Contig2_All	0.786	0.143	-2.43788	3.84184e-07	3.09041e-07
CL11561.Contig1_All	0.723	0.336	-1.11389	3.34539e-05	3.22677e-05
CL11562.Contig1_All	0.773	0.206	-1.91861	5.20184e-06	4.6247e-06
CL11563.Contig2_All	1.946	0	-5.36543	3.33755e-06	2.91524e-06
CL11565.Contig1_All	0.256	0.07	-1.8441	6.83165e-05	6.82194e-05
CL11565.Contig2_All	9.903	1.296	-2.94371	7.87906e-223	3.57863e-224
CL11567.Contig1_All	0.196	1.066	2.454	4.01992e-14	2.08612e-14
CL1157.Contig1_All	0.63	0.013	-5.47278	1.06658e-11	6.29263e-12
CL1157.Contig2_All	1.26	0.03	-5.44273	2.84857e-24	9.90288e-25
CL1157.Contig3_All	0.61	0.05	-3.68145	1.15676e-12	6.4682e-13
CL11572.Contig11_All	5.17	0.793	-2.72541	7.94257e-144	5.63257e-145
CL11572.Contig13_All	0.206	0	-6.28534	2.06203e-10	1.31596e-10
CL11572.Contig14_All	1.596	0.366	-2.13986	1.23423e-32	3.38422e-33
CL11572.Contig1_All	1.41	0.133	-3.43354	2.19026e-28	6.72338e-29
CL11572.Contig2_All	0.24	0.076	-1.6523	8.78868e-05	8.87988e-05
CL11572.Contig6_All	0.733	0.103	-2.86036	2.95543e-20	1.18545e-20
CL11572.Contig8_All	0.473	0.113	-2.07981	4.88447e-11	2.99498e-11
CL11573.Contig2_All	0.163	0.326	1.00047	0.000754878	0.000862452
CL11575.Contig3_All	1.93	0.93	-1.07595	1.98164e-11	1.18691e-11
CL11577.Contig1_All	1.023	0.35	-1.56608	1.04253e-11	6.14578e-12
CL11578.Contig1_All	0.106	0	-5.39329	2.67571e-06	2.31546e-06
CL11578.Contig2_All	0.156	0	-5.06143	2.96856e-05	2.84758e-05
CL11581.Contig1_All	0	8.87	9.2557	2.37957e-57	4.02168e-58
CL11581.Contig2_All	0.1	0.333	1.74077	0.000441915	0.000488103
CL11582.Contig1_All	0	0.323	6.24412	1.95115e-10	1.24281e-10
CL11582.Contig2_All	0	0.916	8.1202	1.7629e-30	5.11188e-31
CL11583.Contig1_All	0.946	3.333	1.81461	9.53029e-40	2.2178e-40
CL11583.Contig2_All	11.583	2.266	-2.35977	1.12653e-219	5.21462e-221
CL11583.Contig3_All	1.876	5.103	1.44279	3.24081e-47	6.55529e-48
CL11584.Contig2_All	1.9	0.306	-2.65023	4.21812e-47	8.54213e-48
CL11584.Contig5_All	1.973	0.123	-4.00609	1.1086e-27	3.47799e-28
CL11584.Contig6_All	1.546	0.056	-4.83145	2.40967e-10	1.54339e-10
CL11585.Contig3_All	0	1.596	8.93378	4.95269e-48	9.87211e-49
CL11589.Contig2_All	0.116	0	-6.32372	1.21571e-10	7.63232e-11
CL11590.Contig1_All	0	5.92	9.6262	3.31076e-70	4.646e-71
CL11590.Contig2_All	0	0.26	4.56175	0.000405039	0.000445051
CL11593.Contig1_All	1.456	0.413	-1.82777	2.8158e-07	2.24107e-07
CL11595.Contig1_All	3.813	8.993	1.23002	3.61442e-110	3.34689e-111
[truncated: 39,937 more rows]

## Sheet: TE Vs CE
Gene ID	TE FPKM	CE FPKM	log2(CE/TE)	Qvalue(TE-vs-CE)	Pvalue(TE-vs-CE)
CL1.Contig3_All	10.17	3.413	-1.56844	2.16335e-75	2.81039e-76
CL1.Contig4_All	0.506	0	-5.68748	1.99395e-07	1.39793e-07
CL10.Contig12_All	0.266	0.096	-1.50588	7.44398e-05	6.6576e-05
CL10.Contig17_All	0.736	0.08	-3.21247	1.20347e-24	3.84517e-25
CL10.Contig18_All	0.27	0.12	-1.14672	0.000170144	0.000158809
CL10.Contig1_All	0.44	0.023	-4.26756	2.43691e-16	1.03582e-16
CL10.Contig20_All	0.9	0.413	-1.11331	4.13322e-08	2.74711e-08
CL10.Contig25_All	0.596	0	-7.60858	2.52039e-22	8.65103e-23
CL10.Contig2_All	0.073	0.4	2.49404	2.85426e-12	1.46431e-12
CL10.Contig3_All	0.056	0.773	3.74716	1.41745e-17	5.73709e-18
CL10.Contig6_All	0.016	0.093	2.65229	0.000145232	0.000134437
CL100.Contig2_All	1.063	0.53	-1.01718	2.31764e-05	1.95927e-05
CL100.Contig4_All	1.066	2.156	1.02612	1.72796e-09	1.04229e-09
CL10000.Contig2_All	0	0.386	6.15261	8.87695e-10	5.25042e-10
CL10005.Contig1_All	0.216	0.1	-1.14498	0.00020591	0.000194127
CL10005.Contig2_All	0	0.4	7.48651	4.68589e-21	1.67399e-21
CL10005.Contig7_All	5.126	0.94	-2.42353	9.57266e-206	4.90684e-207
CL10006.Contig2_All	6.35	2.886	-1.13764	2.62506e-59	4.17597e-60
CL10009.Contig1_All	0	4.506	9.86768	2.71717e-79	3.37183e-80
CL10009.Contig2_All	0	0.626	5.39071	2.4085e-06	1.85008e-06
CL1001.Contig11_All	9.876	1.726	-2.56873	1.39991e-239	6.26357e-241
CL1001.Contig13_All	0.506	0.08	-2.71266	2.39304e-10	1.36708e-10
CL1001.Contig1_All	2.09	0.543	-1.99586	1.59169e-30	4.32906e-31
CL1001.Contig3_All	0.586	0.2	-1.5986	4.78743e-08	3.19544e-08
CL1001.Contig5_All	1	0.47	-1.13254	6.66958e-08	4.5054e-08
CL1001.Contig6_All	0.176	1.54	3.05613	4.84058e-38	1.11059e-38
CL1001.Contig9_All	1.053	0.383	-1.4995	4.77884e-12	2.48199e-12
CL10010.Contig2_All	0.253	0.653	1.3707	1.5446e-05	1.28291e-05
CL10011.Contig1_All	0.84	0	-6.84336	2.13598e-14	9.88832e-15
CL10011.Contig2_All	0.16	0.013	-3.63438	0.000834738	0.000856293
CL10013.Contig3_All	0.16	0.06	-1.43503	5.95542e-05	5.26559e-05
CL10015.Contig1_All	5.926	1	-2.57489	2.68814e-85	3.13264e-86
CL10015.Contig2_All	14.02	1.523	-3.16726	2.09052e-250	8.95753e-252
CL10015.Contig4_All	132.76	9.543	-3.83165	0	0
CL10015.Contig5_All	102.11	21.283	-2.24845	0	0
CL10015.Contig6_All	17.796	1.86	-3.22699	0	0
CL10018.Contig1_All	0.41	0	-5.55461	6.86293e-07	5.02212e-07
CL1002.Contig1_All	0	0.743	5.25918	6.77343e-06	5.41776e-06
CL1002.Contig2_All	0	1.373	6.58616	1.50322e-12	7.61481e-13
CL1002.Contig3_All	0.103	4.16	5.33671	7.81455e-30	2.16329e-30
CL10021.Contig4_All	0.613	5.296	3.09602	1.08627e-77	1.37433e-78
CL10022.Contig1_All	3.446	10.126	1.55419	2.27762e-97	2.34575e-98
CL10024.Contig2_All	1.05	3.793	1.84184	1.93624e-46	3.77559e-47
CL10027.Contig1_All	7.633	3.583	-1.10613	2.20225e-39	4.90377e-40
CL10030.Contig2_All	0.443	0.13	-1.78243	0.000187456	0.000176026
CL10031.Contig1_All	0.933	0.046	-4.29034	4.71733e-14	2.21726e-14
CL10031.Contig2_All	0.823	0	-6.40964	3.22622e-11	1.75401e-11
CL10032.Contig1_All	0.04	0.306	2.88957	0.000891337	0.000917815
CL10036.Contig2_All	24.786	9.833	-1.33157	3.14237e-87	3.58936e-88
CL10037.Contig2_All	0.366	0.136	-1.45252	2.53298e-07	1.79139e-07
CL10039.Contig1_All	6.276	0	-9.27471	9.41007e-57	1.55543e-57
CL1004.Contig2_All	1.213	2.643	1.14712	2.96273e-12	1.52152e-12
CL1004.Contig4_All	0.356	0.02	-4.20355	2.63106e-13	1.28277e-13
CL1004.Contig5_All	1.266	0.573	-1.13308	6.99075e-05	6.22841e-05
CL10041.Contig1_All	0.083	1.36	3.973	1.51214e-44	3.05345e-45
CL10041.Contig2_All	2.603	0	-9.76444	4.13789e-74	5.44995e-75
CL10041.Contig3_All	1.126	0.44	-1.3507	9.638e-12	5.09333e-12
CL10041.Contig5_All	1.173	5.733	2.27906	7.81354e-118	6.74923e-119
CL10041.Contig6_All	0.06	0.296	2.35204	0.000727948	0.00073883
CL10042.Contig2_All	0.47	0.196	-1.26252	1.63718e-05	1.36387e-05
CL10043.Contig1_All	0.33	0.77	1.22438	3.07411e-06	2.38442e-06
CL10043.Contig5_All	1.033	2.696	1.3721	1.38705e-27	4.0736e-28
CL10044.Contig3_All	0.016	0.233	3.91222	6.37186e-07	4.64961e-07
CL10044.Contig4_All	0.14	2.673	4.26792	1.51272e-65	2.2093e-66
CL10044.Contig5_All	0.866	0	-6.5716	2.59313e-12	1.32803e-12
CL10045.Contig1_All	0.41	0.12	-1.73711	2.10927e-06	1.6112e-06
CL10046.Contig1_All	1.43	0.39	-1.84016	4.32054e-29	1.21986e-29
CL10048.Contig1_All	0	1.166	6.91342	3.74894e-15	1.6778e-15
CL1005.Contig10_All	0	0.33	6.70597	1.90702e-13	9.23477e-14
CL1005.Contig6_All	0	0.276	5.63402	2.82095e-07	2.00317e-07
CL10051.Contig3_All	0.316	0	-4.92036	7.44149e-05	6.65523e-05
CL10051.Contig4_All	0.44	5.21	3.56764	8.24237e-36	1.98601e-36
CL10053.Contig3_All	3.86	0.426	-3.21322	6.57807e-110	6.11443e-111
CL10059.Contig1_All	0.276	0	-5.82467	5.00537e-08	3.3464e-08
CL10059.Contig2_All	1.216	0	-5.26525	7.31748e-06	5.87926e-06
CL10060.Contig2_All	0.15	0.01	-4.0503	7.29836e-05	6.52059e-05
CL10061.Contig3_All	1.013	0.353	-1.51689	2.92842e-07	2.08226e-07
CL10063.Contig2_All	0.01	0.183	4.07014	5.78227e-05	5.10516e-05
CL10065.Contig2_All	1.863	0.67	-1.50665	1.07645e-27	3.15405e-28
CL10068.Contig1_All	0.536	2.386	2.17718	2.13965e-22	7.32713e-23
CL10068.Contig2_All	0.513	0.19	-1.42113	0.000395261	0.000386644
CL1007.Contig4_All	0.6	1.686	1.50038	2.87246e-12	1.4738e-12
CL10070.Contig2_All	0.816	0.233	-1.86939	6.36269e-11	3.51684e-11
CL10071.Contig1_All	25.286	12.536	-1.0074	1.07825e-197	5.75373e-199
CL10072.Contig1_All	0	0.503	4.65171	0.000304717	0.00029382
CL10075.Contig3_All	10.743	4.3	-1.31354	9.34121e-66	1.36037e-66
CL10076.Contig3_All	0.153	0.01	-4.05996	6.84036e-05	6.0882e-05
CL10079.Contig3_All	5.483	1.563	-1.79715	9.6881e-68	1.374e-68
CL1008.Contig10_All	0.313	0.01	-4.93713	2.11864e-08	1.3788e-08
CL1008.Contig12_All	0.38	0.076	-2.32181	7.03089e-06	5.63302e-06
CL1008.Contig14_All	0.186	0.51	1.42485	8.74525e-08	5.95824e-08
CL1008.Contig26_All	1.77	0.79	-1.16222	2.77578e-22	9.54392e-23
CL1008.Contig27_All	1.113	0.226	-2.2865	9.91093e-37	2.33867e-37
CL1008.Contig2_All	0.283	0.08	-1.80073	1.68668e-06	1.27731e-06
CL10088.Contig3_All	0.636	0.1	-2.68733	1.17304e-42	2.45003e-43
CL10089.Contig1_All	1.856	0.046	-5.37554	9.83979e-32	2.59868e-32
CL1009.Contig1_All	0.436	1.033	1.25136	1.43089e-08	9.20156e-09
CL1009.Contig2_All	0.546	1.39	1.36822	8.51231e-36	2.05234e-36
CL10090.Contig1_All	31.41	3.64	-3.09901	1.20241e-270	4.76492e-272
CL10091.Contig3_All	0.873	0.11	-2.99317	1.07364e-15	4.69312e-16
CL10091.Contig4_All	0.193	0.063	-1.69344	0.000409607	0.000401593
CL10091.Contig5_All	0.866	0.336	-1.37586	1.81847e-08	1.17842e-08
CL10091.Contig6_All	0	0.29	5.70351	1.44122e-07	9.98904e-08
CL10091.Contig7_All	0.54	0.043	-3.63355	7.09826e-16	3.07981e-16
CL10091.Contig8_All	0.03	0.143	2.36041	0.000322032	0.000311717
CL10092.Contig1_All	0.12	0.463	1.96976	0.000246541	0.000234895
CL10093.Contig1_All	0.313	1.34	2.10606	3.62878e-08	2.40229e-08
CL10094.Contig1_All	4.173	1.453	-1.50719	1.87933e-54	3.2207e-55
CL10094.Contig2_All	19.21	9.57	-1.00289	1.42268e-141	1.02812e-142
CL10094.Contig3_All	38.35	18.806	-1.02541	2.94577e-272	1.1601e-273
CL10095.Contig2_All	1.476	0.593	-1.31676	1.07217e-09	6.37789e-10
CL10095.Contig3_All	0.023	0.76	5.11954	6.74974e-16	2.92565e-16
CL10096.Contig2_All	104.346	17.9	-2.5531	0	0
CL10096.Contig3_All	662.383	199.723	-1.73421	0	0
CL10096.Contig4_All	416.913	1033.05	1.30494	0	0
CL10098.Contig2_All	0.526	0.246	-1.13657	6.71287e-06	5.36805e-06
CL10098.Contig3_All	1.146	0.446	-1.36106	1.03152e-18	3.9914e-19
CL101.Contig10_All	0.256	4.49	4.16488	3.4318e-219	1.66874e-220
CL101.Contig11_All	0.116	0.63	2.49838	3.1114e-22	1.07144e-22
CL101.Contig12_All	0	4.42	10.9525	3.26308e-141	2.36429e-142
CL101.Contig13_All	5.01	0	-11.11	1.57266e-151	1.07126e-152
CL101.Contig1_All	1.47	4.823	1.74792	1.72042e-91	1.87911e-92
CL101.Contig2_All	3.863	0.67	-2.53969	2.84232e-125	2.30924e-126
CL101.Contig6_All	0.526	0	-7.949	4.32255e-27	1.28544e-27
CL101.Contig8_All	0.096	0	-5.49758	1.13199e-06	8.43799e-07
CL101.Contig9_All	0.276	0	-7.02204	5.91452e-16	2.55668e-16
CL10100.Contig2_All	1.003	0.243	-2.02707	6.87467e-05	6.12004e-05
CL10101.Contig6_All	0.086	0	-5.54088	7.75516e-07	5.69971e-07
CL10105.Contig2_All	0.7	1.403	1.00734	5.6563e-08	3.79713e-08
CL10108.Contig4_All	0.15	0.89	2.56274	1.67768e-12	8.5195e-13
CL1011.Contig1_All	0.223	0.603	1.44691	0.000320637	0.000310282
CL1011.Contig2_All	2.943	11.926	2.02724	8.21848e-111	7.56138e-112
CL1011.Contig4_All	0.43	0	-5.2781	6.65079e-06	5.31715e-06
CL1011.Contig5_All	0.61	0.133	-2.22256	3.00509e-05	2.57145e-05
CL10111.Contig2_All	1.746	0.613	-1.5078	1.08647e-23	3.57138e-24
CL10111.Contig3_All	2.766	1.17	-1.2322	4.5902e-19	1.7518e-19
CL10113.Contig2_All	3.98	0.563	-2.79697	1.11118e-23	3.65449e-24
CL10115.Contig2_All	2.16	0.14	-3.91858	1.0408e-108	9.75528e-110
CL10117.Contig1_All	1.436	6.646	2.22499	1.31579e-163	8.35224e-165
CL10117.Contig2_All	0.113	2.483	4.41865	1.29423e-108	1.21453e-109
CL10117.Contig3_All	0.713	4.596	2.68174	5.33922e-112	4.86176e-113
CL10118.Contig2_All	0.726	0	-6.06171	3.44931e-09	2.12457e-09
CL10119.Contig1_All	0.166	1.77	3.40787	6.49828e-44	1.32598e-44
CL10119.Contig2_All	0.32	1.28	2.03285	8.49451e-26	2.62249e-26
CL10120.Contig4_All	2.086	0.466	-2.15126	7.15886e-35	1.76331e-35
CL10121.Contig1_All	0.33	1.04	1.6863	5.51189e-06	4.37215e-06
CL10121.Contig2_All	0.16	2.286	3.85715	8.47294e-25	2.69416e-25
CL10124.Contig2_All	0.113	0.83	2.87385	1.55393e-26	4.69144e-27
CL10124.Contig3_All	0.313	0.056	-2.44944	9.37264e-10	5.5523e-10
CL10124.Contig5_All	0.323	0	-6.94237	3.06356e-15	1.36515e-15
CL10124.Contig6_All	0	0.503	7.66427	2.63085e-23	8.76207e-24
CL10124.Contig7_All	0.166	0	-6.04235	4.35678e-09	2.70019e-09
CL10128.Contig1_All	2.143	0.733	-1.54987	9.20642e-23	3.118e-23
CL10128.Contig2_All	0.28	0.79	1.5038	3.2061e-09	1.96815e-09
CL10130.Contig4_All	0.823	0.236	-1.83426	2.03638e-11	1.09439e-11
CL10133.Contig2_All	2.866	0.953	-1.59479	6.5589e-33	1.68275e-33
CL10134.Contig2_All	0.773	0.166	-2.23163	3.3052e-11	1.79745e-11
CL10137.Contig11_All	2.596	0	-9.38408	2.95718e-60	4.64156e-61
CL10137.Contig13_All	0.203	0	-5.58778	5.09015e-07	3.68377e-07
CL10137.Contig5_All	0.133	0	-4.66808	0.000303314	0.000292387
CL10137.Contig7_All	0.316	0	-6.36782	5.96225e-11	3.2885e-11
CL10138.Contig2_All	0.37	0.156	-1.26456	0.000228839	0.000216945
CL10138.Contig3_All	0.293	1.033	1.84241	1.70187e-08	1.10041e-08
CL10139.Contig3_All	1.633	0.406	-2.01034	9.14064e-11	5.09956e-11
CL1014.Contig10_All	46.323	16.986	-1.45307	3.20541e-255	1.34614e-256
CL1014.Contig11_All	69.063	24.553	-1.47511	0	0
CL1014.Contig4_All	5.65	1.286	-2.13621	2.18689e-64	3.24446e-65
CL1014.Contig5_All	0.433	0.15	-1.45798	0.00014693	0.000136112
CL1014.Contig8_All	1.483	0.176	-3.02885	1.38381e-23	4.5658e-24
CL1014.Contig9_All	3.8	1.31	-1.53776	9.01903e-25	2.87002e-25
CL10140.Contig4_All	0.293	9.156	4.96863	0	0
CL10141.Contig3_All	0.21	0.06	-1.76875	2.11772e-10	1.20659e-10
CL10142.Contig1_All	0.59	0.146	-2.05127	1.00093e-10	5.59631e-11
CL10143.Contig4_All	114.77	38.6	-1.5608	0	0
CL1015.Contig1_All	1.473	0.656	-1.22613	1.11993e-08	7.14525e-09
CL10151.Contig2_All	3.936	0.613	-2.65887	9.26005e-32	2.44364e-32
CL10153.Contig2_All	5.786	1.873	-1.621	1.60115e-84	1.87743e-85
CL10156.Contig1_All	5.483	1.166	-2.23301	1.06189e-52	1.86708e-53
CL10156.Contig2_All	0.696	3.78	2.41775	1.35898e-42	2.84277e-43
CL10158.Contig3_All	0.02	0.193	3.32127	0.000311692	0.00030103
CL10158.Contig5_All	4.036	0	-9.05234	3.22591e-50	5.89381e-51
CL10158.Contig6_All	10.876	40.373	1.89955	2.16719e-256	9.05617e-258
CL1016.Contig2_All	0.21	0.05	-2.10141	1.52583e-06	1.1511e-06
CL1016.Contig3_All	6.3	2.92	-1.10449	1.02205e-58	1.63866e-59
CL1016.Contig5_All	4.313	0.03	-7.30993	1.06324e-55	1.78849e-56
CL10161.Contig2_All	0.32	1.28	1.98739	7.80415e-17	3.25274e-17
CL10161.Contig3_All	0.913	5.57	2.63935	2.24074e-85	2.60828e-86
CL10162.Contig1_All	6.48	2.653	-1.27979	1.6152e-29	4.51049e-30
CL10165.Contig2_All	0	0.78	6.38799	3.39434e-11	1.84792e-11
CL10166.Contig3_All	2.676	0.93	-1.53431	9.60878e-28	2.81215e-28
CL10168.Contig2_All	0.713	0.056	-3.66503	4.21419e-15	1.89144e-15
CL10169.Contig3_All	0.3	0.01	-5.15787	6.68499e-15	3.02434e-15
CL10169.Contig4_All	0.44	0.03	-3.8547	1.05309e-16	4.41456e-17
CL10169.Contig5_All	0.676	0.103	-2.64975	5.80539e-17	2.40625e-17
CL1017.Contig15_All	0.033	0.183	2.42282	0.000700268	0.000709198
CL1017.Contig21_All	0.406	0	-6.99917	9.55587e-16	4.1673e-16
CL1017.Contig32_All	0.203	0	-5.77487	8.37681e-08	5.69833e-08
CL1017.Contig37_All	0.283	0	-6.23494	3.80369e-10	2.1986e-10
CL1017.Contig38_All	0.116	0.006	-4.3883	6.87338e-07	5.03016e-07
CL1017.Contig39_All	0.363	0	-6.41786	2.85555e-11	1.5474e-11
CL1017.Contig3_All	0.103	0	-4.77434	0.000172474	0.000161141
CL1017.Contig41_All	0.033	0.12	1.99581	0.000134857	0.000124287
CL1017.Contig47_All	0.19	0.473	1.29382	1.99553e-06	1.52087e-06
CL1017.Contig48_All	0.09	0.186	1.0544	5.15431e-05	4.52252e-05
CL1017.Contig8_All	0.02	0.12	2.67337	1.62543e-05	1.35369e-05
CL10171.Contig2_All	3.413	14.78	2.11629	3.91725e-198	2.08511e-199
CL10172.Contig1_All	0.83	0.03	-4.76471	1.52216e-07	1.05774e-07
CL10173.Contig2_All	0.433	1.016	1.2381	1.3729e-05	1.13388e-05
CL10174.Contig3_All	0.09	0.006	-4.00451	0.000106857	9.73299e-05
CL10175.Contig1_All	1.003	0	-7.71484	1.0192e-23	3.34813e-24
CL10175.Contig2_All	5.133	16.78	1.70253	4.43501e-164	2.80681e-165
CL10175.Contig3_All	634.9	2184.67	1.78008	0	0
CL10175.Contig4_All	5.46	0.013	-8.88171	7.93682e-123	6.58509e-124
CL10175.Contig5_All	1.48	0	-8.04666	1.24645e-28	3.56033e-29
CL10175.Contig6_All	13.916	0	-10.7053	1.57325e-122	1.31097e-123
CL10175.Contig7_All	705.306	1.64	-8.76895	0	0
CL10177.Contig1_All	0	3.013	8.24007	2.66928e-32	6.95348e-33
CL10179.Contig1_All	0.123	0.036	-1.67569	0.000308071	0.000297322
CL1018.Contig10_All	0.24	0.07	-1.81844	9.73263e-07	7.21317e-07
CL1018.Contig12_All	0.24	0.056	-2.1866	5.31129e-08	3.55737e-08
CL1018.Contig13_All	0.103	0.023	-2.09589	0.000164208	0.000152917
CL1018.Contig4_All	2.18	0.2	-3.49057	1.98944e-81	2.41187e-82
CL1018.Contig6_All	0.883	0.013	-5.94837	9.34703e-34	2.35735e-34
CL10180.Contig2_All	0.103	0.263	1.37595	2.48604e-05	2.10804e-05
CL10181.Contig11_All	4.35	1.56	-1.46243	3.03379e-74	3.98771e-75
CL10181.Contig12_All	1.73	0.27	-2.6936	1.21036e-28	3.45541e-29
CL10181.Contig1_All	8.786	0.366	-4.58621	0	0
CL10181.Contig2_All	20.306	9.85	-1.04844	7.94149e-147	5.54647e-148
CL10181.Contig3_All	13.27	4.926	-1.42549	1.93118e-185	1.09452e-186
CL10181.Contig6_All	1.15	2.41	1.06009	3.30617e-24	1.06887e-24
CL10181.Contig7_All	0.1	0.27	1.40465	9.78448e-06	7.95905e-06
CL10181.Contig8_All	0.14	0.72	2.35793	7.37056e-25	2.33902e-25
CL10181.Contig9_All	17.913	0.07	-8.00827	0	0
CL10182.Contig2_All	0.863	0.403	-1.10566	8.10548e-09	5.11901e-09
CL10183.Contig1_All	0.843	0	-5.18724	1.29181e-05	1.06451e-05
CL10183.Contig2_All	0.276	0	-4.47675	0.000764022	0.000778801
CL10185.Contig2_All	0.013	0.253	4.39216	1.24839e-10	7.01847e-11
CL10187.Contig4_All	1.233	2.876	1.23443	6.10395e-24	1.99107e-24
CL1019.Contig1_All	2.136	0.3	-2.83623	1.29523e-78	1.61907e-79
CL10190.Contig2_All	3.923	1.266	-1.63055	1.37792e-108	1.29359e-109
CL10190.Contig3_All	0.086	2.573	4.90761	2.90781e-204	1.49987e-205
CL10191.Contig1_All	0	4.68	10.3702	8.22494e-104	8.01448e-105
CL10191.Contig2_All	9.913	2.77	-1.83749	1.09132e-194	5.90202e-196
CL10192.Contig1_All	0.64	5.276	3.02882	2.63845e-149	1.81825e-150
CL10192.Contig2_All	1.17	3.323	1.4861	4.49436e-45	8.98518e-46
CL10194.Contig1_All	3.803	0.08	-5.53246	7.81758e-115	6.95115e-116
CL10194.Contig2_All	2.263	0.09	-4.62907	1.26141e-64	1.86281e-65
CL10195.Contig1_All	7.173	2.546	-1.5061	6.7225e-132	5.2032e-133
CL10195.Contig4_All	0.186	0.576	1.66578	6.27788e-14	2.96824e-14
CL10195.Contig6_All	0.456	0	-7.91758	1.30043e-26	3.91701e-27
CL10195.Contig7_All	3.17	18.98	2.6127	0	0
CL10196.Contig1_All	0.61	1.303	1.08813	4.18566e-11	2.28911e-11
CL10197.Contig2_All	0.316	0.07	-2.14835	4.33223e-07	3.11679e-07
CL10198.Contig1_All	0.84	0.15	-2.4571	1.22645e-37	2.83711e-38
CL10199.Contig1_All	8.743	0.77	-3.50274	1.7437e-65	2.54895e-66
CL102.Contig1_All	1.343	0.236	-2.51264	5.76034e-07	4.18734e-07
CL102.Contig2_All	1.19	0.376	-1.65475	3.30474e-08	2.18063e-08
CL10200.Contig3_All	0.766	0.233	-1.69678	1.33789e-05	1.10395e-05
CL10203.Contig3_All	0.53	1.343	1.34551	2.65578e-14	1.23525e-14
CL10204.Contig1_All	1.953	0.373	-2.39239	4.32557e-44	8.7952e-45
CL10204.Contig2_All	7.873	0.62	-3.72256	2.45206e-289	9.07141e-291
CL10204.Contig3_All	32.166	0.696	-5.59227	0	0
CL10204.Contig4_All	8.576	1.326	-2.75267	9.00169e-230	4.18276e-231
CL10205.Contig1_All	0.056	0.206	1.8555	5.90621e-05	5.21962e-05
CL10205.Contig2_All	1.293	0.583	-1.12255	3.20594e-11	1.74244e-11
CL10207.Contig2_All	0.2	0.506	1.36601	5.11764e-05	4.48937e-05
CL10209.Contig2_All	29.686	61.806	1.06582	0	0
CL1021.Contig3_All	0.166	0.78	2.22715	0.000226836	0.000214926
CL10212.Contig2_All	0	0.466	6.84066	1.56795e-14	7.21918e-15
CL10213.Contig5_All	0.326	0.01	-5.09331	1.41748e-09	8.49832e-10
CL10214.Contig1_All	1.253	0.343	-1.85767	1.38946e-19	5.20742e-20
CL10214.Contig2_All	0.946	1.963	1.04658	9.73973e-14	4.64433e-14
CL10216.Contig2_All	0	0.09	5.92848	1.33356e-08	8.55417e-09
CL10218.Contig1_All	0.083	0	-5.01732	4.07866e-05	3.53735e-05
CL10218.Contig2_All	0.2	0.073	-1.43236	0.000514114	0.000511642
CL10219.Contig1_All	0.663	1.676	1.35078	2.19503e-33	5.57459e-34
CL10219.Contig2_All	2.903	1.206	-1.26586	1.41832e-50	2.57841e-51
CL1022.Contig1_All	2.69	0.036	-6.25006	2.31384e-83	2.75035e-84
CL1022.Contig2_All	0.453	2.03	2.18864	6.43236e-35	1.58242e-35
CL10222.Contig3_All	2.376	1.003	-1.21583	5.75164e-23	1.93509e-23
CL10223.Contig1_All	2.996	6.15	1.04462	3.06798e-14	1.43058e-14
CL10223.Contig2_All	23.723	75.87	1.68409	0	0
CL10224.Contig5_All	2.403	1.166	-1.03814	1.5033e-07	1.04412e-07
CL10225.Contig2_All	0.316	1.426	2.15704	3.77026e-10	2.17856e-10
CL10227.Contig1_All	0.033	2.843	6.34023	2.36512e-20	8.65568e-21
CL10227.Contig3_All	3.94	0.066	-5.80104	2.13792e-27	6.30392e-28
CL10227.Contig4_All	1.363	0.036	-5.13916	1.56791e-09	9.43021e-10
CL10228.Contig2_All	0.183	0	-4.78073	0.000166554	0.000155277
CL10228.Contig3_All	0.5	0	-5.46424	1.50368e-06	1.13376e-06
CL10228.Contig4_All	0.756	0	-6.38888	4.38488e-11	2.40072e-11
CL10228.Contig5_All	0.416	0	-7.58413	5.14135e-22	1.78041e-22
CL1023.Contig6_All	0.2	0	-5.15728	1.5958e-05	1.32748e-05
CL1023.Contig7_All	0.763	0.276	-1.50333	1.42944e-05	1.18266e-05
CL10230.Contig2_All	4.776	0.753	-2.66275	1.47148e-206	7.51756e-208
CL10231.Contig1_All	5.26	2.27	-1.18997	8.80108e-32	2.32169e-32
CL10232.Contig1_All	0.693	0.146	-2.25204	3.07744e-15	1.37145e-15
CL10233.Contig1_All	1.136	0.183	-2.61155	1.26222e-31	3.34235e-32
CL10234.Contig3_All	0.186	0.026	-2.79206	2.54189e-07	1.79788e-07
CL10234.Contig5_All	20.91	2.04	-3.33949	0	0
CL10234.Contig6_All	0.8	0.163	-2.27405	1.88147e-08	1.22043e-08
CL10235.Contig1_All	0.813	0.196	-2.05911	3.51063e-05	3.02359e-05
CL10235.Contig2_All	0.46	0.153	-1.58655	0.000490261	0.00048651
CL10236.Contig1_All	4.74	0.526	-3.15419	6.21489e-161	3.998e-162
CL10236.Contig3_All	9.976	1.326	-2.87191	4.53084e-304	1.59465e-305
CL10237.Contig1_All	1.78	6.68	1.92362	8.64876e-224	4.13181e-225
CL10237.Contig3_All	1.053	6.966	2.74691	2.26433e-176	1.35454e-177
CL10238.Contig1_All	3.79	1.756	-1.10045	1.30135e-08	8.3397e-09
CL10238.Contig3_All	0.91	0	-6.68493	3.8325e-13	1.885e-13
CL10239.Contig4_All	1.703	0.33	-2.36759	1.96752e-26	5.95724e-27
CL10241.Contig4_All	0	0.146	4.55436	0.000494563	0.000491005
CL10241.Contig7_All	14.706	38.54	1.38867	2.18035e-186	1.2279e-187
CL10247.Contig2_All	20.566	9.426	-1.1235	1.05136e-48	1.96846e-49
CL10248.Contig2_All	0.056	0.266	2.25098	9.02491e-05	8.15272e-05
CL10248.Contig3_All	14.666	6.986	-1.06927	7.1855e-89	8.07964e-90
CL10249.Contig1_All	0.003	0.08	3.93767	3.68047e-05	3.1767e-05
CL10249.Contig2_All	2.59	0.723	-1.82682	4.26452e-57	7.00698e-58
CL10249.Contig3_All	4.393	1.466	-1.58421	1.81074e-81	2.19281e-82
CL10249.Contig4_All	1.47	0.69	-1.10058	7.45658e-19	2.87114e-19
CL1025.Contig12_All	0.23	0.666	1.53211	1.40867e-07	9.7543e-08
CL1025.Contig1_All	0.326	0.01	-5.06705	4.15439e-12	2.15043e-12
CL1025.Contig20_All	1.13	0.36	-1.64767	1.47705e-11	7.87785e-12
CL1025.Contig21_All	0.58	0.066	-3.14893	5.15928e-13	2.5538e-13
CL1025.Contig2_All	1.07	0.52	-1.0259	3.08684e-06	2.39459e-06
CL1025.Contig7_All	1.233	0.3	-2.04342	1.20273e-15	5.26923e-16
CL1025.Contig8_All	0.636	0.183	-1.80257	3.12699e-07	2.22831e-07
CL1025.Contig9_All	0.28	0.086	-1.68324	0.000503871	0.000500836
CL10250.Contig1_All	0.246	0.04	-2.69652	3.04848e-05	2.60956e-05
CL10251.Contig1_All	2.08	0.913	-1.19268	6.95313e-22	2.419e-22
CL10251.Contig2_All	5.233	1.73	-1.58161	8.20254e-62	1.26353e-62
CL10254.Contig1_All	0.083	0.31	1.97757	5.19078e-06	4.10822e-06
CL10254.Contig2_All	0.526	0.133	-2.0253	4.21168e-10	2.44017e-10
CL10254.Contig3_All	0.573	1.823	1.69629	3.23881e-25	1.01727e-25
CL10254.Contig4_All	0.503	2.03	2.02914	1.39793e-38	3.16865e-39
CL10254.Contig5_All	2.943	1.053	-1.49495	5.13489e-39	1.15147e-39
CL10256.Contig2_All	0.596	0.02	-4.85872	1.2661e-24	4.04719e-25
CL10256.Contig3_All	2.39	0.66	-1.86287	3.09661e-40	6.7797e-41
CL10259.Contig1_All	0.68	0.083	-2.97939	3.33744e-24	1.07923e-24
CL10259.Contig2_All	0.476	0.053	-3.10838	1.73793e-12	8.83172e-13
CL10259.Contig3_All	5.66	1.01	-2.44166	1.71643e-128	1.3607e-129
CL1026.Contig4_All	0.933	0.076	-3.56524	4.18694e-30	1.15105e-30
CL1026.Contig7_All	0.686	0.07	-3.32465	5.79014e-32	1.52314e-32
CL10261.Contig1_All	3.91	0.153	-4.62753	1.91947e-45	3.8079e-46
CL10261.Contig2_All	2.933	1.406	-1.07422	5.88457e-09	3.67849e-09
CL10263.Contig2_All	12.9	5.216	-1.30111	1.10759e-198	5.8704e-200
CL10265.Contig1_All	2.62	1.29	-1.03963	2.3369e-19	8.83087e-20
CL10265.Contig2_All	5.176	0	-10.7378	1.20373e-124	9.84814e-126
CL10266.Contig1_All	11.09	2.7	-2.03465	6.29678e-110	5.8482e-111
CL10266.Contig2_All	9.956	3.916	-1.33626	1.48142e-19	5.55853e-20
CL10267.Contig1_All	0.166	0	-5.4859	1.25228e-06	9.36411e-07
CL10270.Contig2_All	0.626	0	-6.37381	5.46188e-11	3.00776e-11
CL10270.Contig3_All	1.003	2.21	1.13492	7.46665e-32	1.96698e-32
CL10273.Contig1_All	0.12	0.776	2.72025	3.21548e-12	1.65437e-12
CL10273.Contig3_All	12.833	27.396	1.10896	3.33961e-89	3.74e-90
CL10273.Contig4_All	11.063	3.273	-1.76247	1.58862e-71	2.15644e-72
CL10275.Contig1_All	30.006	13.33	-1.16217	2.70431e-270	1.0732e-271
CL10275.Contig2_All	6.816	22.576	1.73564	0	0
CL10277.Contig2_All	0.83	0.083	-3.30272	1.64017e-08	1.05937e-08
CL10278.Contig1_All	10.94	5.406	-1.01703	5.07084e-44	1.03327e-44
CL10279.Contig1_All	2.82	0.84	-1.79301	1.22299e-14	5.60147e-15
CL1028.Contig2_All	16.193	0	-11.2319	1.80154e-161	1.15653e-162
CL10280.Contig1_All	0	0.843	5.15261	1.47055e-05	1.2186e-05
CL10281.Contig6_All	0.073	0.436	2.60683	2.46917e-14	1.14677e-14
CL10282.Contig1_All	8.033	0	-9.05074	3.573e-50	6.52997e-51
CL10284.Contig1_All	0.003	0.52	7.62564	7.85276e-05	7.04119e-05
CL10286.Contig3_All	0	0.5	5.75404	8.68194e-08	5.91395e-08
CL10288.Contig1_All	0.693	0	-6.11366	1.8239e-09	1.10179e-09
CL10288.Contig2_All	0.316	0	-4.80287	0.000147211	0.000136405
CL10289.Contig1_All	0.863	1.983	1.20548	1.8909e-15	8.3565e-16
CL10290.Contig6_All	0	8.63	10.908	5.99772e-138	4.44227e-139
CL10292.Contig1_All	2.993	0	-8.42722	1.79478e-35	4.35785e-36
CL10292.Contig2_All	0.41	0	-5.96872	1.03053e-08	6.55787e-09
CL10293.Contig4_All	1.953	0.6	-1.71631	5.89871e-30	1.62802e-30
CL10294.Contig2_All	0.206	2.043	3.29806	1.67134e-36	3.96189e-37
CL10294.Contig3_All	0.033	0.446	3.78952	4.21198e-18	1.66913e-18
CL10294.Contig4_All	1.296	17.586	3.77419	8.62597e-276	3.36438e-277
CL10294.Contig5_All	0.153	1.51	3.30808	6.77555e-12	3.54854e-12
CL10295.Contig2_All	0.256	0.026	-3.16399	1.0042e-05	8.17708e-06
CL10295.Contig3_All	3.846	0.256	-3.86439	1.19762e-126	9.61664e-128
CL10296.Contig1_All	0.356	0	-5.25075	8.14852e-06	6.57907e-06
CL10298.Contig1_All	1.066	2.486	1.23446	1.58161e-42	3.31297e-43
CL10298.Contig4_All	12.836	2.613	-2.28138	0	0
CL10299.Contig1_All	0.646	0.22	-1.56315	6.87238e-08	4.64591e-08
CL103.Contig1_All	0.183	0.03	-2.70997	1.05982e-11	5.61299e-12
CL103.Contig2_All	0.633	0.023	-4.71245	2.22658e-54	3.81959e-55
CL103.Contig3_All	7.773	3.033	-1.35395	3.31783e-182	1.91186e-183
CL1030.Contig2_All	0.34	1.06	1.64237	3.76706e-10	2.1765e-10
CL10305.Contig1_All	1.07	0.03	-5.13042	8.75888e-27	2.62563e-27
CL10305.Contig2_All	15.27	0.113	-7.09399	2.84731e-288	1.05876e-289
CL10305.Contig3_All	17.153	0.543	-4.96975	0	0
CL10305.Contig5_All	0.233	0.49	1.08702	5.12708e-05	4.49795e-05
CL10306.Contig3_All	5.846	13.036	1.15388	9.20351e-75	1.20311e-75
CL10306.Contig4_All	1.336	4.51	1.74262	3.21082e-20	1.17909e-20
CL10307.Contig1_All	0.683	0	-5.01732	4.07866e-05	3.53735e-05
CL10308.Contig1_All	0.383	0	-7.91456	1.44422e-26	4.35586e-27
CL10309.Contig1_All	0.163	0.706	2.10788	1.15272e-09	6.873e-10
CL1031.Contig11_All	0.34	0.073	-2.2109	3.68715e-07	2.64019e-07
CL1031.Contig12_All	0.496	1.393	1.50561	9.20356e-17	3.84821e-17
CL1031.Contig1_All	1.413	0	-8.80149	1.04382e-43	2.13723e-44
CL1031.Contig9_All	0.153	0.77	2.3678	1.12133e-17	4.51945e-18
CL10311.Contig2_All	0.016	0.17	3.30379	0.000144507	0.000133651
CL10312.Contig2_All	2.883	1.19	-1.27584	7.01923e-21	2.52178e-21
CL10315.Contig3_All	0.573	1.27	1.15645	1.30663e-14	5.99222e-15
CL10315.Contig4_All	2.72	0.8	-1.77309	9.44642e-52	1.6849e-52
CL10316.Contig1_All	3.27	0.953	-1.75697	7.44976e-40	1.64375e-40
CL10316.Contig3_All	18.396	5.566	-1.71691	6.44168e-134	4.91386e-135
CL10316.Contig5_All	41.916	13.806	-1.60138	0	0
CL10316.Contig6_All	4.456	1.17	-1.92349	8.30885e-23	2.8107e-23
CL10318.Contig2_All	0.55	1.756	1.67898	5.31934e-10	3.10309e-10
CL1032.Contig11_All	0.723	2.19	1.6247	6.64941e-47	1.28666e-47
CL1032.Contig14_All	1.49	0	-8.05195	1.02319e-28	2.91563e-29
CL1032.Contig17_All	1.686	5.593	1.75587	4.63689e-113	4.18007e-114
CL1032.Contig2_All	2.053	0	-8.27225	1.62785e-32	4.21495e-33
CL1032.Contig5_All	0.326	0.08	-1.99803	1.76473e-07	1.23248e-07
CL1032.Contig6_All	0.106	0	-4.78603	0.000161791	0.000150556
CL1032.Contig7_All	1.623	0	-7.9224	1.09969e-26	3.30527e-27
CL10320.Contig2_All	0.156	0.36	1.19723	0.00039862	0.000390126
CL10321.Contig3_All	0.393	0.186	-1.05547	0.000148983	0.000138143
CL10324.Contig1_All	11.253	0.02	-9.25439	2.85389e-115	2.5284e-116
CL10324.Contig2_All	6.853	0.13	-5.67361	4.12536e-98	4.22141e-99
CL10324.Contig4_All	0.04	22.896	9.22988	8.92708e-228	4.1836e-229
CL10324.Contig6_All	0.356	0	-5.16544	1.50738e-05	1.25051e-05
CL10325.Contig2_All	2.156	5.396	1.25953	9.09658e-06	7.37657e-06
CL10326.Contig2_All	51.086	122.536	1.28131	0	0
CL10326.Contig3_All	22.716	9.003	-1.30998	5.51656e-254	2.32509e-255
CL10326.Contig4_All	2.416	16.56	2.80102	0	0
CL10326.Contig5_All	0.116	0.733	2.6405	4.77725e-05	4.17829e-05
CL10329.Contig1_All	1.39	0.576	-1.272	5.35928e-05	4.71465e-05
CL1033.Contig2_All	0.506	0.08	-2.61601	1.68445e-11	9.01434e-12
CL10330.Contig1_All	2.366	0.056	-5.37997	2.63086e-35	6.41533e-36
CL10331.Contig1_All	17.48	1.236	-3.83524	1.03458e-229	4.8132e-231
CL10331.Contig3_All	8.01	6323.95	9.62193	0	0
CL10332.Contig2_All	0.23	1.103	2.24572	3.60084e-07	2.57662e-07
CL10333.Contig1_All	3.8	1.556	-1.27913	2.19185e-32	5.69482e-33
CL10333.Contig2_All	5.423	1.17	-2.21786	2.94864e-101	2.93463e-102
[truncated: 39,635 more rows]

## Sheet: CE Vs NE
Gene ID	CE FPKM	NE FPKM	log2(NE/CE)	Qvalue(CE-vs-NE)	Pvalue(CE-vs-NE)
[truncated: 54,411 more rows]

[truncated: 1 more sheets: NE Vs ME]
