# Supplementary material for: Transcriptome Landscape Analyses of the Regulatory Network for Zygotic Embryo Development in Paeonia ostii
Source: Int J Mol Sci. 2023 Jun 27;24(13):10715. doi: 10.3390/ijms241310715 (PMC10342179; doi:10.3390/ijms241310715)
Supplement: Supplementary file 1 [file ijms-24-10715-s001.zip › Table S4.xlsx]

## Sheet: All-3578
Table S4. All-specific expression genes of the transcriptome
Gene ID	PE FPKM	GE FPKM	HE FPKM	TE FPKM	CE FPKM	NE FPKM	ME FPKM
Unigene50721_All	544.893	0.133	0.256	0.01	0.01	0.296	0.01
CL4572.Contig7_All	514.51	0.13	0.306	0	0.023	0.116	0
Unigene2222_All	375.11	0.07	0.05	0	0.046	0	0
CL4572.Contig9_All	340.67	0.116	0.54	0.02	0.08	0.16	0
CL911.Contig3_All	265.556	0.16	0.98	0.053	0.006	0	0.293
CL11588.Contig1_All	254.6	0.263	0.04	0.01	0	0.043	0
CL8879.Contig3_All	241.786	0.433	0	0.13	0	0.69	0
CL2156.Contig1_All	239.866	0.376	0.523	0.193	0.056	0.853	0.673
CL12782.Contig1_All	198.72	0.026	0.013	0	0	0	0
CL4572.Contig2_All	184.906	0.993	0.536	0.03	0.096	0.016	0.17
Unigene42172_All	184.566	0.05	0.033	0.016	0.083	0.056	0.076
CL14822.Contig3_All	183.49	0.036	0.126	0	0	0	0
CL4308.Contig5_All	179.053	0.286	0.63	0.75	0.316	0.006	0.133
CL3711.Contig3_All	176.963	0	0.08	0	0	0.07	0
Unigene43817_All	172.873	0.813	0.436	0.156	0.173	0.823	0.093
CL5002.Contig1_All	169.196	0.316	0.74	0.023	0	0	0
CL11588.Contig2_All	159.343	0.146	0.053	0.02	0.05	0	0
CL6390.Contig3_All	136.45	0.373	0.77	0.963	0	0.45	0
Unigene34749_All	134.153	0.133	0.643	0.786	0.036	0.21	0.006
Unigene44230_All	130.703	0.583	0.146	0.03	0.056	0.083	0
CL4817.Contig1_All	130.6	0	0.853	0.37	0.226	0.07	0.3
CL1039.Contig2_All	130.226	0.063	0.083	0.096	0.016	0.35	0.02
CL14585.Contig1_All	113.936	0.11	0.316	0.57	0.016	0.133	0.98
CL13456.Contig6_All	107.686	0.6	0.586	0.596	0.26	0.316	0
Unigene3078_All	104.966	0.243	0.09	0.353	0.166	0	0.913
CL14907.Contig1_All	101.25	0.033	0.006	0.013	0.31	0.033	0
CL12868.Contig1_All	99.24	0.04	0.02	0	0.006	0	0
Unigene1761_All	94.036	0.206	0.073	0.013	0.013	0.52	0
CL1001.Contig8_All	92.31	0.1	0.08	0.273	0.193	0	0.343
CL1001.Contig12_All	89.023	0.003	0.023	0.043	0	0	0.036
Unigene1690_All	84.953	0.116	0.106	0.043	0.423	0.033	0
CL6473.Contig5_All	82.083	0	0.286	0.303	0	0	0.016
Unigene38767_All	78.12	0.04	0.026	0	0	0	0
CL9484.Contig3_All	75.863	0.036	0.006	0.013	0	0.013	0
Unigene30321_All	72.29	0.163	0.283	0.166	0.023	0	0
CL8366.Contig2_All	71.666	0.25	0.1	0.01	0.016	0.04	0
CL1769.Contig5_All	69.113	0.08	0.436	0.5	0.556	0.493	0.716
CL16344.Contig2_All	68.6	0.006	0	0	0	0	0
Unigene31884_All	67.583	0.12	0.763	0.92	0.223	0.046	0.02
Unigene53601_All	67.243	0.603	0.543	0.226	0.296	0.21	0.016
Unigene51488_All	65.973	0.12	0.226	0.053	0.11	0	0
CL9188.Contig1_All	64.34	0.02	0.023	0.066	0.01	0.36	0.073
CL2362.Contig1_All	63.65	0	0.033	0.14	0	0.066	0.103
CL13328.Contig2_All	56.726	0.166	0.276	0.096	0.066	0.53	0
CL204.Contig4_All	56.7	0.526	0.83	0.146	0	0.08	0.28
CL12859.Contig1_All	55.813	0.03	0.763	0.203	0.013	0	0
CL1479.Contig8_All	55.276	0.11	0.073	0.013	0	0.05	0.046
CL11067.Contig1_All	54.173	0.063	0.046	0	0.02	0.07	0
CL12590.Contig4_All	53.97	0	0	0	0	0	0.01
Unigene60757_All	53.6	0.22	0.073	0.093	0.05	0.193	0.196
CL10295.Contig2_All	52.383	0.55	0.44	0.256	0.026	0.11	0.403
CL1001.Contig2_All	52.29	0.37	0.336	0.663	0.396	0	0.296
CL5818.Contig1_All	51.963	0.076	0.33	0.593	0.286	0.14	0.26
Unigene41660_All	51.496	0	0.183	0.143	0.383	0.603	0.066
CL11823.Contig1_All	51.256	0.406	0.946	0.796	0.146	0.156	0
Unigene35049_All	48.346	0.296	0.603	0.77	0.093	0.24	0.096
Unigene14859_All	48.25	0.01	0.006	0	0.103	0.16	0
Unigene51487_All	46.923	0.583	0.59	0.193	0.123	0.243	0.25
CL15265.Contig3_All	45.95	0.51	0.93	0.326	0.113	0.063	0
CL10142.Contig1_All	45.57	0.406	0.746	0.59	0.146	0.006	0.01
CL14328.Contig1_All	45.433	0.056	0.276	0.166	0.07	0.143	0.166
CL1909.Contig4_All	44.976	0.2	0.073	0	0.05	0.08	0
Unigene45030_All	44.926	0	0.07	0.026	0	0	0
CL6473.Contig6_All	44.906	0.02	0	0.05	0	0.013	0
CL2448.Contig4_All	44.516	0.033	0.366	0.136	0.093	0.35	0.413
CL7389.Contig1_All	44.416	0.156	0.16	0.423	0	0.023	0.013
CL3349.Contig1_All	44.29	0.083	0.93	0.363	0.503	0.073	0.123
CL3372.Contig1_All	43.643	0.116	0.913	0.423	0.01	0.073	0.02
CL10739.Contig1_All	42.786	0.08	0.613	0.38	0.343	0.37	0.266
Unigene32665_All	41.836	0.033	0	0	0	0	0
CL1001.Contig16_All	41.686	0.096	0.013	0.1	0.25	0	0.386
Unigene38694_All	41.276	0.093	0.286	0.296	0.02	0.01	0.013
CL6966.Contig17_All	41.06	0.49	0.72	0.896	0.193	0.083	0.543
Unigene48006_All	40.946	0	0.04	0.006	0	0.006	0
CL2971.Contig9_All	40.906	0.706	0.183	0.033	0.006	0	0
Unigene71989_All	39.753	0.04	0.24	0	0	0.973	0.18
Unigene37936_All	39.73	0.073	0	0.293	0.12	0.01	0.126
CL2776.Contig5_All	39.653	0.153	0.163	0.42	0.053	0.19	0.013
CL12305.Contig2_All	38.616	0.06	0.63	0.64	0.006	0	0
Unigene48608_All	38.296	0	0	0	0	0	0
Unigene6115_All	38.016	0.02	0.01	0	0.03	0.013	0
Unigene38129_All	37.95	0.033	0.333	0.246	0.1	0.15	0.06
Unigene41684_All	37.53	0.013	0.026	0	0.013	0.44	0
CL12782.Contig2_All	37.036	0.043	0	0	0	0	0
CL3016.Contig8_All	36.873	0	0.04	0	0	0	0
Unigene47588_All	36.863	0.103	0.816	0.763	0.076	0.08	0
Unigene2014_All	36.173	0	0.116	0.066	0.02	0	0
CL1001.Contig3_All	35.82	0.563	0.31	0.586	0.2	0	0.226
CL2310.Contig4_All	35.043	0.153	0.3	0.41	0.463	0.32	0.07
Unigene47883_All	34.61	0	0.076	0	0.013	0	0
Unigene25776_All	34.066	0.25	0.286	0.293	0.283	0.18	0
CL11067.Contig2_All	33.953	0.023	0	0	0	0.026	0
CL3116.Contig1_All	33.666	0.063	0.843	0.443	0.016	0	0
Unigene45070_All	33.5	0.01	0.093	0.03	0	0.033	0
CL1687.Contig1_All	33.306	0	0.05	0	0	0	0
CL11210.Contig4_All	32.903	0.02	0.726	0.81	0.14	0.04	0.016
CL5448.Contig2_All	32.436	0	0.033	0	0	0	0
Unigene36607_All	32.41	0.02	0.023	0.02	0	0	0
Unigene33637_All	32.236	0.503	0.746	0	0.98	0	0
Unigene14098_All	31.98	0	0.086	0.08	0.01	0	0.093
Unigene30723_All	31.783	0.033	0	0	0.006	0	0.016
CL6047.Contig2_All	31.573	0.116	0.05	0.096	0	0.026	0
CL3305.Contig1_All	30.86	0.04	0.073	0.163	0.233	0	0.16
CL3952.Contig1_All	30.723	0	0.54	0.293	0.09	0	0.033
CL6465.Contig3_All	30.66	0.276	0.933	0.653	0.11	0.426	0.006
CL5592.Contig4_All	30.073	0.51	0.67	0.973	0.283	0.303	0.4
Unigene47200_All	30.036	0.253	0.71	0.226	0.03	0.083	0
CL5648.Contig2_All	29.706	0	0	0.056	0.086	0.1	0
CL13298.Contig1_All	29.663	0.086	0.093	0.07	0	0.173	0
Unigene50510_All	29.5	0.446	0.436	0.356	0.136	0.686	0.17
CL1722.Contig3_All	28.626	0.063	0.02	0	0	0.07	0
Unigene17075_All	27.943	0.006	0.733	0.656	0.436	0	0.11
CL6283.Contig2_All	27.893	0.02	0.083	0.076	0.16	0.016	0
CL12177.Contig1_All	27.79	0.026	0.443	0.296	0.273	0.01	0.126
CL4402.Contig3_All	27.55	0.096	0.04	0.036	0.056	0.02	0.19
Unigene41919_All	27.206	0.193	0.17	0.233	0.04	0.206	0.01
Unigene32613_All	27.083	0.29	0.086	0.173	0.04	0.046	0.043
CL10070.Contig2_All	27.006	0.023	0.916	0.816	0.233	0.01	0.066
CL4572.Contig10_All	26.843	0.07	0.016	0	0	0.026	0
Unigene53838_All	26.81	0.56	0.15	0.073	0.196	0.066	0.01
Unigene37935_All	26.766	0.166	0.05	0.256	0.2	0	0.263
CL14833.Contig1_All	26.763	0	0.08	0.536	0.24	0.043	0
Unigene34748_All	26.47	0.033	0.086	0.08	0.01	0.016	0
CL1498.Contig2_All	26.3	0.08	0.216	0.106	0.256	0.013	0.793
CL5291.Contig4_All	25.946	0.056	0.553	0.046	0.413	0.846	0.04
Unigene32320_All	25.786	0.083	0.12	0.083	0.043	0.153	0.013
CL4502.Contig7_All	25.72	0.866	0.32	0.11	0.026	0.033	0.06
CL3047.Contig2_All	25.443	0.046	0	0.02	0.036	0	0
CL2971.Contig13_All	25.39	0.01	0	0	0	0	0
CL3028.Contig3_All	25.233	0	0.016	0	0	0	0
CL5050.Contig1_All	25.186	0.14	0.666	0.806	0.013	0.006	0.06
Unigene44956_All	24.883	0.023	0.426	0.483	0.023	0	0
Unigene14041_All	24.866	0.223	0.246	0.2	0.706	0.246	0
CL3016.Contig7_All	24.706	0.023	0.103	0.086	0	0	0
CL7400.Contig3_All	24.53	0.07	0.006	0.04	0	0.026	0
Unigene38275_All	24.28	0.363	0.563	0.086	0.106	0.016	0.016
Unigene53967_All	24.133	0.13	0.146	0.19	0.133	0	0
CL4502.Contig4_All	24.083	0.383	0.146	0.046	0.066	0.016	0.006
CL15441.Contig1_All	24.016	0	0.37	0.143	0.033	0	0
CL8530.Contig2_All	24.016	0.073	0.093	0.09	0.006	0.116	0
CL5569.Contig1_All	23.983	0.106	0.526	0.93	0.013	0.046	0.156
Unigene44310_All	23.933	0.213	0.483	0.19	0.123	0.113	0
CL12325.Contig1_All	23.903	0.02	0.02	0.19	0.076	0	0
CL2156.Contig3_All	23.853	0.03	0.033	0	0	0	0.016
CL8392.Contig1_All	23.55	0.32	0	0.613	0.116	0.363	0.036
CL6966.Contig1_All	23.49	0.126	0.736	0.396	0.056	0	0
CL274.Contig2_All	23.393	0.076	0.213	0.23	0.296	0.18	0.23
CL8525.Contig6_All	23.273	0.29	0	0	0.063	0	0
CL3047.Contig8_All	23.003	0.236	0.18	0.18	0.343	0.033	0.043
CL1952.Contig2_All	22.873	0.22	0.11	0.09	0.106	0.08	0.046
CL14907.Contig2_All	22.82	0.006	0	0	0.03	0.023	0
CL10655.Contig2_All	22.683	0.103	0.37	0.103	0.59	0.003	0.126
CL9654.Contig1_All	22.656	0.443	0.106	0.11	0.336	0	0
Unigene51225_All	22.603	0.166	0.223	0.093	0.263	0.263	0.16
CL6283.Contig1_All	22.596	0.323	0.533	0	0.163	0.08	0
CL1335.Contig3_All	22.59	0.163	0.78	0.283	0.016	0.006	0
CL3047.Contig11_All	22.57	0.316	0.153	0.313	0.503	0.02	0
CL7740.Contig3_All	22.4	0	0.083	0	0.17	0.03	0.073
CL5074.Contig1_All	22.336	0.046	0.436	0.246	0.286	0.393	0.023
CL12177.Contig2_All	22.3	0.02	0.81	0.65	0.206	0	0.11
CL5818.Contig3_All	22.18	0.06	0.226	0.263	0.193	0.083	0.24
CL13031.Contig2_All	22.17	0.116	0.536	0.523	0.503	0.29	0.426
Unigene53914_All	21.766	0.023	0.913	0.35	0.38	0.026	0.113
CL12169.Contig3_All	21.7	0.213	0.35	0.333	0.206	0.163	0.113
CL603.Contig2_All	21.64	0.013	0	0	0	0.006	0
CL10528.Contig1_All	21.623	0.013	0.026	0.063	0.2	0.656	0.343
CL583.Contig3_All	21.37	0.393	0.21	0.046	0.276	0.216	0
Unigene34650_All	21.276	0.19	0.603	0.523	0.133	0.013	0.013
CL15622.Contig1_All	21.233	0	0	0	0	0	0
Unigene49645_All	21.163	0.376	0.136	0.113	0.09	0.59	0.463
CL6880.Contig2_All	21.063	0.016	0.033	0.146	0.083	0.093	0
Unigene53516_All	21.053	0.05	0.876	0.48	0.013	0	0
Unigene44201_All	20.946	0.033	0.373	0.333	0.206	0	0.2
Unigene46494_All	20.88	0.41	0.63	0.37	0.606	0.856	0.806
Unigene51463_All	20.86	0.046	0.153	0.32	0.05	0.163	0
CL2032.Contig2_All	20.843	0.66	0.416	0.68	0.273	0.12	0.673
Unigene49149_All	20.83	0.493	0.136	0.486	0.53	0.026	0
Unigene35297_All	20.766	0.073	0.373	0.14	0.126	0.143	0.413
Unigene21894_All	20.73	0.026	0.376	0.726	0	0.03	0
Unigene2993_All	20.7	0.013	0	0	0	0	0
Unigene41470_All	20.576	0.093	0.663	0.453	0.016	0	0
CL7550.Contig2_All	20.473	0.076	0.13	0.766	0.026	0.323	0.243
CL1001.Contig4_All	20.453	0.043	0.056	0.17	0.126	0	0.07
CL583.Contig4_All	20.433	0.283	0.246	0.116	0.266	0.093	0.04
CL3463.Contig1_All	20.35	0.036	0	0	0.01	0	0
CL14022.Contig21_All	20.06	0.236	0.253	0.816	0	0.166	0.556
CL13613.Contig2_All	20.02	0.806	0.75	0.076	0.63	0.363	0.74
Unigene34736_All	20.01	0.053	0.69	0.38	0.066	0.083	0
CL4858.Contig2_All	20.006	0.05	0.55	0.396	0.03	0	0
CL10962.Contig1_All	20.003	0	0.056	0	0.073	0.006	0
CL1479.Contig3_All	19.95	0.033	0.016	0.05	0.006	0.24	0
CL9151.Contig2_All	19.916	0.11	0.166	0.186	0.103	0.01	0.02
Unigene47129_All	19.846	0.01	0.43	0.62	0.246	0.003	0.043
Unigene35799_All	19.813	0.023	0.066	0.05	0.026	0.033	0.013
CL1911.Contig14_All	19.706	0.026	0.046	0.763	0.176	0.066	0.01
CL1699.Contig5_All	19.696	0.07	0.103	0.07	0.013	0.356	0.006
CL9829.Contig1_All	19.593	0.473	0.793	0.38	0.343	0.283	0.37
CL16113.Contig1_All	19.57	0.11	0.523	0.416	0.046	0.056	0.066
CL10911.Contig2_All	19.56	0.18	0.276	0.193	0.106	0.123	0.086
Unigene12689_All	19.526	0.04	0.08	0.79	0.153	0.6	0
Unigene46587_All	19.526	0.203	0.53	0.05	0	0.24	0
CL6944.Contig5_All	19.33	0.133	0.98	0.483	0.323	0.023	0.216
CL5002.Contig3_All	19.263	0.03	0	0.01	0	0	0
Unigene31147_All	19.226	0.023	0.363	0.163	0.006	0.006	0.006
Unigene19978_All	19.22	0.743	0.51	0.366	0.84	0.883	0.886
Unigene42700_All	19.156	0	0	0	0	0	0
Unigene57306_All	18.956	0	0	0.026	0.026	0	0
CL6348.Contig1_All	18.95	0.016	0.07	0	0	0.71	0.006
Unigene70293_All	18.936	0	0.283	0	0	0	0.413
Unigene56309_All	18.933	0.16	0.473	0	0.173	0.123	0.11
Unigene54238_All	18.926	0.016	0.243	0.423	0.11	0.03	0.046
Unigene57192_All	18.813	0	0.006	0.016	0.016	0.026	0
Unigene1890_All	18.746	0.356	0.41	0.056	0.32	0	0.04
CL8004.Contig1_All	18.576	0.346	0.21	0.056	0.02	0.473	0.06
CL11975.Contig11_All	18.556	0.073	0	0	0	0.076	0
CL11476.Contig4_All	18.523	0.046	0.316	0.736	0.013	0.016	0.01
Unigene421_All	18.44	0.023	0.023	0.07	0.186	0.946	0.18
Unigene32311_All	18.403	0.043	0.29	0.326	0.086	0.113	0.073
CL11498.Contig2_All	18.363	0.21	0.496	0.286	0.056	0.05	0.01
Unigene31881_All	18.283	0.12	0.763	0.823	0	0.07	0.01
CL274.Contig1_All	18.253	0.02	0.406	0.536	0.33	0.013	0.39
CL3755.Contig5_All	18.23	0.02	0.09	0.026	0.01	0.173	0
CL2533.Contig9_All	18.223	0.04	0.253	0.316	0.21	0.553	0.063
Unigene31967_All	18.17	0.026	0.336	0.3	0	0.02	0.063
CL4034.Contig8_All	18.166	0.53	0.483	0.676	0.22	0.496	0.496
CL15494.Contig1_All	18.1	0.05	0.06	0.11	0.03	0	0
Unigene38471_All	18.09	0.416	0.13	0.52	0.096	0.666	0.796
CL13869.Contig1_All	18.003	0	0.053	0.113	0	0.846	0.903
Unigene50602_All	17.96	0.053	0.466	0.84	0.01	0.103	0
Unigene49158_All	17.9	0.466	0.6	0.156	0	0.1	0.386
Unigene32504_All	17.883	0	0.056	0.06	0	0	0
CL11104.Contig1_All	17.853	0	0.15	0.09	0.043	0.156	0
CL13048.Contig3_All	17.84	0.1	0	0.23	0.033	0.06	0
CL6786.Contig1_All	17.796	0.043	0.17	0.306	0.176	0	0.07
CL15001.Contig2_All	17.796	0.826	0	0	0	0	0
Unigene50888_All	17.79	0.22	0.576	0.446	0.216	0.09	0.16
Unigene57092_All	17.753	0.213	0	0.06	0.413	0	0
Unigene18614_All	17.61	0.276	0.25	0.546	0.106	0.546	0.15
CL13965.Contig1_All	17.533	0.206	0.043	0.026	0.026	0.3	0.053
CL16223.Contig1_All	17.47	0.283	0.28	0.316	0.163	0.223	0.486
CL3490.Contig6_All	17.46	0.1	0.263	0.166	0.11	0	0.06
Unigene11587_All	17.433	0.483	0.033	0.016	0.173	0.286	0.09
Unigene38269_All	17.376	0.113	0.213	0.176	0.013	0.826	0.043
CL6295.Contig2_All	17.343	0	0.226	0.853	0.81	0	0.253
Unigene7078_All	17.186	0.233	0.963	0.483	0.473	0.883	0.673
CL3866.Contig5_All	17.166	0.023	0.013	0	0.013	0	0.013
CL16058.Contig43_All	17.136	0.22	0.256	0.196	0.12	0.023	0.193
CL7360.Contig2_All	17.093	0.04	0.4	0.59	0	0.13	0
Unigene32506_All	16.933	0.216	0.153	0.15	0.173	0.283	0.01
Unigene1916_All	16.893	0.02	0.14	0.09	0.006	0	0
CL1311.Contig7_All	16.793	0.343	0.19	0.506	0.166	0.913	0.636
Unigene38086_All	16.736	0.02	0.803	0.436	0.016	0	0
CL2632.Contig7_All	16.71	0.06	0.266	0.813	0.36	0.13	0.29
CL6802.Contig2_All	16.68	0	0	0.173	0	0	0.466
Unigene32597_All	16.603	0.143	0.09	0.28	0.02	0	0.3
CL7087.Contig1_All	16.566	0.043	0.31	0.416	0.016	0.046	0.013
CL16223.Contig4_All	16.53	0.143	0.016	0.006	0	0	0.25
CL13297.Contig2_All	16.486	0.056	0.283	0.32	0.116	0	0
CL11476.Contig5_All	16.383	0.083	0.44	0.75	0	0.02	0
CL9742.Contig4_All	16.31	0.03	0.223	0.266	0.04	0.04	0.033
Unigene47587_All	16.28	0.07	0.646	0.63	0.02	0	0
CL11410.Contig4_All	16.266	0	0	0	0.013	0.38	0
CL9160.Contig1_All	16.253	0.056	0.056	0.086	0.013	0	0.33
CL3866.Contig1_All	16.246	0	0.076	0.016	0.013	0	0.013
CL5648.Contig1_All	16.176	0.04	0.093	0.083	0.026	0.293	0
Unigene11720_All	16.136	0.036	0.07	0.47	0.013	0.02	0.05
CL5782.Contig3_All	16.113	0	0.036	0	0	0	0
CL11013.Contig1_All	16.056	0.366	0.766	0.416	0.04	0.016	0.076
CL132.Contig1_All	15.98	0.026	0.163	0	0	0.016	0.136
CL287.Contig3_All	15.89	0.116	0.363	0.393	0.023	0.01	0.016
CL1636.Contig4_All	15.836	0.07	0.056	0.02	0.09	0.04	0.02
Unigene53796_All	15.8	0.24	0.433	0.34	0.11	0.026	0.306
CL9566.Contig2_All	15.78	0	0	0	0	0	0
CL3409.Contig2_All	15.763	0.046	0.243	0.09	0.216	0.686	0.423
CL8014.Contig4_All	15.703	0.273	0.923	0.956	0.59	0.023	0
CL7220.Contig2_All	15.626	0.243	0.723	0.686	0.06	0.16	0.106
Unigene41495_All	15.613	0	0.096	0.216	0.013	0	0.64
Unigene7891_All	15.586	0.16	0.406	0.343	0.056	0.103	0.19
CL3634.Contig2_All	15.566	0.043	0.736	0.02	0.01	0	0
CL6786.Contig2_All	15.536	0.03	0	0.116	0.13	0	0.073
CL7462.Contig5_All	15.47	0.123	0.17	0.406	0.186	0.69	0.053
CL6966.Contig5_All	15.416	0.076	0.32	0.056	0	0	0.016
CL8843.Contig3_All	15.41	0.116	0.153	0.143	0.306	0.236	0.2
CL7652.Contig1_All	15.403	0.01	0	0.04	0	0.476	0
CL2655.Contig5_All	15.376	0.013	0.656	0.373	0.063	0.013	0.016
Unigene19855_All	15.373	0.066	0	0.276	0	0	0
Unigene54217_All	15.35	0.193	0.056	0.013	0.03	0.513	0
CL7581.Contig11_All	15.336	0.413	0.2	0.173	0	0	0.176
CL275.Contig4_All	15.26	0.08	0.65	0.666	0.006	0	0.006
Unigene38055_All	15.256	0.003	0.47	0.186	0.003	0	0
Unigene1899_All	15.25	0.123	0.183	0.133	0.05	0.09	0
Unigene41035_All	15.24	0.146	0.486	0.766	0.04	0.03	0.156
Unigene10706_All	15.166	0	0.066	0.16	0.043	0.013	0
CL4817.Contig3_All	15.013	0	0	0.04	0	0	0.023
Unigene28920_All	14.99	0.16	0.306	0.056	0.026	0.106	0.086
CL3866.Contig7_All	14.77	0.006	0.06	0	0	0	0
CL3372.Contig2_All	14.733	0.063	0.083	0.153	0.033	0	0.033
Unigene50430_All	14.666	0.123	0.743	0.5	0.24	0.05	0.426
Unigene40827_All	14.653	0.2	0.7	0.426	0.126	0.04	0.07
Unigene38577_All	14.62	0	0.04	0	0.056	0.013	0
Unigene54181_All	14.606	0.023	0.393	0.166	0.063	0.046	0.073
Unigene44814_All	14.593	0.023	0.176	0.11	0.02	0.003	0.006
CL4647.Contig2_All	14.59	0.103	0.25	0.05	0	0.37	0
CL5686.Contig2_All	14.543	0.6	0.723	0.5	0.626	0.693	0.16
CL7072.Contig1_All	14.543	0	0	0.06	0	0.433	0
CL11705.Contig1_All	14.523	0	0.036	0.17	0	0.033	0.093
CL6674.Contig2_All	14.493	0.65	0.516	0.483	0.23	0.203	0.23
Unigene50497_All	14.486	0.123	0.473	0.623	0.023	0.116	0.016
Unigene37547_All	14.403	0.71	0.83	0.65	0.073	0.19	0.063
Unigene47596_All	14.303	0	0.55	0.45	0.123	0.15	0.063
CL15640.Contig22_All	14.283	0	0	0	0	0.103	0
CL153.Contig13_All	14.276	0.113	0.08	0.026	0.01	0	0.04
CL3275.Contig1_All	14.203	0.053	0.92	0.603	0.056	0.043	0.056
CL7662.Contig3_All	14.183	0.1	0.556	0.37	0.333	0.306	0.836
Unigene9513_All	14.183	0.103	0.286	0.173	0.093	0.283	0.253
CL12590.Contig2_All	14.15	0	0	0	0	0	0
Unigene6889_All	14.076	0.19	0.66	0.45	0.01	0.06	0.046
CL13608.Contig8_All	14.006	0	0	0	0.036	0	0.013
Unigene38224_All	13.98	0.276	0.3	0.67	0.076	0.42	0.133
Unigene1288_All	13.946	0.206	0.95	0.626	0.05	0.07	0.103
Unigene53573_All	13.913	0.166	0.64	0.643	0.03	0	0.003
Unigene3374_All	13.883	0.103	0.01	0.11	0	0	0
CL15800.Contig54_All	13.876	0.023	0	0	0.006	0.003	0
CL2182.Contig4_All	13.876	0	0.116	0	0.066	0.25	0.38
CL14165.Contig1_All	13.86	0.053	0.38	0.286	0	0	0
Unigene7141_All	13.813	0.27	0.823	0.663	0.17	0.243	0.013
CL2603.Contig2_All	13.796	0.066	0	0.07	0.023	0	0.053
Unigene2141_All	13.786	0.12	0.113	0.086	0.006	0	0
Unigene54286_All	13.766	0.04	0.486	0.3	0	0	0
CL8232.Contig8_All	13.74	0.03	0	0.163	0	0.91	0
CL15265.Contig1_All	13.666	0.08	0.123	0.02	0.02	0	0
CL3832.Contig4_All	13.643	0.32	0.05	0	0	0.01	0.71
Unigene1926_All	13.596	0.026	0.06	0.12	0.116	0.216	0.076
CL5895.Contig2_All	13.56	0	0	0.016	0	0	0
CL9484.Contig4_All	13.556	0	0.01	0	0	0	0
Unigene73217_All	13.54	0	0	0	0.11	0.11	0.07
CL14040.Contig2_All	13.506	0.066	0	0	0.323	0.926	0
CL14411.Contig1_All	13.486	0.07	0.093	0.196	0	0.036	0
CL2100.Contig2_All	13.476	0.08	0.373	0.11	0.043	0.016	0.14
CL1911.Contig16_All	13.326	0.326	0.186	0.12	0.22	0.036	0
CL9829.Contig2_All	13.303	0.096	0.046	0.14	0	0	0.213
CL8574.Contig4_All	13.243	0.31	0	0.093	0.36	0.21	0
CL2310.Contig1_All	13.18	0	0.146	0.113	0.226	0.043	0.06
CL6966.Contig9_All	13.116	0.16	0.563	0.336	0.09	0.2	0.163
Unigene27615_All	13.07	0	0	0.353	0.573	0.046	0.07
CL1035.Contig1_All	13.07	0.066	0.326	0.34	0.283	0.113	0.213
Unigene54118_All	13.053	0.35	0.18	0.02	0.076	0.086	0.13
Unigene38189_All	12.973	0.423	0.403	0.326	0.466	0.886	0.386
Unigene15181_All	12.93	0	0	0	0	0	0
Unigene50838_All	12.9	0.023	0.326	0.27	0.006	0.006	0.163
Unigene60426_All	12.883	0.063	0.236	0.846	0	0.066	0.01
Unigene16510_All	12.873	0.043	0.383	0.95	0.013	0.036	0
Unigene1618_All	12.836	0.113	0.36	0.606	0.036	0	0.153
CL15618.Contig1_All	12.816	0.003	0.346	0.123	0	0.013	0.116
CL7550.Contig3_All	12.786	0	0.056	0.246	0	0.08	0.053
CL4741.Contig2_All	12.786	0.18	0.026	0	0.01	0	0
Unigene53741_All	12.783	0.16	0.343	0.3	0.146	0.246	0.826
Unigene37976_All	12.776	0.266	0.506	0.313	0.203	0.11	0.52
CL10341.Contig1_All	12.74	0.263	0.23	0.22	0.483	0.366	0.326
CL10070.Contig1_All	12.733	0	0.39	0.126	0.056	0	0.03
CL3502.Contig1_All	12.666	0.163	0.116	0.05	0.05	0.36	0.02
Unigene15081_All	12.656	0	0.076	0.063	0.033	0	0.006
Unigene45155_All	12.576	0.366	0.326	0.27	0.156	0.513	0.21
CL16409.Contig9_All	12.536	0.293	0.303	0.803	0.12	0.076	0
CL11021.Contig2_All	12.446	0.383	0.996	0.343	0.32	0.143	0.086
CL4572.Contig3_All	12.41	0.006	0.013	0.043	0	0.01	0
CL6153.Contig2_All	12.41	0.09	0.06	0.073	0	0	0
CL1045.Contig4_All	12.39	0.286	0.663	0.456	0.29	0.566	0.48
Unigene42097_All	12.386	0.063	0	0	0	0.04	0
Unigene25360_All	12.353	0.106	0.513	0.216	0.333	0.093	0.156
CL4888.Contig6_All	12.343	0.266	0.156	0.516	0.043	0.133	0
CL10185.Contig2_All	12.336	0	0.083	0.013	0.253	0.91	0.646
Unigene32292_All	12.243	0.03	0.416	0.27	0.01	0	0.08
CL15743.Contig11_All	12.203	0.733	0.653	0.426	0.61	0.526	0.66
Unigene54074_All	12.196	0.823	0.496	0.073	0.196	0.02	0
Unigene47770_All	12.186	0.383	0.66	0.466	0.526	0.243	0
Unigene28115_All	12.163	0	0.403	0.49	0.076	0.01	0.02
CL10712.Contig1_All	12.093	0.146	0.44	0.01	0.736	0.243	0
CL6938.Contig1_All	12.09	0.133	0.456	0.3	0.04	0.053	0.01
Unigene49491_All	12.056	0.756	0.646	0.396	0.423	0.033	0.003
Unigene41732_All	12.05	0.026	0.143	0.08	0.026	0	0
CL5193.Contig6_All	12.02	0	0	0	0.05	0	0
CL1111.Contig1_All	11.956	0.066	0.163	0.203	0	0	0.21
Unigene54171_All	11.943	0.006	0.25	0.266	0.013	0.026	0
CL7860.Contig2_All	11.906	0.336	0.28	0.236	0.04	0.053	0
CL4685.Contig8_All	11.903	0.096	0.28	0.39	0.12	0.01	0.326
Unigene17090_All	11.903	0.016	0.226	0.753	0.033	0.093	0.096
CL16280.Contig1_All	11.893	0.12	0.216	0.053	0.06	0.006	0
Unigene54059_All	11.876	0.043	0.503	0.19	0.006	0.01	0
CL5936.Contig2_All	11.87	0.05	0.163	0.026	0.016	0	0
Unigene49153_All	11.87	0.01	0.02	0.02	0.053	0	0
Unigene53783_All	11.863	0.036	0.416	0.46	0.006	0	0
CL6944.Contig6_All	11.823	0.07	0.316	0.47	0.323	0.053	0.236
CL6966.Contig10_All	11.816	0	0.24	0.42	0	0	0
Unigene25170_All	11.78	0.103	0.753	0.356	0.113	0.023	0.19
CL116.Contig4_All	11.746	0.08	0.376	0.37	0	0.006	0.026
CL4627.Contig1_All	11.713	0	0.956	0	0	0.19	0.016
CL9151.Contig1_All	11.713	0.016	0.046	0.056	0.026	0	0.013
CL948.Contig8_All	11.706	0.116	0.073	0.11	0.043	0.22	0.7
Unigene31146_All	11.636	0.033	0.38	0.323	0.006	0.006	0
Unigene44829_All	11.393	0	0.163	0.03	0	0.213	0
CL14240.Contig1_All	11.39	0.323	0.883	0.783	0.473	0.346	0.966
Unigene54204_All	11.376	0.11	0.056	0.11	0.033	0.096	0.03
Unigene23220_All	11.373	0.276	0.226	0.42	0.616	0.206	0.55
CL14336.Contig4_All	11.34	0	0	0.286	0	0.55	0
CL12463.Contig3_All	11.316	0.01	0.36	0.35	0	0.006	0.006
CL9394.Contig2_All	11.306	0.34	0.256	0.16	0.203	0.273	0.033
Unigene54608_All	11.253	0	0.083	0.066	0	0.03	0.016
CL14468.Contig6_All	11.243	0.236	0	0.563	0.15	0.976	0
CL9160.Contig3_All	11.196	0.03	0.006	0.003	0	0	0.23
CL1519.Contig9_All	11.183	0.073	0.43	0.233	0.303	0.346	0
CL15939.Contig1_All	11.15	0.006	0.013	0.02	0.026	0	0.086
Unigene31659_All	11.146	0.486	0.816	0.53	0.153	0.26	0.023
CL3187.Contig5_All	11.136	0	0	0.153	0	0.966	0.59
CL11202.Contig2_All	11.123	0.666	0.58	0.786	0.983	0.326	0.09
Unigene41991_All	11.12	0.24	0.12	0.03	0.066	0	0.03
Unigene34167_All	11.113	0.153	0.096	0	0.006	0.03	0
CL9780.Contig1_All	11.1	0.05	0.066	0.7	0.056	0.046	0.206
Unigene1033_All	11.053	0.226	0.65	0.84	0.04	0.06	0.01
CL267.Contig16_All	11.023	0.05	0.033	0	0	0	0
CL15693.Contig1_All	10.98	0.146	0.326	0.316	0.18	0.466	0.743
CL4572.Contig1_All	10.953	0	0	0	0	0	0
CL7808.Contig1_All	10.946	0.453	0.616	0.803	0.033	0.043	0
CL1163.Contig2_All	10.946	0.413	0.773	0.556	0.2	0.283	0.906
CL11613.Contig2_All	10.943	0.703	0.676	0.993	0.33	0.026	0.32
CL3047.Contig4_All	10.943	0.026	0.023	0.08	0.156	0	0
Unigene38253_All	10.92	0.44	0.566	0.443	0.233	0.163	0.136
CL3515.Contig3_All	10.883	0.19	0.536	0.766	0.343	0.763	0.05
Unigene52769_All	10.88	0.43	0.05	0.123	0.003	0.24	0.223
Unigene56972_All	10.876	0	0	0	0	0	0
CL9574.Contig1_All	10.863	0.176	0.52	0.086	0.476	0.893	0
Unigene1085_All	10.85	0.37	0.49	0.516	0.253	0.44	0.176
CL8706.Contig1_All	10.836	0.046	0.496	0.266	0	0.246	0.213
Unigene45142_All	10.833	0.163	0.093	0.143	0.043	0	0.01
CL7991.Contig1_All	10.8	0.256	0.123	0.103	0.016	0.03	0.03
Unigene44163_All	10.786	0.15	0.283	0.486	0.36	0.626	0.156
Unigene40290_All	10.77	0.11	0.336	0.233	0.143	0.323	0.103
Unigene48064_All	10.763	0.013	0.02	0.006	0	0.013	0.03
Unigene53968_All	10.736	0.146	0.03	0.193	0.01	0	0
Unigene27386_All	10.73	0.04	0.403	0.833	0.136	0.6	0.243
Unigene41314_All	10.71	0.033	0.396	0.216	0.11	0.143	0.076
CL12414.Contig1_All	10.673	0.036	0.026	0.153	0.013	0	0.893
Unigene51123_All	10.666	0.053	0.133	0.056	0.106	0.01	0.013
Unigene41338_All	10.65	0.073	0.69	0.423	0.213	0.006	0.466
Unigene16837_All	10.636	0.033	0.143	0.54	0.026	0.033	0.036
CL15870.Contig2_All	10.633	0.496	0.07	0.726	0.066	0.593	0.533
CL3866.Contig4_All	10.623	0.006	0.026	0.02	0.04	0	0
CL6013.Contig3_All	10.61	0	0	0	0	0	0
CL789.Contig7_All	10.593	0.076	0.53	0.79	0.01	0.05	0
Unigene6982_All	10.59	0.283	0	0.05	0.263	0	0
CL148.Contig5_All	10.583	0	0.07	0	0.08	0.073	0
Unigene43864_All	10.556	0.626	0.24	0.266	0.03	0.833	0
CL3490.Contig1_All	10.54	0.01	0.096	0	0.083	0	0
Unigene44724_All	10.53	0.25	0.166	0.093	0.006	0.056	0.03
Unigene19628_All	10.506	0.016	0.726	0.716	0.123	0.146	0.056
CL8640.Contig1_All	10.483	0.1	0.186	0.26	0	0.01	0.036
CL14987.Contig2_All	10.443	0	0.59	0.25	0.02	0	0
CL7309.Contig8_All	10.43	0.326	0.503	0.126	0.246	0.383	0
CL1479.Contig5_All	10.43	0.056	0.083	0.103	0.03	0.456	0.1
CL6966.Contig16_All	10.406	0.09	0.183	0.15	0	0.056	0.1
Unigene31878_All	10.383	0.133	0.293	0.166	0.06	0.05	0.596
CL14076.Contig3_All	10.373	0	0	0	0	0.156	0.02
Unigene32330_All	10.363	0.05	0.136	0.246	0.13	0.046	0.43
CL15862.Contig8_All	10.353	0.256	0.316	0.403	0.28	0.3	0.553
CL1322.Contig1_All	10.333	0.04	0	0.056	0.006	0.336	0.006
Unigene22987_All	10.333	0.34	0.83	0.453	0.326	0.436	0.163
Unigene34831_All	10.313	0.06	0.57	0.26	0.043	0.01	0.01
Unigene6119_All	10.286	0.166	0.116	0.44	0.04	0.426	0.2
CL3516.Contig2_All	10.26	0.073	0.096	0.256	0.046	0.016	0.02
Unigene34638_All	10.25	0.123	0.393	0.296	0.073	0.916	0.54
CL10005.Contig4_All	10.243	0.666	0.916	0.296	0.25	0.476	0.046
Unigene35573_All	10.236	0.02	0.263	0.133	0.076	0.186	0.013
Unigene481_All	10.233	0.4	0.46	0.253	0.133	0.216	0.07
Unigene45143_All	10.226	0	0.033	0.063	0.016	0.09	0
Unigene6476_All	10.22	0.223	0.75	0.48	0.076	0.01	0.28
CL16519.Contig2_All	10.22	0.19	0.513	0.606	0.83	0.55	0.856
CL12590.Contig1_All	10.193	0.013	0	0	0	0	0
CL14240.Contig2_All	10.19	0.323	0.586	0.343	0.5	0	0.283
CL13475.Contig2_All	10.183	0.426	0	0	0	0.09	0.126
CL8511.Contig2_All	10.166	0.1	0.13	0	0.06	0	0
Unigene7148_All	10.16	0.533	0.656	0.68	0.29	0.066	0.143
Unigene53611_All	10.136	0.04	0.116	0.033	0.103	0.083	0.306
Unigene51888_All	10.123	0.12	0.49	0.683	0.15	0.543	0.74
CL2422.Contig9_All	10.12	0.276	0.14	0.38	0	0.343	0.073
Unigene39453_All	10.12	0	0.113	0.756	0.11	0.113	0
Unigene31702_All	10.116	0.126	0.686	0.81	0.013	0.04	0.01
CL1335.Contig2_All	10.1	0.186	0.236	0.103	0.063	0	0
CL12170.Contig1_All	10.096	0.776	0.203	0.463	0.273	0.556	0.006
Unigene28999_All	10.086	0.256	0.493	0.11	0.133	0.103	0.253
CL2772.Contig2_All	10.076	0	0	0	0.106	0.523	0.183
Unigene32308_All	10.073	0.056	0	0.056	0	0.38	0.066
CL11104.Contig3_All	10.073	0.02	0.226	0.04	0.04	0.47	0
Unigene65563_All	10.02	0.99	0.72	0.883	0.97	0.063	0.68
CL10474.Contig4_All	9.986	0.013	0.403	0.21	0.03	0	0.016
Unigene54763_All	9.983	0.013	0	0	0	0	0
CL13362.Contig2_All	9.98	0.77	0.946	0.87	0.303	0.403	0.143
CL1687.Contig3_All	9.973	0.02	0.013	0.006	0	0	0
CL7141.Contig1_All	9.973	0.396	0.346	0.196	0.246	0.436	0.24
Unigene41398_All	9.966	0.063	0.156	0.006	0.26	0.563	0.166
CL619.Contig1_All	9.956	0.03	0.01	0.01	0	0	0
CL7256.Contig1_All	9.92	0	0.036	0	0	0	0
Unigene53510_All	9.906	0.21	0.67	0.646	0.013	0.046	0.03
Unigene45503_All	9.906	0	0.16	0.553	0.343	0.163	0
Unigene30789_All	9.856	0.363	0.87	0.87	0.44	0.643	0.306
CL89.Contig4_All	9.84	0.02	0.193	0.56	0.02	0.033	0.036
CL8748.Contig2_All	9.833	0.013	0	0.006	0	0	0.006
CL5818.Contig2_All	9.8	0	0.056	0.083	0.036	0.106	0
CL7030.Contig2_All	9.783	0.08	0.05	0.013	0	0.16	0.023
CL13811.Contig1_All	9.776	0.02	0.12	0.1	0.066	0.053	0.043
Unigene47555_All	9.77	0	0.25	0.11	0.1	0.69	0
CL6674.Contig1_All	9.766	0.426	0.733	0.716	0.413	0.523	0.02
CL720.Contig2_All	9.763	0	0	0	0	0	0
CL6762.Contig1_All	9.743	0.056	0.116	0.093	0.036	0.07	0.02
CL1111.Contig2_All	9.726	0.133	0.18	0.146	0.01	0.01	0
Unigene34813_All	9.723	0.053	0.376	0.61	0.036	0.05	0.043
Unigene49488_All	9.693	0.373	0.136	0.196	0.07	0	0
CL2698.Contig1_All	9.69	0.013	0.093	0.17	0	0	0
CL4184.Contig1_All	9.69	0.256	0.493	0	0	0	0
CL6683.Contig1_All	9.676	0.016	0.213	0.42	0.016	0.013	0
CL5099.Contig2_All	9.673	0.4	0.633	0.726	0.27	0.61	0.25
CL16282.Contig38_All	9.66	0.603	0.586	0.52	0.296	0.166	0.43
Unigene54373_All	9.656	0.1	0.24	0.103	0.093	0.046	0
CL16495.Contig16_All	9.646	0.096	0.013	0.063	0.01	0.4	0
Unigene54593_All	9.646	0.063	0.096	0.066	0.17	0.013	0.016
Unigene1542_All	9.643	0.293	0.406	0.163	0	0.903	0
Unigene48055_All	9.643	0.08	0.13	0.073	0.05	0.043	0.023
CL16500.Contig3_All	9.643	0.85	0.493	0.086	0.043	0.023	0.036
CL10792.Contig2_All	9.636	0	0	0.026	0	0	0.043
CL2706.Contig2_All	9.633	0.01	0.156	0.543	0	0.103	0
Unigene34814_All	9.623	0.716	0.93	0.166	0.263	0.063	0.016
Unigene37593_All	9.6	0.026	0.42	0.553	0.07	0	0.013
CL11784.Contig2_All	9.59	0.406	0.303	0.47	0.053	0.436	0.116
CL8202.Contig1_All	9.586	0.703	0.813	0.723	0.14	0.123	0.09
Unigene35059_All	9.583	0.35	0.32	0.643	0.14	0.256	0.163
CL12621.Contig2_All	9.58	0.086	0.21	0.116	0.016	0	0.013
CL7552.Contig3_All	9.58	0.226	0.043	0.15	0.12	0.32	0.276
CL10045.Contig1_All	9.543	0.443	0.516	0.41	0.12	0.42	0.013
CL14960.Contig7_All	9.526	0.33	0	0.053	0.22	0.756	0.063
Unigene38756_All	9.526	0.08	0.126	0.123	0.043	0.093	0
Unigene20764_All	9.523	0.056	0.296	0.58	0.01	0.026	0.013
Unigene47948_All	9.516	0.176	0.243	0.206	0.193	0.006	0.01
CL4929.Contig1_All	9.513	0.06	0.546	0.763	0.2	0.043	0
Unigene38881_All	9.513	0.35	0.233	0.216	0.113	0.006	0.043
CL4502.Contig5_All	9.506	0	0	0.01	0.006	0	0
CL3476.Contig3_All	9.496	0	0	0.173	0.15	0.58	0
CL7973.Contig3_All	9.49	0	0.213	0.796	0.03	0.03	0
Unigene44304_All	9.49	0	0.313	0.616	0.43	0.05	0.323
CL13684.Contig2_All	9.49	0.093	0.39	0.683	0	0.093	0
CL9886.Contig1_All	9.486	0.763	0.51	0.096	0.19	0.79	0.026
CL11148.Contig1_All	9.456	0	0	0	0.01	0.093	0.02
CL9513.Contig1_All	9.453	0	0.113	0	0	0	0.026
CL235.Contig1_All	9.43	0.566	0.693	0.6	0.323	0.696	0.766
Unigene43438_All	9.416	0.023	0.173	0.35	0.023	0.06	0.18
CL8184.Contig1_All	9.4	0.016	0.093	0.173	0.133	0	0.156
CL2574.Contig1_All	9.386	0.27	0.016	0.02	0.036	0.69	0
Unigene34834_All	9.38	0.003	0.343	0.173	0.006	0	0
CL6493.Contig5_All	9.376	0.033	0.1	0.106	0.026	0.016	0.123
Unigene47271_All	9.32	0.173	0.29	0.476	0.12	0.02	0.386
Unigene40956_All	9.31	0.036	0.233	0.363	0.01	0.003	0
CL1248.Contig8_All	9.303	0.386	0.353	0.813	0.463	0.513	0.12
CL170.Contig2_All	9.303	0.326	0.15	0.043	0.053	0.013	0
CL638.Contig9_All	9.3	0.263	0.173	0.1	0.053	0.156	0.11
CL1722.Contig2_All	9.29	0	0.03	0.01	0	0	0.023
CL11638.Contig1_All	9.27	0.006	0.043	0.063	0	0	0
CL4409.Contig2_All	9.26	0.17	0.896	0.606	0.22	0.153	0.65
CL14639.Contig1_All	9.256	0.57	0.45	0.166	0.426	0.8	0.7
CL6073.Contig2_All	9.25	0.34	0.766	0.983	0.16	0.1	0.296
CL4703.Contig5_All	9.206	0.46	0.946	0.103	0.043	0.12	0
CL11919.Contig1_All	9.173	0.216	0.276	0.163	0.12	0.88	0.29
CL6989.Contig3_All	9.166	0.05	0.44	0.086	0	0	0
Unigene35384_All	9.143	0.096	0.14	0.136	0.226	0	0
Unigene28887_All	9.13	0.26	0.51	0.913	0.153	0.17	0
Unigene1062_All	9.113	0.71	0.146	0.18	0.083	0.22	0.003
CL10656.Contig1_All	9.086	0.366	0.88	0.786	0.336	0.78	0.033
Unigene30928_All	9.076	0.016	0.136	0.726	0.043	0.013	0.116
Unigene36665_All	9.056	0.173	0.226	0.07	0.02	0.166	0.11
CL10065.Contig1_All	9.053	0.093	0.136	0.113	0.253	0	0.033
CL11677.Contig11_All	9.033	0.526	0.88	0.373	0.39	0.486	0.04
Unigene41133_All	9.026	0.143	0.146	0.183	0.06	0.43	0.03
CL733.Contig1_All	9.02	0.006	0.183	0.153	0.06	0.28	0.043
CL7995.Contig1_All	9.006	0.206	0.37	0.733	0.27	0.136	0.323
CL7675.Contig5_All	9.006	0.13	0.136	0.34	0.04	0.033	0.023
Unigene27329_All	9.006	0.72	0.443	0.186	0.196	0.23	0.283
CL8721.Contig3_All	8.976	0.09	0.643	0.253	0	0.033	0.066
Unigene11824_All	8.976	0.01	0	0.056	0.006	0.06	0
Unigene25314_All	8.966	0.053	0.11	0.08	0.026	0	0.166
CL11713.Contig2_All	8.926	0.096	0.383	0.396	0.28	0.223	0.026
CL15093.Contig2_All	8.923	0.103	0.113	0	0.053	0.113	0
Unigene71003_All	8.916	0	0.1	0	0.086	0.503	0
CL7952.Contig1_All	8.916	0	0.25	0.136	0	0	0
CL5888.Contig3_All	8.91	0.07	0.906	0.566	0.62	0.08	0.026
CL1911.Contig8_All	8.903	0.02	0	0.303	0.083	0.063	0
CL6707.Contig1_All	8.903	0.89	0.883	0.436	0.296	0.96	0
CL16569.Contig1_All	8.903	0	0.053	0.023	0	0.036	0.053
Unigene30501_All	8.87	0	0.38	0.126	0	0	0
CL12859.Contig2_All	8.856	0.08	0.903	0.963	0.006	0.006	0.03
CL1858.Contig8_All	8.85	0.166	0.356	0.75	0.166	0.283	0
CL6203.Contig1_All	8.836	0.08	0.776	0.646	0.11	0.07	0.02
CL11196.Contig2_All	8.81	0.283	0.78	0.233	0.236	0.423	0.31
Unigene46920_All	8.8	0.536	0.18	0.503	0.57	0.036	0.023
CL5393.Contig1_All	8.776	0.843	0	0.5	0.336	0.34	0.296
Unigene43229_All	8.753	0.486	0.603	0.713	0.176	0.236	0.096
CL3372.Contig8_All	8.746	0.03	0.1	0.053	0.02	0	0
Unigene46913_All	8.733	0.456	0.2	0.186	0	0.456	0
CL16604.Contig2_All	8.73	0.106	0.096	0.023	0	0.013	0
Unigene48324_All	8.71	0.163	0.536	0.43	0.076	0.426	0.766
Unigene41421_All	8.703	0.89	0.686	0.37	0.7	0.576	0.646
Unigene40836_All	8.693	0.93	0.383	0.466	0.273	0.926	0.03
Unigene38835_All	8.69	0.096	0.163	0.546	0.363	0.02	0.323
CL15303.Contig5_All	8.683	0	0	0.183	0.683	0.596	0.38
CL15172.Contig1_All	8.68	0.073	0.246	0.37	0	0.046	0
CL12630.Contig1_All	8.673	0.16	0.036	0.226	0.063	0.043	0
CL3552.Contig4_All	8.666	0.556	0.683	0.67	0.106	0.453	0
CL714.Contig4_All	8.663	0.083	0.173	0.17	0.843	0.356	0.726
CL4957.Contig1_All	8.643	0.143	0.323	0.183	0.316	0.843	0.833
CL1075.Contig1_All	8.64	0	0.03	0	0	0	0
CL10451.Contig79_All	8.64	0.023	0.153	0	0	0.28	0
CL12305.Contig1_All	8.63	0.07	0.196	0.04	0	0	0
Unigene31955_All	8.623	0.113	0.053	0.026	0.08	0	0.203
CL6966.Contig3_All	8.616	0.09	0.273	0.183	0.106	0.066	0.176
Unigene4558_All	8.603	0	0	0	0	0	0
Unigene53407_All	8.58	0.366	0.56	0.373	0.056	0.066	0.093
CL355.Contig3_All	8.543	0.143	0.01	0.04	0.07	0	0.163
Unigene38819_All	8.526	0.02	0.08	0.036	0.03	0	0.05
CL1311.Contig18_All	8.51	0.516	0.483	0.193	0.346	0	0.143
Unigene15018_All	8.486	0.046	0.616	0.306	0.05	0.006	0
CL12855.Contig1_All	8.46	0.243	0.11	0.106	0.103	0.123	0
CL1934.Contig3_All	8.443	0.03	0.673	0.28	0.016	0	0.003
CL4993.Contig2_All	8.36	0	0	0	0	0	0
Unigene54652_All	8.35	0.49	0.493	0	0.14	0	0.116
CL3372.Contig3_All	8.346	0.013	0	0.19	0	0	0
CL7513.Contig1_All	8.343	0	0	0	0	0	0
CL15468.Contig19_All	8.34	0.2	0.72	0.1	0.316	0.393	0
Unigene936_All	8.33	0.836	0.79	0.183	0.35	0.906	0.006
Unigene48225_All	8.326	0	0	0	0	0	0
Unigene48268_All	8.32	0.19	0.09	0.063	0.01	0	0
Unigene73808_All	8.316	0.593	0.63	0.8	0.223	0.47	0.633
CL12134.Contig2_All	8.306	0.05	0.626	0.136	0.43	0.276	0.026
CL5687.Contig1_All	8.303	0.56	0.62	0.2	0.19	0.613	0
CL2655.Contig2_All	8.29	0.086	0.476	0.58	0.02	0.153	0
Unigene50527_All	8.276	0.286	0.843	0.35	0.163	0.74	0.296
CL8561.Contig2_All	8.273	0.26	0.156	0.956	0.046	0.153	0.136
CL13025.Contig1_All	8.266	0.82	0.153	0.153	0.026	0.193	0.323
CL1069.Contig10_All	8.26	0.126	0.576	0.136	0.016	0.073	0.093
CL886.Contig7_All	8.25	0.513	0.19	0.466	0.62	0.093	0.82
CL1326.Contig1_All	8.246	0.083	0	0.31	0	0	0.013
CL16444.Contig7_All	8.233	0.336	0.33	0.193	0.183	0.74	0.74
CL10600.Contig6_All	8.213	0.45	0.583	0.576	0.203	0.86	0
CL4797.Contig2_All	8.203	0.01	0.1	0.016	0.123	0.013	0.02
Unigene47032_All	8.193	0.226	0.37	0.723	0.373	0.826	0.183
Unigene31462_All	8.176	0.096	0.92	0.373	0.343	0.236	0.103
Unigene32635_All	8.17	0.443	0.436	0.163	0.053	0.04	0.04
CL5405.Contig1_All	8.166	0.14	0.05	0.056	0	0.01	0
Unigene65320_All	8.163	0.043	0	0	0	0	0
Unigene46921_All	8.163	0.11	0.436	0.113	0	0	0.02
Unigene41884_All	8.15	0	0	0	0	0	0
CL16536.Contig7_All	8.133	0.69	0.513	0.433	0.686	0.426	0.09
CL7186.Contig2_All	8.13	0.053	0.403	0.07	0.013	0.016	0
CL14213.Contig1_All	8.12	0.176	0.363	0.376	0.176	0.97	0.073
CL9200.Contig3_All	8.12	0	0	0.47	0	0	0
CL6069.Contig1_All	8.106	0.503	0	0.286	0.05	0.203	0.34
CL11491.Contig2_All	8.096	0.006	0.18	0.173	0.073	0	0.046
CL9314.Contig2_All	8.09	0.013	0.09	0.093	0.016	0.013	0
Unigene21043_All	8.09	0.503	0.846	0.756	0.4	0.483	0.116
CL11451.Contig2_All	8.08	0.263	0.59	0.18	0.3	0.303	0.096
CL10989.Contig3_All	8.076	0.1	0.163	0.373	0.053	0.24	0.793
Unigene30902_All	8.066	0.093	0.066	0.376	0.066	0.676	0.736
Unigene24011_All	8.06	0.17	0.116	0.27	0.13	0.193	0.663
Unigene8339_All	8.053	0.126	0.436	0.98	0.336	0.113	0.47
CL11247.Contig2_All	8.046	0.01	0	0	0	0	0.026
CL14987.Contig7_All	8.043	0.016	0.01	0.17	0.046	0.066	0
CL6900.Contig1_All	8.043	0.066	0.343	0.22	0.066	0.16	0
Unigene54027_All	8.04	0.263	0.223	0.383	0.06	0.063	0
CL2988.Contig2_All	8.04	0.063	0.136	0.396	0.366	0.096	0.123
Unigene58234_All	8.036	0.196	0.183	0.04	0.23	0.67	0.053
CL684.Contig30_All	8.03	0.116	0.026	0.29	0.996	0.11	0
CL3164.Contig1_All	8.03	0	0.05	0	0	0.053	0
Unigene51357_All	8.023	0.01	0	0.03	0	0.01	0
CL16439.Contig2_All	8.02	0.046	0.123	0.39	0.05	0.023	0.006
CL116.Contig5_All	8.016	0.016	0.44	0.24	0.02	0	0
Unigene50983_All	8.016	0.21	0.136	0	0.18	0.296	0.406
CL12026.Contig1_All	8.016	0.116	0.093	0.27	0.06	0.553	0
Unigene49157_All	8	0.18	0.353	0.186	0.113	0.076	0.17
Unigene54596_All	7.996	0.023	0.08	0.23	0.103	0	0.03
CL16495.Contig15_All	7.993	0.356	0.656	0	0.346	0.583	0.016
Unigene65397_All	7.986	0.033	0.043	0	0.066	0.776	0.23
CL1964.Contig3_All	7.976	0.056	0	0.303	0.346	0.366	0.263
Unigene1509_All	7.973	0.096	0.443	0.096	0.136	0.193	0.623
Unigene34859_All	7.973	0.046	0.273	0.043	0.073	0.453	0
Unigene54511_All	7.97	0.263	0.453	0.04	0.013	0.03	0
Unigene38348_All	7.963	0	0.02	0.173	0	0.82	0.126
CL8358.Contig1_All	7.936	0.11	0.27	0.206	0.33	0.213	0.046
Unigene38001_All	7.93	0.03	0.433	0	0.12	0.22	0.226
CL1952.Contig5_All	7.926	0.116	0.013	0.216	0.023	0.06	0.003
CL10825.Contig2_All	7.92	0.183	0.326	0.81	0.03	0.026	0.043
Unigene2938_All	7.916	0	0	0	0	0.203	0.736
Unigene28253_All	7.903	0.153	0.32	0.32	0.093	0.193	0.146
CL3466.Contig7_All	7.893	0.84	0.423	0.49	0.636	0.856	0.086
CL519.Contig6_All	7.89	0.12	0	0.366	0.8	0.15	0.336
Unigene23809_All	7.88	0.316	0.31	0.03	0.06	0	0.173
Unigene12942_All	7.876	0.023	0.126	0.09	0.036	0.09	0.036
CL7757.Contig1_All	7.87	0	0	0	0.016	0.313	0
Unigene65311_All	7.86	0.053	0	0.04	0	0	0.106
CL800.Contig1_All	7.846	0.116	0.073	0.293	0.046	0.073	0.016
CL4685.Contig3_All	7.846	0.05	0.103	0.063	0.086	0	0
CL5128.Contig2_All	7.843	0	0.146	0	0	0	0
CL1162.Contig18_All	7.83	0.036	0.196	0.073	0.01	0.043	0
Unigene45230_All	7.83	0.05	0.15	0.016	0	0	0.1
Unigene1882_All	7.823	0.01	0.05	0.013	0.056	0.583	0.013
Unigene17357_All	7.823	0	0.086	0.91	0	0	0.023
CL2539.Contig1_All	7.823	0.043	0.163	0.356	0	0.123	0.04
Unigene37140_All	7.82	0.13	0.2	0.106	0.07	0.723	0
CL11476.Contig6_All	7.816	0.03	0.183	0.43	0.006	0.046	0
CL16361.Contig2_All	7.793	0.04	0.323	0.263	0.476	0.136	0.023
Unigene52512_All	7.783	0.74	0.97	0	0.266	0.113	0.033
Unigene50971_All	7.783	0.033	0.14	0.046	0.12	0.046	0.55
Unigene2929_All	7.776	0	0	0	0	0	0
Unigene26671_All	7.773	0.013	0.11	0.286	0	0.066	0.016
CL886.Contig5_All	7.76	0.823	0.563	0.773	0.403	0.243	0.753
CL11768.Contig2_All	7.76	0.393	0.37	0.39	0.446	0.916	0.93
CL583.Contig5_All	7.746	0.17	0.116	0.063	0.1	0.096	0.153
CL9248.Contig1_All	7.74	0.023	0.103	0.073	0.163	0	0.096
CL1722.Contig4_All	7.733	0	0	0	0	0	0
CL6073.Contig1_All	7.73	0.103	0.313	0.61	0.02	0.043	0.073
CL6506.Contig5_All	7.73	0.063	0.17	0.313	0.07	0.016	0.03
CL5396.Contig3_All	7.716	0.183	0.39	0	0.136	0.186	0.103
CL9928.Contig13_All	7.713	0	0	0	0	0.016	0.306
CL5811.Contig8_All	7.713	0.143	0.36	0.156	0.15	0.45	0.51
CL12996.Contig19_All	7.706	0.05	0.216	0.173	0.143	0.5	0.033
CL11210.Contig5_All	7.69	0	0.066	0.246	0.116	0	0.036
Unigene65263_All	7.686	0	0	0.253	0.056	0.453	0.143
Unigene38700_All	7.686	0.02	0.066	0.043	0	0	0
CL15687.Contig1_All	7.643	0.033	0.223	0.286	0.19	0.04	0.163
CL9889.Contig1_All	7.643	0.286	0.036	0.416	0.126	0.343	0.21
CL7319.Contig2_All	7.626	0.043	0.163	0	0.173	0.036	0
CL9790.Contig2_All	7.623	0.41	0.54	0.196	0.15	0.366	0
CL13336.Contig1_All	7.623	0.2	0.663	0.58	0.536	0.323	0.25
Unigene55145_All	7.616	0	0	0	0	0	0
CL9262.Contig1_All	7.613	0.26	0.473	0.096	0.096	0.04	0.85
Unigene51224_All	7.606	0.63	0.293	0.076	0	0	0
CL4572.Contig4_All	7.596	0.053	0	0	0	0	0
Unigene35582_All	7.586	0.03	0.03	0.09	0	0	0
CL7762.Contig1_All	7.586	0.123	0.11	0.086	0.086	0.14	0.213
CL609.Contig4_All	7.586	0	0.23	0.996	0	0.43	0
CL11661.Contig1_All	7.576	0	0	0	0.01	0	0
CL3047.Contig7_All	7.57	0.06	0	0	0.563	0	0
CL3047.Contig1_All	7.56	0.023	0.026	0.083	0.103	0	0
CL2776.Contig4_All	7.553	0.066	0.123	0.483	0	0	0
Unigene48326_All	7.546	0.22	0.096	0	0.033	0	0
CL1311.Contig16_All	7.523	0.513	0.436	0.63	0.326	0.123	0.456
Unigene2012_All	7.51	0.026	0.03	0.03	0	0	0
Unigene48054_All	7.483	0.04	0.183	0.093	0.08	0.013	0.066
Unigene41088_All	7.473	0.046	0.066	0.093	0.426	0.123	0.043
CL6006.Contig4_All	7.44	0	0.04	0.006	0.02	0	0
CL9628.Contig7_All	7.42	0.22	0	0	0	0.98	0
CL1935.Contig17_All	7.416	0	0.713	0.443	0.12	0.25	0.223
Unigene51143_All	7.393	0	0	0	0.023	0.023	0.026
CL7581.Contig2_All	7.39	0	0.01	0.086	0.1	0.816	0.073
CL3711.Contig2_All	7.383	0.013	0.026	0	0	0.013	0
Unigene65301_All	7.376	0.09	0.493	0.216	0.063	0.31	0.4
Unigene2292_All	7.37	0.01	0.026	0.01	0	0.026	0
CL12993.Contig1_All	7.366	0.053	0.116	0.04	0.02	0.053	0
Unigene32053_All	7.336	0.596	0.366	0.31	0.193	0.19	0.036
CL2776.Contig1_All	7.32	0.01	0.016	0.25	0	0	0
Unigene71888_All	7.31	0	0	0.036	0	0.84	0.02
Unigene28467_All	7.306	0	0.073	0.11	0.163	0.493	0.2
CL9248.Contig3_All	7.306	0.006	0.396	0.196	0.123	0.056	0.57
CL10772.Contig2_All	7.3	0.29	0.85	0.59	0.123	0.09	0.03
CL13688.Contig1_All	7.296	0.04	0.096	0.14	0.046	0.006	0.006
Unigene54010_All	7.293	0.413	0.253	0.13	0.543	0.12	0.17
CL4866.Contig1_All	7.293	0.023	0.556	0.09	0.05	0.463	0
CL2706.Contig4_All	7.293	0.04	0.496	0.263	0	0.053	0
Unigene3741_All	7.29	0.426	0.483	0.113	0.046	0.376	0.01
CL12348.Contig2_All	7.286	0.05	0	0	0	0.053	0.06
CL7704.Contig1_All	7.286	0	0.03	0	0	0.98	0.033
Unigene38544_All	7.26	0.64	0.473	0.093	0.466	0.413	0.026
CL6912.Contig1_All	7.26	0	0.14	0.406	0.053	0.6	0.016
Unigene38933_All	7.243	0.223	0.053	0.076	0.056	0.02	0
Unigene38194_All	7.243	0.643	0.323	0	0.093	0	0
CL165.Contig3_All	7.233	0.126	0.28	0.31	0.336	0.936	0.4
CL731.Contig1_All	7.21	0.103	0.213	0.366	0.123	0.12	0.03
CL11838.Contig6_All	7.21	0.41	0.926	0.706	0.963	0.856	0.106
CL16558.Contig23_All	7.203	0	0.453	0.476	0	0	0
CL15518.Contig2_All	7.2	0.276	0.76	0.33	0.173	0.346	0.23
Unigene44470_All	7.2	0	0	0.013	0	0.066	0.05
CL8103.Contig1_All	7.196	0.073	0.15	0.393	0.016	0.15	0
CL7960.Contig2_All	7.186	0.28	0.256	0.113	0.203	0.79	0.923
CL9553.Contig6_All	7.183	0.07	0.296	0.456	0.033	0.206	0.07
Unigene52326_All	7.18	0.683	0.383	0.303	0.55	0.34	0.546
Unigene72021_All	7.176	0	0.123	0.143	0	0	0
CL11962.Contig3_All	7.16	0.053	0.76	0.456	0.043	0.123	0
CL1069.Contig3_All	7.15	0.023	0.366	0.046	0	0	0
CL4729.Contig2_All	7.15	0.756	0.453	0.176	0.113	0.176	0.03
CL7350.Contig2_All	7.136	0	0.033	0	0	0.503	0
CL2293.Contig1_All	7.136	0	0.103	0.166	0	0	0
CL15155.Contig1_All	7.113	0	0.55	0.39	0.13	0.38	0.756
Unigene49788_All	7.11	0.106	0.31	0.276	0.126	0.04	0.17
CL5552.Contig2_All	7.11	0.376	0.626	0.813	0.403	0.15	0.046
CL1420.Contig1_All	7.093	0.14	0.253	0.186	0.38	0.946	0.17
CL11836.Contig1_All	7.086	0.3	0.156	0.363	0.51	0.196	0.44
CL10311.Contig1_All	7.073	0.133	0.19	0.11	0.093	0.133	0.173
CL3671.Contig7_All	7.06	0.506	0.576	0.44	0.336	0.35	0
Unigene37733_All	7.053	0.31	0.1	0.02	0.016	0.973	0
Unigene48322_All	7.05	0.166	0	0	0	0.053	0.47
Unigene71988_All	7.05	0.293	0.28	0.133	0.826	0.156	0.05
CL1337.Contig2_All	7.04	0.023	0.333	0.89	0.063	0.04	0.37
Unigene50172_All	7.03	0.356	0.953	0.71	0.11	0.033	0.006
CL1711.Contig4_All	7.03	0.426	0.556	0.336	0.236	0.04	0.33
CL267.Contig9_All	7.026	0	0	0.016	0	0	0
CL8014.Contig2_All	7.02	0.16	0.386	0.586	0.193	0	0.506
Unigene50521_All	7.013	0.016	0.356	0.446	0.153	0	0.013
Unigene47567_All	7.003	0.74	0.423	0.066	0.1	0.063	0
CL5831.Contig1_All	6.993	0	0.203	0.226	0.11	0.16	0.213
Unigene10462_All	6.983	0.22	0.403	0.786	0.173	0.09	0.213
Unigene6019_All	6.976	0.03	0.013	0.223	0	0.186	0.06
CL5895.Contig4_All	6.973	0	0.306	0	0	0.173	0
CL9326.Contig3_All	6.963	0.79	0.296	0	0.21	0	0
Unigene49477_All	6.956	0.373	0.58	0.6	0.5	0.753	0.126
Unigene53623_All	6.95	0.06	0.613	0.586	0	0.913	0.246
CL3384.Contig3_All	6.946	0.026	0.326	0.186	0.116	0.416	0
CL4453.Contig4_All	6.943	0.006	0.543	0.893	0.003	0.02	0
CL605.Contig10_All	6.936	0.556	0.516	0.423	0.313	0.953	0.75
CL8110.Contig3_All	6.916	0.823	0.073	0.233	0	0.036	0
Unigene16456_All	6.913	0.09	0.026	0.56	0.1	0.81	0
Unigene18585_All	6.91	0.073	0.393	0.17	0.043	0.023	0.563
CL14692.Contig13_All	6.906	0.266	0.033	0.27	0.343	0.226	0
CL5371.Contig2_All	6.903	0	0	0.07	0	0	0
CL14786.Contig1_All	6.896	0.306	0.66	0.343	0.426	0.94	0.093
Unigene26499_All	6.893	0.41	0.256	0.196	0.353	0.686	0.003
CL3253.Contig3_All	6.89	0.023	0.213	0.066	0.046	0	0
Unigene50352_All	6.883	0.346	0.516	0.5	0.136	0.04	0.093
CL14579.Contig5_All	6.883	0.046	0.033	0.033	0	0	0
Unigene49150_All	6.88	0.303	0.27	0.016	0	0.03	0
CL4259.Contig1_All	6.88	0.006	0.04	0.133	0.013	0	0
Unigene24854_All	6.873	0.026	0.17	0.72	0.273	0.393	0.106
CL213.Contig6_All	6.873	0.046	0.116	0.096	0.106	0.743	0.193
CL11823.Contig2_All	6.87	0	0.056	0.03	0	0	0
Unigene41686_All	6.866	0.043	0.323	0.26	0	0	0
Unigene12528_All	6.856	0.073	0.086	0	0.04	0.103	0
Unigene40380_All	6.856	0.466	0.836	0.456	0.476	0.563	0.406
CL6484.Contig2_All	6.856	0.596	0.696	0.406	0.716	0.33	0.443
CL3674.Contig1_All	6.84	0.43	0.233	0.316	0.253	0.036	0.18
Unigene1695_All	6.833	0.193	0.5	0.35	0.176	0.19	0.223
CL14865.Contig2_All	6.826	0.79	0.656	0.293	0.71	0.876	0
Unigene20390_All	6.823	0.086	0.383	0.46	0	0.016	0.256
CL9113.Contig2_All	6.82	0.256	0.08	0.746	0.26	0.97	0.523
Unigene18554_All	6.813	0.326	0.273	0.166	0.156	0.573	0.14
CL519.Contig2_All	6.796	0.29	0.183	0.696	0.126	0.016	0.143
CL5555.Contig3_All	6.796	0.02	0.066	0.283	0.043	0	0.023
CL16546.Contig18_All	6.793	0.036	0.573	0.603	0.156	0.74	0.396
Unigene40188_All	6.79	0	0.013	0.04	0	0.036	0
CL6966.Contig7_All	6.77	0.173	0.3	0.336	0.336	0.096	0.553
Unigene60531_All	6.766	0.103	0	0	0.106	0.693	0
CL720.Contig1_All	6.763	0.056	0	0	0	0.063	0.033
CL3047.Contig6_All	6.746	0.09	0.003	0	0.246	0.016	0
CL3803.Contig3_All	6.743	0.016	0.3	0.643	0.036	0.096	0.236
Unigene1672_All	6.733	0.006	0.126	0.093	0.113	0.016	0.04
Unigene30029_All	6.733	0.836	0.54	0.03	0.286	0	0
CL5895.Contig3_All	6.726	0.08	0.25	0.02	0	0.39	0.02
Unigene41288_All	6.726	0.986	0.19	0.16	0.14	0.023	0.05
CL16364.Contig6_All	6.72	0.666	0.19	0.33	0.136	0.32	0.006
Unigene32208_All	6.716	0.093	0.076	0.02	0	0	0
Unigene606_All	6.696	0.39	0.953	0.863	0.783	0.203	0.276
CL1916.Contig1_All	6.683	0.003	0.08	0.003	0	0.026	0
CL16105.Contig2_All	6.68	0.083	0	0.15	0.1	0.903	0.083
Unigene331_All	6.68	0.343	0.586	0.443	0.31	0.533	0.31
CL11792.Contig3_All	6.676	0.3	0.47	0.516	0.666	0.28	0.42
Unigene31958_All	6.673	0.106	0.43	0.436	0.21	0.01	0.036
Unigene35114_All	6.673	0.68	0.473	0.153	0.25	0	0
CL5682.Contig7_All	6.67	0.003	0	0	0.083	0.073	0
CL9498.Contig2_All	6.663	0.033	0.4	0.286	0	0	0
Unigene5178_All	6.653	0.05	0.046	0.576	0.473	0.67	0.143
CL14012.Contig1_All	6.626	0.166	0.186	0.123	0.17	0.376	0.283
CL4532.Contig1_All	6.626	0.806	0.773	0.51	0.213	0.533	0.073
Unigene25068_All	6.61	0.203	0.57	0.663	0.25	0.856	0.493
Unigene10441_All	6.603	0.013	0.053	0	0	0.643	0
CL3952.Contig3_All	6.603	0	0.06	0.016	0	0	0.053
CL13703.Contig1_All	6.573	0.043	0.216	0.193	0.003	0.006	0
CL7808.Contig2_All	6.57	0.16	0.47	0.963	0.026	0	0
CL1796.Contig5_All	6.57	0.666	0.523	0.3	0.546	0.313	0.033
CL12868.Contig2_All	6.57	0.016	0	0.016	0	0	0
CL1681.Contig5_All	6.566	0.033	0.21	0.766	0.02	0.136	0
CL4215.Contig2_All	6.563	0.66	0.596	0.233	0.503	0.72	0.443
CL8745.Contig3_All	6.56	0	0	0	0	0	0
Unigene71978_All	6.56	0.08	0.363	0.326	0	0.073	0
Unigene35029_All	6.56	0.703	0.473	0.116	0.17	0.443	0
Unigene35398_All	6.556	0	0	0.403	0	0	0
CL80.Contig2_All	6.55	0.723	0.606	0.476	0.253	0.553	0.11
CL15093.Contig1_All	6.55	0.016	0.086	0.026	0.006	0.043	0
Unigene65425_All	6.546	0.31	0.146	0.7	0.22	0.41	0.156
CL4881.Contig8_All	6.546	0	0.06	0	0.073	0.736	0.96
CL275.Contig3_All	6.546	0.01	0.033	0.08	0	0	0
CL9248.Contig2_All	6.543	0.03	0.156	0.133	0.073	0	0.086
CL428.Contig1_All	6.543	0.42	0	0	0.65	0.096	0
CL5867.Contig1_All	6.54	0.393	0.256	0.116	0.043	0.996	0.606
Unigene53539_All	6.54	0.16	0.466	0.593	0.306	0.1	0.106
Unigene33646_All	6.54	0.076	0.343	0	0.146	0	0
Unigene38792_All	6.54	0.07	0.156	0.05	0.06	0.043	0
CL1472.Contig5_All	6.54	0.173	0.16	0.12	0	0.533	0.323
CL14585.Contig31_All	6.523	0	0.193	0.093	0	0	0
CL11577.Contig4_All	6.516	0.016	0.293	0.313	0.24	0.55	0.48
Unigene3837_All	6.513	0.016	0	0	0.033	0.233	0
Unigene19889_All	6.506	0.343	0.34	0.05	0.176	0.4	0.006
Unigene51230_All	6.503	0.096	0.176	0.06	0.026	0.006	0
Unigene14478_All	6.49	0.043	0.153	0.213	0.01	0.006	0.006
CL8538.Contig1_All	6.49	0.346	0.25	0.046	0.323	0.236	0.176
Unigene44292_All	6.49	0.06	0.32	0.29	0.243	0.033	0.076
Unigene51175_All	6.486	0	0.063	0.13	0.04	0	0.026
CL6095.Contig1_All	6.483	0.176	0.176	0.746	0.08	0.213	0.053
CL3948.Contig8_All	6.476	0.193	0.103	0.063	0	0.623	0
Unigene2863_All	6.476	0.51	0.396	0.293	0.36	0.54	0.536
CL11408.Contig1_All	6.473	0	0.313	0.223	0.25	0.243	0.65
CL7249.Contig1_All	6.47	0	0.34	0.226	0	0.243	0.06
Unigene47717_All	6.466	0	0.083	0.036	0.003	0	0.006
CL15020.Contig1_All	6.46	0.723	0.223	0.14	0.083	0.2	0
CL4888.Contig3_All	6.453	0.456	0.513	0.59	0.11	0.213	0.153
Unigene54180_All	6.45	0.31	0.096	0.153	0.22	0.87	0.066
CL6465.Contig2_All	6.443	0	0.536	0.11	0.233	0.23	0.053
CL4154.Contig1_All	6.436	0.433	0.123	0.84	0.066	0.346	0.016
Unigene52850_All	6.433	0.206	0.396	0.24	0.116	0.143	0.013
CL8903.Contig2_All	6.43	0.156	0.463	0.383	0.136	0.033	0.306
Unigene31496_All	6.426	0.643	0.366	0.29	0.236	0.486	0.016
Unigene42133_All	6.41	0.05	0.026	0.013	0.05	0.03	0
CL2468.Contig1_All	6.406	0.036	0.156	0.616	0.023	0.02	0
Unigene47626_All	6.4	0.276	0.92	0.39	0.15	0.043	0.023
Unigene14542_All	6.396	0	0.056	0.486	0.626	0.79	0.356
Unigene19349_All	6.396	0.166	0.213	0.076	0.133	0.113	0.046
Unigene8617_All	6.393	0.76	0.126	0.34	0.306	0.153	0.373
CL6454.Contig1_All	6.39	0.42	0.073	0.56	0.116	0.43	0.253
CL7552.Contig4_All	6.386	0.273	0.493	0.396	0	0.616	0.056
CL1004.Contig4_All	6.383	0.44	0.146	0.356	0.02	0.066	0
CL7317.Contig1_All	6.38	0.323	0.2	0.036	0.053	0.186	0.026
CL5696.Contig1_All	6.373	0.243	0.116	0.303	0.19	0.086	0.236
CL5672.Contig2_All	6.363	0	0.093	0	0	0.13	0
CL2683.Contig6_All	6.356	0.196	0.9	0.283	0.453	0.443	0.33
Unigene26858_All	6.356	0.133	0.286	0.23	0.43	0.85	0.136
CL6558.Contig1_All	6.35	0.023	0.1	0.096	0	0.186	0.03
CL5777.Contig1_All	6.346	0.456	0.51	0.17	0.21	0.213	0.206
CL2117.Contig9_All	6.34	0	0.246	0.286	0.123	0.103	0.276
Unigene51245_All	6.34	0.063	0.15	0.12	0.013	0.026	0.036
Unigene37953_All	6.34	0.343	0.253	0.06	0.203	0.866	0.313
CL16779.Contig7_All	6.336	0.376	0.193	0	0.11	0	0
Unigene38264_All	6.316	0.006	0.27	0.173	0.006	0	0
CL15719.Contig2_All	6.313	0.163	0.46	0.4	0.266	0.806	0.56
CL6966.Contig18_All	6.303	0.143	0.263	0.243	0.646	0.116	0.69
CL11314.Contig2_All	6.303	0.6	0.63	0.753	0.356	0.803	0.126
CL8232.Contig3_All	6.29	0.073	0.02	0.02	0	0.073	0
CL13153.Contig1_All	6.286	0.49	0.023	0.436	0.85	0.356	0.453
CL7370.Contig2_All	6.28	0	0.12	0.14	0	0.89	0
Unigene47107_All	6.28	0.176	0.396	0.716	0.113	0.23	0.18
CL10443.Contig2_All	6.276	0.186	0.156	0.11	0.15	0.306	0.9
Unigene49152_All	6.256	0.433	0.146	0.136	0.22	0.003	0.063
Unigene42124_All	6.253	0.163	0.196	0.263	0.023	0.19	0
CL6683.Contig2_All	6.243	0.076	0.116	0.246	0.006	0.003	0.003
CL15970.Contig12_All	6.236	0.733	0.866	0	0.45	0.18	0.153
CL14886.Contig1_All	6.236	0.053	0.096	0.383	0.026	0.98	0
CL2612.Contig4_All	6.226	0.23	0	0.1	0.12	0	0.63
Unigene29851_All	6.223	0.186	0	0	0.513	0.096	0.216
Unigene36719_All	6.223	0.356	0.15	0.14	0.426	0.28	0.363
CL8293.Contig2_All	6.22	0.863	0.063	0.11	0.76	0.093	0.046
Unigene29524_All	6.22	0	0.266	0.623	0	0.066	0
CL4572.Contig5_All	6.216	0.21	0.29	0.276	0.156	0.186	0.176
Unigene47689_All	6.213	0.03	0.133	0.106	0.113	0.126	0.02
CL12449.Contig2_All	6.21	0.533	0.476	0.42	0.136	0.35	0
Unigene27056_All	6.2	0.013	0.02	0.16	0.033	0.023	0.05
CL4703.Contig1_All	6.193	0.216	0.596	0.136	0.026	0.026	0
CL1238.Contig1_All	6.19	0.33	0.29	0.57	0.043	0.036	0.08
CL6430.Contig2_All	6.186	0.53	0.643	0.523	0.156	0.126	0.116
Unigene43409_All	6.186	0.026	0	0	0	0	0
Unigene11581_All	6.186	0.596	0.486	0.42	0.586	0.01	0.476
Unigene50331_All	6.18	0.386	0.27	0.26	0.14	0.176	0.063
CL15533.Contig2_All	6.17	0.183	0.53	0.183	0.06	0.726	0.033
Unigene10668_All	6.17	0.953	0.893	0.496	0.13	0.113	0.033
Unigene50920_All	6.166	0.28	0.19	0.286	0.083	0	0
Unigene34975_All	6.16	0.476	0.646	0.213	0.433	0.013	0.036
CL1621.Contig2_All	6.15	0.073	0.206	0.28	0.153	0	0.49
Unigene38623_All	6.143	0.133	0.273	0	0	0.09	0.463
CL853.Contig5_All	6.133	0.483	0.783	0.326	0.246	0.28	0.176
CL8898.Contig1_All	6.13	0	0.02	0	0	0.226	0
CL2182.Contig7_All	6.13	0.05	0.25	0	0.083	0.57	0.556
CL13201.Contig2_All	6.123	0	0	0	0.023	0.05	0
CL9527.Contig2_All	6.123	0.013	0.563	0.656	0.023	0.03	0
Unigene1445_All	6.123	0.246	0.17	0.146	0.21	0.38	0.063
CL11104.Contig2_All	6.116	0	0.043	0	0	0.046	0
Unigene41995_All	6.116	0.923	0.276	0.23	0.496	0.323	0.55
CL3392.Contig3_All	6.11	0.13	0.72	0.603	0.14	0.193	0.383
Unigene50268_All	6.11	0.043	0.323	0.526	0.08	0.046	0.023
CL8691.Contig3_All	6.106	0.06	0.126	0.333	0	0.27	0.116
CL11588.Contig3_All	6.103	0	0	0	0	0	0
Unigene49437_All	6.096	0	0	0	0	0.016	0.223
CL831.Contig10_All	6.09	0.276	0.473	0.156	0.416	0.913	0.426
CL2672.Contig6_All	6.09	0.126	0.203	0.566	0.173	0.16	0.05
CL15839.Contig2_All	6.09	0.283	0.293	0.2	0.453	0.636	0.626
Unigene32218_All	6.09	0.35	0.076	0	0.03	0.813	0
CL2698.Contig4_All	6.08	0	0.006	0.013	0	0	0
Unigene31987_All	6.07	0.16	0.186	0.32	0.04	0	0.006
CL6334.Contig2_All	6.066	0.463	0.666	0.59	0.446	0.223	0.3
Unigene65571_All	6.066	0.566	0.48	0.506	0.316	0.88	0.093
Unigene26381_All	6.06	0.16	0.31	0.99	0.05	0.25	0.4
Unigene47849_All	6.05	0.1	0.326	0.09	0	0.03	0
Unigene43525_All	6.05	0.726	0.553	0.47	0.186	0.366	0.8
Unigene48278_All	6.043	0.06	0.263	0.08	0.06	0.026	0
CL16495.Contig12_All	6.043	0.023	0	0.003	0	0.063	0
Unigene5918_All	6.043	0	0	0.05	0	0.036	0.016
Unigene54345_All	6.04	0.146	0.11	0	0.02	0	0
CL13744.Contig1_All	6.03	0.216	0.226	0.133	0.363	0.85	0.973
CL2526.Contig8_All	6.03	0.243	0.486	0.493	0.253	0.46	0.6
Unigene46213_All	6.016	0	0.21	0.486	0.433	0.466	0.496
Unigene44226_All	6.003	0.04	0.346	0.186	0.01	0	0
CL7860.Contig1_All	5.986	0.166	0.07	0.043	0.146	0.106	0.013
Unigene3905_All	5.983	0.056	0.266	0.406	0.013	0.01	0.013
Unigene40901_All	5.98	0.513	0.61	0.306	0.266	0.716	0.056
CL4133.Contig10_All	5.976	0	0	0.183	0	0	0
Unigene37798_All	5.976	0.35	0.356	0.28	0.373	0.23	0.55
Unigene4015_All	5.973	0	0.013	0.043	0.02	0.026	0.046
CL7581.Contig5_All	5.97	0.013	0.173	0.403	0	0.636	0.07
Unigene35802_All	5.963	0	0.073	0	0	0	0
CL3539.Contig3_All	5.96	0.84	0.016	0.096	0.933	0.02	0
Unigene14802_All	5.953	0.576	0.323	0.393	0.666	0.56	0.526
CL9790.Contig3_All	5.946	0.736	0.7	0.18	0.213	0.52	0
CL3358.Contig3_All	5.946	0.71	0.086	0.323	0.123	0.186	0
CL3068.Contig3_All	5.943	0	0	0.076	0	0.026	0.373
CL1311.Contig15_All	5.936	0.603	0.203	0.306	0.35	0.84	0.66
CL4167.Contig2_All	5.933	0.123	0.45	0.343	0.243	0.58	0.216
CL11267.Contig2_All	5.913	0.533	0.583	0.253	0.216	0.426	0.326
Unigene42680_All	5.903	0.206	0.41	0.096	0.18	0.083	0.133
Unigene15651_All	5.896	0.323	0.426	0.046	0.253	0.206	0.05
CL12851.Contig2_All	5.89	0	0.173	0	0	0.026	0
CL2672.Contig2_All	5.883	0.183	0.113	0.396	0.076	0.106	0.03
Unigene44067_All	5.88	0.303	0.47	0.466	0.256	0.266	0.156
CL16241.Contig2_All	5.87	0.04	0.22	0.06	0.123	0.8	0.063
CL8962.Contig1_All	5.866	0.03	0.063	0.033	0.07	0.026	0.31
CL14381.Contig1_All	5.863	0	0	0	0	0	0
Unigene18705_All	5.86	0.336	0.803	0.29	0.246	0.656	0.033
Unigene42055_All	5.856	0.03	0.046	0	0	0	0
CL15693.Contig2_All	5.853	0	0	0.2	0.016	0.063	0.036
CL886.Contig4_All	5.85	0.26	0.1	0.34	0.193	0.07	0.543
Unigene4432_All	5.85	0.03	0.136	0.456	0.54	0.383	0.363
Unigene31453_All	5.843	0.613	0.803	0.463	0.466	0.65	0.57
CL10101.Contig5_All	5.836	0.643	0.62	0.786	0.623	0.143	0.923
Unigene47984_All	5.836	0.013	0.006	0.006	0.006	0	0
CL1858.Contig9_All	5.833	0.376	0.526	0.383	0.043	0.23	0
CL15528.Contig1_All	5.82	0.226	0.29	0.98	0.463	0.413	0.176
CL6985.Contig4_All	5.816	0.423	0.146	0.566	0.016	0.146	0.05
CL5043.Contig3_All	5.813	0	0	0.04	0.046	0	0.926
Unigene22991_All	5.81	0	0	0.163	0	0	0.08
CL15766.Contig4_All	5.806	0.306	0.48	0.543	0.323	0.773	0.566
CL4370.Contig2_All	5.803	0.343	0.133	0.4	0.156	0	0.413
CL9118.Contig4_All	5.8	0.233	0.713	0.196	0.21	0.29	0
CL1181.Contig6_All	5.8	0.316	0.543	0.21	0	0.026	0
Unigene45046_All	5.8	0.096	0	0	0.096	0	0
CL11665.Contig2_All	5.796	0.113	0.22	0.19	0.08	0.016	0.106
CL4247.Contig2_All	5.793	0.066	0.143	0	0.396	0.2	0.243
CL5875.Contig1_All	5.783	0.53	0.523	0.926	0.596	0.726	0.68
CL11491.Contig1_All	5.78	0	0.146	0	0.113	0.016	0.016
Unigene32647_All	5.77	0.683	0.423	0.66	0	0.98	0.48
Unigene24010_All	5.77	0.05	0.19	0.066	0.08	0.11	0.006
Unigene16165_All	5.77	0.106	0.886	0.533	0.243	0.13	0.016
CL13167.Contig1_All	5.77	0.68	0.466	0.453	0.176	0.546	0.166
CL7303.Contig5_All	5.76	0.163	0.603	0.46	0.096	0.52	0.216
CL2200.Contig1_All	5.76	0.06	0.58	0.303	0.33	0.033	0.03
CL188.Contig2_All	5.76	0.133	0.216	0.05	0.193	0.683	0.046
Unigene16550_All	5.756	0.303	0.69	0.166	0.08	0.113	0
CL4898.Contig1_All	5.756	0.19	0.046	0.133	0.136	0.03	0
Unigene52730_All	5.753	0.193	0.02	0.023	0.046	0.383	0.026
CL8273.Contig2_All	5.753	0.2	0.206	0.19	0.01	0.503	0.21
CL9867.Contig3_All	5.75	0	0	0.026	0	0	0.026
Unigene2305_All	5.75	0.216	0.22	0.073	0.033	0.026	0.146
CL14813.Contig2_All	5.746	0.03	0.37	0.46	0	0.026	0
CL5740.Contig1_All	5.743	0.16	0	0.16	0.08	0.876	0
Unigene47756_All	5.74	0.296	0.306	0	0	0.03	0.01
CL7995.Contig2_All	5.733	0.636	0.79	0.743	0.596	0.196	0.446
Unigene30675_All	5.723	0.19	0.116	0.42	0.033	0.183	0.236
Unigene50683_All	5.713	0.013	0.27	0.54	0.383	0	0.296
CL3671.Contig3_All	5.713	0.87	0.64	0.61	0.426	0.933	0.22
CL13305.Contig3_All	5.71	0.976	0.84	0.63	0.746	0.94	0.336
Unigene40282_All	5.696	0.183	0.25	0.476	0.626	0.84	0.276
CL15627.Contig1_All	5.693	0.173	0.21	0.15	0.063	0.14	0.1
Unigene25488_All	5.683	0.01	0	0	0	0.03	0
Unigene44663_All	5.68	0.376	0.393	0.766	0.493	0.336	0.486
Unigene38004_All	5.68	0.496	0.356	0.173	0.166	0.193	0.773
CL14221.Contig1_All	5.676	0	0.686	0.036	0.073	0	0
Unigene40052_All	5.673	0	0.016	0.09	0.016	0	0
Unigene40379_All	5.67	0.38	0.803	0.413	0.453	0.52	0.726
CL8600.Contig1_All	5.67	0	0.25	0.166	0	0	0
CL9449.Contig1_All	5.666	0.05	0.563	0.37	0.006	0.14	0.016
CL5293.Contig1_All	5.663	0.013	0.126	0	0	0.003	0.803
CL6434.Contig2_All	5.66	0.736	0.986	0.446	0.59	0.166	0.433
Unigene26558_All	5.656	0.086	0.12	0.073	0	0.326	0.5
Unigene68048_All	5.643	0.226	0	0.076	0.073	0.323	0.073
CL14585.Contig22_All	5.64	0.253	0.87	0.66	0.146	0.426	0.143
Unigene41801_All	5.64	0	0.16	0.053	0	0.07	0.2
CL1595.Contig3_All	5.63	0.72	0.203	0.12	0.043	0.196	0.013
Unigene53979_All	5.626	0.086	0	0.266	0.013	0	0.03
CL532.Contig10_All	5.62	0.053	0	0	0	0.533	0.213
CL5964.Contig2_All	5.616	0.236	0.44	0.243	0	0	0.13
CL1920.Contig3_All	5.613	0.196	0.57	0.166	0.083	0.593	0.07
CL839.Contig1_All	5.61	0.873	0.553	0.783	0.646	0.913	0.323
CL14022.Contig20_All	5.596	0.253	0.14	0.16	0.036	0.136	0.046
CL7368.Contig3_All	5.593	0.063	0.086	0	0	0.04	0
Unigene67349_All	5.586	0	0.576	0.796	0	0	0
Unigene40304_All	5.583	0.57	0.65	0.393	0.176	0.31	0
CL16596.Contig1_All	5.576	0.423	0.663	0.2	0.13	0.466	0.413
CL7890.Contig2_All	5.566	0.66	0.51	0.613	0.566	0.793	0.58
CL13957.Contig10_All	5.546	0.15	0.39	0.166	0.133	0.906	0.193
CL4874.Contig1_All	5.543	0.386	0.706	0.543	0.496	0.686	0.516
Unigene41074_All	5.54	0.393	0.193	0.353	0.36	0.983	0.736
Unigene50794_All	5.54	0	0.636	0.37	0.113	0	0
Unigene44084_All	5.533	0.043	0.656	0.95	0.006	0.006	0.016
Unigene38684_All	5.533	0	0.063	0.096	0	0.013	0
Unigene9121_All	5.526	0.013	0.76	0.233	0.016	0.186	0.013
Unigene47062_All	5.523	0.77	0.636	0.23	0.25	0.076	0.013
Unigene49418_All	5.523	0.216	0.19	0.113	0.246	0.906	0.493
Unigene33421_All	5.52	0.496	0.72	0.27	0.52	0.33	0.593
Unigene33151_All	5.52	0	0	0.02	0	0	0.02
Unigene44841_All	5.516	0.376	0.12	0.076	0.04	0	0.076
CL15472.Contig1_All	5.51	0	0.33	0.206	0.163	0	0
CL291.Contig7_All	5.51	0.243	0.893	0.533	0.326	0.476	0.576
CL8648.Contig1_All	5.506	0	0.006	0	0	0.343	0.36
CL16449.Contig2_All	5.49	0.506	0.32	0.593	0.466	0.246	0.706
CL8762.Contig2_All	5.486	0	0	0	0.01	0	0.636
CL7577.Contig4_All	5.483	0.096	0.05	0.063	0.06	0.056	0.516
Unigene38637_All	5.476	0.043	0.32	0.13	0.336	0	0.34
Unigene27248_All	5.476	0.133	0.11	0.36	0.176	0.436	0.32
Unigene44408_All	5.473	0.066	0.303	0.4	0.19	0.076	0.07
Unigene41624_All	5.463	0	0	0.046	0	0.006	0.013
Unigene59311_All	5.463	0	0	0	0	0	0
CL13986.Contig4_All	5.453	0.23	0.203	0.15	0.206	0.54	0.373
Unigene15268_All	5.45	0.34	0.86	0.613	0.71	0.96	0.79
Unigene44954_All	5.45	0.063	0.06	0.1	0.02	0.01	0.01
Unigene52971_All	5.45	0.176	0.503	0.84	0.083	0.706	0.34
Unigene38775_All	5.446	0.273	0.123	0.03	0	0.133	0.07
CL3287.Contig8_All	5.446	0	0.42	0.146	0.123	0.386	0
Unigene7685_All	5.446	0.26	0.133	0.173	0.043	0.09	0.236
Unigene1109_All	5.446	0.316	0.716	0.65	0.38	0.963	0.89
CL13456.Contig5_All	5.443	0.026	0.046	0.036	0	0.02	0
CL984.Contig3_All	5.44	0	0	0	0	0.856	0
CL1964.Contig2_All	5.433	0.49	0.8	0.823	0.353	0.396	0.436
CL10367.Contig1_All	5.426	0.416	0.28	0.256	0.343	0.496	0.523
Unigene52263_All	5.42	0	0	0	0	0	0
Unigene20275_All	5.416	0.21	0.306	0	0.133	0.483	0.34
CL6295.Contig6_All	5.413	0	0	0.373	0.396	0	0.033
CL2681.Contig6_All	5.41	0.1	0.76	0.06	0.463	0.793	0.366
CL9938.Contig2_All	5.406	0.583	0.076	0	0.02	0.42	0
CL6252.Contig1_All	5.4	0.056	0	0.12	0	0.863	0
CL3307.Contig3_All	5.4	0.063	0.47	0.29	0.016	0.163	0.17
Unigene35346_All	5.396	0.066	0.17	0.273	0.183	0	0.526
Unigene35649_All	5.396	0.75	0.563	0	0.066	0.073	0
Unigene35765_All	5.393	0.236	0.04	0.08	0.313	0.643	0.57
CL12679.Contig1_All	5.39	0.293	0.21	0.38	0.11	0.256	0
CL1136.Contig8_All	5.39	0.156	0.403	0.696	0.066	0.07	0.15
Unigene48009_All	5.386	0.81	0.953	0.106	0.306	0	0.923
CL13754.Contig1_All	5.38	0.033	0.22	0.283	0.043	0.273	0.05
CL7443.Contig2_All	5.376	0.7	0.443	0.263	0.25	0.573	0
CL13729.Contig1_All	5.37	0.116	0	0.153	0.166	0	0
Unigene30311_All	5.37	0.026	0.28	0.236	0	0	0
CL1311.Contig22_All	5.366	0.476	0.496	0.416	0.366	0.026	0.08
Unigene15064_All	5.363	0.02	0.07	0.13	0	0.01	0.106
CL5508.Contig2_All	5.363	0.2	0.46	0.283	0	0.083	0.163
CL948.Contig11_All	5.353	0.036	0.056	0.236	0.203	0.67	0
Unigene32370_All	5.353	0	0	0.053	0.05	0.053	0.12
Unigene41507_All	5.346	0.086	0.256	0.25	0.056	0.033	0.03
Unigene31990_All	5.343	0.006	0	0.016	0	0.303	0.006
CL512.Contig4_All	5.34	0.123	0.346	0.293	0.086	0.163	0.013
CL3506.Contig4_All	5.336	0.03	0.163	0.063	0	0	0
CL10762.Contig1_All	5.336	0.056	0	0.096	0	0.06	0
CL6844.Contig2_All	5.333	0.09	0.28	0.093	0.183	0.676	0.906
CL10450.Contig1_All	5.333	0.036	0.266	0.36	0	0.04	0.01
CL11514.Contig2_All	5.33	0.376	0.726	0.34	0.33	0.903	0
CL3227.Contig1_All	5.326	0	0.026	0.076	0	0	0
CL6493.Contig1_All	5.326	0	0.246	0.006	0.01	0.183	0.456
CL6500.Contig1_All	5.326	0	0.403	0.136	0.953	0.116	0.383
CL5478.Contig1_All	5.323	0.343	0.463	0.84	0.993	0.743	0.336
Unigene47239_All	5.323	0.516	0.48	0.29	0.16	0.77	0.263
CL3936.Contig3_All	5.316	0.246	0.193	0.333	0.3	0.426	0
CL14439.Contig4_All	5.316	0	0.11	0	0	0	0.123
Unigene41068_All	5.313	0.143	0.43	0.926	0.006	0.393	0.253
CL10014.Contig2_All	5.313	0.183	0.016	0.17	0.106	0.216	0.053
CL5895.Contig12_All	5.31	0.036	0.156	0.02	0	0.26	0.02
CL5672.Contig3_All	5.3	0.573	0.733	0.66	0.12	0.223	0
Unigene27166_All	5.29	0.013	0.12	0.163	0.073	0.183	0.113
Unigene35165_All	5.286	0.106	0.34	0.683	0.153	0	0.036
Unigene54452_All	5.283	0	0	0	0	0.116	0.06
Unigene1044_All	5.28	0.343	0.72	0.383	0.366	0.523	0.66
CL14396.Contig3_All	5.28	0	0.086	0.12	0.023	0.16	0
CL15674.Contig5_All	5.28	0.24	0.53	0.586	0.173	0.413	0.113
Unigene38485_All	5.27	0.006	0.02	0	0.036	0.006	0.266
CL9417.Contig2_All	5.266	0.086	0.09	0.613	0.476	0.153	0.2
CL14811.Contig3_All	5.263	0.36	0.066	0.626	0.836	0.556	0.603
Unigene43080_All	5.26	0.52	0.303	0.463	0.01	0.256	0.553
Unigene39318_All	5.26	0	0.07	0.066	0	0	0.073
Unigene34169_All	5.256	0.913	0.493	0.236	0.073	0	0
CL5870.Contig1_All	5.253	0.046	0.113	0.073	0	0.063	0
CL8718.Contig2_All	5.25	0.223	0.283	0.236	0.28	0.873	0.363
CL6952.Contig1_All	5.25	0.13	0.093	0.123	0.013	0.076	0
Unigene17806_All	5.246	0.523	0.623	0.51	0.37	0.68	0.343
CL16478.Contig13_All	5.246	0	0.883	0	0.02	0	0
Unigene72009_All	5.243	0.156	0.15	0	0	0.12	0.13
Unigene40013_All	5.24	0.15	0.136	0	0.013	0	0
CL6966.Contig24_All	5.236	0.046	0.1	0.086	0.02	0	0.156
CL12128.Contig1_All	5.236	0.526	0.863	0.703	0.45	0.303	0.27
Unigene14084_All	5.236	0.36	0.16	0.413	0.606	0.72	0.506
CL9670.Contig1_All	5.236	0.576	0.756	0.68	0.28	0.853	0.416
CL5359.Contig2_All	5.236	0.826	0.69	0.98	0.21	0.416	0.096
Unigene49036_All	5.233	0.04	0.043	0.04	0.176	0	0
CL12129.Contig1_All	5.23	0	0.073	0.193	0	0.76	0.46
CL6694.Contig1_All	5.226	0	0.02	0.11	0	0.023	0.056
CL3316.Contig2_All	5.223	0.07	0.646	0.846	0.726	0.823	0.48
CL4997.Contig2_All	5.22	0.006	0.05	0.013	0	0	0
CL83.Contig3_All	5.22	0	0	0.136	0	0	0
CL13594.Contig2_All	5.216	0	0.033	0.05	0	0.036	0
Unigene10525_All	5.216	0.303	0.876	0.38	0.756	0.816	0.94
Unigene65318_All	5.216	0.063	0.143	0	0.496	0	0.126
CL14166.Contig1_All	5.213	0.126	0.146	0.11	0	0.71	0
CL12908.Contig2_All	5.213	0.4	0.933	0.936	0.24	0.286	0.543
Unigene50828_All	5.21	0.266	0.586	0.16	0.226	0.446	0
CL11210.Contig2_All	5.2	0	0.03	0.073	0	0	0.013
Unigene51015_All	5.186	0.186	0.113	0.196	0.686	0.023	0.123
CL1909.Contig5_All	5.18	0	0	0	0	0	0
Unigene34839_All	5.18	0.05	0.1	0.046	0.09	0.873	0.006
Unigene5833_All	5.173	0.016	0.683	0.066	0.126	0.67	0.08
Unigene8828_All	5.173	0.05	0.436	0.103	0.143	0.2	0.063
CL9928.Contig10_All	5.17	0	0.1	0	0	0	0.083
CL15642.Contig8_All	5.17	0	0.02	0.153	0.53	0.306	0.416
Unigene52684_All	5.166	0.063	0.093	0.043	0.026	0	0.063
CL8992.Contig2_All	5.166	0.043	0.093	0.05	0	0.063	0.09
Unigene5383_All	5.163	0.396	0.583	0.66	0.26	0.8	0.143
CL12049.Contig2_All	5.16	0.843	0.736	0.65	0.31	0.243	0.136
CL7120.Contig1_All	5.16	0.046	0.086	0.053	0.043	0.04	0.163
Unigene1257_All	5.16	0.203	0.446	0.286	0.02	0.156	0.283
CL2117.Contig1_All	5.16	0.013	0.043	0.186	0.07	0.066	0.106
Unigene18452_All	5.16	0.01	0.01	0	0	0.01	0
Unigene72046_All	5.156	0	0.076	0.19	0	0	0
Unigene17961_All	5.156	0.403	0.19	0.283	0.246	0.43	0
CL153.Contig2_All	5.146	0.2	0.316	0.14	0.066	0.023	0.023
Unigene41453_All	5.146	0	0.006	0	0	0	0
CL5396.Contig2_All	5.143	0	0	0	0	0.17	0.023
CL1191.Contig4_All	5.143	0.073	0.033	0	0	0.153	0.67
Unigene43129_All	5.136	0.623	0.793	0.703	0.166	0.076	0.09
CL4409.Contig1_All	5.136	0.206	0.303	0.38	0.503	0.036	0.413
CL10794.Contig5_All	5.133	0.013	0	0.36	0	0.596	0.646
CL6864.Contig1_All	5.13	0.62	0.596	0.786	0.13	0.466	0.06
CL1990.Contig2_All	5.13	0.26	0.346	0.173	0.156	0.243	0.086
Unigene53869_All	5.126	0.026	0.943	0.576	0.296	0.036	0.863
Unigene35829_All	5.126	0	0	0	0	0	0
CL14206.Contig13_All	5.12	0	0.083	0.133	0	0.47	0.276
CL10218.Contig1_All	5.12	0.176	0.25	0.083	0	0.876	0.483
Unigene34578_All	5.113	0.41	0.49	0.306	0.073	0.843	0.73
CL8322.Contig3_All	5.11	0.966	0.836	0.78	0.153	0.17	0.093
CL941.Contig6_All	5.1	0.146	0	0.156	0	0	0.173
CL1523.Contig4_All	5.096	0.456	0.573	0.446	0.063	0.553	0.863
Unigene1801_All	5.096	0.08	0.61	0.246	0.173	0.153	0.1
CL5503.Contig1_All	5.096	0	0	0.926	0	0	0
Unigene7413_All	5.096	0.02	0.103	0.146	0	0.066	0.023
Unigene30235_All	5.09	0.71	0.576	0.763	0.5	0.08	0.843
Unigene30654_All	5.09	0.576	0.986	0.3	0.22	0.26	0.266
CL3510.Contig9_All	5.09	0	0.11	0.043	0.09	0.12	0.1
CL11188.Contig2_All	5.08	0.01	0.14	0.11	0.046	0	0
Unigene54012_All	5.08	0.076	0.106	0.896	0.036	0.083	0.026
Unigene35689_All	5.08	0.19	0.066	0.13	0.35	0.743	0.19
Unigene8662_All	5.076	0.143	0.106	0.016	0.146	0.586	0.373
Unigene66441_All	5.076	0	0	0.586	0	0	0.503
Unigene340_All	5.073	0.016	0.043	0	0.056	0.066	0.016
CL8992.Contig1_All	5.066	0.056	0.04	0.04	0.013	0	0.03
CL7581.Contig8_All	5.063	0.603	0.586	0.503	0.393	0.243	0.25
Unigene20542_All	5.06	0.216	0.136	0.106	0.33	0.553	0.156
Unigene47878_All	5.06	0.116	0.183	0.136	0.246	0.06	0.47
Unigene99_All	5.056	0.31	0.866	0.383	0.386	0.496	0.433
Unigene35468_All	5.056	0.21	0.52	0.333	0.243	0.273	0.146
CL10240.Contig1_All	5.056	0.823	0.06	0	0	0.63	0.41
CL16241.Contig3_All	5.056	0.18	0.346	0.19	0.116	0.233	0.09
CL850.Contig2_All	5.053	0.14	0	0.08	0	0.006	0
CL13920.Contig1_All	5.05	0	0.023	0	0.01	0	0.316
Unigene32018_All	5.036	0.05	0.043	0.176	0.193	0.556	0.036
CL9189.Contig1_All	5.036	0.416	0.336	0.24	0.116	0.736	0.29
CL11116.Contig3_All	5.036	0.076	0.066	0.02	0	0	0
CL12970.Contig2_All	5.033	0	0.12	0	0	0	0.01
CL3296.Contig12_All	5.03	0.116	0.163	0.6	0.056	0.116	0
CL1363.Contig4_All	5.03	0.463	0.523	0.523	0.206	0.67	0.213
CL1620.Contig3_All	5.026	0.063	0.35	0.073	0.106	0.19	0.08
Unigene22126_All	5.02	0.16	0.233	0.086	0.023	0.056	0
Unigene41867_All	5.013	0.113	0.093	0.023	0.066	0	0.026
Unigene11215_All	5.006	0.293	0.103	0.086	0.17	0.973	0.203
CL4108.Contig1_All	5.006	0.006	0	0.006	0	0	0
CL14164.Contig1_All	5.006	0.536	0.3	0.25	0.02	0.566	0
CL10010.Contig2_All	5.006	0.036	0.15	0.253	0.653	0.01	0
Unigene31931_All	5.003	0.55	0.32	0.956	0.46	0.103	0.09
CL9089.Contig1_All	5.003	0.27	0.93	0.37	0	0	0
Unigene6287_All	4.996	0.016	0.073	0.13	0.096	0.013	0.02
CL3163.Contig14_All	4.993	0.83	0.97	0.94	0.68	0.826	0.906
CL6410.Contig3_All	4.993	0.446	0.093	0.253	0.16	0.376	0.08
CL1658.Contig2_All	4.993	0.173	0.34	0.236	0.023	0.103	0.02
CL936.Contig3_All	4.993	0.01	0.23	0.79	0.003	0.036	0
Unigene43123_All	4.99	0.353	0.753	0.43	0.293	0.55	0.59
CL4130.Contig4_All	4.99	0.72	0.616	0.646	0.286	0.493	0.596
CL11901.Contig1_All	4.986	0.243	0.08	0.896	0.113	0.15	0.073
Unigene15756_All	4.973	0.493	0.676	0.646	0.66	0.71	0.856
Unigene8564_All	4.973	0.243	0.576	0.883	0	0.97	0.536
CL1952.Contig6_All	4.97	0.276	0.3	0.14	0.18	0.463	0.016
CL7245.Contig2_All	4.97	0.113	0.583	0.31	0.13	0.843	0.656
CL1944.Contig5_All	4.97	0.173	0.28	0.173	0.013	0.04	0.08
CL2988.Contig3_All	4.966	0	0	0.69	0.7	0.023	0.223
CL11413.Contig1_All	4.96	0	0.003	0.126	0.173	0.4	0.2
Unigene41917_All	4.96	0	0.043	0.02	0.02	0	0.02
Unigene39276_All	4.96	0.06	0.286	0.63	0	0.036	0.09
CL3384.Contig1_All	4.956	0.04	0.276	0.436	0.04	0.183	0.053
CL14022.Contig17_All	4.95	0.496	0.533	0.47	0.303	0.81	0.496
Unigene32306_All	4.95	0.04	0.066	0.24	0	0	0
CL14782.Contig2_All	4.94	0.633	0.546	0.546	0.573	0.843	0.22
Unigene50435_All	4.936	0.333	0.393	0.57	0.213	0.28	0.243
CL12829.Contig2_All	4.936	0.216	0.983	0.206	0.156	0.16	0.013
CL5371.Contig3_All	4.936	0	0.016	0	0	0	0
CL11419.Contig3_All	4.933	0.036	0.106	0.06	0.073	0.04	0.4
CL2117.Contig7_All	4.926	0.03	0.16	0.176	0	0.07	0.133
Unigene26240_All	4.926	0.62	0.67	0.416	0.29	0.173	0.493
Unigene38672_All	4.923	0.086	0.093	0.08	0.026	0.013	0
Unigene53839_All	4.92	0.103	0.163	0.056	0.256	0.126	0.186
CL12599.Contig2_All	4.916	0.806	0.326	0.726	0.803	0.446	0.96
Unigene27588_All	4.916	0.866	0.113	0.4	0.52	0.036	0.1
CL6010.Contig2_All	4.91	0.01	0.223	0.046	0	0	0.04
Unigene40961_All	4.91	0.983	0.466	0.25	0.276	0.26	0
Unigene43951_All	4.906	0.36	0.486	0.43	0.123	0.623	0.44
Unigene44395_All	4.906	0.396	0.67	0.216	0.116	0	0.036
Unigene7277_All	4.903	0.496	0.453	0.516	0.466	0.833	0.643
CL8477.Contig1_All	4.896	0	0.01	0.01	0.01	0	0.02
CL3087.Contig5_All	4.896	0	0	0	0.05	0.013	0
CL14585.Contig29_All	4.89	0	0	0	0	0.103	0.026
Unigene19804_All	4.89	0.163	0.396	0.366	0.48	0.35	0.463
CL4502.Contig6_All	4.886	0.013	0.03	0.033	0.01	0.006	0
Unigene47123_All	4.886	0.093	0.33	0.47	0.046	0.13	0.103
CL7675.Contig6_All	4.883	0.126	0.273	0.213	0.053	0.053	0.016
Unigene41007_All	4.883	0.556	0.696	0.38	0.413	0.313	0.28
Unigene15420_All	4.88	0.07	0.316	0.22	0.18	0.053	0.393
Unigene19318_All	4.876	0.063	0.03	0.1	0.046	0.03	0.256
CL4888.Contig7_All	4.876	0.083	0.193	0.016	0.09	0.223	0.1
CL12066.Contig1_All	4.876	0.65	0.833	0.856	0.17	0.213	0.036
CL4421.Contig4_All	4.873	0.116	0.65	0.193	0.406	0.473	0.563
CL4833.Contig1_All	4.87	0.226	0.2	0.166	0.02	0.336	0.05
Unigene19756_All	4.87	0.376	0.273	0.113	0.186	0.076	0.46
Unigene1127_All	4.87	0.226	0.89	0.64	0.11	0.12	0.083
CL12463.Contig1_All	4.87	0.01	0.01	0.066	0	0	0
CL1749.Contig2_All	4.87	0	0.196	0.103	0.616	0.236	0.873
CL16301.Contig5_All	4.866	0	0.006	0	0	0	0
CL8138.Contig1_All	4.866	0.573	0.833	0.586	0.346	0.576	0.496
Unigene17141_All	4.863	0	0.336	0.25	0.103	0.136	0
Unigene14638_All	4.863	0.166	0.423	0.046	0	0.086	0.366
CL11824.Contig1_All	4.863	0.136	0.106	0	0.056	0.193	0.356
CL6255.Contig6_All	4.863	0.456	0.07	0.086	0.166	0.06	0.173
CL13142.Contig2_All	4.863	0.163	0.073	0.053	0	0.746	0.746
Unigene13447_All	4.86	0.253	0.23	0.883	0.12	0.153	0.183
CL5340.Contig2_All	4.86	0.023	0.153	0.096	0.006	0	0
Unigene20863_All	4.856	0.13	0.136	0.133	0.636	0.553	0.39
CL11332.Contig1_All	4.856	0.053	0.013	0.02	0	0	0
CL185.Contig1_All	4.853	0	0	0	0	0	0.01
CL1568.Contig3_All	4.853	0	0.176	0.023	0.073	0.1	0.693
Unigene60923_All	4.853	0	0.04	0.093	0	0.883	0.27
CL1311.Contig28_All	4.853	0.29	0.393	0.45	0.56	0.656	0.523
CL1634.Contig1_All	4.853	0.08	0.116	0.156	0.15	0.17	0.06
Unigene27001_All	4.85	0.096	0.766	0.803	0.086	0.2	0
CL14076.Contig5_All	4.846	0.03	0.016	0	0	0	0
CL6552.Contig2_All	4.846	0.19	0.293	0.14	0.003	0.666	0.833
Unigene28755_All	4.843	0	0	0.05	0.116	0.046	0
CL8456.Contig1_All	4.836	0	0.87	0.176	0	0	0.323
CL1545.Contig6_All	4.826	0.053	0.173	0.03	0.026	0.033	0
CL3810.Contig2_All	4.823	0.326	0.093	0.09	0	0.266	0.103
Unigene40923_All	4.823	0.73	0.35	0.506	0.226	0	0.926
Unigene54005_All	4.82	0.033	0.036	0.113	0.09	0.02	0.123
CL3296.Contig11_All	4.813	0.28	0.23	0.123	0	0.14	0.013
CL5174.Contig6_All	4.813	0.406	0.313	0.1	0.193	0.11	0.84
Unigene38749_All	4.81	0.27	0.37	0.25	0.296	0.48	0.183
Unigene52508_All	4.81	0.073	0.06	0.1	0.093	0.046	0.86
Unigene44299_All	4.81	0.063	0.38	0.26	0.163	0.016	0.086
CL5240.Contig3_All	4.806	0.05	0.04	0.08	0.02	0.003	0.093
Unigene34799_All	4.803	0.02	0.916	0.64	0.336	0	0.45
Unigene56736_All	4.803	0.02	0.126	0.083	0.096	0.02	0.23
CL9204.Contig1_All	4.8	0.423	0.746	0.91	0.506	0.573	0.183
Unigene31706_All	4.8	0.763	0.393	0.113	0.413	0.253	0.283
CL947.Contig28_All	4.793	0.093	0.566	0.78	0.926	0	0.243
CL3674.Contig2_All	4.793	0.613	0.59	0.383	0.316	0.446	0.49
Unigene43816_All	4.793	0	0	0.023	0	0	0
Unigene30015_All	4.79	0.01	0.25	0.69	0	0	0.01
Unigene34769_All	4.783	0.316	0.406	0.33	0.09	0.166	0.086
Unigene47209_All	4.783	0.543	0.416	0.116	0.193	0.413	0.143
Unigene41968_All	4.78	0.04	0.193	0.233	0.12	0.01	0.033
Unigene9082_All	4.78	0	0.053	0	0	0.026	0
CL1756.Contig1_All	4.776	0.616	0.54	0.436	0.31	0.096	0.17
CL10010.Contig3_All	4.77	0.053	0.296	0.3	0.24	0	0
CL7821.Contig3_All	4.766	0	0	0.013	0	0.013	0
Unigene10309_All	4.763	0.026	0.43	0.503	0.086	0.203	0.656
CL179.Contig5_All	4.763	0.393	0.456	0.206	0.51	0.273	0.663
Unigene47149_All	4.763	0.316	0.67	0.7	0.15	0.313	0.54
CL7621.Contig6_All	4.76	0.003	0.82	0	0.023	0.056	0.006
CL8588.Contig5_All	4.756	0.61	0.883	0.343	0.226	0.84	0.883
CL8322.Contig4_All	4.756	0.423	0.033	0.5	0.18	0.596	0.016
Unigene52550_All	4.753	0.466	0.966	0.806	0.393	0.986	0.82
CL1401.Contig7_All	4.753	0.18	0.15	0.37	0.213	0.686	0.403
Unigene71906_All	4.75	0	0.17	0.056	0	0.056	0.19
CL6127.Contig3_All	4.75	0.51	0.37	0.376	0.13	0.453	0.306
CL2758.Contig1_All	4.746	0.413	0.556	0.453	0.426	0.966	0.596
Unigene1258_All	4.743	0.07	0.236	0.1	0.163	0.136	0.096
Unigene31612_All	4.743	0.203	0.123	0.26	0.233	0.053	0
CL869.Contig1_All	4.736	0.033	0.28	0.42	0.243	0.053	0.353
CL15303.Contig4_All	4.733	0.153	0.326	0.39	0.523	0.366	0.85
Unigene1754_All	4.733	0.006	0.12	0.296	0.143	0.076	0.153
CL10794.Contig21_All	4.733	0.043	0.036	0.253	0.1	0.23	0.32
Unigene9781_All	4.733	0.22	0.19	0.146	0.153	0.556	0.396
Unigene3820_All	4.733	0.18	0.066	0.11	0.123	0.34	0.07
CL10391.Contig1_All	4.73	0.07	0.216	0	0.133	0.37	0.47
CL2772.Contig1_All	4.726	0.44	0.76	0.376	0.24	0.133	0.176
CL7241.Contig3_All	4.726	0.02	0.003	0.28	0.01	0	0.186
CL3598.Contig1_All	4.723	0.386	0.553	0.47	0	0.153	0.11
CL5305.Contig2_All	4.72	0.04	0.186	0.403	0.153	0.156	0.293
CL4145.Contig22_All	4.716	0	0.573	0.43	0.193	0.383	0.243
CL15297.Contig1_All	4.716	0.556	0.103	0.136	0.06	0.643	0.026
CL4620.Contig1_All	4.716	0	0	0	0	0.67	0.166
Unigene38150_All	4.716	0.256	0.43	0.556	0.136	0.386	0.116
CL3164.Contig2_All	4.713	0	0	0	0	0	0
Unigene2920_All	4.713	0	0.036	0	0	0	0.036
Unigene47282_All	4.71	0.443	0.286	0.913	0.026	0.366	0.29
CL15348.Contig1_All	4.703	0.103	0.083	0.06	0.076	0.556	0.256
CL1017.Contig50_All	4.7	0	0	0	0	0	0
CL12693.Contig2_All	4.7	0.803	0.363	0.293	0.343	0.896	0.37
CL11392.Contig1_All	4.7	0.046	0.223	0.24	0.086	0.33	0
CL15353.Contig1_All	4.7	0.06	0.133	0.416	0.236	0.236	0.3
CL13360.Contig1_All	4.7	0	0	0	0	0	0
CL5419.Contig4_All	4.696	0.15	0.143	0.04	0.01	0.11	0
CL9778.Contig9_All	4.69	0.206	0.333	0.346	0.12	0.38	0.223
Unigene47237_All	4.69	0.23	0.586	0.303	0.313	0.483	0.4
CL2362.Contig2_All	4.69	0.033	0.656	0.036	0	0	0.01
Unigene32409_All	4.69	0.246	0.03	0.13	0.056	0	0
Unigene5806_All	4.69	0.313	0.916	0.373	0.506	0.64	0.473
Unigene13091_All	4.686	0	0.433	0.943	0	0	0.146
Unigene54764_All	4.686	0.07	0	0	0	0	0
CL4308.Contig6_All	4.686	0.12	0.033	0.036	0	0.06	0.01
Unigene33984_All	4.683	0.296	0.086	0.273	0.103	0.09	0
Unigene19024_All	4.683	0.253	0.433	0.116	0.183	0.75	0.006
CL6319.Contig5_All	4.683	0.053	0.126	0.083	0.233	0.31	0.056
CL5152.Contig1_All	4.683	0.326	0.686	0.466	0.066	0.23	0.02
CL16790.Contig23_All	4.68	0.066	0.39	0.153	0.03	0.286	0.11
CL3743.Contig5_All	4.676	0	0	0	0	0	0
Unigene30266_All	4.676	0.643	0.773	0.363	0.316	0.556	0.096
CL10271.Contig3_All	4.673	0.14	0.14	0.043	0.08	0.19	0.216
CL16374.Contig18_All	4.67	0	0	0.076	0	0.226	0.71
CL13162.Contig2_All	4.67	0.616	0.963	0.583	0.446	0.473	0.626
CL8070.Contig1_All	4.663	0.086	0.076	0.493	0.013	0.076	0.053
Unigene33880_All	4.66	0.083	0.026	0.14	0.153	0.146	0.23
CL3463.Contig2_All	4.66	0.013	0.01	0	0	0	0.023
CL2776.Contig11_All	4.653	0.14	0	0.566	0.063	0.063	0.033
CL199.Contig3_All	4.65	0.21	0.87	0.43	0.233	0.323	0.326
Unigene35237_All	4.646	0.106	0.383	0.283	0.1	0.253	0.356
CL16564.Contig3_All	4.643	0.426	0.32	0.183	0.116	0.263	0.223
Unigene27672_All	4.643	0	0.06	0.02	0	0.183	0.073
CL3132.Contig2_All	4.64	0.46	0.736	0.476	0.403	0.556	0.766
CL3808.Contig6_All	4.64	0.776	0.92	0.333	0.066	0.406	0.363
Unigene33449_All	4.636	0.046	0.163	0.156	0.016	0	0
CL13328.Contig1_All	4.636	0	0	0.023	0	0	0
CL2609.Contig9_All	4.633	0.833	0.663	0.316	0.446	0.33	0.103
Unigene56720_All	4.633	0	0.823	0.073	0.073	0.58	0.6
Unigene32011_All	4.63	0.07	0.216	0.336	0.173	0.43	0.17
Unigene34744_All	4.626	0.366	0.49	0.506	0.366	0.7	0.193
Unigene4774_All	4.626	0	0.196	0.903	0.01	0	0
Unigene71831_All	4.623	0.17	0.433	0.183	0	0.393	0.19
CL13814.Contig2_All	4.62	0.12	0.19	0.13	0.196	0.25	0
CL8891.Contig1_All	4.62	0.603	0.36	0.503	0.17	0.48	0
Unigene53792_All	4.616	0.01	0.136	0.1	0.053	0.056	0
CL11855.Contig1_All	4.613	0.036	0.16	0.076	0.033	0.093	0.533
Unigene2099_All	4.61	0.013	0.016	0.03	0.006	0	0
CL1075.Contig2_All	4.606	0.013	0.043	0.01	0.02	0.026	0
CL15471.Contig1_All	4.606	0.573	0.613	0.31	0.316	0.47	0.276
CL948.Contig9_All	4.603	0.03	0.023	0.02	0.056	0	0.38
Unigene38050_All	4.596	0	0	0	0.01	0.653	0.123
CL11066.Contig2_All	4.596	0.096	0.22	0.183	0.076	0.246	0.013
Unigene12682_All	4.593	0.063	0.283	0.96	0	0	0.266
CL11386.Contig1_All	4.593	0.173	0.323	0.243	0	0.096	0.03
Unigene35316_All	4.593	0.02	0.02	0.02	0.02	0	0.02
CL5099.Contig4_All	4.586	0.133	0.26	0.303	0.166	0	0.143
CL3982.Contig1_All	4.586	0.046	0.146	0.52	0.07	0.106	0
Unigene65331_All	4.58	0.023	0.023	0	0.07	0.083	0.116
CL15743.Contig6_All	4.58	0.3	0.223	0.3	0.526	0.736	0.74
Unigene30059_All	4.576	0.023	0.13	0.22	0.176	0.036	0.31
Unigene50856_All	4.576	0	0.326	0.09	0.046	0.08	0.026
CL2971.Contig12_All	4.576	0	0	0	0	0	0
Unigene48253_All	4.573	0.08	0	0.086	0.083	0	0
CL13548.Contig2_All	4.573	0.48	0.59	0.14	0.22	0.266	0.296
CL12038.Contig1_All	4.573	0.113	0.15	0.013	0.013	0	0.196
Unigene72206_All	4.566	0.263	0.096	0.033	0.113	0.693	0.13
CL638.Contig3_All	4.566	0	0.01	0.04	0.006	0.016	0.026
Unigene7412_All	4.563	0.036	0	0	0	0.093	0
Unigene35127_All	4.56	0.05	0.183	0.066	0.046	0.363	0
Unigene41765_All	4.56	0.023	0.023	0.006	0.083	0.38	0
CL12902.Contig1_All	4.56	0	0.04	0.05	0	0.01	0
CL206.Contig1_All	4.56	0.963	0.7	0.08	0.45	0.803	0.093
Unigene42843_All	4.556	0	0	0	0	0	0
CL2609.Contig2_All	4.553	0.646	0.336	0.406	0.383	0.683	0.36
Unigene72303_All	4.55	0	0	0	0	0	0
CL11670.Contig2_All	4.55	0.35	0.43	0.746	0.43	0.626	0.553
CL371.Contig4_All	4.546	0	0.163	0.06	0	0	0
Unigene28407_All	4.54	0.29	0.18	0.15	0.066	0.23	0
Unigene19057_All	4.54	0.766	0.87	0.576	0.216	0.033	0.503
Unigene2717_All	4.54	0	0	0	0	0	0
Unigene41359_All	4.536	0.43	0.433	0.266	0.07	0.21	0.01
Unigene51016_All	4.536	0.01	0.09	0.096	0.02	0	0.033
Unigene13304_All	4.533	0.303	0.246	0.246	0.26	0.973	0.33
Unigene47210_All	4.53	0.326	0.826	0.706	0.226	0.663	0.916
CL897.Contig16_All	4.53	0.81	0.533	0.913	0.7	0.87	0.51
Unigene37556_All	4.526	0.96	0.363	0.343	0.123	0.06	0.103
Unigene47585_All	4.526	0.136	0.29	0.14	0.07	0.153	0.016
CL11223.Contig1_All	4.523	0.033	0.006	0.063	0	0	0
CL213.Contig22_All	4.52	0.01	0.036	0	0.036	0.15	0
CL9996.Contig1_All	4.516	0.75	0.5	0.45	0	0	0.086
CL6966.Contig8_All	4.516	0.32	0.256	0.25	0.29	0.06	0.52
CL1885.Contig1_All	4.513	0.176	0.303	0.25	0.06	0.926	0.933
Unigene35455_All	4.513	0.006	0.02	0.006	0	0.013	0
Unigene225_All	4.506	0.84	0.953	0.503	0.733	0.696	0.686
Unigene65815_All	4.506	0.19	0.08	0.106	0.136	0	0
Unigene47274_All	4.506	0.066	0.176	0.746	0.026	0.026	0.063
CL3349.Contig2_All	4.506	0	0.08	0.16	0.04	0.05	0.15
Unigene548_All	4.5	0.026	0.02	0.05	0.02	0.166	0.12
CL2655.Contig4_All	4.5	0	0	0.02	0	0	0
Unigene44784_All	4.5	0.426	0.216	0.006	0.013	0	0
CL4367.Contig3_All	4.496	0.03	0.726	0.683	0.49	0.1	0.74
CL16000.Contig2_All	4.49	0	0	0.2	0.396	0	0
Unigene19570_All	4.486	0.43	0.123	0.146	0.033	0.396	0.93
CL426.Contig47_All	4.486	0.88	0.94	0.673	0.536	0.53	0.693
CL4239.Contig1_All	4.483	0.036	0.076	0.226	0.023	0.33	0
CL16653.Contig9_All	4.483	0.503	0.306	0.283	0.153	0.43	0.156
CL7675.Contig2_All	4.48	0.103	0.073	0.486	0.056	0.023	0.01
Unigene920_All	4.476	0.293	0.866	0.573	0.196	0.123	0.26
CL426.Contig2_All	4.476	0.203	0.22	0.203	0.33	0.876	0.546
CL11823.Contig3_All	4.476	0	0.106	0.12	0	0.036	0
CL152.Contig9_All	4.473	0.406	0.893	0.53	0.42	0.566	0.726
CL11224.Contig33_All	4.473	0.493	0.666	0.58	0.216	0.15	0.213
Unigene42127_All	4.47	0	0.076	0.036	0.01	0.01	0
CL2534.Contig6_All	4.466	0.173	0.32	0.756	0.423	0.816	0.96
CL9745.Contig3_All	4.466	0.053	0	0.026	0.323	0.49	0.94
CL11267.Contig1_All	4.456	0.05	0.773	0.206	0.033	0.43	0.053
CL1486.Contig5_All	4.456	0.1	0.366	0.663	0.38	0.09	0.163
Unigene33199_All	4.45	0	0	0	0	0	0
CL5544.Contig7_All	4.446	0.766	0.583	0.706	0.363	0.176	0.263
CL1909.Contig1_All	4.446	0.006	0	0	0	0	0
CL3552.Contig3_All	4.443	0.17	0.32	0.25	0.18	0.186	0.05
Unigene19064_All	4.443	0.08	0.106	0.123	0.116	0.286	0.046
Unigene54559_All	4.44	0	0	0	0	0	0
Unigene38418_All	4.436	0.46	0.683	0.476	0.236	0.49	0.766
Unigene42874_All	4.433	0.183	0.096	0	0.09	0.19	0.293
CL1407.Contig2_All	4.433	0.093	0.133	0.013	0.1	0.346	0.066
Unigene14115_All	4.433	0.096	0.07	0.013	0.03	0.006	0.06
Unigene47751_All	4.43	0.07	0.09	0.116	0.03	0	0.11
CL15073.Contig3_All	4.43	0	0.58	0.446	0.276	0.296	0.166
CL14118.Contig1_All	4.43	0.106	0.126	0.04	0.013	0.193	0.013
Unigene65552_All	4.43	0.08	0.113	0.123	0.08	0.326	0.12
Unigene9348_All	4.426	0.406	0.336	0.27	0.273	0.556	0.086
Unigene36914_All	4.426	0.416	0.103	0.166	0.18	0.746	0.233
Unigene47764_All	4.426	0.386	0.746	0.413	0.376	0.296	0.046
CL9928.Contig12_All	4.423	0	0	0	0.046	0.046	0
Unigene32332_All	4.42	0.126	0.473	0.193	0.153	0.063	0.156
CL3253.Contig4_All	4.42	0.006	0.09	0.06	0.036	0	0
CL14676.Contig2_All	4.42	0.046	0.466	0.286	0.183	0	0.086
Unigene21911_All	4.413	0.006	0.08	0.006	0	0	0
CL1550.Contig1_All	4.413	0	0.043	0.02	0.01	0	0.013
Unigene42979_All	4.413	0.076	0.333	0.143	0.08	0.323	0.22
CL16700.Contig6_All	4.41	0.036	0.066	0.133	0.013	0.25	0.22
CL4657.Contig3_All	4.41	0.026	0.24	0.613	0.01	0.023	0.036
Unigene53736_All	4.41	0.43	0.36	0.473	0.03	0.133	0
CL15640.Contig6_All	4.406	0.12	0.186	0.166	0	0.13	0.106
CL3336.Contig6_All	4.4	0.03	0	0.273	0.006	0	0.29
CL624.Contig19_All	4.4	0.826	0.186	0.536	0.85	0.65	0.946
Unigene38126_All	4.396	0.166	0.58	0.576	0.073	0.06	0.1
CL8762.Contig1_All	4.393	0.01	0.05	0	0.013	0.013	0.15
CL5570.Contig19_All	4.393	0.74	0.09	0.26	0.446	0.2	0.323
CL3360.Contig1_All	4.393	0.026	0.23	0.37	0.013	0.016	0
CL6941.Contig1_All	4.39	0.206	0.133	0.073	0.14	0.396	0.256
CL6563.Contig1_All	4.376	0.01	0.056	0.053	0	0	0
Unigene38226_All	4.376	0.08	0.15	0.256	0.02	0.013	0.006
Unigene352_All	4.373	0.3	0.046	0.29	0.216	0.75	0.58
Unigene54044_All	4.373	0.403	0.663	0.316	0.25	0.593	0.45
CL1286.Contig4_All	4.373	0.683	0.42	0.643	0.256	0.38	0.116
CL5936.Contig1_All	4.366	0.036	0.033	0.023	0	0	0
CL168.Contig9_All	4.366	0.783	0.466	0.39	0.876	0.71	0.466
CL1886.Contig7_All	4.366	0.073	0.19	0.723	0.066	0.253	0.693
CL9370.Contig1_All	4.363	0.436	0.2	0.31	0.12	0.63	0.163
CL1338.Contig3_All	4.36	0.176	0.63	0.193	0.623	0.936	0.063
CL14552.Contig2_All	4.36	0.21	0.673	0.073	0.056	0.066	0
CL4526.Contig3_All	4.36	0.213	0	0.356	0	0	0.026
CL909.Contig4_All	4.36	0.193	0.066	0.226	0.153	0.246	0.026
Unigene14374_All	4.356	0	0	0	0	0	0.283
Unigene47074_All	4.356	0.473	0.496	0.403	0.396	0.65	0.52
Unigene46672_All	4.353	0.323	0.393	0.046	0.093	0.31	0.253
CL7973.Contig1_All	4.353	0	0.09	0.343	0	0.03	0
CL14176.Contig3_All	4.353	0.136	0.22	0.766	0.523	0.02	0.483
Unigene35469_All	4.346	0	0.043	0.04	0.033	0.01	0
CL9964.Contig2_All	4.346	0	0.053	0.163	0.176	0	0
Unigene78644_All	4.343	0.426	0.583	0.64	0.93	0.356	0.81
CL1935.Contig11_All	4.343	0.356	0.3	0.14	0.27	0.17	0.193
CL14886.Contig2_All	4.343	0.006	0.033	0.113	0.006	0	0
CL4028.Contig19_All	4.34	0.186	0.01	0.656	0.04	0.523	0.116
Unigene47137_All	4.34	0.636	0.713	0.82	0.236	0.613	0.31
CL7735.Contig6_All	4.34	0.41	0.116	0	0.813	0.12	0.15
Unigene18347_All	4.336	0.533	0.16	0.11	0.42	0.156	0
Unigene38801_All	4.333	0	0	0.066	0.023	0.026	0.046
Unigene37632_All	4.333	0.576	0.54	0.743	0.11	0.606	0.133
Unigene59000_All	4.33	0	0	0	0.016	0	0
CL13373.Contig1_All	4.33	0.21	0.03	0.2	0.1	0.36	0.04
Unigene32634_All	4.326	0	0.07	0	0	0.036	0
Unigene32369_All	4.326	0	0.123	0	0	0.646	0
Unigene32585_All	4.326	0.04	0.093	0.036	0	0.266	0
CL5161.Contig1_All	4.323	0.303	0.286	0.136	0.063	0	0.293
CL8172.Contig1_All	4.323	0.496	0.74	0.71	0.343	0.43	0
CL8703.Contig1_All	4.323	0	0.376	0.016	0	0.05	0
Unigene16915_All	4.313	0.196	0.726	0.753	0.06	0.413	0.03
Unigene32386_All	4.313	0.116	0.31	0.06	0.056	0.58	0.12
Unigene50922_All	4.313	0.093	0.213	0.153	0.11	0.023	0.163
Unigene44328_All	4.31	0.366	0.193	0.43	0.046	0.51	0
CL1886.Contig4_All	4.293	0.353	0.183	0.373	0.273	0.443	0.22
Unigene71920_All	4.29	0	0	0.063	0	0.333	0.096
Unigene35260_All	4.29	0.223	0.126	0.063	0.226	0.53	0.323
CL6491.Contig1_All	4.286	0.5	0.95	0.52	0.17	0.823	0.453
CL12902.Contig2_All	4.283	0.01	0.013	0.023	0.1	0.026	0
CL15643.Contig2_All	4.28	0	0.016	0	0	0	0
Unigene44936_All	4.28	0.013	0.06	0.043	0.006	0.013	0
Unigene42072_All	4.276	0.19	0.12	0.04	0.226	0.253	0.116
CL11439.Contig2_All	4.276	0.36	0.24	0.013	0.096	0.33	0
CL13549.Contig2_All	4.276	0	0	0	0	0.453	0
Unigene34735_All	4.273	0.16	0.393	0.523	0.056	0.08	0.076
Unigene36660_All	4.273	0.076	0	0.7	0.09	0.353	0.166
CL13698.Contig1_All	4.27	0.793	0.806	0.503	0.463	0.543	0.77
Unigene53630_All	4.27	0.64	0.736	0.616	0.383	0.303	0.12
CL14118.Contig2_All	4.266	0.023	0.146	0.016	0.04	0.183	0
CL10797.Contig3_All	4.266	0.573	0.1	0.666	0.4	0.073	0.1
Unigene52592_All	4.266	0.41	0.216	0.086	0.406	0.676	0.193
CL6473.Contig2_All	4.263	0	0.013	0	0.03	0	0
Unigene41702_All	4.263	0.1	0.45	0.166	0.026	0.12	0.056
Unigene23816_All	4.263	0.256	0.25	0.256	0.553	0.053	0.386
Unigene54486_All	4.263	0	0	0.05	0	0	0
CL10271.Contig4_All	4.263	0.106	0.12	0.243	0.28	0.56	0.57
CL11252.Contig1_All	4.263	0.216	0.57	0.306	0.463	0.246	0.263
CL14076.Contig4_All	4.26	0	0.016	0	0	0.016	0
CL15394.Contig6_All	4.256	0.053	0.11	0.196	0.01	0.083	0.353
CL7757.Contig2_All	4.253	0.056	0.34	0.44	0.546	0.503	0
CL10821.Contig6_All	4.25	0	0.483	0.336	0.063	0.03	0
CL8677.Contig2_All	4.25	0.17	0.296	0.113	0.07	0.386	0.11
CL5868.Contig1_All	4.25	0.143	0.226	0.87	0.716	0.1	0.69
Unigene41105_All	4.25	0.553	0.243	0.103	0.13	0.166	0.966
Unigene35597_All	4.243	0.293	0.483	0.303	0.146	0.15	0.166
CL849.Contig2_All	4.243	0.006	0.07	0	0	0.076	0
CL3047.Contig3_All	4.24	0.033	0.03	0.023	0.04	0.033	0
CL14838.Contig1_All	4.24	0	0.046	0.283	0	0.05	0
CL10271.Contig1_All	4.236	0.083	0.04	0.08	0.053	0.153	0.033
CL8654.Contig2_All	4.236	0	0.59	0.19	0.036	0.726	0.8
CL1032.Contig5_All	4.233	0.403	0.176	0.326	0.08	0.14	0.163
CL6465.Contig1_All	4.233	0.966	0.643	0.466	0.213	0.313	0
Unigene40980_All	4.233	0.47	0.806	0.51	0.103	0.783	0.403
Unigene53672_All	4.233	0.646	0.14	0	0.103	0	0
CL4235.Contig7_All	4.23	0.146	0.373	0.143	0.05	0.723	0.593
CL15173.Contig7_All	4.23	0	0	0.046	0.033	0.32	0.04
Unigene29230_All	4.226	0.553	0.453	0.136	0.626	0.52	0.946
CL1481.Contig15_All	4.223	0.873	0.72	0.336	0.406	0.376	0.63
Unigene34820_All	4.223	0.29	0.453	0.36	0.476	0.956	0.026
Unigene54148_All	4.22	0.023	0.04	0.006	0.016	0.016	0.006
CL16783.Contig2_All	4.22	0.026	0.643	0.07	0.123	0.3	0.006
CL11252.Contig3_All	4.22	0.033	0.896	0	0.443	0.11	0.533
CL5067.Contig2_All	4.216	0.24	0.106	0.206	0.136	0.276	0.873
CL7595.Contig6_All	4.216	0.696	0.556	0.94	0.226	0.483	0.753
CL14411.Contig2_All	4.216	0.073	0.06	0.133	0	0.04	0
Unigene170_All	4.216	0.236	0.45	0.106	0.146	0.166	0
CL6249.Contig2_All	4.213	0.053	0.063	0	0.023	0.513	0.006
Unigene54112_All	4.21	0.01	0.01	0.01	0.01	0.413	0.046
CL969.Contig1_All	4.21	0.273	0.53	0.356	0.196	0.343	0.556
Unigene38934_All	4.21	0	0.016	0	0	0.096	0
CL16345.Contig51_All	4.21	0.22	0.78	0.656	0.283	0.883	0.803
Unigene1714_All	4.206	0.196	0.21	0.19	0.08	0.603	0.173
CL9198.Contig1_All	4.203	0.156	0.096	0.023	0.013	0.13	0
CL703.Contig1_All	4.203	0.163	0.1	0	0.046	0.136	0
CL3783.Contig2_All	4.203	0.23	0.036	0.05	0.11	0.3	0.22
CL2817.Contig2_All	4.203	0.53	0.633	0.06	0	0.186	0.693
CL16028.Contig2_All	4.196	0	0.38	0.213	0.136	0.203	0
Unigene57076_All	4.196	0.103	0	0	0	0	0
Unigene30300_All	4.196	0.36	0.45	0.363	0.446	0.356	0.043
Unigene50736_All	4.193	0.106	0.223	0.52	0.18	0.143	0.156
CL69.Contig2_All	4.19	0.36	0.89	0.256	0.323	0.383	0.54
Unigene4466_All	4.19	0.453	0.136	0.133	0.393	0.423	0.493
Unigene52747_All	4.186	0.293	0.24	0.55	0.283	0.193	0.25
Unigene5323_All	4.183	0.113	0.41	0.393	0.263	0.393	0.153
Unigene27873_All	4.18	0.033	0.106	0.2	0.226	0.013	0.016
CL11259.Contig3_All	4.18	0	0	0	0	0	0
Unigene38772_All	4.18	0.086	0.09	0.24	0	0.096	0
CL7400.Contig1_All	4.18	0	0.043	0	0	0	0
CL1311.Contig8_All	4.18	0.1	0	0.023	0.083	0.403	0.053
Unigene32526_All	4.173	0.073	0.196	0.22	0.15	0.046	0.146
CL2661.Contig1_All	4.173	0	0.04	0.133	0	0	0
CL14676.Contig1_All	4.17	0.026	0.106	0.56	0.1	0	0.033
CL1722.Contig1_All	4.166	0.023	0.023	0	0.016	0	0
CL16324.Contig4_All	4.163	0.17	0.37	0.076	0.466	0.876	0.026
CL3794.Contig1_All	4.16	0.313	0.17	0.24	0.026	0.07	0.286
Unigene31902_All	4.16	0.11	0.24	0.51	0.08	0.1	0.21
CL8745.Contig2_All	4.16	0	0	0	0	0	0
CL189.Contig1_All	4.16	0.646	0.03	0.263	0.193	0.33	0.333
CL12232.Contig1_All	4.16	0	0	0	0	0	0
CL16564.Contig1_All	4.16	0.006	0.173	0	0	0	0.136
CL4944.Contig8_All	4.156	0.313	0.23	0.123	0.256	0.13	0.036
CL9144.Contig2_All	4.156	0.21	0.22	0.163	0.136	0.33	0.066
Unigene48311_All	4.156	0.26	0	0	0	0	0
CL10797.Contig1_All	4.156	0.463	0.1	0.42	0.386	0.233	0.263
CL3630.Contig1_All	4.153	0.113	0.13	0.08	0.06	0	0.006
Unigene26033_All	4.153	0.093	0	0	0	0.023	0
CL7835.Contig2_All	4.146	0.16	0.323	0.27	0.143	0.776	0.82
CL5899.Contig1_All	4.146	0.06	0.153	0.676	0.016	0.016	0.04
Unigene56742_All	4.146	0	0.176	0	0	0	0
CL4048.Contig1_All	4.143	0.056	0.086	0.146	0.016	0.036	0
CL468.Contig17_All	4.143	0.033	0.866	0.263	0.136	0.243	0.093
Unigene35888_All	4.14	0.053	0.116	0.03	0.143	0.126	0.156
Unigene50412_All	4.14	0.156	0.113	0.073	0.046	0.36	0.11
CL137.Contig4_All	4.14	0.086	0.073	0.36	0.063	0.186	0.063
Unigene10065_All	4.136	0	0.106	0.18	0	0	0
CL5035.Contig2_All	4.136	0.576	0.533	0.936	0.433	0.406	0.596
CL498.Contig11_All	4.133	0.036	0.006	0.013	0.11	0	0.086
Unigene50267_All	4.133	0.053	0.153	0.22	0.01	0.04	0.01
CL16570.Contig2_All	4.133	0.286	0.683	0.373	0.583	0.853	0.303
Unigene54212_All	4.133	0.026	0.06	0.043	0.17	0.016	0.743
CL2790.Contig1_All	4.133	0.643	0.993	0.98	0.106	0.086	0.416
CL1097.Contig2_All	4.133	0.04	0.173	0.47	0.166	0.163	0.166
CL12817.Contig1_All	4.13	0	0	0	0	0.106	0.12
CL7513.Contig2_All	4.13	0	0.013	0.013	0.013	0	0.016
Unigene29212_All	4.126	0.053	0.116	0.006	0.183	0.24	0.313
Unigene32605_All	4.123	0.473	0.043	0	0.026	0.106	0.043
CL1711.Contig2_All	4.123	0.303	0.083	0.06	0.026	0.406	0.113
Unigene47319_All	4.12	0.476	0.113	0.013	0.013	0	0
Unigene54591_All	4.12	0	0	0.133	0.1	0.143	0
CL3296.Contig5_All	4.12	0.106	0.28	0.35	0.04	0.27	0.026
CL15156.Contig1_All	4.116	0.39	0.376	0.196	0.126	0.186	0.406
CL7357.Contig2_All	4.116	0.313	0.27	0.193	0.366	0.143	0.863
CL13364.Contig1_All	4.11	0.486	0.16	0.043	0.383	0.073	0
CL4397.Contig7_All	4.106	0	0.02	0.24	0	0.346	0.24
CL10795.Contig1_All	4.106	0.193	0.28	0.136	0.086	0.036	0.16
Unigene9863_All	4.1	0.53	0.026	0.61	0.19	0.423	0.536
Unigene41357_All	4.1	0.006	0	0	0	0	0.043
CL12894.Contig1_All	4.1	0.35	0.673	0.273	0.426	0.676	0.27
Unigene41519_All	4.096	0.386	0.076	0	0.02	0.43	0
Unigene2221_All	4.093	0.026	0	0.026	0.023	0	0
CL3856.Contig3_All	4.093	0.47	0.15	0.226	0.046	0.483	0.033
Unigene47467_All	4.093	0.246	0.883	0.27	0.05	0.336	0.07
CL1136.Contig1_All	4.086	0.263	0.54	0.823	0.013	0.083	0.013
CL2011.Contig2_All	4.086	0.376	0.55	0.15	0.216	0.406	0.796
CL7394.Contig2_All	4.083	0.18	0.156	0.06	0.176	0.293	0.21
Unigene17616_All	4.083	0	0.956	0.82	0.76	0.136	0
CL539.Contig1_All	4.083	0.093	0.07	0.086	0.036	0.383	0.103
CL3938.Contig1_All	4.083	0.05	0.193	0.09	0.07	0	0.213
CL11217.Contig2_All	4.08	0.333	0.286	0.223	0.026	0.063	0
CL997.Contig1_All	4.08	0.423	0.483	0.723	0.246	0.063	0.07
CL15376.Contig2_All	4.08	0.093	0.743	0.536	0.163	0.243	0.15
CL3717.Contig1_All	4.08	0	0	0.06	0	0.973	0
CL3222.Contig7_All	4.076	0.113	0.18	0.58	0	0.176	0.433
Unigene37898_All	4.076	0.276	0.233	0.053	0.266	0.526	0.016
Unigene18146_All	4.073	0	0	0	0	0	0
CL5294.Contig2_All	4.073	0.04	0.153	0	0.023	0.193	0
CL5866.Contig3_All	4.066	0.056	0.136	0.433	0.236	0.38	0.986
CL1836.Contig2_All	4.063	0	0.076	0.773	0	0.09	0
Unigene28451_All	4.06	0.076	0.503	0.816	0.69	0.15	0.193
CL5989.Contig1_All	4.06	0	0.03	0	0	0.23	0.096
CL7658.Contig2_All	4.056	0	0.313	0.053	0	0	0
Unigene51759_All	4.056	0.213	0.666	0.213	0.103	0	0
Unigene36989_All	4.053	0.88	0.553	0.026	0.053	0.066	0.006
CL9498.Contig1_All	4.053	0	0.203	0.18	0	0	0
CL6681.Contig1_All	4.05	0	0	0.053	0.35	0.35	0.17
CL4881.Contig14_All	4.046	0.073	0	0	0.186	0.413	0.376
CL16450.Contig1_All	4.046	0.356	0.17	0.266	0.296	0.72	0.653
Unigene7041_All	4.046	0.363	0.176	0.693	0.283	0.153	0.04
CL5308.Contig3_All	4.043	0.13	0.373	0.916	0.366	0.423	0.893
Unigene38554_All	4.043	0.206	0.21	0	0.04	0	0
Unigene38169_All	4.043	0.203	0.303	0.283	0.42	0.656	0.533
Unigene26753_All	4.043	0.38	0.893	0.623	0.613	0.38	0.21
CL9484.Contig1_All	4.04	0	0	0	0	0	0
CL16448.Contig2_All	4.04	0.503	0.683	0.43	0.42	0.223	0.9
Unigene40171_All	4.04	0	0	0	0.09	0.73	0.05
CL12673.Contig2_All	4.04	0.04	0.043	0.303	0.383	0.02	0.433
CL7758.Contig3_All	4.04	0.416	0.976	0.613	0.113	0.74	0.746
CL6156.Contig1_All	4.036	0.943	0.86	0.74	0.26	0.986	0.896
CL8816.Contig3_All	4.036	0.046	0.366	0.906	0.12	0.22	0.13
Unigene1947_All	4.036	0.173	0.163	0.086	0.086	0.146	0.036
CL11991.Contig23_All	4.036	0.76	0.21	0.633	0.496	0.496	0.12
Unigene53509_All	4.026	0	0.046	0.043	0.036	0.01	0
CL4627.Contig3_All	4.026	0.233	0.153	0.376	0	0	0.393
CL2032.Contig1_All	4.023	0.293	0.156	0.18	0.27	0	0.303
CL7055.Contig3_All	4.02	0.066	0.013	0.013	0	0	0.013
Unigene38739_All	4.02	0	0.073	0.07	0	0	0
CL11148.Contig2_All	4.02	0.003	0.03	0.003	0.003	0.053	0.02
Unigene51263_All	4.016	0.83	0.156	0.26	0.483	0.196	0.95
Unigene44675_All	4.016	0.426	0.336	0.06	0.08	0.306	0.013
Unigene44754_All	4.013	0.2	0.046	0.01	0.006	0.006	0
Unigene51312_All	4.013	0.033	0.166	0.033	0.063	0.033	0.213
CL11774.Contig1_All	4.013	0	0.213	0.08	0.186	0.083	0.163
Unigene65762_All	4.01	0	0	0.006	0.023	0.006	0
CL8138.Contig2_All	4.01	0.096	0	0.14	0.04	0.216	0.593
Unigene14207_All	4.006	0.183	0.113	0.093	0.046	0.08	0.066
Unigene5030_All	4.006	0.203	0.133	0.103	0.303	0.156	0.376
CL3740.Contig2_All	4.003	0.453	0.85	0.746	0.69	0.53	0.16
CL4997.Contig1_All	4.003	0	0	0.023	0	0.013	0
Unigene4167_All	4	0.32	0.526	0.343	0.346	0.483	0.46
Unigene39350_All	3.996	0	0.066	0.03	0.03	0.166	0
Unigene7302_All	3.996	0.593	0.4	0.376	0.97	0.756	0.473
Unigene12960_All	3.993	0.046	0.13	0.45	0.496	0.423	0.29
Unigene50900_All	3.993	0.013	0.016	0	0.016	0	0
CL11836.Contig3_All	3.993	0	0.206	0.246	0.126	0.54	0.92
Unigene30608_All	3.993	0.116	0.19	0.61	0.016	0.21	0
CL7049.Contig1_All	3.99	0	0	0	0	0	0
CL3379.Contig3_All	3.99	0.093	0.713	0.543	0.026	0.583	0.72
Unigene4296_All	3.986	0.1	0.12	0.773	0	0	0
CL2303.Contig1_All	3.983	0.38	0.63	0.206	0.186	0.346	0
CL10983.Contig2_All	3.983	0.013	0	0.323	0	0.013	0.013
CL1843.Contig35_All	3.983	0.373	0.86	0.493	0.083	0.383	0.966
CL6806.Contig3_All	3.98	0.156	0.263	0.796	0.306	0.256	0.496
CL15172.Contig2_All	3.98	0	0.026	0.043	0.01	0.083	0.01
CL1435.Contig4_All	3.976	0.396	0.473	0.29	0.186	0.473	0.313
CL13327.Contig2_All	3.976	0.38	0.6	0.273	0.333	0.243	0.43
CL1335.Contig1_All	3.976	0.046	0.02	0.083	0.02	0.006	0
Unigene54299_All	3.976	0	0	0.08	0.04	0.706	0.2
Unigene48894_All	3.973	0	0	0.03	0	0	0
CL13957.Contig6_All	3.973	0.176	0.67	0.323	0.163	0	0.443
CL15761.Contig16_All	3.97	0.173	0.57	0.19	0.863	0.12	0.273
Unigene56708_All	3.966	0	0	0	0	0	0
Unigene38143_All	3.966	0.296	0.493	0.24	0.056	0.106	0.013
CL7368.Contig8_All	3.963	0.153	0.38	0.433	0.15	0.156	0.04
Unigene29716_All	3.96	0.443	0.056	0.086	0.483	0.366	0.443
Unigene52241_All	3.96	0	0	0	0	0	0
Unigene40230_All	3.96	0.346	0.486	0.29	0.246	0.673	0.913
Unigene51269_All	3.96	0.406	0.536	0.523	0.456	0.43	0.17
Unigene29245_All	3.956	0.446	0.513	0.55	0.606	0.026	0.75
Unigene41656_All	3.953	0	0.08	0.156	0.08	0.863	0.3
CL9175.Contig2_All	3.95	0.64	0.713	0.32	0.02	0.846	0.226
Unigene15327_All	3.943	0.506	0.64	0.523	0.776	0.993	0.35
CL15788.Contig1_All	3.943	0.14	0.183	0.07	0.373	0.51	0.633
Unigene1157_All	3.94	0.15	0.396	0.14	0.286	0.15	0.616
CL3418.Contig126_All	3.936	0.456	0.216	0	0.373	0.68	0.923
Unigene52960_All	3.936	0.063	0.026	0.226	0	0	0.03
CL6171.Contig4_All	3.936	0.376	0.583	0.27	0.026	0.293	0.54
CL8512.Contig3_All	3.93	0.35	0.32	0.16	0.036	0.246	0
CL3318.Contig3_All	3.93	0.676	0.546	0.506	0.283	0.36	0.356
CL539.Contig2_All	3.926	0.64	0.016	0.09	0.023	0.103	0.063
CL7120.Contig2_All	3.926	0.013	0.013	0.013	0.026	0.146	0.063
CL12584.Contig1_All	3.926	0.223	0.113	0	0.11	0.333	0.49
Unigene4514_All	3.926	0.096	0.036	0.066	0.156	0.456	0.376
CL2776.Contig6_All	3.926	0	0.133	0.246	0	0	0
Unigene2250_All	3.926	0	0.01	0	0.01	0.186	0.013
Unigene34630_All	3.923	0.73	0.596	0.58	0.573	0.01	0.04
Unigene40145_All	3.923	0.006	0	0.19	0.003	0.076	0
CL357.Contig3_All	3.92	0.316	0.336	0.086	0.326	0.81	0.763
CL6694.Contig2_All	3.916	0.43	0.256	0.05	0.24	0.063	0.063
CL4614.Contig1_All	3.916	0.01	0.046	0.033	0	0.06	0.226
Unigene26407_All	3.913	0.2	0.203	0.1	0.096	0.293	0.073
CL660.Contig2_All	3.913	0.56	0.683	0.67	0.486	0.94	0.983
CL4811.Contig2_All	3.91	0	0	0.066	0	0.176	0.05
Unigene14472_All	3.91	0.12	0	0.086	0.036	0.406	0
Unigene2061_All	3.9	0.233	0.056	0.023	0.006	0.02	0.02
Unigene17404_All	3.9	0	0.18	0.576	0.023	0.02	0.02
CL16411.Contig4_All	3.9	0.84	0.633	0.453	0.216	0.246	0.05
Unigene34797_All	3.896	0.436	0.51	0.076	0.253	0.163	0
CL6695.Contig3_All	3.896	0.74	0.69	0.21	0.306	0.44	0.28
CL8289.Contig2_All	3.896	0.246	0.373	0.353	0.45	0.466	0.603
Unigene47702_All	3.89	0.086	0	0.233	0.28	0.026	0.203
CL13172.Contig7_All	3.886	0.18	0.21	0.15	0.166	0.166	0.596
Unigene48327_All	3.886	0	0	0	0	0	0
Unigene47479_All	3.883	0.203	0.103	0.156	0.076	0.15	0.753
CL426.Contig44_All	3.883	0.43	0.293	0.19	0.383	0.856	0.873
Unigene54365_All	3.88	0	0	0	0	0.036	0
CL8983.Contig2_All	3.88	0.22	0.31	0.38	0.23	0.513	0.023
Unigene41347_All	3.876	0	0.246	0.203	0.093	0	0
Unigene2033_All	3.873	0.126	0.22	0.086	0.213	0.236	0.186
CL12929.Contig1_All	3.873	0.01	0	0.033	0.02	0.023	0.026
CL16685.Contig3_All	3.873	0.056	0.25	0.166	0.42	0.223	0.183
CL13986.Contig1_All	3.87	0.29	0.176	0.13	0.183	0.64	0.19
CL14783.Contig1_All	3.866	0.116	0.37	0.26	0.263	0.503	0
Unigene32291_All	3.866	0.09	0.03	0.06	0.06	0.533	0.13
CL13767.Contig1_All	3.866	0	0.02	0.096	0	0.08	0
CL1008.Contig9_All	3.866	0.2	0.996	0.723	0.58	0.233	0.17
CL15642.Contig40_All	3.866	0.88	0.006	0.823	0.42	0.29	0.286
CL3538.Contig14_All	3.866	0.3	0.573	0.786	0.006	0.213	0.693
CL12664.Contig5_All	3.866	0.103	0.026	0.416	0	0.136	0.78
CL4450.Contig1_All	3.866	0	0.046	0.026	0	0.076	0.09
Unigene19818_All	3.863	0.11	0.153	0.55	0.363	0.996	0.35
Unigene51009_All	3.863	0.113	0.216	0.37	0.08	0.09	0.413
Unigene8311_All	3.863	0.326	0.536	0.3	0.123	0.936	0.243
CL2822.Contig4_All	3.863	0.273	0.49	0.776	0.11	0.63	0
CL1911.Contig17_All	3.86	0.553	0.17	0.056	0.063	0	0
Unigene1772_All	3.856	0.103	0.023	0.13	0.183	0.063	0.44
CL1636.Contig22_All	3.856	0	0	0	0	0.033	0
Unigene35466_All	3.856	0.02	0.153	0.19	0.73	0.14	0
Unigene37708_All	3.856	0.006	0.25	0.636	0.49	0.01	0.136
Unigene2325_All	3.853	0.123	0.133	0.326	0	0.41	0
Unigene54003_All	3.853	0.006	0.05	0.09	0.06	0.003	0.013
CL6894.Contig2_All	3.853	0.006	0	0.006	0.013	0.006	0
Unigene31923_All	3.853	0	0.016	0.826	0.296	0.226	0.02
CL12136.Contig3_All	3.853	0.35	0.15	0.07	0.16	0.393	0.166
Unigene2174_All	3.85	0	0.076	0.056	0	0	0
CL4797.Contig3_All	3.846	0.01	0	0	0	0	0.006
CL2136.Contig6_All	3.843	0.11	0.073	0.253	0.273	0.663	0.493
Unigene18174_All	3.84	0.16	0.976	0.313	0.436	0.62	0.6
Unigene29267_All	3.84	0.49	0.246	0.31	0	0.956	0.333
Unigene23226_All	3.836	0.163	0.403	0.036	0.366	0	0.166
CL3189.Contig1_All	3.836	0.226	0.126	0.126	0.053	0.24	0
CL5901.Contig1_All	3.833	0.15	0.273	0.23	0.126	0.496	0.4
CL2141.Contig2_All	3.83	0	0.086	0.13	0	0	0
CL15707.Contig15_All	3.826	0.163	0.3	0.346	0.186	0.2	0.103
CL16405.Contig1_All	3.826	0.356	0.493	0.366	0.083	0.18	0.156
CL5755.Contig1_All	3.826	0.193	0.123	0.08	0.23	0.6	0.593
Unigene52928_All	3.826	0.05	0.02	0.336	0.45	0.173	0.023
Unigene37845_All	3.823	0.796	0.31	0.07	0.393	0.953	0.823
CL196.Contig1_All	3.823	0.053	0.056	0.033	0	0.013	0.42
CL10521.Contig1_All	3.823	0.366	0.146	0	0.07	0	0
Unigene53130_All	3.82	0.176	0.546	0.286	0.04	0.373	0
CL7241.Contig1_All	3.82	0.016	0.16	0.223	0.06	0	0.1
CL15210.Contig8_All	3.82	0.453	0.703	0.4	0.343	0.07	0.416
CL810.Contig12_All	3.82	0.133	0	0.1	0	0.03	0.59
CL5957.Contig3_All	3.816	0.083	0.303	0.15	0.253	0.013	0.586
CL3770.Contig14_All	3.816	0.243	0.67	0.283	0.25	0.33	0.393
CL2495.Contig2_All	3.813	0.656	0.503	0.283	0.043	0.38	0.606
CL12615.Contig2_All	3.81	0.01	0.033	0.03	0.01	0.01	0.01
Unigene34836_All	3.806	0.666	0.536	0.1	0.086	0	0.013
CL9928.Contig14_All	3.803	0	0	0.053	0	0	0.036
CL5870.Contig2_All	3.803	0	0	0	0.036	0	0
CL7675.Contig4_All	3.803	0.416	0.41	0.903	0.213	0.043	0.353
CL8979.Contig2_All	3.803	0.536	0.796	0.353	0.326	0.293	0.283
CL8293.Contig1_All	3.8	0.01	0.36	0	0.01	0.006	0.036
Unigene23141_All	3.796	0.55	0.44	0.3	0.33	0.773	0.026
CL152.Contig4_All	3.793	0.106	0.203	0.07	0.01	0.02	0.086
Unigene44129_All	3.793	0.226	0.676	0.41	0.033	0.916	0.016
CL3770.Contig21_All	3.79	0.133	0.083	0.06	0.263	0.336	0.703
CL1300.Contig20_All	3.79	0.193	0.233	0.133	0.293	0.266	0.186
Unigene18774_All	3.786	0.263	0.606	0.896	0.696	0.55	0.183
CL9164.Contig4_All	3.786	0	0	0	0	0.1	0
CL8280.Contig2_All	3.786	0.57	0.526	0.57	0.066	0.436	0.716
Unigene23813_All	3.786	0.316	0.186	0.156	0.166	0.3	0.09
CL13877.Contig3_All	3.786	0	0	0.146	0.023	0.01	0.34
CL298.Contig6_All	3.783	0.28	0.15	0.133	0.16	0.96	0.516
CL9295.Contig2_All	3.783	0.293	0.586	0.383	0.236	0.536	0.496
CL10882.Contig2_All	3.78	0.603	0.816	0.576	0.65	0.726	0.546
CL6492.Contig2_All	3.78	0.073	0.553	0.22	0.183	0.706	0.12
CL16625.Contig4_All	3.78	0	0	0	0	0	0
Unigene34714_All	3.78	0.696	0.236	0.286	0.62	0.91	0.073
Unigene39598_All	3.78	0.31	0	0	0	0	0
CL9331.Contig1_All	3.776	0	0	0.046	0	0.386	0
CL13278.Contig4_All	3.776	0.22	0.17	0.133	0.203	0.483	0.04
CL16700.Contig4_All	3.773	0	0.046	0	0.006	0.16	0.16
Unigene72848_All	3.773	0	0.013	0	0.026	0	0
Unigene47219_All	3.773	0.23	0.36	0.61	0.183	0.456	0.246
CL7860.Contig3_All	3.77	0.046	0.106	0	0.08	0	0
Unigene21795_All	3.77	0.166	0	0.043	0	0	0.486
Unigene38242_All	3.77	0.15	0.053	0	0.016	0.186	0
CL8792.Contig1_All	3.763	0.296	0.623	0.226	0.203	0	0.11
Unigene18396_All	3.763	0.266	0.02	0.266	0.303	0.603	0.036
Unigene50911_All	3.763	0.376	0.64	0.22	0.026	0	0.06
Unigene46902_All	3.76	0.82	0.82	0.356	0.453	0.533	0.163
CL14429.Contig1_All	3.76	0.15	0.506	0.296	0.163	0.09	0.09
CL6661.Contig2_All	3.76	0.163	0.223	0.246	0	0.156	0.036
CL10085.Contig1_All	3.76	0.156	0.066	0.193	0.06	0.286	0.183
CL1952.Contig1_All	3.756	0.096	0.02	0.13	0.01	0.103	0
Unigene30155_All	3.756	0.08	0.023	0.036	0.09	0.033	0.073
Unigene47823_All	3.753	0.16	0.786	0	0.063	0.226	0.203
Unigene10413_All	3.753	0.056	0.53	0.353	0.043	0.32	0.053
CL5178.Contig2_All	3.753	0.51	0.36	0.44	0.203	0.246	0.25
CL16168.Contig6_All	3.753	0.906	0.793	0.833	0.77	0.643	0.413
CL16033.Contig4_All	3.75	0.736	0.196	0.243	0.04	0.043	0
Unigene34818_All	3.746	0.06	0.173	0.186	0.066	0.31	0
Unigene48420_All	3.743	0	0.04	0.04	0.083	0.393	0
Unigene7027_All	3.74	0.203	0.686	0.52	0.03	0.296	0
Unigene13108_All	3.74	0.283	0.306	0.256	0.283	0.326	0.073
Unigene27204_All	3.74	0.476	0.113	0.23	0.083	0.296	0.163
CL13040.Contig2_All	3.74	0.15	0.053	0.053	0.663	0.03	0.16
Unigene44848_All	3.733	0	0.75	0.16	0	0	0
Unigene9492_All	3.733	0.203	0.38	0.286	0.123	0.826	0.37
CL2579.Contig4_All	3.733	0.813	0.856	0.506	0.426	0.043	0.976
CL8748.Contig1_All	3.73	0.013	0.01	0.003	0.01	0	0.006
Unigene20589_All	3.73	0	0.093	0	0	0.696	0.566
Unigene32254_All	3.73	0.013	0.04	0	0	0.293	0
Unigene4704_All	3.726	0	0.046	0.256	0.316	0.386	0.433
CL2836.Contig2_All	3.726	0.57	0.896	0.783	0.563	0.22	0.11
CL1238.Contig2_All	3.726	0	0	0	0	0	0
CL6493.Contig3_All	3.723	0.2	0	0.86	0	0.06	0.093
Unigene32713_All	3.723	0	0	0	0	0	0
Unigene38874_All	3.723	0.16	0.066	0.1	0.17	0.21	0
Unigene7904_All	3.72	0.466	0.87	0.216	0.71	0.02	0.576
CL235.Contig2_All	3.72	0.4	0.556	0.546	0.273	0.406	0.46
CL13334.Contig1_All	3.72	0.116	0.2	0.23	0.1	0.19	0.193
Unigene18702_All	3.72	0.33	0.176	0.106	0	0.123	0.03
Unigene21_All	3.72	0.13	0.913	0	0.226	0	0.376
CL3606.Contig2_All	3.72	0.146	0.296	0.2	0.12	0.12	0.096
CL2609.Contig11_All	3.72	0.606	0.816	0.423	0.583	0.603	0.253
Unigene35069_All	3.716	0.15	0.313	0.12	0.093	0.25	0.15
Unigene9954_All	3.716	0.016	0.02	0.016	0.033	0	0.483
CL15561.Contig3_All	3.713	0.31	0.04	0.62	0.18	0.933	0.73
CL15435.Contig46_All	3.713	0.69	0.79	0.363	0.796	0.356	0.236
CL15701.Contig1_All	3.713	0.113	0.136	0	0.17	0.643	0.246
CL15178.Contig22_All	3.71	0.003	0.25	0.17	0.35	0.843	0.513
CL2268.Contig2_All	3.71	0.603	0.41	0.436	0	0.393	0.54
CL3649.Contig6_All	3.706	0.176	0	0.253	0.026	0.906	0
Unigene24092_All	3.706	0.923	0.46	0.52	0.72	0.846	0.61
CL11811.Contig1_All	3.706	0	0.013	0	0	0.173	0
CL6010.Contig1_All	3.706	0.026	0.116	0.023	0	0.006	0.08
CL4754.Contig1_All	3.706	0.043	0.096	0.2	0	0.11	0
[truncated: 1,579 more rows]
