# Supplementary material for: Transcriptome Landscape Analyses of the Regulatory Network for Zygotic Embryo Development in Paeonia ostii
Source: Int J Mol Sci. 2023 Jun 27;24(13):10715. doi: 10.3390/ijms241310715 (PMC10342179; doi:10.3390/ijms241310715)
Supplement: Supplementary file 1 [file ijms-24-10715-s001.zip › Table S5.xlsx]

## Sheet: Cluster1
Gene ID	GN	Cluster Block(PE_GE_HE_TE_CE_NE_ME)	PE FPKM	GE FPKM	HE FPKM	TE FPKM	CE FPKM	NE FPKM	ME FPKM
CL10.Contig11_All	RPL11	1	2.953	0.94	1.636	0.943	0.646	1.35	2.013
CL1000.Contig3_All	CYP98A2	1	1.316	0.936	0.62	0.69	0.56	0.343	1.54
CL10001.Contig2_All	3AT1	1	6.116	1.99	2.543	2.243	3.87	4.916	5.2
CL10007.Contig3_All	PUB4	1	1.923	1.436	1.443	0.883	0.946	1.86	2.166
CL10024.Contig1_All		1	19.96	9.59	11.003	10.03	9.61	11.683	17.896
CL10028.Contig3_All	Os08g0159900	1	17.486	11.81	9.236	11.146	12.71	10.573	14.133
CL10030.Contig3_All	LSM7	1	1.27	0.27	0.443	0.326	0.103	0.126	0.706
CL10036.Contig5_All		1	111.503	15.71	33.933	12.743	10.783	34.406	74.236
CL10040.Contig1_All		1	1.923	0	0.04	0.116	0.03	0.62	2.113
CL10040.Contig2_All		1	7.99	2.266	6.426	3.51	1.926	3.58	5.99
CL10041.Contig2_All	At4g14103	1	4.173	0.153	0.2	2.603	0	2.666	5.643
CL10043.Contig5_All		1	4.65	1.423	2.323	1.033	2.696	2.556	4.246
CL10043.Contig6_All		1	7.643	2.24	2.476	3.313	2.676	4.753	8.706
CL10052.Contig2_All		1	1.013	0.166	0	0.75	0.203	0.376	0.59
CL10057.Contig2_All	MEKK1	1	4.75	2.836	1.733	1.97	2.186	1.82	4.53
CL10068.Contig1_All		1	2.33	0.496	1.213	0.536	2.386	0.643	2.936
CL10078.Contig5_All	UGPA	1	1.596	0.73	1.773	0.093	0.183	1.003	1.63
CL1008.Contig21_All		1	13.92	5.12	8.093	4.19	2.913	5.676	18.42
CL10082.Contig4_All		1	132.196	47.81	11.113	8.016	5.076	34.156	74.05
CL10083.Contig2_All	VPS35B	1	3.37	1.89	1.69	1.143	1.25	0.923	2.71
CL10089.Contig2_All	TBP1	1	9.3	1.933	3.063	2.786	2.426	2.83	8.783
CL10091.Contig9_All		1	1.363	0.39	0.296	0.353	0.243	0.573	1.366
CL10095.Contig2_All	At5g19370	1	4.003	1.13	1.67	1.476	0.593	0.676	3.086
CL1010.Contig2_All		1	2.233	0.783	1.206	0.696	0.873	0.913	1.99
CL10108.Contig4_All		1	1.706	0.146	1.05	0.15	0.89	0.583	1.233
CL10111.Contig2_All		1	3.006	0.6	2.033	1.746	0.613	1.193	2.963
CL10111.Contig3_All		1	6.716	3.88	1.56	2.766	1.17	3.72	6.843
CL10113.Contig3_All	At2g47850	1	20.3	13.43	13.33	10.926	11.14	7.123	20.533
CL10115.Contig2_All	URT1	1	1.983	0.12	0.19	2.16	0.14	0.546	3.363
CL10123.Contig1_All	At5g39410	1	36.073	21.443	21.326	21.316	16.686	25.253	30.873
CL1013.Contig3_All		1	2.116	0.64	0.42	0.36	0.186	0.776	1.246
CL10135.Contig2_All	CRLK2	1	3.55	1.656	1.683	1.67	1.883	2.556	3.233
CL10137.Contig11_All	CYCD3-1	1	7.216	1.273	2.51	2.596	0	0.04	8.64
CL10140.Contig1_All	EDR1	1	11.073	2.993	2.72	3.623	2.393	4.9	6.97
CL10140.Contig2_All	SIS8	1	6.896	2.836	3.58	3.953	2.483	4.93	9.65
CL10140.Contig5_All	BPC2	1	1.313	0.583	0.47	0.383	0.49	0.313	1.52
CL10143.Contig2_All	DNAJ1	1	4.853	1.046	0.236	0.386	0.393	0.91	3.616
CL10151.Contig2_All		1	2.86	0.11	0.16	3.936	0.613	0.326	4.333
CL10155.Contig2_All		1	5.15	1.246	2.463	1.063	1.83	1.83	7.073
CL10156.Contig1_All	RBG2	1	4.77	1.663	2.75	5.483	1.166	1.513	5.153
CL10156.Contig2_All	RBG2	1	8.966	2.68	8.526	0.696	3.78	9.246	10.17
CL10158.Contig4_All	rps17	1	3.226	2.523	0.573	0.766	0.853	2.93	4.92
CL10158.Contig5_All	rps17	1	14.566	7.206	2.836	4.036	0	6.993	10.516
CL10159.Contig2_All		1	1.16	0.126	0.603	0.35	0.446	0.21	1.393
CL1017.Contig24_All	TIF3A1	1	0.676	0.033	0.466	0.063	0.053	0.106	1.273
CL1017.Contig3_All	At2g18540	1	1.246	0.08	0.206	0.103	0	0.106	2.023
CL1017.Contig32_All	PERK2	1	2.376	0.01	1.873	0.203	0	0.09	2.436
CL1017.Contig38_All	At1g10890	1	1.153	0.076	0.976	0.116	0.006	0.12	0.896
CL1017.Contig39_All	At2g18540	1	2.406	0.406	1.22	0.363	0	0.17	2.773
CL1017.Contig40_All	PERK2	1	0.83	0.106	0.72	0.053	0.086	0.353	1.016
CL10184.Contig2_All		1	2.72	1.81	2.533	1.27	1.653	2.513	3.403
CL10187.Contig4_All	HSFA4C	1	8.243	3.123	2.856	1.233	2.876	5.996	8.493
CL10192.Contig2_All	HXK3	1	3.91	0.633	0.59	1.17	3.323	5.293	5.783
CL10193.Contig1_All		1	2.73	0.566	0.436	1.08	0.81	0.666	2.67
CL10216.Contig3_All	HMGIY2	1	9.703	8.746	7.903	7.506	7.04	5.79	10.09
CL10217.Contig2_All		1	3.796	0.973	0.14	0.61	1.203	3.18	3.523
CL10220.Contig1_All	MED35C	1	4.656	2.276	2.076	2.676	3.493	4.01	5.763
CL10228.Contig4_All		1	3.95	0	0.793	0.756	0	0	4.29
CL10228.Contig5_All		1	1.13	0	0.233	0.416	0	0	1.143
CL1023.Contig7_All		1	2.196	0.216	0.676	0.763	0.276	0.443	1.833
CL10233.Contig2_All	CAT9	1	7.046	3.673	4.876	2.723	3.056	8.44	9.406
CL10239.Contig2_All	NFYC9	1	19.543	12.546	10.956	11.486	8.466	14.496	24.72
CL10254.Contig1_All		1	1.27	0.01	0.2	0.083	0.31	0.376	1.183
CL10258.Contig2_All		1	28.556	3.426	7.063	0.046	0	32.49	40.33
CL10262.Contig2_All	ABCI8	1	1.193	0	0.006	0.416	0.49	1.826	1.753
CL10264.Contig3_All		1	0.723	0.89	0	0	0.016	0	1.166
CL10281.Contig5_All	Os05g0117600	1	1.133	0.48	0.74	0.536	0.65	0.533	1.206
CL103.Contig3_All	PIR	1	14.153	7.5	8.926	7.773	3.033	5.65	15.053
CL10308.Contig4_All	PTC1	1	4.173	2.596	3.58	2.38	2.723	2.066	4.446
CL10308.Contig5_All	PTC1	1	1.226	0.136	0.453	0.203	0.353	0.16	0.943
CL10323.Contig2_All	TCP7	1	43.633	8.25	12.643	12.37	15.786	9.813	26.113
CL10328.Contig1_All		1	33.386	12.226	15.42	11.906	13.903	17.466	37.543
CL10338.Contig2_All	RH30	1	30.543	12.543	16.39	13.426	17.623	27.156	35.086
CL1034.Contig1_All		1	4.88	3.563	4.986	2.84	3.76	4.513	5.906
CL10347.Contig4_All	MSH5	1	3.053	1.473	1.886	1.123	1.27	1.973	3.106
CL10350.Contig1_All		1	8.183	6.796	1.906	3.66	3.426	7.03	10.906
CL10356.Contig1_All		1	5.666	1.156	2.77	2.036	3.6	1.353	7.766
CL10356.Contig4_All		1	12.216	10.266	10.763	6.793	6.186	10.163	16.836
CL10356.Contig6_All		1	28	4.53	8.23	6.64	13.366	6.08	27.266
CL1036.Contig6_All		1	1.3	0.636	0.026	0.783	0.893	0.223	1.093
CL10360.Contig1_All	TRM13	1	0.92	0.626	0.706	0.3	0.42	0.453	1.323
CL1037.Contig3_All	INVB	1	2.936	1.496	0.513	0.69	0.286	1.01	1.973
CL10397.Contig3_All	CDKC-2	1	7.846	5.213	3.943	4.05	5.043	6.946	9.986
CL104.Contig3_All		1	5.893	0.46	1.966	0.756	0.076	5.916	6.673
CL10400.Contig2_All	ASIL2	1	21.69	8.326	17.573	6.693	18.396	14.733	30.88
CL10428.Contig2_All		1	1.026	0.87	0.143	0.373	0.333	0.676	1.343
CL10430.Contig2_All		1	2.113	1.243	0.773	0.763	1.17	0.983	1.616
CL10448.Contig3_All	CIP111	1	1.9	0.58	0.88	0.573	1.133	0.473	1.843
CL1045.Contig12_All		1	10.126	4.596	5.313	4.573	4.51	3.76	7.303
CL1045.Contig13_All		1	7.38	3.58	4.333	5.606	3.486	4.78	5.66
CL1045.Contig16_All		1	5.366	2.013	2.646	3.58	2.85	3.006	4.89
CL1045.Contig19_All	LIP1	1	4.286	1.993	2	3.616	2.46	2.2	3.286
CL1045.Contig6_All		1	1.21	0.1	0.216	0.673	0.356	0.096	1.066
CL10452.Contig2_All		1	37.56	16.473	23.34	25.286	17.816	12.493	39.423
CL10459.Contig1_All	CRPK1	1	1.333	0.673	0.783	0.34	1.213	1.186	1.21
CL10460.Contig4_All		1	2.396	0.583	0.09	0.81	0.32	1.693	3.11
CL1047.Contig4_All	RPS18A	1	167.216	44.493	47.156	44.12	46.56	76.08	152.176
CL10475.Contig4_All	CCR4-4	1	1.33	0.48	0.763	0.576	0.506	0	1.4
CL10477.Contig2_All		1	4.55	0.806	2.09	1.91	0.663	1.603	3.273
CL10509.Contig1_All	TMN11	1	2.896	0.056	0.113	1.966	0	0	1.966
CL1051.Contig1_All		1	3.513	0.093	1.16	0.346	1.153	1.52	1.886
CL1051.Contig4_All		1	1.196	0.643	0.573	0.343	1.016	0.893	1.036
CL10518.Contig1_All	ABCB19	1	2.9	0.44	0.546	0.41	0.4	0.106	2.636
CL10531.Contig3_All		1	6.063	4.043	1.853	0.476	1.18	2.463	5.716
CL1054.Contig3_All	At1g51550	1	3.22	0.786	1.123	1.463	2.423	1.573	2.226
CL10546.Contig5_All	DIR1	1	2.15	1.23	1.776	1.026	1.136	0.88	1.783
CL10548.Contig14_All		1	3.766	2.2	1.036	1.543	1.17	2.67	2.996
CL10548.Contig3_All		1	1.586	1.27	0.956	0.953	0.306	1.176	1.746
CL10550.Contig3_All	FRS5	1	1.106	0.636	0.726	0.786	0.733	1.326	1.333
CL10567.Contig1_All	At2g18540	1	3.69	2.213	2.11	2.96	1.54	2.256	3.28
CL10574.Contig2_All		1	8.623	3.013	4.043	3.96	4.18	4.026	6.43
CL10574.Contig3_All		1	14.106	8.64	9.376	9.153	7	9.49	16.04
CL10584.Contig6_All	SDN5	1	1.433	0.346	0.54	0.48	0.4	0.833	1.47
CL10594.Contig3_All	SUMO1	1	3.376	2.363	0	0	0	3.33	4.586
CL10607.Contig1_All		1	0.73	0.32	0.506	0.096	0.166	0.223	1.07
CL10611.Contig1_All	BZIP23	1	1.49	0.396	0.54	0.18	0.143	0.37	1.01
CL10611.Contig2_All	BZIP23	1	1.823	0.6	0.986	0.676	0.386	0.88	1.163
CL10614.Contig2_All	NIT4B	1	3.693	1.293	2.53	1.63	0.503	2.003	5.01
CL10624.Contig1_All	At4g17486	1	59.543	19.553	30.25	17.856	39.496	39.996	66.32
CL10624.Contig3_All	At4g17486	1	3.69	0.35	0.773	0.563	1.296	1.33	3.083
CL10636.Contig2_All		1	1.446	0.226	1.206	0.996	0.226	0.453	1.296
CL10659.Contig1_All	At4g22758	1	14.863	0.41	2.51	0.763	1.16	14.31	13.803
CL10663.Contig4_All	LRX3	1	21.056	6.67	14.966	18.876	7.906	16.996	26.233
CL10664.Contig2_All		1	164.666	66.543	72.213	51.12	76.433	94.633	227.65
CL10669.Contig1_All		1	1.243	0.06	0.123	0.086	0.136	0.813	1.56
CL1067.Contig10_All		1	1.136	0.356	0.323	0.046	0	0.02	0.743
CL10671.Contig1_All	REIL2	1	66.233	34.86	34.373	26.13	33.266	68.406	70.233
CL10675.Contig2_All	At5g14080	1	2.256	1.676	2.16	1.736	2.116	1.716	2.616
CL10679.Contig2_All		1	1.563	0.23	0.403	0.27	0.323	0.28	0.913
CL10681.Contig1_All	HMA5	1	1.38	1.153	1.056	0.77	1.026	0.753	1.78
CL10698.Contig1_All	RPL29A	1	1168.75	382.81	329.526	376.99	230.77	524.616	788
CL10701.Contig1_All	PCMP-E88	1	4.143	0.633	1.87	1.163	0.79	0.676	2.403
CL10701.Contig2_All	PCMP-E88	1	6.806	0.786	1.34	2.036	1.55	0.8	4.02
CL10705.Contig3_All	TIF3D1	1	13.71	1.2	3.49	3.996	4.446	10.563	11.19
CL10705.Contig8_All	TIF3D1	1	28.266	15.336	9.5	16.37	13.256	15.01	37.966
CL10708.Contig1_All		1	1.2	0.026	0.013	0.013	0.17	0.816	0.983
CL10708.Contig2_All		1	1.91	0	0	0.083	0	0	1.326
CL10714.Contig2_All	At5g58090	1	5.606	1.1	1.466	1.25	2.373	1.123	8.616
CL10714.Contig3_All	At5g58090	1	29.213	5.61	8.683	6.036	3.886	3.493	15.943
CL10717.Contig2_All	At2g02050	1	125.666	59.356	52.253	45.723	46.373	84.88	93.47
CL10718.Contig3_All		1	0.916	0.14	0.25	0.196	0.436	0.106	1.313
CL10721.Contig1_All		1	1.45	0.19	0.203	0.39	0	0.793	1.183
CL10723.Contig2_All	DOT4	1	1.863	0	0.556	0.153	1.373	1.15	1.446
CL10734.Contig2_All		1	9.126	3.42	3.816	3.73	4.743	0.566	9.223
CL10744.Contig1_All	RPS30A	1	411.456	165.283	78.013	93.15	60.446	102.446	266.126
CL10749.Contig2_All	CSN6A	1	2.306	0.133	1.446	0.1	0.113	0.433	2.66
CL10750.Contig1_All	TOC75-3	1	2.45	0.213	0.12	0.366	0.156	0.79	1.653
CL10750.Contig2_All	TOC75-3	1	2.53	0.526	0.353	0.703	0.206	1.116	3.85
CL10750.Contig5_All	TOC75-3	1	49.633	17.736	23.553	26.843	28.72	19.643	42.846
CL10750.Contig6_All	TOC75-3	1	2.576	0.386	0.84	0.48	0.33	0.34	1.53
CL10767.Contig1_All	KLCR1	1	18.516	10.88	7.74	8.716	9.47	8.636	15.853
CL1079.Contig7_All		1	19.423	3.273	4.483	2.56	3.276	4.63	11.186
CL1079.Contig8_All		1	1.286	0.656	0.583	0.44	0.366	0.356	1.016
CL1080.Contig3_All		1	2.223	0.183	1.4	0.24	0.27	0.36	1.3
CL10804.Contig1_All	RH42	1	2.266	0.203	0.34	0.146	0.19	0.53	1.326
CL10815.Contig1_All		1	1.096	0.54	0.476	0.48	0	0.223	0.656
CL10817.Contig3_All		1	7.153	2.726	5.343	1.066	0.596	1.086	7.823
CL1083.Contig1_All	At3g27390	1	1.253	0.32	0.55	0.316	0.73	0.6	1.223
CL1083.Contig5_All	At3g27390	1	2.893	0.52	0.846	0.836	1.22	1.85	2.053
CL10832.Contig2_All	GIL1	1	16.553	15.693	14.206	12.093	11.806	14.756	17.956
CL10840.Contig1_All	At4g00755	1	12.633	7.596	9.21	6.286	11.416	6.136	12.056
CL10840.Contig2_All	At4g00755	1	12.373	6.31	7.113	6.566	7.666	9.556	13.03
CL10842.Contig1_All	SDH	1	1.77	0.27	0.393	0.383	0.283	0.436	0.96
CL10842.Contig2_All	SDH	1	2.296	0.89	0.743	0.683	0.553	1.843	3.856
CL10849.Contig4_All		1	2.663	1.36	0.256	0.11	0.17	1.343	1.426
CL10849.Contig5_All		1	2.156	1.633	1.303	1.143	1.366	0.24	2.446
CL10853.Contig4_All	KLCR3	1	1.246	0.38	0.276	0.226	0.18	0.53	1.686
CL10856.Contig2_All	At2g44920	1	2.496	0.173	0.273	0.596	0.533	0.336	1.516
CL10858.Contig3_All	OCT1	1	3.246	0.983	1.146	1.316	1.256	0.826	2.97
CL10860.Contig12_All		1	0.83	0	0.093	0	0	0	1.116
CL10860.Contig2_All		1	1.856	0.38	0.196	0.73	0.123	0.07	1.44
CL10860.Contig26_All	DJA6	1	1.266	0.21	0.29	0.253	0.22	0.61	1.243
CL10860.Contig52_All		1	1.63	0.08	0.486	0.12	0.296	0.046	1.303
CL10860.Contig68_All		1	1.833	0.443	0.693	0.173	1.053	0.44	1.46
CL10863.Contig6_All		1	10.306	11.393	3	4.473	0	8.393	13.29
CL10867.Contig2_All		1	1.563	0.226	0.466	0.183	0.29	0.263	0.943
CL10875.Contig1_All	RHF2A	1	7.136	0.553	2.32	3.313	2.193	0.23	5.103
CL10878.Contig2_All		1	2.01	0.75	1.076	0.79	1.276	1.15	1.78
CL10903.Contig3_All	RANBP1C	1	3.913	0.563	1.34	0.436	0.353	2.22	2.733
CL10905.Contig2_All	LRX6	1	2.173	0.666	1.16	0.42	0.553	1.323	1.87
CL10910.Contig2_All	PRP38	1	3.003	2.38	2.2	1.41	1.313	1.873	4.083
CL10910.Contig4_All	U2AF65B	1	2.95	0.633	2.516	0.78	0.366	0.65	3.17
CL10917.Contig3_All	F3H	1	104.623	50.57	72.413	86.826	32.923	18.64	94.876
CL1092.Contig2_All	ARI8	1	14.893	8.823	7.266	8.226	7.843	12.08	12.27
CL10925.Contig1_All		1	9.976	2.026	1.47	1.613	1.37	2.606	6.386
CL10925.Contig2_All		1	7.01	3.27	4.74	4.196	3.376	3.05	7.653
CL10927.Contig1_All	RH42	1	2.123	0.39	1.033	1.13	0.9	0.92	1.38
CL10927.Contig2_All	RH42	1	15.273	7.543	7.01	6.486	7.32	9.39	14.85
CL1093.Contig16_All	GRMZM2G138689	1	3.186	0.726	0.863	0.643	0.046	2.193	3.676
CL10935.Contig1_All		1	3.126	0.426	0	0	0.49	0.926	4.506
CL10936.Contig3_All		1	5.21	1.813	1.773	2.463	2.44	2.233	4.266
CL1094.Contig2_All	NUP155	1	9.013	0.79	0.716	1.146	0.78	2.456	6.393
CL10951.Contig2_All	FRL1	1	89.766	43.766	27.763	24.96	36.88	73.963	107.02
CL10955.Contig2_All	At2g05830	1	4.9	0.976	2.283	3.91	4.003	6.013	5.656
CL10956.Contig5_All	MPA1	1	41.29	0.1	1.863	0.913	1.663	22.503	23.206
CL10960.Contig1_All	RDR2	1	0.906	0.473	0.596	0.46	0.63	0.36	1.24
CL10969.Contig4_All	ADA2A	1	3.206	1.19	2.053	1.943	1.486	1.17	4.1
CL1097.Contig4_All		1	1.396	0.853	0.473	0.87	1.33	0.18	1.063
CL10970.Contig2_All		1	14.68	6.826	10.39	7.446	7.086	7.196	11.326
CL10977.Contig3_All		1	8.443	0.25	2.01	0.6	1.006	1.123	4.306
CL10979.Contig1_All		1	3.023	1.983	0.363	0.556	0.143	1.366	2.06
CL10989.Contig2_All	FLK	1	34.646	13.706	13.726	15.706	7.9	13.873	29.166
CL10994.Contig2_All	At1g48650	1	3.856	2.49	3.196	2.283	2.483	2.886	4.526
CL110.Contig29_All	CRK11	1	5.593	4.203	0.813	1.483	2.323	2.363	5.796
CL1100.Contig8_All	RLT1	1	3.48	0.993	1.57	1.623	0.376	1.62	2.67
CL11007.Contig2_All		1	21.086	9.693	9.683	4.713	1.473	3.25	19.07
CL11009.Contig2_All		1	1.366	0.746	0.163	0.586	1.036	0.896	1.11
CL11022.Contig2_All		1	5.786	0.866	2.446	1.8	1.55	1.673	4.876
CL1103.Contig5_All	RMA1	1	1.533	0.35	0.693	0.806	1.113	0.103	1.373
CL11050.Contig3_All	EMB2761	1	2.863	0.633	1.273	0.663	0.69	1.506	2.933
CL11055.Contig1_All		1	1.116	0.386	0.08	0.533	0.69	1.516	1.413
CL11055.Contig2_All		1	1.306	0.23	0.316	0.24	0.446	0.623	1.16
CL11068.Contig3_All	YKT61	1	1.073	0.38	0.163	0.08	0.033	0	0.72
CL11070.Contig1_All		1	1.513	0.013	0.05	0.096	0.123	0.043	0.663
CL11070.Contig4_All		1	9.586	0.153	0	0.23	0.376	0	6.273
CL11074.Contig1_All	DBR	1	9.913	3.503	6.196	5.543	3.273	6.473	7.12
CL11074.Contig2_All	DBR	1	6.073	1.526	4.163	3.9	3.146	3.9	7.16
CL11082.Contig4_All		1	1.453	0.586	0.403	0.876	0.456	0.426	1.136
CL11083.Contig2_All	PTEN2A	1	1.796	1.01	0.883	0.836	0.736	0.61	1.95
CL11096.Contig2_All		1	1.33	0.016	0.096	0.573	0.163	0.16	0.87
CL11100.Contig2_All		1	15.103	0.376	1.823	5.133	3.04	3.326	8.113
CL11100.Contig4_All		1	1.803	0.106	0.226	0.246	0.246	0.146	0.94
CL11108.Contig1_All		1	9.483	4.54	4.373	5.96	3.453	6.64	9.043
CL11112.Contig2_All	HSF8	1	6.703	2.846	3.823	2.946	2.996	5.933	5.96
CL11115.Contig2_All	FIP37	1	22.36	8.43	8.68	9.643	4.7	7.646	13.85
CL11120.Contig1_All		1	3.71	0.623	0.153	0.57	0.69	1.43	3.84
CL11129.Contig4_All		1	1.813	0.873	0.643	0.4	0.343	0.526	2.143
CL11136.Contig2_All		1	1.076	0.073	0	0.123	0.173	0.426	0.75
CL11136.Contig3_All	CPSF30	1	1.506	0.913	0.41	0.333	0.406	0.943	1.416
CL11136.Contig4_All	Os06g0677700	1	4.763	1.81	3.49	2.56	3.19	3.673	4.693
CL11144.Contig1_All	HMA1	1	1.733	0.08	1.17	0.913	0.956	1.403	1.986
CL11150.Contig1_All		1	1	0.413	0.306	0.043	0.123	0.043	0.86
CL11151.Contig1_All	At2g22425	1	23.51	14.616	12.066	12.346	14.783	15.506	26.833
CL11151.Contig3_All	At2g22425	1	73.463	54.533	39.71	42.003	51.88	41.62	70.876
CL11161.Contig1_All		1	2.293	1.416	0.013	0.376	0	1.216	1.413
CL1117.Contig2_All	TAF9	1	10.746	7.33	2.53	8.246	7.513	2.403	11.876
CL11170.Contig1_All	API5	1	40.953	11.47	15.44	16.076	11.17	20.916	25.25
CL11171.Contig2_All	TBL5	1	3.036	0.546	0.286	0.983	1.406	0.856	2.69
CL11173.Contig2_All		1	1.033	0.126	0.033	0.063	0.063	0.106	0.51
CL11177.Contig1_All	SULTR4;2	1	1.36	0.113	0.526	0.163	0.246	0.576	1.1
CL1118.Contig4_All	NDK1	1	59.783	28.48	11.953	30.24	20.14	30.733	42.226
CL11193.Contig4_All	RISBZ2	1	1.153	0	0.526	0.583	0	1.35	1.3
CL11198.Contig2_All		1	1.156	0.286	0.296	0.27	0.31	0.7	0.716
CL1120.Contig15_All		1	10.226	5.866	6.063	3.436	5.47	5.61	9.083
CL1120.Contig16_All		1	1.003	0.253	0.073	0.36	0.586	0.3	0.946
CL11206.Contig16_All		1	0.766	0	0.076	0.386	0	0.416	1.243
CL11207.Contig3_All	KTI2	1	3.466	0.07	0.243	0.09	0.16	0.093	2.63
CL1121.Contig1_All		1	2.663	0.63	1.013	0.576	0.393	0.45	2.243
CL1121.Contig4_All		1	5.2	1.33	2.416	1.34	0.63	1.003	4.426
CL11211.Contig1_All		1	1.62	0.31	0.583	0.146	0.863	0.31	1.856
CL11216.Contig2_All		1	6.693	1.376	4.08	0.796	1.206	2.15	7.753
CL11219.Contig2_All	IRK	1	1.043	0.666	0.133	0.566	0.45	0.48	1.446
CL11224.Contig24_All		1	3.056	1.793	0.03	0.116	1.693	1	2.643
CL11231.Contig3_All	CSN2	1	9.366	5.596	0.633	2.266	2.133	3.063	15.68
CL11238.Contig4_All	TAF5	1	17.393	5.746	10.41	5.936	11.303	17.563	17.516
CL11240.Contig2_All		1	2.08	0.636	0.82	0.333	0.57	0.243	1.193
CL11242.Contig1_All	DHN3	1	25.263	0	0.033	0	0.016	0.623	14.276
CL11246.Contig1_All	At4g18465	1	3.856	1.003	1.113	0.736	0.716	1.99	2.92
CL11250.Contig4_All		1	94.53	22.423	33.866	32.563	28.013	23.803	57.88
CL11252.Contig4_All		1	20.306	6.153	9.686	5.433	8.996	3.943	12.39
CL11269.Contig2_All	EDR4	1	1.45	0.67	0.73	0.44	0.773	1.8	2.033
CL1128.Contig12_All	FDM4	1	2.59	0.603	1.04	0.71	1.003	0.73	2.303
CL1128.Contig4_All	FDM1	1	2.54	1.796	1.746	2.313	2.273	1.296	2.453
CL1128.Contig6_All	FDM1	1	1.763	0.406	0.956	1.263	1.42	0.43	2.286
CL11290.Contig3_All		1	10.546	5.836	9.216	5.46	3.343	5.256	13.913
CL11295.Contig8_All	TUR2	1	1.126	0.266	0.48	0.216	0.156	0.26	0.88
CL11299.Contig19_All	TEB	1	1.633	0.373	0.066	0.473	0.713	0.41	1.416
CL1130.Contig31_All		1	2.65	0.12	0.073	0.213	0.736	0.21	1.84
CL11309.Contig3_All	At1g12290	1	3.1	0.373	0.41	0.393	1.11	0.823	3.883
CL11310.Contig1_All		1	6.26	4.756	2.153	1.66	5.193	5.503	6.346
CL11312.Contig2_All	GAUT15	1	9.666	2.233	1.486	4.133	2.79	6.313	7.22
CL11316.Contig3_All		1	1.013	0.47	0.436	0.41	0.34	0.506	0.9
CL1132.Contig3_All	OSB2	1	1.29	0.466	0.553	0.293	0.643	0.486	1.383
CL11325.Contig1_All	PMEI10	1	308.143	79.68	73.016	68.17	22.003	89.766	192.023
CL11334.Contig3_All	EIF4A3B	1	100.733	47.416	41.376	50.953	55.676	95.973	133.823
CL11342.Contig1_All		1	6.126	0.7	2.996	0.71	1.563	4.696	5.08
CL11346.Contig1_All	BPA1	1	10.96	3.203	0.023	0.696	0.013	0.023	10.526
CL11349.Contig2_All	MICU	1	1.426	0.37	0.7	0.566	0.47	1.143	1.85
CL11350.Contig1_All		1	2.246	0.333	0.733	1.49	1.483	0.923	1.606
CL11350.Contig4_All		1	4.233	1.013	0.03	2.516	2.34	1.436	3.32
CL11362.Contig1_All	CCB4	1	1.09	0.196	0.31	0.053	0.013	0.226	0.95
CL11362.Contig3_All	CCB4	1	4.733	0.97	0.89	0.983	0.683	1.213	2.766
CL11368.Contig3_All		1	1.67	0.913	0.896	0.85	1.063	1.296	2.203
CL11373.Contig2_All	GLY1	1	1.6	0.4	0.52	0.49	0.393	0.71	1.22
CL11374.Contig2_All		1	1.28	0.023	0.036	0.136	0.266	0.1	1.616
CL11378.Contig1_All		1	0.92	0.23	0.093	0.663	0.436	0.236	1.143
CL11385.Contig1_All	SUMO1	1	4.903	1.533	0.523	4.65	1.443	0.963	7.126
CL11408.Contig3_All	GRF5	1	2.156	0.43	0.036	0.24	0.02	0.04	1.023
CL11415.Contig3_All	At3g47420	1	1.626	0.136	0.626	0.523	0.466	0.84	1.493
CL11417.Contig1_All	PARN	1	6.506	2.1	1.913	1.536	1.416	2.21	3.75
CL11436.Contig1_All	TAP46	1	27.35	14.633	9.083	8.54	0.336	1	24.953
CL11443.Contig2_All	CSP1	1	1.06	0.316	0.036	0	0.316	0.036	0.63
CL11444.Contig2_All		1	1.41	0.18	0.33	0.246	0.63	0.18	2.05
CL11452.Contig3_All	PAH1	1	5.483	2.393	1.513	0.893	2.41	3.84	6.21
CL11469.Contig3_All		1	77.36	45.503	51.963	33.143	36.653	58.453	59.88
CL1147.Contig4_All		1	2.17	0.496	1.366	0.716	1.583	0.673	1.916
CL11471.Contig2_All		1	4.59	0.256	3.553	1.32	0.463	1.666	5.946
CL1148.Contig3_All	At3g06240	1	1.213	0.193	0.433	0.616	0.096	1.833	2.056
CL11483.Contig3_All	PECT1	1	17.63	5.996	8.813	5.753	2.963	7.143	14.336
CL11486.Contig2_All	SAUR20	1	2.993	0.016	0.733	0.5	0.163	1.143	5.73
CL1149.Contig9_All		1	1.4	0.063	0.14	0.97	0	2.013	2.32
CL115.Contig7_All	FLXL2	1	3.353	0.333	0.396	0.21	0.196	0.6	2.08
CL11500.Contig1_All	AHL14	1	4.283	1.31	0	3.66	3.053	3.136	5
CL11500.Contig3_All	AHL14	1	34.026	10.27	3.533	9.703	12.94	20.836	28.886
CL11505.Contig4_All	At3g06240	1	5.056	3.07	4.37	2.206	2.46	2.713	5.216
CL11505.Contig5_All	At3g06240	1	13.823	4.173	7.2	3.75	5	9.163	13.483
CL11508.Contig1_All		1	23.063	9.083	9.19	8.456	10.436	15.683	20.296
CL11508.Contig2_All		1	33.61	6.91	6.49	7.963	11.073	10.986	58.233
CL11522.Contig2_All		1	2.79	0.36	0.48	0.503	0.56	0.373	1.44
CL11529.Contig1_All		1	2.536	0.873	0.296	0	0	0	1.453
CL11534.Contig1_All		1	3.363	1.503	1.146	0.92	0.74	1.463	3.85
CL1154.Contig10_All		1	1.32	0.08	0.126	0.16	0	0.12	2.58
CL11562.Contig1_All		1	1.273	0	0.773	0.206	0.946	0.7	1.193
CL11573.Contig2_All	DTX54	1	4.28	0.073	0.163	0.326	0.093	0.093	2.203
CL11575.Contig3_All	VAMP714	1	2.98	0.97	1.93	0.93	1.043	1.2	2.75
CL11591.Contig3_All	COX6B-3	1	30.113	0.446	15.633	10.636	2.77	24.776	48.26
CL11599.Contig1_All	UBP25	1	1.93	0.286	0.31	0.263	0.47	0.51	2.283
CL1160.Contig34_All	CPN60	1	0.936	0.556	0.243	0.34	0.8	0.553	1.05
CL1160.Contig41_All		1	1.043	0.053	0	0	0	0.273	0.826
CL11601.Contig2_All	At3g50690	1	18.483	9.56	8.546	9.306	6.39	10.516	18.36
CL11606.Contig4_All		1	3.693	1.406	2.683	1.25	2.346	3.656	5.46
CL1161.Contig22_All		1	3.586	0.766	0	0.1	0	0	1.81
CL11612.Contig2_All		1	1.06	0.606	0.52	0.623	0.573	0.456	1.196
CL11615.Contig1_All		1	7.136	2.256	1.453	4.176	2.413	1.876	5.203
CL11615.Contig3_All		1	32.553	6.073	6.496	4.996	6.256	13.863	20.6
CL1162.Contig11_All	CAD	1	36.52	16.11	18.443	6.98	7.196	10.913	51.17
CL11626.Contig1_All	TFB5	1	0.963	0.506	0.553	0.5	0.433	0.78	1.08
CL11627.Contig2_All		1	2	0.613	0.113	0.126	0.656	0.296	2.286
CL11637.Contig3_All		1	1.84	0.896	0.293	0.27	0.46	0.786	2.103
CL11640.Contig4_All	PDCB3	1	22.24	0.126	0.896	11.99	25.106	7.413	21.126
CL11642.Contig2_All	SEU	1	29.91	18.13	11.56	12.353	7.21	9.533	34.253
CL11668.Contig2_All		1	2.1	1.583	1.236	1.35	1.153	0.626	2.723
CL11670.Contig3_All	COBL11	1	7.103	3.5	3.236	7.713	5.843	2.523	8.486
CL11680.Contig1_All	WRKY69	1	5.353	3.19	1.93	2.85	1.83	2.296	4.57
CL11685.Contig3_All		1	1.583	0.153	1.163	0.246	0.453	1.396	2.576
CL11687.Contig2_All	TOC64	1	37.02	17.05	20.103	15.046	14.98	28.443	49.286
CL11689.Contig3_All	ASP2	1	1.433	0.196	0.213	0.15	0.096	0.3	1.143
CL11690.Contig1_All		1	74.766	0.24	28.546	0.023	24.046	16.036	57.383
CL11703.Contig3_All		1	1.006	0.03	0.066	0.063	0	0.35	0.54
CL11707.Contig1_All	HD16	1	65.726	21.74	25.65	23.47	23.583	40.36	67.923
CL11711.Contig4_All		1	8.863	6.673	6.87	3.206	0	0	7.653
CL11716.Contig1_All		1	5.83	1.516	0.51	0.913	1.28	0.44	4.28
CL11716.Contig2_All		1	1.023	0.513	0.23	0.046	0.056	0.146	0.686
CL11727.Contig1_All		1	17.313	8.143	7.103	6.3	5.946	8.923	13.063
CL1173.Contig1_All	HEN4	1	11.806	3.983	4.696	3.526	3.026	4.153	10.4
CL11731.Contig4_All	At5g44360	1	1.076	0.22	0.24	0.406	0.616	0.25	0.96
CL11743.Contig2_All		1	4.993	1.93	2.49	1.623	0.776	3.366	4.996
CL11763.Contig2_All		1	4.233	2.496	3.866	3.066	1.87	1.976	4.363
CL1177.Contig9_All	TRB3	1	1.276	0.443	0.48	0.846	0.333	0.386	0.956
CL11774.Contig2_All		1	1.233	0.553	0.916	0.776	0.2	0.126	1.32
CL11776.Contig3_All	DAW1	1	1.646	0.203	0.393	0.3	0.483	0.316	1.196
CL11778.Contig2_All	At1g06900	1	2.76	0.41	0.823	1.653	0.17	1.05	1.613
CL11789.Contig1_All	MitHPPK/DHPS	1	3.616	0.58	0	0.67	0.3	0.723	2.64
CL11797.Contig2_All	BAG7	1	22.396	8.29	8.78	9.79	15.14	5.163	25.853
CL118.Contig1_All	mnmE	1	3.183	0.163	1.553	1.936	1.21	0.95	3.473
CL118.Contig3_All	mnmE	1	1.77	0.516	0.64	0.716	0.553	0.203	3.036
CL11800.Contig1_All	WRKY3	1	0.993	0.953	0.843	0.633	0.576	0.566	1.11
CL11801.Contig3_All	GATA15	1	2.056	0.186	0.423	0.313	1.096	0.4	2.703
CL11807.Contig2_All	rpl36	1	41.46	8.95	12.886	11.99	11.683	14.823	33.98
CL11808.Contig2_All	PDF1A	1	0.683	0.39	0.306	0.513	0.246	0.24	1
CL11810.Contig3_All		1	2.053	0.613	0.666	0.873	0.653	1.043	1.28
CL1182.Contig15_All	CLC-D	1	8.426	4.246	5.73	3.753	2.76	8.11	11.01
CL1182.Contig9_All	CLC-D	1	1.18	0.15	0	0.033	0.016	0	0.636
CL11827.Contig1_All	SHH2	1	9.713	4.313	4.326	4.093	3.456	6.43	7.693
CL1183.Contig6_All		1	8.45	6.186	6.836	6.38	1.926	7.353	10.723
CL11845.Contig4_All	AUG1	1	1.116	0.536	0.5	0.173	0.58	0.413	0.723
CL11846.Contig2_All		1	1.483	0.196	0.5	0.29	0.176	0.166	0.786
CL1185.Contig1_All	At1g66530	1	3.05	0.373	0.76	0.856	0.363	1.41	1.706
CL11852.Contig2_All		1	1.143	0.746	0.846	0.633	0.63	0.76	1.18
CL11855.Contig3_All	cobA	1	7.896	0.03	2.986	0.5	1.493	0.93	6.5
CL11856.Contig1_All	MBD8	1	1.913	0.026	0.113	0.383	0.05	0.353	1.17
CL1187.Contig7_All		1	2.736	1.183	1.583	0.506	2.023	2.316	2.886
CL11886.Contig1_All	ABCG28	1	1.65	0.843	0.903	1.073	0.946	1.23	1.47
CL11889.Contig2_All	PRP38	1	6.303	3.43	5.563	3.786	2.306	2.596	8.046
CL11889.Contig5_All	PRP38	1	1.3	0.17	0.916	0.933	0.123	0	1.273
CL11890.Contig2_All		1	27.673	11.49	11.906	9.07	10.43	17.283	28.576
CL1190.Contig2_All		1	25.01	16.273	14.396	15.466	13.943	16.293	30.17
CL11906.Contig7_All	STY17	1	13.563	12.583	11.833	12.27	10.126	14.403	15.13
CL1191.Contig1_All	D14	1	2.55	0.41	0.146	0.293	0.513	0.23	4.133
CL11911.Contig4_All		1	2.71	0.816	0.593	1.33	0.46	1.3	2.073
CL11915.Contig1_All	P2A12	1	4.853	0.296	2.97	2.24	4.243	0.413	5.336
CL11915.Contig2_All	P2A12	1	2.026	0.166	0.63	0.406	0.186	0.563	1.12
CL11916.Contig1_All		1	3.186	0.876	0.293	1	0.276	0.453	2.033
CL11923.Contig1_All	MUR3	1	42.46	12.936	28.763	18.6	9.626	19.316	36.006
CL11934.Contig4_All	RS41	1	2.603	1.36	1.503	1.04	0.363	1.076	2.023
CL11948.Contig2_All		1	1.676	0.23	0.463	0.443	0.403	0.65	1.066
CL11950.Contig3_All	FLACCA	1	1.413	0.823	0.886	1.27	0.873	1.176	1.596
CL11954.Contig4_All	HEN4	1	3.283	2.303	2.65	2.54	2.256	1.386	3.573
CL11967.Contig4_All		1	1.546	0.676	0.46	1.166	0.683	0.343	1.42
CL11968.Contig1_All		1	1.196	0.293	1.063	0.38	0.563	0.736	1.066
CL11969.Contig4_All	At3g52120	1	40.253	24.753	23.55	21.153	22.483	38.686	49.496
CL11983.Contig2_All	MPT1	1	5.726	1.306	1.453	1.146	1.283	1.983	3.36
CL11986.Contig1_All		1	60.63	11.3	12.53	10.743	35.906	41.553	77.19
CL11988.Contig1_All		1	1.303	0.363	0	0	0	0.183	1.24
CL11988.Contig2_All		1	2.273	0.26	0	0	0	0.35	1.193
CL11991.Contig103_All	PLT5	1	1.94	0.093	0.896	0.27	0.373	0.546	1.413
CL11991.Contig56_All		1	2.7	0.86	2.493	1.493	1.186	1.076	3.273
CL11991.Contig62_All	RPL19A	1	28.176	6.033	7.636	7.91	6.803	9.433	18.216
CL11991.Contig67_All	RPL19A	1	0.97	0	0.013	0	0	0.096	1.23
CL11991.Contig82_All	RPL19A	1	15.586	7.06	5.85	3.996	2.09	8.216	12.986
CL11995.Contig1_All	UGT80A2	1	0.65	0.213	0.11	0.04	0.146	0.073	1.083
CL11997.Contig2_All		1	11.08	6.313	9.64	5.853	7.36	5.553	10.216
CL12.Contig13_All		1	1.233	0.313	0.19	0.286	0.28	0.32	0.976
CL12.Contig8_All		1	4.126	0.783	2.15	0.85	1.316	1.22	5.513
CL1200.Contig11_All	Os05g0239150	1	2.543	0.08	1.146	0.126	0.036	0.96	1.893
CL1200.Contig20_All		1	1.413	0	0	0.41	0	0	2.613
CL1200.Contig8_All	Os03g0733400	1	1.9	0.746	1.116	0.44	0.01	0.066	1.43
CL12006.Contig2_All	ERDJ3B	1	31.9	14.133	12.84	14.423	7.41	26.643	36.533
CL12011.Contig3_All	TPK3	1	4.84	3.57	4.466	2.043	3.163	2.12	4.5
CL12018.Contig1_All		1	13.086	5.556	5.21	4.973	5.466	7.596	18.39
CL12024.Contig12_All		1	1.11	0.28	0.326	0.126	0.273	0.576	0.7
CL1203.Contig6_All	LUH	1	9.756	6.533	6.303	5.686	5.49	6.53	8.87
CL12045.Contig7_All		1	11.753	9.87	10.716	8.423	6.463	10.04	11.693
CL12056.Contig2_All		1	4.52	1.123	1.136	2.106	0.896	0.806	3.743
CL12059.Contig2_All	At5g56900	1	3.163	0.43	0.036	0.036	0.053	1.506	3.636
CL12062.Contig1_All	At4g13040	1	24.076	12.586	17.79	11.45	15.346	20.96	34.493
CL12062.Contig2_All	At4g13040	1	14.423	4.596	6.316	4.13	5.563	9.833	11.056
CL12088.Contig2_All		1	19.74	6.88	8.03	5.876	5.49	6.39	12.066
CL12092.Contig1_All	At4g02820	1	5.26	1.07	2.316	0.876	1.156	1.056	6.846
CL12109.Contig3_All	WRKY23	1	4.603	0.15	2.1	0.93	1.673	0.913	4.593
CL12112.Contig1_All	PEX2	1	9.986	4.42	4.68	4.563	4.836	3.24	7.25
CL12112.Contig3_All	PEX2	1	29.073	11.686	15.18	11.143	11.49	20.136	21.686
CL12113.Contig2_All	Os03g0565500	1	2.95	1.87	2.166	2.776	1.47	0.383	3.843
CL12115.Contig2_All	TPP1	1	5.976	0	1.523	0.553	5.243	5.19	5.076
CL12116.Contig3_All	DAG	1	68.38	4.673	27.283	22.24	22.816	18.853	45.663
CL12137.Contig3_All	OHP2	1	12.373	3.52	6.21	3.52	7.213	9.88	12.09
CL12138.Contig1_All	HO2	1	4.893	0.956	2.146	1.223	2.546	0.673	4.43
CL12138.Contig2_All	HO2	1	4.893	0.956	2.146	1.223	2.546	0.673	4.43
CL12143.Contig2_All	NIR1	1	9.99	1.21	5.656	4.273	1.426	4.896	7.986
CL12154.Contig2_All		1	26.48	3.733	6.21	4.45	9.866	1.773	18.163
CL12157.Contig17_All	RPI4	1	1.28	0.49	1.4	0.323	0.336	0.916	1.593
CL1216.Contig3_All	SLK1	1	19.173	0	0.09	0.713	0.366	3.033	14.75
CL12163.Contig1_All		1	3.416	0.39	0.863	1.016	0.026	0.256	3.723
CL12167.Contig2_All		1	1.726	0.52	0.6	0.686	0.153	0.356	1.12
CL12176.Contig5_All	CEQORH	1	87.913	8.573	13.25	9.663	15.24	62.223	73.77
CL1218.Contig1_All		1	0.95	0.153	0.36	0.286	1.05	0	1.206
CL12209.Contig1_All		1	10.043	2.63	2.046	1.843	2.62	3.586	8.37
CL12209.Contig2_All		1	10.413	3.216	3.37	2.733	4.013	3.756	6.64
CL12213.Contig1_All	At4g38150	1	4.126	0.036	2.096	0.013	0.616	0.606	2.62
CL12236.Contig8_All		1	1.753	0.25	0.34	0.886	1.53	0.37	1.923
CL12238.Contig1_All		1	1.48	0	0	0	0.623	2.156	2.013
CL12239.Contig2_All	PEX4	1	2.12	0.42	0.613	0.356	0.473	2.106	2.093
CL12243.Contig1_All	At3g13150	1	167.206	95.146	85.066	95.15	75.15	55.526	125.723
CL12248.Contig3_All	SIS3	1	6.71	0.653	0.476	0.46	0.526	2.96	4.756
CL12259.Contig4_All	OVA4	1	1.513	0.796	0.466	0.586	1.106	0.22	1.97
CL12263.Contig1_All	CKB1	1	61.386	9.13	11.583	7.893	9.166	19.133	35.193
CL12263.Contig3_All	CKB1	1	1.983	0.666	0.24	0.903	0.82	0.86	3.15
CL12269.Contig1_All	At3g06240	1	1.213	0.193	0.293	0.206	0.306	0.203	0.99
CL12273.Contig2_All	TAO1	1	7.663	5.43	2.56	2.44	2.883	3.38	10.84
CL12274.Contig3_All	ASK8	1	18.843	1.096	3.5	5.623	4.033	3.926	20.49
CL1228.Contig11_All		1	1.836	0.066	0	1.34	2.27	0.34	2.216
CL12284.Contig1_All	STIPL2	1	30.026	17.89	16.303	12.833	19.96	29.196	30.08
CL12285.Contig2_All		1	4.956	1.666	2.07	1.2	0.743	1.41	4.173
CL12300.Contig2_All		1	22.696	18	9.5	6.336	0	16.296	18.82
CL12309.Contig3_All	RPS3A	1	4.466	0.91	0.856	0.746	0.623	1.496	2.516
CL12309.Contig4_All	RPS3C	1	659.743	240.023	252.953	230.233	192.803	328.513	450.923
CL1231.Contig2_All	NDA2	1	23.973	15.46	18.1	13.08	14.746	22.116	30.996
CL12328.Contig3_All		1	1.53	0	0.04	0.063	0	0.033	0.966
CL1233.Contig4_All		1	4.85	2.03	2.05	1.633	0.313	1.07	5.393
CL12345.Contig2_All	NMAT2	1	5.24	1.32	0.98	2.14	1.496	0.66	4.243
CL12362.Contig4_All	FRS5	1	6.89	0.81	7.333	3.733	0	5.283	8.806
CL12374.Contig1_All	PSK	1	2.186	0.66	0.65	1.436	0.603	0.97	2.733
CL12379.Contig4_All		1	2.023	0	0	0	0	0.726	1.246
CL12380.Contig2_All	At3g20650	1	14.556	6.66	10.376	7.516	7.38	10.41	11.543
CL12382.Contig3_All		1	3.41	1.073	0.54	0.886	1.98	3.03	4.856
CL12394.Contig1_All		1	1.356	0	0.263	0.56	0.106	0.433	1.89
CL12398.Contig3_All		1	7.79	2.32	5.696	1.906	5.623	3.69	5.993
CL12412.Contig1_All		1	2.616	0.03	0.323	0.82	0.073	0.303	3.013
CL1242.Contig1_All	SRO5	1	95.006	34.533	37.276	31.36	35.45	81.62	100.806
CL1242.Contig4_All	SRO5	1	2.983	1.793	3.053	1.776	2.526	2.773	3.333
CL12429.Contig2_All	CYCT1-3	1	10.663	1.966	4.916	6.683	5.71	3.09	7.913
CL12429.Contig4_All	CYCT1-5	1	5.31	2.886	4.213	3.826	3.073	3.396	7.366
CL12435.Contig3_All		1	1.036	0	0.66	0.156	0.026	0.013	0.706
CL1244.Contig2_All		1	0.766	0.47	0.403	0.27	0.343	0.716	1.053
CL12445.Contig2_All	PRP38	1	12.696	6.126	1.476	2.723	6.376	5.68	9.29
CL12446.Contig1_All	ycf49	1	2.346	0.953	0	0	0	0	1.716
CL12448.Contig1_All	PES	1	96.83	3.273	31.18	37.56	89.003	59.616	68.246
CL1245.Contig1_All	At1g21570	1	6.06	0.463	0.22	0.613	0.973	3.153	3.953
CL1245.Contig5_All	At1g21570	1	1.54	0.386	0.166	0.196	1.18	0.696	1.373
CL1245.Contig6_All	At1g21570	1	0.78	0.11	0.086	0	0.813	0.826	1.02
CL12451.Contig1_All	ERDJ2	1	0.916	0.853	0.38	0.486	0.566	0.603	1.1
CL12455.Contig4_All		1	1.426	1.066	1.223	0.843	0.853	0.563	1.31
CL12457.Contig13_All	IMPA1	1	3.006	1.016	1.99	1.21	1.286	0.52	2.05
CL12468.Contig1_All		1	2.293	0.293	0.583	0.183	0.52	1.653	3.313
CL1248.Contig6_All	RPS14	1	8.153	2.49	3.546	2.506	2.356	2.113	5.22
CL12496.Contig1_All	MIP3	1	1.653	0.39	0.996	2.016	0.133	1.073	1.863
CL12496.Contig5_All	MIP3	1	10.27	7.66	5.34	2.853	5.436	5.073	8.24
CL125.Contig2_All		1	1.196	0.353	0.33	0.436	0.096	0.096	0.74
CL12508.Contig2_All		1	1.793	1.316	1.573	1.106	1.316	1.17	2
CL12508.Contig4_All	HOP2	1	16.176	5.906	8.706	8.81	4.256	8.59	19.116
CL12513.Contig1_All	RPL21	1	2.673	1.633	0.296	0.486	0.3	0.996	2.1
CL12517.Contig3_All	At1g02270	1	1.293	0.156	0.46	0.393	0.216	0.313	1.01
CL1253.Contig3_All	ACA2	1	2.14	0.803	0.6	0.336	0.55	1.09	3.196
CL12533.Contig2_All		1	7.99	4.12	5.416	3.86	6.096	5.486	9.343
CL12542.Contig14_All		1	1.953	1.373	1.166	0.933	0.8	1.26	2.823
CL1255.Contig12_All	MBD11	1	1.926	0.316	0.04	0.253	0.063	0.386	1.17
CL1255.Contig15_All	MBD11	1	11.253	0	1.793	0	6.28	6.33	12.08
CL1255.Contig6_All	MBD11	1	9.706	0.853	0.506	1.71	0.67	5.616	9.42
CL12554.Contig2_All		1	33.39	14.15	0.14	10.436	14.593	2.7	21.513
CL1256.Contig5_All	PATL3	1	3.863	0.943	1.05	0.83	0.25	1.14	4.673
CL1256.Contig6_All	PATL3	1	56.443	30.776	30.4	33.166	35.763	29.05	69.426
CL12561.Contig1_All		1	17.586	15.65	11.696	13.593	16.076	14.36	16.586
CL12563.Contig2_All		1	0.79	0.176	0.343	0.1	0.056	0.126	1.026
CL12567.Contig2_All		1	6.1	2.366	0.31	0.516	3.216	0.356	7.973
CL12571.Contig1_All		1	1.72	0.72	0.603	0.536	0.55	0.306	1.693
CL12572.Contig11_All		1	1.203	0	0	0	0	1.083	1.346
CL12573.Contig2_All	DTC	1	13.466	5.76	7.483	4.976	5.01	8.646	13.786
CL12576.Contig1_All		1	1.76	0.226	0.406	0.226	0.613	0.503	1.503
CL12586.Contig1_All	ATG5	1	0.923	0.326	0.35	0.373	0.446	0.253	1.016
CL12588.Contig34_All		1	1.456	0.716	0.993	0.926	0.413	0.36	2.24
CL1259.Contig1_All		1	2.256	0.843	0.143	1.186	0.43	0.443	2.146
CL12594.Contig1_All		1	2.583	0.64	0.23	1.166	0.286	0.35	3.873
CL12594.Contig2_All		1	1.01	0.956	0.283	0.39	0.123	0.226	1.456
CL12601.Contig2_All	ZHD11	1	9.603	0.923	3.23	2.473	3.42	2.44	13.61
CL12604.Contig3_All	SINAT3	1	38.516	19.236	22.826	19.983	25.35	32.61	43.216
CL1261.Contig3_All		1	1.193	0.363	0.113	0.576	0.223	0.353	0.723
CL12610.Contig2_All		1	0.79	0.096	0.01	0.12	0	0.113	1.273
CL12627.Contig14_All	At4g12130	1	2.21	0.763	0	1.793	0	1.23	2.676
CL12627.Contig25_All	At4g27290	1	2.023	0.256	1.706	1.243	0.343	0.866	2.303
CL12627.Contig4_All	SD11	1	2.956	0.59	2.01	0.706	0.31	0.616	2.836
CL12637.Contig18_All		1	6.15	4.646	0.673	1.27	1.96	0	6.44
CL12638.Contig1_All	HDT2	1	27.893	7.66	4.433	7.506	8.396	9.33	17.686
CL12638.Contig2_All	HDT2	1	1.79	0.433	0.216	0.43	0.363	0.44	1.043
CL12639.Contig3_All	FRL5	1	2.556	1.333	0.9	0.83	1.436	1.533	2.95
CL1265.Contig6_All	FH5	1	11.243	5.35	6.25	6.223	6.43	7.33	12.51
CL12654.Contig2_All	BZIP17	1	28.673	24.76	9.916	20.983	18.29	18.24	33.146
CL1266.Contig13_All	PIX7	1	31.27	1.43	6.856	6.87	9.593	17.68	17.596
CL1266.Contig6_All	PIX7	1	4.333	2.08	0.533	0.883	2.006	0.196	5.536
CL12664.Contig16_All		1	1.686	0	0.376	0	0	1.13	2.63
CL12665.Contig4_All	ROMT-15	1	3.19	1.223	1.863	1.723	1.233	1.376	3.02
CL12671.Contig2_All	At4g11680	1	1.713	0	0	0.056	0.106	0.08	1.99
CL12675.Contig4_All	SEC22	1	7.483	0.02	0.093	3.423	4.503	3.103	4.54
CL12683.Contig1_All	At3g16150	1	156.296	26.023	75.386	100.493	14.966	2.626	125.266
CL12691.Contig4_All		1	1.726	0.893	1.383	0.383	0.723	0.593	1.866
CL12691.Contig8_All		1	1.183	0.876	0.873	0.766	0.28	0.4	1.173
CL127.Contig3_All		1	2.3	0.773	1.323	1.02	0.41	0.473	1.536
CL12701.Contig2_All	BRN1	1	1.733	1.403	1.686	0.773	0.083	0.66	1.836
CL12719.Contig3_All	NCA1	1	3.816	1.776	2.886	1.796	4.01	3.833	3.883
CL12723.Contig2_All		1	9.44	1.546	3.463	2.11	2.716	3.77	10.056
CL12723.Contig3_All		1	1.47	0.48	0.223	0.486	0.96	0	1.513
CL12724.Contig3_All	PCMP-H75	1	1.006	0.246	0.42	0.24	0.163	0.17	1.153
CL12732.Contig11_All	At5g47430	1	6.733	0.17	1.356	0.336	0.68	0	9.823
CL12732.Contig19_All	At5g47430	1	1.276	0.126	0.843	0.156	0.756	0.063	0.816
CL12732.Contig20_All		1	9.983	5.53	9.43	3.576	4.383	4.93	9.73
CL12732.Contig26_All		1	6.69	0.403	0.533	0.353	0	0	4.573
CL12732.Contig5_All	PQT3	1	5.403	3.01	0.113	0.136	5.146	0.07	5.113
CL12742.Contig3_All	Os04g0117600	1	12.006	3.996	4.556	4.076	5.72	4.356	12.65
CL12751.Contig2_All	SYP61	1	3.176	2.233	0.913	0.716	0.84	3.09	3.31
CL1277.Contig6_All	NFYA6	1	1.03	0.063	0.143	0.063	0.063	0.223	1.44
CL12770.Contig2_All		1	43.033	25.096	29.093	26.46	6.586	26.773	30.91
CL12773.Contig3_All	AMPD	1	7.79	4.3	3.056	4.17	1.8	5.666	8.486
CL1278.Contig2_All	At3g51120	1	15.816	3.943	4.506	5.4	2.486	7.913	10.53
CL12781.Contig1_All	At5g67130	1	2	0.593	1.72	0.67	1.636	0.736	2.45
CL12781.Contig2_All	At5g67130	1	9.74	2.43	2.86	1.806	1.616	2.483	5.936
CL12783.Contig1_All	At1g67325	1	1.486	1.193	1.226	0.89	0.91	1.053	1.58
CL12792.Contig2_All	BLI	1	11.746	5.46	7.026	5.326	4.65	7.25	8.166
CL12803.Contig4_All		1	20.44	2.533	3.906	1.786	3.37	3.233	15.233
CL1281.Contig1_All	FCA	1	5.62	4.533	4.31	3.323	3.12	2.783	5.38
CL12810.Contig2_All		1	4.16	0.433	1.443	0.06	1.17	0.5	2.2
CL12817.Contig2_All	GLP4	1	19.996	10.97	11.506	14.073	13.31	12.776	20.953
CL12821.Contig3_All	UBA1B	1	14.746	4.25	4.16	5.036	3.12	6.973	10.056
CL12824.Contig5_All		1	1.89	0.243	0.763	0.53	0.573	0.176	1.63
CL12836.Contig3_All		1	35.15	16.37	18.063	13.293	15.973	14.533	37.143
CL12842.Contig1_All	AGL12	1	18.686	6.28	3.166	5.563	5.79	7.496	17.053
CL12843.Contig1_All		1	1.09	0.463	0.823	0.78	0.226	0.486	0.843
CL12843.Contig2_All		1	1.14	0.066	0.786	0.173	0.173	0.2	0.866
CL12844.Contig1_All		1	7.78	1.27	3.26	0.58	0.46	4.38	6.14
CL12847.Contig1_All	At4g17550	1	7.893	0.413	0	0.24	0.573	5.53	7.246
CL12850.Contig1_All		1	1.013	0.266	0.093	0.573	0.393	0.136	1.426
CL1287.Contig2_All	RPD1	1	1.083	0.343	0.403	0.24	0.376	0.306	0.69
CL12873.Contig2_All	SMXL5	1	1.313	0.176	0.77	0.803	0.913	0.34	1.033
CL12874.Contig1_All		1	5.893	1.17	2.766	1.013	0.48	0.963	5.433
CL12889.Contig1_All	CIPK33	1	1.81	0.54	0.87	0.513	0.566	0.313	1.57
CL12889.Contig2_All	CIPK33	1	0.956	0.476	0.613	0.42	0.7	0.25	1.3
CL129.Contig1_All		1	14.923	2.206	3.29	2.883	4.363	1.163	15.103
CL129.Contig10_All	At2g44860	1	47.223	23.256	28.023	1.493	13.54	12.623	40.253
CL129.Contig4_All	At2g44860	1	33.163	9.506	8.643	9.59	9.466	12.38	55.123
CL129.Contig7_All	At2g44860	1	19.613	5.443	8.89	3.086	7.51	13.176	24.743
CL129.Contig8_All	At2g44860	1	39.746	14.196	19.53	3.963	17.72	17.403	45.506
CL1290.Contig2_All		1	11.73	4.656	5.813	4.76	4.943	9.093	10.36
CL1290.Contig5_All		1	4.966	2.17	1.426	1.273	1.78	2.743	5.573
CL12910.Contig6_All	UPF1	1	7.953	1.913	7.346	5.613	8.053	5.25	8.856
CL12916.Contig2_All		1	1.046	0.453	0.78	0.606	0.703	0.386	1.16
CL12921.Contig3_All		1	64.636	0.746	1.113	13.12	13.9	17.846	39.81
CL12937.Contig8_All	SR34A	1	26.906	6.94	11.633	11.416	5.71	7.6	18.253
CL12954.Contig1_All		1	11.753	5.19	6.21	4.756	4.436	4.703	14.626
CL12954.Contig2_All		1	1.34	1.106	0.25	1.156	0.72	0.646	1.563
CL12960.Contig1_All	T85	1	47.646	17.613	18.27	20.19	9.8	16.356	34.77
CL12961.Contig1_All		1	15.046	11.81	12.8	1.963	5.45	7.716	12.913
CL12961.Contig3_All		1	15.906	2.993	2.486	6.766	6.453	10.166	11.003
CL12966.Contig1_All	At1g21780	1	1.07	0.116	0.163	0.206	0.373	0.46	1.723
CL1297.Contig1_All	CYP78A7	1	6.36	0.203	2.976	1.29	1.28	0	5.216
CL12977.Contig1_All		1	28.316	8.77	13.873	13.793	6.533	21.463	42.803
CL12982.Contig1_All		1	1.196	0.556	0.393	0.27	0.233	0.256	1.836
CL12982.Contig10_All	XXT5	1	1.393	0.02	0.4	0.166	0.16	0.506	1.576
CL12983.Contig2_All	CRF1	1	1.416	0.3	0.63	0.523	0.243	0.92	2.036
CL12983.Contig4_All	CRF1	1	2.563	0.576	0.653	0.596	0.443	0.89	2.65
CL12990.Contig15_All		1	1.83	0.31	0.76	0.376	0.636	1.346	1.953
CL12990.Contig2_All	UGT92A1	1	23.336	16.16	21.59	10.046	16.836	10.96	22.003
CL12990.Contig3_All	UGT92A1	1	2.623	2.3	2.56	1.653	2.15	2.436	2.646
CL12991.Contig1_All	CPSF30	1	9.613	4.826	5.256	5.343	6.083	8.686	10.33
CL12997.Contig1_All		1	0.833	0.376	0.563	0.486	0.19	0.283	1.07
CL12999.Contig1_All	RHA2B	1	3.89	1.163	1.106	0.56	2.79	0.26	3.86
CL1300.Contig100_All		1	0.736	0.3	0.193	0.116	0.14	0	1.1
CL1300.Contig21_All		1	1.056	0.49	0.493	0.313	0.446	0.576	1.04
CL1300.Contig66_All		1	1.76	1.496	1.473	1.143	0.836	1.126	2.06
CL1300.Contig77_All		1	1.41	0.736	0.923	0.573	1.146	0.57	1.433
CL1300.Contig78_All		1	1.196	0.55	1.05	0.526	0.583	0.726	1.306
CL13003.Contig2_All	DLO1	1	55.373	12.076	12.963	5.126	12.69	11.77	90.59
CL13005.Contig2_All	HAG3	1	9.61	3.763	4.22	3.473	3.96	1.81	6.88
CL13008.Contig2_All		1	4.086	0.383	0.15	1.296	0.38	1.74	2.923
CL13016.Contig2_All		1	4.266	0.81	2.326	1.546	2.696	4.273	4.57
CL13018.Contig2_All	UAH	1	2.506	0.483	0.533	0.956	0.25	2.336	3.896
CL13026.Contig1_All		1	1.783	0.253	0.18	0.41	0.26	0.43	1.016
CL13026.Contig2_All		1	64.966	17.03	19.856	13.39	13.073	37.24	63.403
CL13029.Contig1_All	PNP1	1	3.03	1.116	0.73	0.253	0.883	1.053	2.136
CL1303.Contig2_All	SUVH6	1	1.243	0.806	0.816	0.136	0.943	0.31	1.52
CL1304.Contig5_All	N	1	2.5	0.506	0.156	0.346	0.77	0.38	1.28
CL13043.Contig1_All	MMK2	1	4.203	0	1.1	0.976	0.853	6.343	6.31
CL13044.Contig1_All		1	4.793	0.626	0.996	0.49	0.766	0.306	6.306
CL13044.Contig2_All		1	8.06	0.906	1.49	1.1	0.726	0.806	8.723
CL13046.Contig4_All	D6PKL1	1	30.05	7.213	5.296	12.726	12.996	8.983	23.353
CL13057.Contig3_All	STIPL1	1	10.103	6.356	6.376	5.43	5.853	7.216	9.063
CL13061.Contig2_All	GIP1	1	3.66	0	1.53	1.45	2.496	1.676	2.22
CL13065.Contig1_All	RPS5A	1	129.51	33.203	20.456	28.81	16.33	38.616	81.586
CL1307.Contig3_All	FATB	1	2.23	0.19	1.27	0.536	0.72	0.483	1.636
CL13070.Contig2_All	MRS2-3	1	33.946	18.193	22.416	18.573	18.13	21.053	38.23
CL13085.Contig1_All		1	19.146	0.266	3.653	4.363	6.266	2.836	11.003
CL13087.Contig2_All	HMA4	1	9.853	0.216	2.043	0.076	2.363	0.48	5.243
CL13094.Contig1_All		1	9.946	4.1	5.04	2.633	0.106	1.876	8.363
CL13096.Contig2_All	AL2	1	98.85	38.723	41.813	48.473	44.443	34.923	72.606
CL131.Contig19_All		1	1.266	0.34	0.54	0.613	0.593	0.5	0.84
CL131.Contig2_All		1	2.376	1	0.166	1.06	0.083	0.9	1.723
CL13122.Contig9_All		1	3.036	1.553	0.72	1.986	0	1.133	2.8
CL13124.Contig2_All	ALY2	1	2.11	1.076	1.013	0.666	0.79	1.383	1.693
CL13129.Contig1_All		1	1.716	0.4	1.32	1.193	0.426	0.77	1.343
CL13146.Contig2_All		1	13.053	2.173	3.306	1.663	2.806	2.96	7.466
CL1315.Contig9_All		1	9.63	4.906	5.236	4.766	3.68	10.086	10.11
CL13153.Contig2_All	POLIB	1	3.276	1.556	1.883	1.686	1.646	1.696	4.33
CL13161.Contig4_All		1	0.983	0.146	0.32	0.023	0	0.55	1.05
CL13174.Contig2_All	SCL28	1	13.67	1.81	3.926	3.173	2.086	2.23	20.58
CL13181.Contig1_All	EML2	1	3.823	0.373	0.186	0.413	0	0.81	2.24
CL13182.Contig1_All	EGY2	1	2.726	1.256	1.273	0.763	1.55	0.86	2.02
CL13182.Contig2_All	EGY2	1	2.13	0.84	0.82	0.613	1.053	1.12	1.443
CL1319.Contig6_All	At1g75040	1	1.026	0	0.65	0.036	0.093	0.883	1.023
CL13193.Contig1_All	At4g15545	1	7.51	0.643	3.496	2.056	1.816	1.486	12.566
CL13193.Contig2_All	At4g15545	1	13.38	6.416	4.28	3.936	6.093	8.596	9.39
CL13196.Contig12_All		1	0.943	0.5	0.186	0.113	0.18	0.116	1.06
CL13200.Contig1_All	UBC23	1	5.28	2.066	2.703	2.63	1.836	2.643	4.77
CL13209.Contig1_All		1	1.543	0.473	0.033	0.273	0.016	0	1.483
CL13220.Contig1_All	CBF5	1	4.863	0	1.926	1.55	0.996	3.43	8.36
CL13220.Contig2_All	CBF5	1	17.106	4.986	2.423	7.346	2.363	5.886	18.943
CL13225.Contig2_All	PCMP-H61	1	2.143	0.536	0.813	0.44	0.44	0.456	1.43
CL13228.Contig3_All		1	1.24	0.753	0.873	0.913	0.696	0.84	1.206
CL1323.Contig27_All		1	1.613	0.99	0.02	0.706	0.163	0.53	1.133
CL1325.Contig6_All	MORC6	1	2.346	1.09	1.106	1.383	0.55	0.433	3.336
CL13257.Contig2_All	At1g54690	1	2.003	0.2	0.43	0.21	0.303	0.27	1.86
CL13282.Contig2_All		1	1.253	0.13	0.206	0.31	0.416	0.243	0.796
CL13290.Contig4_All		1	4.4	1.37	2.996	1.893	1.886	0.68	3.706
CL13290.Contig5_All		1	1.756	0.826	0.85	0.956	1.14	1.013	1.373
CL13292.Contig1_All		1	1.23	0.553	0.306	0	0	0.026	1.016
CL133.Contig9_All		1	1.203	0.053	0.126	1.24	0.12	0.556	0.976
CL1330.Contig3_All		1	2.09	0.47	0.41	0.616	0.133	0.05	1.976
CL13304.Contig1_All	GB1	1	25.753	18.18	17.876	17.716	12.786	13.63	30.906
CL13312.Contig1_All	HSFC1	1	6.236	0.01	0.246	0.03	0.23	0.156	6.606
CL13314.Contig2_All	RHO1	1	7.546	0.696	1.99	0.88	1.543	3.936	6.026
CL1334.Contig15_All	LIMYB	1	4.07	1.373	1.083	1.16	0.873	1.31	2.733
CL13354.Contig1_All	DCP2	1	0.756	0.95	0	0.306	0	0.236	1.07
CL13358.Contig1_All	NTF2	1	9.96	0.296	3.3	1.456	0.146	0.333	5.943
CL13359.Contig3_All	STY46	1	5.48	1.053	1.82	1.383	0.816	3.226	4.583
CL13372.Contig2_All		1	4.09	0.046	0.043	0.486	0	1.836	4.82
CL13398.Contig2_All		1	3.676	1.683	2.346	1.753	2.343	2.436	4.24
CL13420.Contig1_All	MTM2	1	7.066	0.82	0.72	0.83	1.096	1.53	3.653
CL13450.Contig1_All		1	4.25	1.65	1.3	1.493	1.28	1.05	2.586
CL13450.Contig2_All		1	2.186	0.763	0.47	0.496	0.93	0.216	1.403
CL13450.Contig3_All		1	5.306	2.106	1.063	1.596	1.48	0.81	3.213
CL13458.Contig12_All	RPL30	1	110.076	0.106	31.3	10.253	20.923	6.553	54.086
CL13463.Contig2_All	CGS1	1	12.706	2.506	1.976	1.823	1.13	2.433	8.06
CL13463.Contig3_All	CGS1	1	70.153	41.663	39.476	26.64	11.026	42.246	77.053
CL13479.Contig1_All		1	14.426	1.446	0.766	0.25	2.913	1.083	11.73
CL13479.Contig3_All		1	3.093	0.106	0.26	0.236	0.336	0.17	1.456
CL13485.Contig4_All		1	1.343	0.273	0.696	0.39	0.756	0.526	0.97
CL13486.Contig2_All	FH3	1	5.606	2.743	1.123	6.093	6.016	0.79	6.596
CL13491.Contig2_All	PCMP-E76	1	1.58	0.583	0.78	0.563	0.486	0.646	1.133
CL13498.Contig2_All	At5g48480	1	2.71	0.913	0.813	0.796	0.86	1.883	3.003
CL135.Contig2_All		1	4.423	0.863	0.743	1.083	1.093	2.43	2.703
CL13506.Contig1_All		1	1.806	1.35	1.036	0.87	1.256	0.85	1.766
CL1351.Contig1_All	At1g77360	1	0.996	0.29	0.84	0.35	0.553	0.593	1.206
CL13527.Contig2_All	ATO	1	29.073	15.593	16.59	14.98	14.176	18.1	39.033
CL13531.Contig1_All	CAD1	1	1.43	0.556	0.54	0.223	0.58	0.273	1.256
CL13531.Contig3_All	CAD1	1	16.346	8.506	11.406	4.203	8.32	10.21	19.273
CL13567.Contig2_All		1	2.826	0.09	0.193	0.04	1.39	0.913	1.61
CL13569.Contig1_All	ASIL2	1	6.77	2.693	1.6	3.29	5.54	2.853	4.596
CL1357.Contig13_All	PPC6-1	1	1.54	0.246	0.453	0.026	0.696	1.013	1.223
CL1357.Contig14_All	PPC6-1	1	1.54	0.246	0.453	0.026	0.696	1.013	1.223
CL1357.Contig2_All	BTF3	1	9.586	0.173	1.073	3.02	1.063	6.613	7.143
CL1357.Contig5_All	BTF3	1	63.866	1.64	24.07	30.346	8.966	33.483	58.713
CL13572.Contig4_All		1	1.273	0	0	0	0	0	0.543
CL1359.Contig2_All		1	4.443	0.84	0.313	2.053	5.226	3.306	5.856
CL136.Contig10_All	TFCA	1	1.53	0.253	0.686	0.91	0.35	0.676	1.046
CL1360.Contig1_All		1	1.45	0.726	0.656	0.556	0.37	0.63	1.01
CL1360.Contig3_All		1	1.053	0.463	0.66	0.46	0.536	0.563	0.786
CL1360.Contig4_All		1	2.703	1.156	0.743	0.593	1.15	0.876	3.583
CL13606.Contig1_All		1	1.006	0.276	0.706	0.186	0.183	0.343	1.44
CL13618.Contig1_All		1	0.85	0.203	0.426	0.11	0.256	0.396	1.213
CL13619.Contig2_All	MBD11	1	157.16	29.563	39.293	27.626	20.256	54.376	115.633
CL13626.Contig1_All		1	3.116	0.843	0.81	0.726	2.243	2.013	3.46
CL13631.Contig1_All	UGT85A23	1	3.436	1.4	0.363	0.14	2.103	3.97	5.516
CL13632.Contig1_All	rps21	1	0.916	0.233	0.483	0.326	0.403	0.26	1.283
CL13635.Contig2_All		1	1.18	0.773	0.27	0.52	0.446	1.14	1.606
CL1364.Contig13_All	NFYB8	1	11.663	1.073	1.18	9.226	4.59	5.03	9.43
CL1364.Contig14_All	NFYB8	1	4.09	0.476	1.98	0	0.246	0.853	2.396
CL13640.Contig6_All		1	2.396	0.883	0.44	0.57	0.493	0.336	1.473
CL13652.Contig1_All	YPTM2	1	152.5	110.056	88.006	125.233	73.92	100.816	136.463
CL1366.Contig2_All	RPL7A-1	1	207.326	8.353	64.553	3.093	60.756	11.013	115.28
CL1366.Contig3_All	RPL7A-1	1	303.833	63.716	87.203	74.576	66.666	52.196	267.673
CL13661.Contig1_All		1	1.233	0.22	0.423	0.17	0.413	0.66	0.786
CL13678.Contig2_All		1	1.083	0.06	0.06	0.09	0.18	0.8	1.113
CL13678.Contig3_All		1	1.123	0.05	0.066	0.016	0.133	0.46	0.69
CL1368.Contig23_All	Os08g0159900	1	1.173	0.17	0.176	0.31	0	0.783	1.003
CL13686.Contig2_All		1	1.036	0.01	0.046	0	0.07	0.486	0.743
CL13687.Contig1_All	PER63	1	25.31	9.713	14.96	15.053	13.006	3.223	23.083
CL1369.Contig4_All	GBF1	1	19.36	9.52	7.913	11.476	9.116	14.513	25.126
CL1370.Contig3_All		1	2.14	0.096	0.496	0.223	0.046	0.276	1.536
CL13710.Contig3_All	SRP	1	21.843	6.556	7.556	10.8	1.67	10.686	28.19
CL13715.Contig1_All		1	0.783	0	0.3	0	0	0	1.143
CL13722.Contig2_All		1	1.206	0.65	0.763	0.463	0.606	0.273	1.306
CL13723.Contig3_All		1	1.02	0.453	0.463	0.676	0.65	0.253	1.113
CL13726.Contig2_All	TPS7	1	2.793	0.63	0.726	0.893	1.043	1.283	1.896
CL13731.Contig2_All		1	1.02	0.323	0.073	0.396	0.37	0.103	0.81
CL13735.Contig3_All		1	1.116	0.326	0.113	0	0	0.176	0.65
CL1374.Contig5_All	At2g35130	1	0.703	0.25	0	0.2	0	0.22	1.276
CL13748.Contig2_All		1	3.8	1.723	2.07	1.666	0.926	2.29	4.6
CL13763.Contig2_All		1	2.39	0.486	1.233	0.776	0.8	0.5	1.813
CL13788.Contig2_All		1	30.973	11.573	13.143	8.56	10.04	22.963	24.31
CL13790.Contig25_All	AFC1	1	19.106	7.07	8.33	2.906	6.683	9.366	17.44
CL13790.Contig4_All	AFC1	1	7.78	0.86	0.47	1.116	0.676	1.096	4.75
CL13790.Contig48_All	AFC1	1	1.6	0.906	0.666	0.82	0	1.07	1.933
CL13790.Contig51_All	AFC2	1	8.826	0.463	0.98	0.363	0.743	1.293	8.65
CL13797.Contig1_All	B'BETA	1	8.65	6.923	6.203	5.593	3.996	10.613	10.673
CL13799.Contig2_All	At5g63260	1	2.51	1.506	1.47	1.153	0.73	2.763	2.77
CL138.Contig5_All	MPK19	1	3.406	0.376	0.8	0.826	0.506	0.546	6.05
CL13804.Contig2_All	Y14	1	103.646	31.173	35.66	33.183	26.96	71.256	72.883
CL13833.Contig2_All	HSL1	1	5.03	1	1.686	0.923	3.01	1.33	6.263
CL13836.Contig1_All		1	8.78	3.316	2.47	1.77	1.506	3.066	9.35
CL1385.Contig1_All	ARID5	1	6.456	3.473	4.14	3.036	2.666	3.753	8.213
CL1385.Contig11_All	ARID5	1	4.336	0.5	3.28	0.49	1.043	2.926	7.483
CL1385.Contig7_All	ARID3	1	16.916	2.09	3.593	1.233	2.703	4.416	20.863
CL1385.Contig8_All	ARID5	1	8.763	4.14	4.786	4.213	4.426	4.536	9.266
CL13851.Contig1_All		1	1.046	0	0.11	0.266	0.16	1.213	1.77
CL13851.Contig2_All		1	8.053	3.27	3.056	2.86	3.016	3.656	8.756
CL13855.Contig2_All	RID3	1	15.943	4.15	8.16	3.346	3.01	2.87	10.72
CL13875.Contig2_All	At3g46220	1	12.963	7.563	9.846	6.373	5.116	6.343	12.71
CL13881.Contig1_All	At5g64460	1	1.09	0.13	0.19	0.04	0.08	0.106	0.773
CL13886.Contig1_All	RPS13	1	93.26	3.693	0	6.04	0	47.01	72.37
CL13887.Contig2_All	CID12	1	19.856	9.606	16.483	9.056	0.83	5.91	20.57
CL13889.Contig2_All	AATL1	1	2.123	0	0.106	0.063	0.013	0.866	1.026
CL13891.Contig1_All	TOC34	1	99.21	39.303	42.783	31.83	35.06	64.33	153.836
CL13894.Contig2_All		1	2.036	0.92	1.4	1.273	0.883	0.856	2.463
CL13896.Contig1_All		1	1.243	0.22	0.206	0.27	0.29	0.686	1.143
CL13901.Contig5_All	At3g09480	1	0.816	0.386	0.536	0.22	0.226	0.266	1.103
CL13904.Contig1_All		1	1.513	0.573	0.87	0.526	0.3	0.37	1.026
CL13919.Contig2_All	PRMT10	1	33.266	12.323	12	11.723	14.16	6.933	51.556
CL13929.Contig1_All	BPC6	1	16.366	5.333	9.516	5.93	8.863	6.29	11.103
CL13932.Contig3_All	Os11g0104900	1	5.083	1.706	3.57	0.266	0.093	1.123	4.166
CL13932.Contig7_All	Os11g0104900	1	10.243	3.403	1.136	0	0	2.133	5.246
CL13940.Contig4_All	PCMP-E10	1	3.063	1.443	1.836	1.026	0.99	1.536	2.433
CL13941.Contig10_All	RIN3	1	2.966	0.23	0.403	0.276	0.263	0.203	1.583
CL13941.Contig12_All		1	1.58	0.23	0.133	0.443	0.31	0.213	1.213
CL13941.Contig8_All		1	0.99	0.036	0	0.19	0	0.033	1.07
CL13943.Contig1_All	WSD1	1	4.616	0.216	0.606	0.613	1.186	2.39	2.79
CL13943.Contig2_All	WSD1	1	4.17	0.323	0.166	0.2	2.63	1.616	4.413
CL13943.Contig3_All	WSD1	1	4.126	0	0.306	0.11	0.343	0.163	2.393
CL13952.Contig1_All	At3g23880	1	1.886	0.36	0.123	0.31	0.366	0.643	1.193
CL13954.Contig2_All	KIN14O	1	4.446	0.78	3.34	1.006	1.076	2.313	4.266
CL1396.Contig6_All	STIPL1	1	2.416	0.96	1.496	0.4	1.09	1.503	2.056
CL13960.Contig1_All		1	23.653	12.506	11.62	11.303	8.526	17.123	24.706
CL13963.Contig2_All		1	5.43	4.103	4.39	3.78	3.42	3.91	4.953
CL13964.Contig3_All		1	3.49	0.226	0.703	0.283	0.73	1.206	4.243
CL13973.Contig3_All	MSH1	1	3.04	1.65	1.65	1.603	1.9	2.723	3.136
CL1398.Contig8_All		1	1.023	0	0.083	0.323	0	0.43	0.563
CL14000.Contig3_All	SUA	1	9.473	0.246	0.4	0.71	0.94	3.893	5.25
CL1401.Contig2_All	RH17	1	1.76	0.18	0.453	0.2	0.183	0.14	1.363
CL1401.Contig5_All	RH17	1	1.75	0.813	0.443	0.626	0.656	0.06	1.38
CL14011.Contig4_All	NRT2.7	1	7.893	2.093	0.016	0	0.013	0.176	7.206
CL14024.Contig2_All	MSRA5	1	1.23	0.353	0.213	0.843	0.506	0.796	1.126
CL14030.Contig2_All	U2AF65A	1	21.99	16.333	1.273	8.133	13.483	0.463	18.676
CL14034.Contig12_All	ARIA	1	19.483	10.736	6.273	5.743	8.103	20.826	24.163
CL14049.Contig1_All	ARAD1	1	15.193	10.173	6.353	5.293	7.443	12.983	12.85
CL14049.Contig2_All	ARAD1	1	16.31	3.346	5.133	3.533	2.59	8.893	10.04
CL1406.Contig10_All	CLKR27	1	1.733	0.406	1.16	0.456	0.753	0.933	1.81
CL1406.Contig17_All	CLKR27	1	1.973	0.653	0.943	0.59	0.673	0.75	1.393
CL1406.Contig20_All	CLKR27	1	1.003	0.663	0.73	0.333	0.636	0.336	1.22
CL14067.Contig1_All	CRPK1	1	1.38	0.38	0.453	0.156	0.516	0.326	1.15
CL14068.Contig5_All		1	1.17	0	0.52	0.04	0	0	1.16
CL1409.Contig2_All	RPL13AD	1	156.236	69.106	57.593	1.243	1.203	1.353	167.446
CL14093.Contig1_All	MKK3	1	1.683	1.053	1.006	0.27	1.036	0	1.413
CL14096.Contig3_All	ATXR2	1	6.776	2.666	5.996	4.61	3.753	3.433	6.436
CL14098.Contig1_All		1	5.46	2.05	3.376	1.853	3.536	3.696	5.83
CL14098.Contig2_All		1	2.34	0.52	0.193	0.423	0.45	0.97	1.7
CL14102.Contig2_All	ADF1	1	3.343	0.77	1.006	0.876	1.373	1.596	4.933
CL14112.Contig2_All		1	1.553	0	0	0	0	0	0.656
CL1412.Contig14_All	RPL21E	1	345.146	91.38	117.743	118.23	52.616	48.163	211.316
CL1412.Contig5_All	RPL21E	1	60.683	6.973	0.21	13.94	5.86	14.23	30.663
CL14125.Contig3_All	RPT2A	1	2.323	0.523	1.096	1.01	1.173	0.466	1.743
CL1414.Contig1_All		1	7.436	0.456	0.373	0.463	0.626	3.156	3.546
CL1414.Contig6_All		1	3.21	0.203	0.133	0.216	0.366	1.42	3.21
CL14146.Contig2_All	GFA2	1	37.11	12.093	13.82	11.893	8.206	13.203	26.743
CL14153.Contig1_All	FKBP16-4	1	2.223	0.19	0.23	0.416	0.336	0.593	1.22
CL14167.Contig1_All		1	3.31	1.09	1.596	1.446	1.8	1.45	4.893
CL14171.Contig1_All	RFS6	1	2.453	0.913	0.64	0.42	1.006	0.09	3.543
CL14171.Contig4_All	RFS6	1	1.736	1.476	0.213	0.09	0.053	0	1.736
CL14171.Contig5_All	RFS6	1	9.536	1.113	1.756	0.753	2.066	0.18	6.763
CL14174.Contig1_All		1	11.426	2.476	3.06	2.89	2.23	2.726	6.276
CL1418.Contig1_All	ER-ANT1	1	1.33	0.65	0.836	0.8	0.423	0.196	1.34
CL1418.Contig2_All	AAC3	1	2.16	1.026	1.233	0.946	0.786	1.04	1.84
CL14194.Contig1_All	BARD1	1	3.066	0	0.013	0.086	0.41	1.276	2.586
CL14194.Contig2_All	At4g02110	1	13.133	0.48	1.243	0.62	1.04	7.023	11.166
CL14196.Contig1_All	UBP8	1	22.633	6.27	8.22	4.106	4.703	10.15	18.453
CL14198.Contig1_All		1	1.65	0.216	0.016	1.046	0.92	1.063	1.516
CL14199.Contig1_All	MTERF4	1	1.36	0.04	0.25	0.333	0.433	0.58	1.423
CL142.Contig3_All		1	1.006	0.23	0.196	0.196	0.75	0.313	1.393
CL14203.Contig3_All	MED27	1	4.393	0.546	0.99	0.803	1.246	1.883	2.406
CL14203.Contig35_All	MED27	1	0.996	0.44	0.426	0.37	0.686	0.326	1.086
CL14206.Contig16_All		1	26.89	3.173	7.963	7.25	3.49	4.643	17.26
CL14206.Contig18_All	At2g36630	1	4.22	1.593	2.223	0.26	0.54	1.746	2.69
CL1421.Contig11_All	UBP1C	1	2.73	0.62	1.913	1.686	1.626	2.226	3.303
CL1421.Contig20_All	UBP1C	1	5.39	1.89	0.11	0	0	0	2.686
CL14215.Contig3_All	PCMP-H40	1	2.21	0.77	0.63	1.273	1.59	2.013	2.106
CL14228.Contig9_All	XI-I	1	8.23	1.643	1.5	2.19	1.986	5.363	11.86
CL1423.Contig1_All	ARPC1B	1	9.93	4.356	3.153	3.03	4.353	7.846	13.336
CL14239.Contig1_All		1	1.596	0.1	0.903	0.353	0.113	0.28	1.433
CL14248.Contig2_All	ABCG7	1	2.496	0.343	0.27	0.136	0	0.626	1.456
CL1426.Contig1_All		1	1.676	0.456	0.783	0.566	0.96	0.576	1.976
CL14262.Contig1_All		1	1.473	0.516	0.313	0.386	1.26	0.943	1.106
CL14269.Contig2_All	MTP11	1	11.47	2.37	5.196	6.02	3.056	6.313	7.406
CL14273.Contig23_All	IAA26	1	1.093	0.493	0.9	0.386	0.5	0.84	1.023
CL14277.Contig1_All	UVH3	1	7.4	5.15	6.933	4.58	4.97	6.15	9.02
CL14277.Contig3_All		1	4.4	3.173	3.393	2.78	2.01	3.27	5.32
CL14283.Contig2_All		1	1.573	0.036	0.12	0.146	0.19	0.086	0.71
CL14290.Contig2_All		1	167.706	79.043	99.656	64.61	81.783	147.203	165.773
CL14302.Contig1_All	At3g62120	1	73.96	22.763	19.086	21.556	21.196	33.83	51.743
CL14305.Contig1_All		1	1.243	0.086	0.023	0.116	0	0.026	0.663
CL1431.Contig5_All	At5g26710	1	2.87	1.17	2.963	0.88	1.156	1.9	3.996
CL1431.Contig9_All	At5g26710	1	12.556	0.046	5.27	3.256	7.473	0.046	15.61
CL14310.Contig1_All	CID7	1	3.65	0.856	1.16	1.236	1.03	1.516	4.8
CL14316.Contig2_All		1	1.76	0.86	1.463	0.353	0.786	1.203	1.993
CL14317.Contig2_All	QWRF2	1	7.073	5.273	2.806	3.203	3.633	4.35	8.183
CL14326.Contig5_All	EBP2	1	23.18	7.94	9.403	9.06	7.733	11.123	17.863
CL14326.Contig6_All	EBP2	1	4.406	1.213	0.456	0.256	1.156	2.146	4.61
CL14326.Contig8_All	EBP2	1	12.433	4.88	7.646	7.826	5.766	6.436	11.546
CL14334.Contig2_All	At3g51130	1	1.606	0.64	1.153	0.533	0.54	0.45	1.2
CL14334.Contig3_All	At3g51130	1	1.963	0.02	0.03	0.486	0.026	0.91	1.22
CL14337.Contig2_All		1	1.4	0.076	0.393	0.3	0.436	0.96	1.78
CL14343.Contig2_All		1	5.3	2.24	2.916	3.67	3.943	4.896	6.646
CL14358.Contig1_All	NAP1;1	1	31.92	5.406	15.756	9.846	4.62	11.17	29.206
CL14365.Contig2_All	EAF1B	1	7.85	7.363	6.706	5.603	4.97	3.25	8.566
CL14366.Contig5_All		1	16.746	3.73	2.726	2.156	0.376	2.46	15.4
CL14377.Contig2_All		1	1.276	0.073	0.67	0	0	0.1	1.08
CL1438.Contig2_All	UGT83A1	1	2.766	0.546	0.236	0.233	0.76	0.43	2.706
CL14384.Contig1_All		1	1.006	0	0	0	0.21	0	0.483
CL14385.Contig2_All		1	3.366	0.073	0	0	0.566	0.046	3.38
CL14385.Contig3_All		1	19.62	9.973	5.81	6	6.363	9.01	18.196
CL1439.Contig1_All		1	12.55	5.703	7.233	5.853	5.466	10.666	14.403
CL14392.Contig2_All		1	1.333	0	0.526	0.036	0.076	0.533	1.373
CL14392.Contig9_All		1	1.056	0.473	0.583	0.25	0.936	0.453	1.426
CL14393.Contig2_All	VAC14	1	1.03	0.33	0.73	0.516	0.413	0.47	0.99
CL14403.Contig19_All	RPL7A-1	1	1.416	0.78	0.86	0.936	0.94	0	1.24
CL14404.Contig2_All		1	1.346	0.423	0.313	0.16	0.663	0.54	0.87
CL14409.Contig5_All		1	1.65	0.336	0.126	0.193	0.086	0.07	1.056
CL14416.Contig1_All	RS2Z33	1	28.973	2.93	2.526	10.113	5.536	13.87	21.533
CL14416.Contig2_All	RS2Z33	1	3.403	0.26	0.37	2.356	0.59	1.01	2.796
CL14416.Contig4_All	RS2Z33	1	4.633	2.083	2.066	1.426	1.82	2.786	4.176
CL14423.Contig5_All	At5g02700	1	2.443	0.77	0.273	1.453	0	0.993	1.78
CL14428.Contig2_All	EXO70A1	1	5.876	0.16	1.513	1.126	0.803	4.476	4.383
CL14432.Contig10_All	ALMT6	1	2.203	0.19	0	0.026	0.553	0.036	2.296
CL14432.Contig11_All		1	1.07	0	0.023	0	0.84	0.146	1.233
CL14439.Contig22_All	ABH1	1	14.396	9.296	9.943	10.91	6.656	10.353	13.97
CL14444.Contig1_All		1	4.37	0.726	1.933	1.73	0.553	0.533	3.163
CL14449.Contig1_All	FLS2	1	1.026	0.39	0.75	0.426	0.61	0.613	1.453
CL14459.Contig2_All		1	1.22	0.17	0	0	0.176	0	0.663
CL14465.Contig1_All	RLCK176	1	2.4	0.123	0.133	0.506	0.393	0.156	1.5
CL14465.Contig2_All	PBL9	1	3.51	0.523	0.63	0.683	0.33	0.833	3.573
CL14466.Contig1_All		1	7.45	0	5.226	3.713	1.536	5.913	8.966
CL14466.Contig3_All		1	1.726	0	0.54	0.346	0.186	0.523	1.186
CL14468.Contig1_All	RPL17B	1	139.736	64.143	28.846	15.68	6.623	28.58	84.393
CL14468.Contig13_All	RPL17B	1	10.65	1.283	1.56	1.813	1.14	4.213	6.093
CL14468.Contig2_All	RPL17B	1	31.033	12.91	13.096	9.92	11.93	17.213	38.383
CL1447.Contig1_All		1	1.03	0.613	0.153	0.29	0.196	0.436	0.963
CL1447.Contig3_All		1	7.346	6.593	5.3	6.036	4.993	5.693	8.943
CL1448.Contig2_All	RPS27B	1	716.793	176.496	182.913	184.876	200.046	367.49	535.293
CL14485.Contig1_All	FRS11	1	3.62	1.15	1.606	2.086	1.083	1.92	4.496
CL14486.Contig17_All	CENPC	1	2.966	0.166	0.146	0	0.943	0.003	2.63
CL14486.Contig25_All	CENPC	1	1.31	0.49	0.066	0.046	0.07	0.786	1.216
CL14486.Contig26_All	CENPC	1	1.076	0.51	0.31	0.586	0.643	0.253	1.32
CL14486.Contig28_All	CENPC	1	4.443	2.733	1.383	1.543	1.683	1.293	3.67
CL14489.Contig2_All	APRL4	1	48.546	32.903	35.23	27.993	29.236	34.383	43.373
CL14505.Contig2_All		1	1.773	1.08	1.573	1.223	0.956	0.72	1.836
CL14508.Contig2_All	SPY	1	19.733	11.176	10.6	6.536	9.433	14.903	17.556
CL1452.Contig8_All	At2g18540	1	2.783	0.326	0.43	0.68	1.31	0.38	3
CL14527.Contig1_All		1	0.99	0	0.453	0	0	0.46	1.43
CL14529.Contig40_All	Os03g0733400	1	1.346	0.216	0.21	0.21	0.18	0.936	1.01
CL14529.Contig65_All	PRP8A	1	22.973	2.19	1.23	0.653	0.306	9.073	10.626
CL1453.Contig8_All		1	5.32	0.326	0.32	0	0.263	1.37	3.186
CL14531.Contig5_All		1	1.746	0.246	0	1	0	0.553	1.416
CL14537.Contig1_All	DDL	1	1.386	0.486	0.456	0.366	0.156	0.76	1.103
CL14537.Contig2_All	DDL	1	17.52	7.04	8.4	6.08	6.58	9.273	23.856
CL14538.Contig2_All		1	7.5	2.016	4.066	2.543	2.18	1.333	5.34
CL14543.Contig12_All	SIEL	1	1.74	0.483	0.7	0.49	0.25	0.22	1.736
CL14543.Contig8_All	SIEL	1	0.566	0.023	0.206	0.103	0.153	0.046	1.063
CL14545.Contig2_All		1	2.913	1.09	0.446	0.52	0.363	0.473	1.553
CL14556.Contig1_All		1	2.793	0.15	0.083	0.036	0.23	0.926	3.39
CL14561.Contig2_All		1	10.166	2.873	2.14	2.193	3.643	2.05	11.056
CL14562.Contig1_All	NUP88	1	3.136	0.12	0.09	0.22	1.143	2.036	3.936
CL14566.Contig1_All		1	3.42	0.95	0.953	2.02	1.256	0.12	2.243
CL14567.Contig1_All	PERK2	1	1.3	0.466	0.603	0.426	0.266	0.67	1.26
CL14568.Contig1_All		1	7.28	0.413	0.836	0.13	4.1	4.193	6.33
CL14573.Contig1_All	At5g64816	1	5.88	2.74	2.193	1.643	2.873	5.16	7.786
CL14585.Contig12_All	MtrDRAFT_AC149210g1v1	1	1.486	0.24	0.496	0.046	0.193	0.2	0.993
CL14596.Contig1_All	EMB8	1	3.106	0.48	0.623	1.596	1.443	0.87	3.646
CL14596.Contig2_All	At2g34300	1	4.373	1.556	2.04	1.633	2.03	1.163	3.976
CL14598.Contig1_All		1	1.163	0	0	0.036	0.106	0.52	0.803
CL1460.Contig6_All	At5g52970	1	0.756	1.093	0.476	0.05	0	0.39	1.046
CL14609.Contig2_All		1	2.83	0.213	0	1.733	1.696	0.566	2.826
CL14618.Contig2_All		1	7.326	3.753	2.63	2.443	2.55	1.68	6.323
CL14618.Contig6_All		1	11.543	3.546	4.65	3.576	2.593	3.026	7.996
CL14619.Contig2_All	CYC	1	2.203	0	0.013	0	0.02	0.036	1.4
CL14620.Contig4_All	RING1A	1	2.073	0.366	0.623	0.45	0.056	0.246	1.286
CL14623.Contig14_All		1	43.62	32.226	9.92	21.276	25.87	5.506	46.676
CL14623.Contig9_All	HTR4	1	48.286	17.67	13.533	4.85	5.373	18.56	59.383
CL1463.Contig2_All	At1g52650	1	2.083	0.496	1.813	0.9	1.346	1.54	1.753
CL14638.Contig1_All		1	1.366	0.106	0.57	0.29	0.19	0.91	1.206
CL14641.Contig2_All	NRPB3	1	92.513	28.36	40.43	33.3	34.496	44.6	113.896
CL1465.Contig12_All	MED15A	1	2.093	1.08	1.546	0.143	0.91	1.973	2.803
CL1465.Contig14_All	MED15A	1	1.506	0.74	1.166	0.943	0.74	0.623	1.866
CL1465.Contig8_All	MED15A	1	1.833	1.076	0.926	1.366	1.083	0.98	1.513
CL1466.Contig1_All		1	42.066	13.773	16.67	9.456	8.813	22.37	50.043
CL1467.Contig4_All	At1g61340	1	6.06	0.273	0.9	1.063	0.436	1.69	4.936
CL14674.Contig15_All	OVA2	1	1	0.103	0.123	0.16	0.223	0.216	1.086
CL14678.Contig5_All	Os02g0161200	1	1.833	0.733	1.343	1.26	0.376	0.383	2.726
CL1468.Contig3_All	AHL	1	1.966	0.55	1.116	0.606	0.496	1.086	1.28
CL147.Contig10_All		1	4.123	2.293	0.58	2.226	0.99	0.796	2.786
CL147.Contig12_All		1	7.34	1.44	1.26	2.08	0.236	0.726	8.456
CL147.Contig31_All		1	4.86	0.72	0.743	0.913	0.01	0.556	5.08
CL147.Contig4_All	CYP716B1	1	1.22	0.293	0.086	0.373	0	0.29	0.656
CL1470.Contig2_All		1	7.853	2.153	2.023	2.053	1.563	1.003	9.266
CL14702.Contig2_All		1	2.226	0.08	0.536	0.163	0.106	0.23	1.59
CL14706.Contig1_All	OPT5	1	3.81	0.956	1.923	1.266	3.29	0.816	5.806
CL14710.Contig2_All	LSH4	1	2.61	0.13	0.653	1.016	1.803	2.22	3.203
CL14716.Contig1_All	YMF16	1	0.973	0.2	0.193	0.186	0.326	1.426	1.433
CL1472.Contig10_All	MEG5	1	31.406	2.06	4.273	5.303	7.82	11.09	50.476
CL1472.Contig4_All	MEG5	1	18.4	1.703	3.576	3.113	4.783	7.66	24.41
CL1472.Contig6_All	MEG5	1	1.25	0.246	0.033	0.086	0	0.153	0.803
CL1472.Contig9_All	MEG5	1	65.21	8.223	9.603	6.896	7.753	21.956	61.87
CL14726.Contig2_All	PCMP-H63	1	2.1	1.563	0.02	0.333	0.526	0.633	2.263
CL14726.Contig4_All	At5g40230	1	3.343	0.46	2.243	2.14	1.946	1.14	4.13
CL14730.Contig2_All	NAC078	1	24.466	20.403	18.533	17.71	13.79	17.563	24.853
CL1474.Contig7_All		1	5.423	3.306	3.556	2.873	2.99	1.933	4.37
CL14741.Contig2_All	PCMP-H28	1	1.543	0.793	0.653	0.606	0.486	0.333	1.233
CL14746.Contig1_All	SPDSYN2	1	1.21	0.32	0.866	0.426	0.39	0.64	0.8
CL14747.Contig3_All	FTSH3	1	1.52	0.05	0.066	0.13	0.133	0.186	1.65
CL14753.Contig4_All		1	2.853	1.386	1.686	1.51	1.463	1.483	3.15
CL14753.Contig7_All	KRP3	1	6.923	0.51	1.736	2.393	3.733	1.153	11.74
CL14753.Contig8_All	KRP3	1	3.65	0.43	2.263	1.21	1.333	0.35	5.95
CL14771.Contig6_All	RPS16-2	1	15.553	1.713	3.31	3.663	6.32	6.826	10.336
CL1481.Contig7_All		1	2.87	0.836	1.603	1.203	0.53	0.666	2.973
CL14811.Contig12_All	ACT7	1	574.52	486.136	504.47	429.136	351.693	511.666	613.613
CL14811.Contig20_All	ACT7	1	320.636	217.966	237.886	216.313	155.576	228.55	315.79
CL1483.Contig15_All	FSM	1	6.73	3.076	2.253	0.943	1.906	3.64	4.733
CL14830.Contig2_All	GATA	1	8.953	2.183	3.57	2.753	2.26	4.283	5.92
CL14836.Contig3_All		1	1.183	0.126	0.256	0.676	0.016	0.116	1.186
CL14840.Contig6_All	TRZ4	1	6.68	1.996	3.19	2.48	2.88	3.196	8.97
CL14840.Contig7_All	TRZ4	1	3.516	1.103	3.386	2.56	2.283	3.416	4.353
CL14842.Contig3_All		1	3.816	0.733	0	0.933	0	0.1	6.62
CL1485.Contig6_All	At1g61280	1	2.69	1.203	1.126	0.776	1.006	1.006	1.696
CL14856.Contig1_All	B'KAPPA	1	1.476	0.14	0.4	0.086	0.066	0.173	0.736
CL1486.Contig2_All	TAF12B	1	3.18	2.286	3.46	1.19	1.98	3.14	3.236
CL14860.Contig2_All	RPL34	1	6.61	0.746	0.896	1.096	1.96	1.673	3.696
CL14864.Contig4_All	RH15	1	1.846	0.04	0.626	0.453	0	0.746	0.973
CL14866.Contig15_All		1	4.383	1.45	0.906	2.383	2.286	0.893	6.026
CL14877.Contig6_All	PEX3-1	1	5.62	1.9	2.556	1.83	2.023	3.19	4.073
CL14878.Contig2_All	EIN2	1	11.886	7.08	9.65	6.283	3.243	7.26	12.103
CL14879.Contig3_All	RBP45	1	1.19	0.086	0.323	0.326	0.03	0.676	1.566
CL14879.Contig6_All	RBP45	1	12.586	0.196	0.94	1.75	3.823	1.196	8.943
CL14883.Contig2_All		1	14.846	6.62	3.433	4.84	8.19	8.866	9.783
CL14898.Contig4_All	CYP87A3	1	2.42	0.016	0.016	0.036	0	0.92	1.24
CL149.Contig9_All	ISPE	1	5.43	3.096	2.543	0.373	2.943	3	3.396
CL14932.Contig1_All	UGT71A16	1	110.81	19.646	41.84	52.253	69.066	45.596	173.006
CL14936.Contig15_All		1	1.293	0.166	0.606	0.323	0.206	0.593	1.79
CL14936.Contig22_All	PRP19	1	3.346	0.183	1.113	0.963	1.87	1.873	3.113
CL14936.Contig26_All		1	1.223	0.483	0.366	0.56	0.79	0.293	1.263
CL14956.Contig12_All		1	1.546	0.243	0.83	1.58	0	0.376	1.933
CL14956.Contig15_All		1	1.17	0.016	0.456	0.633	0	0.18	0.65
CL14961.Contig1_All		1	1.683	0.253	0.276	0.293	0.216	0.6	0.99
CL14987.Contig20_All	TPX2	1	1.85	0.116	0.203	0.07	0.066	0.123	1.73
CL1499.Contig2_All	Mut11	1	3.536	0.936	2.713	2.506	1.893	1.333	4.486
CL1499.Contig9_All	PHATRDRAFT_17300	1	3.42	0.236	3.416	1.286	1.683	1.763	3.77
CL14997.Contig1_All		1	1.526	0.13	0	0	0	0.053	1.186
CL15003.Contig2_All		1	306.983	161.076	165.306	127.633	156.54	194.083	442.176
CL15005.Contig2_All	PEX1	1	7.336	1.15	1.586	1.253	3.583	2.756	6.12
CL15005.Contig3_All	PEX1	1	8.243	3.123	3.123	2.446	2.933	2.136	7.35
CL15012.Contig1_All		1	1.373	0.696	0.786	0.48	0.436	0.32	1
CL1502.Contig5_All		1	3.223	1.593	0.36	1.003	0.193	3.17	4.643
CL15021.Contig2_All	TTL	1	2.696	2.11	1.6	1.76	1.256	2.056	2.89
CL15030.Contig3_All	DUR3	1	1.813	0.706	0.783	1.006	1.36	0.82	2.296
CL15031.Contig1_All		1	10.083	6.12	6.393	3.983	4.763	6.576	9.516
CL15038.Contig2_All		1	47.166	1.323	31.55	17.743	5.746	33.65	47.726
CL15048.Contig2_All		1	2.323	0.58	0.91	0.946	1.233	0.333	1.68
CL15054.Contig1_All		1	8.896	4.416	6.04	4.076	3.18	3.766	6.11
CL15054.Contig2_All		1	1.37	0.48	0.643	0.89	0.753	0.78	1.746
CL15056.Contig1_All		1	1.513	0.573	0.296	0.5	0.27	0.886	1.043
CL15065.Contig20_All		1	1.493	0.893	0	0.363	0.383	0.276	0.886
CL15066.Contig3_All	ADT2	1	1.59	0.156	0.366	0.833	0.486	0.406	1.983
CL1507.Contig2_All	ALY1	1	9.303	3.316	3.46	3.263	4.31	6.256	14.743
CL15075.Contig2_All	ELI1	1	1.663	0.653	0.876	0.5	0.743	1.04	2.523
CL15085.Contig11_All	EF1	1	45.273	1.16	16.186	0	25.603	0	29.946
CL15085.Contig21_All		1	2.33	0.163	0.69	0.296	0.58	0.533	1.74
CL15085.Contig22_All	EF1	1	5.486	2.07	2.5	0.363	0.816	1.916	4.746
CL15085.Contig3_All	EF1	1	72.016	19.783	24.696	24.666	19.83	24.396	72.276
CL15085.Contig32_All	EF1	1	5.413	1.283	2.13	0.623	1.666	2.57	6.986
CL15085.Contig38_All		1	4.053	0.096	0.956	0.85	1.233	0.466	2.61
CL15085.Contig40_All	TEF1	1	962.49	157.9	42.363	299.876	249.946	33.72	509.806
CL15085.Contig57_All	EF1	1	138.956	85.19	70.49	81.703	68.84	76.41	172.653
CL15085.Contig59_All	EF1	1	59.513	15.816	34.053	23.8	26.58	37.233	68.47
CL15085.Contig6_All	EF1	1	8.913	3.81	7.61	6.513	5.743	6.39	11.69
CL15085.Contig64_All	EF1	1	41.133	14.823	17.3	18.09	18.19	31.146	46.033
CL15085.Contig70_All	EF1	1	2.7	0.57	0.03	0.506	0.293	0.846	1.533
CL15085.Contig75_All	EF1	1	187.363	85.766	88.863	55.313	65.836	92.046	204.053
CL15089.Contig1_All	OsI_028228	1	2.616	0.78	0.906	0.593	0.6	0.7	1.78
CL15089.Contig2_All	OsI_028228	1	22.916	5.99	7.856	6.856	7.053	6.976	24.4
CL151.Contig5_All	DRB1	1	0.953	0.76	0.213	0.326	0.456	0.726	1.033
CL15113.Contig3_All	At1g10910	1	4.376	2.34	2.89	1.593	2.003	2.406	4.156
CL15114.Contig5_All	At1g34300	1	2.693	1.413	1.58	1.91	1.946	1.793	2.606
CL15124.Contig2_All		1	1.74	0.916	0.48	0.276	0.02	0.81	1.326
CL15124.Contig7_All		1	1.23	0.386	1.176	1.07	0.79	0.583	1.173
CL15125.Contig6_All		1	3.156	0.663	1.74	1.146	0.74	0.98	2.086
CL15126.Contig1_All		1	1.51	1.313	0.226	0.12	0.006	0.156	2.543
CL15130.Contig10_All	DREB2B	1	5.816	3.066	2.966	2.383	2.726	2.61	4.64
CL15130.Contig12_All	ADA2B	1	3.546	2.55	2.083	1.936	1.913	1.93	3.676
CL15130.Contig14_All	DREB2B	1	1.683	1.446	1.34	0.94	1.423	0.773	1.556
CL15130.Contig17_All	DREB2B	1	17.683	7.98	8.743	5.593	7.55	8.69	16.423
CL15130.Contig19_All	ADA2B	1	4.38	1.72	3.616	1.606	1.616	2.77	6.513
CL15130.Contig2_All	ADA2	1	3.606	1.57	1.466	1.583	1.323	1.483	3.116
CL15130.Contig20_All	DREB2A	1	10.196	6.636	3.55	2.856	5.356	6.033	7.99
CL15130.Contig22_All	DREB2A	1	2.463	0.893	2.06	1.113	0.87	1.016	2.676
CL15130.Contig24_All	DREB2A	1	38.873	18.62	22.416	13.563	15.273	14.06	35.74
CL15130.Contig26_All	ADA2B	1	7.763	1.953	2.996	1.746	1.91	2.896	5.766
CL15130.Contig27_All	FH4	1	15.61	7.603	7.753	5.503	5.17	4.876	10.42
CL15130.Contig28_All	ADA2B	1	6.16	2.446	3.863	2.283	2.826	2.466	5.723
CL15130.Contig30_All	DREB2A	1	12.773	5.51	6.446	3.816	6.71	6.89	12.613
CL15130.Contig31_All	DREB2B	1	20.043	7.86	4.926	5.203	7.99	9.976	15.236
CL15130.Contig32_All	DREB2A	1	13.9	6.513	9.096	5.063	8.416	5.803	14.356
CL15130.Contig33_All	DREB2A	1	18.25	5.446	8.043	5.373	6.333	4.666	10.94
CL15130.Contig5_All	FH4	1	2.19	1.17	1.613	0.64	1.33	1.203	3.07
CL15130.Contig7_All	FH4	1	1.28	0.47	0.66	0.343	0.49	0.913	1.23
CL15130.Contig8_All	DREB2A	1	37.133	16.543	18.316	12.41	15.323	12.943	28.973
CL15130.Contig9_All	ADA2B	1	21.103	6.94	9.2	5.546	7.363	7.9	20.606
CL15144.Contig16_All	PAP14	1	3.906	0.23	0.643	0.196	0.226	2.113	2.423
CL15158.Contig2_All		1	6.72	2.326	4.196	3.943	5.03	2.49	9.606
CL15158.Contig3_All		1	2.12	0.166	0.083	0.29	0.17	0.286	3.75
CL1517.Contig3_All		1	1.556	0	0.733	0.93	0	0.136	1.34
CL15178.Contig15_All		1	1.88	0.22	0.586	0.133	0.493	0.55	1.14
CL15178.Contig18_All		1	1.183	0	0	0.333	0.246	0.23	1.176
CL15185.Contig11_All	FLXL3	1	5.36	0.103	0.813	0.76	2.33	0.283	3.173
CL15185.Contig20_All	FLXL3	1	9.103	0.253	2.45	0.373	4.696	0.753	4.876
CL15188.Contig3_All		1	1.146	0.313	0.19	0.6	0.423	0.603	1.483
CL15188.Contig5_All		1	0.666	0.066	0.19	0.233	0.066	0	1.043
CL15202.Contig2_All		1	0.903	0.326	0.166	0.216	0.28	0.556	1.406
CL15210.Contig19_All		1	1.86	0.54	0.093	0.306	0.703	1.64	3.113
CL15210.Contig21_All	GYRA	1	1.826	0.366	0.93	0.476	0.766	0.62	1.72
CL15210.Contig27_All	GYRA	1	1.406	0.343	0.653	0.13	0.436	0.156	1.08
CL15210.Contig7_All	GYRA	1	2.72	1.24	2.416	0.663	0.893	0.65	4.19
CL15211.Contig1_All	CLO	1	53.3	17.166	19.903	19.566	14.386	23.603	39.586
CL15214.Contig2_All		1	41.596	15.573	17.39	15.566	14.773	21.46	37.05
CL15217.Contig26_All	PAPS2	1	18.26	10.04	3.02	10.01	17.75	2.5	21.256
CL15217.Contig31_All	PAPS4	1	3.446	0.963	3.066	0.976	3.176	1.293	3.406
CL15217.Contig4_All	PAPS2	1	1.573	0.963	1.223	1.326	1.523	0.68	1.923
CL15220.Contig1_All	VEP1	1	5.133	0.663	2.256	1.096	1.203	1.406	5.336
CL15222.Contig3_All		1	1.13	0.47	0.686	0	0.186	0.34	1.716
CL15222.Contig6_All		1	1.573	0.296	0.696	0	0	0.34	2.46
CL15225.Contig2_All		1	1.053	0.243	0	0.196	0.393	0.393	0.62
CL15237.Contig20_All	SCD2	1	2.096	1.086	1.013	0.036	0.136	0.67	1.953
CL15238.Contig13_All	GLIP5	1	1.256	0.36	0.513	0	0.13	0.22	2.4
CL15242.Contig1_All	TADA	1	1.52	0.083	0.376	0.04	0.356	0.116	1.203
CL15247.Contig1_All		1	1.81	0.08	0.076	0.346	0.44	0.07	1.493
CL15247.Contig2_All		1	2.326	0.606	0.773	0.176	1.523	0.816	2.04
CL1525.Contig1_All		1	4.786	1.893	0.236	0.943	1.96	0.86	6.626
CL1525.Contig4_All		1	3.246	0.993	0.05	0.483	1.31	0.843	2.556
CL15259.Contig1_All	GAPN	1	8.153	1.16	0.603	0.766	1.703	2.79	4.036
CL1526.Contig1_All	At1g66345	1	3.65	2.286	1.523	1.993	2.71	2.63	3.216
CL15274.Contig2_All	RTE1	1	10.386	4.426	6.943	6.08	7.02	2.993	11.06
CL15280.Contig3_All	At2g05160	1	1	0.22	0.14	0.106	0	0.216	1.35
CL15285.Contig2_All	CCT1	1	0.99	0.79	0.63	0.986	0.473	0.36	1.333
CL15285.Contig4_All	CCT1	1	25.683	9.17	1.263	10.276	9.286	11.473	23.913
CL15286.Contig1_All		1	1.783	1.54	0.933	1.053	1.403	0.806	1.536
CL15289.Contig2_All	PRAF1	1	19.126	13.886	14.24	10.56	13.386	13.273	20.143
CL1530.Contig3_All	PEP	1	18.306	6.373	12.37	6.53	6.98	9.356	14.963
CL15313.Contig2_All	At5g63440	1	1.323	0.496	0.98	0.483	0.436	0.456	1.166
CL15317.Contig1_All		1	13.023	11.263	1.1	10.403	0	13.826	19.41
CL15318.Contig2_All	RPL8	1	1.95	0.173	0.243	0.393	0.18	0.873	1.82
CL15324.Contig1_All	MBD4L	1	6.936	5.673	5.38	7.106	4.113	5.033	7.383
CL15325.Contig46_All		1	3.373	0.606	1.42	0.703	0.856	1.01	2.06
CL15325.Contig65_All		1	1.703	1.266	1.683	0.96	0.75	1.413	2.416
CL1533.Contig1_All		1	1.163	1.116	0.926	0.41	0.823	0.336	1.133
CL15332.Contig17_All	ECI2	1	17.29	5.376	12.753	7.46	9.313	11.256	14.143
CL15332.Contig4_All	ECI2	1	3.046	0.226	0.476	1.573	0.74	0.96	4.82
CL15345.Contig1_All	ycf2-A	1	0.943	0.106	0.123	0.146	0.05	0.636	1.166
CL15351.Contig1_All		1	7.87	1.49	1.736	0.716	4.48	3.043	5.803
CL15351.Contig12_All		1	2.99	1.346	1.613	0.793	2.243	0.88	2.16
CL15351.Contig14_All		1	2.703	1.263	1.336	1.07	2.13	0.713	2.683
CL15351.Contig23_All		1	1.56	0	0.216	0	0	0.066	0.81
CL15359.Contig2_All	NTF2	1	65.873	0	27.943	11.31	0	0.456	38.22
CL15364.Contig2_All	TIF3A1	1	1.563	0.173	0.536	0.396	0.3	0.22	0.853
CL15375.Contig18_All		1	0.986	0.066	0	0	0	0	1.276
CL15375.Contig19_All		1	1.656	1.173	0.026	0.203	0.14	1.01	1.79
CL15376.Contig9_All		1	4.796	0.096	0.623	0.176	0	0.236	5.676
CL15378.Contig39_All	Os01g0810000	1	28.576	8.57	11.083	10.363	9.746	19.243	20
CL15384.Contig6_All	IRE3	1	9.136	4.12	4.973	5.466	4.91	2.576	6.783
CL15392.Contig14_All	ALDH6B2	1	1.593	0.706	0.666	0.613	0.686	0.436	1.39
CL15396.Contig3_All		1	1.116	0.666	0.596	0.53	0.753	0.496	1.563
CL15398.Contig2_All	ycf2-A	1	6.986	5.62	0.823	3.333	5.213	1.786	6.993
CL154.Contig10_All	JAL3	1	2.286	0.43	1.333	0.47	0.486	0.246	1.4
CL15411.Contig22_All	OSB2	1	23.673	6.076	6.983	7.97	9.716	7.27	25.683
CL15411.Contig3_All	PME32	1	1.006	0.466	0.046	0	0	0.04	0.57
CL15415.Contig2_All		1	1.913	0.986	0.63	1.383	0.413	0.533	1.616
CL15435.Contig26_All	HSP83A	1	1.28	0.46	0.636	0.783	0.383	0.153	1.05
CL15435.Contig40_All	B3GALT7	1	2.97	0.623	1.666	1.036	1.023	1.946	2.526
CL15435.Contig5_All	ARR17	1	1.523	0.13	0	0.453	0.853	0.23	1.713
CL15435.Contig87_All	HSP82	1	1.223	0.733	0.106	0.196	0.843	0.343	0.836
CL15438.Contig3_All	RPS26A	1	2.913	0.586	1.743	1.55	0.676	0.723	2.16
CL15439.Contig1_All	SARED1	1	1.966	0.14	0.37	0.216	0.196	0.17	0.986
CL1544.Contig7_All	NPF6.2	1	1.256	0.18	0.366	0.23	0.153	0.153	0.77
CL15442.Contig1_All	HTR4	1	7.75	1.633	2.043	2.85	3.373	2.916	5.646
CL1547.Contig2_All	TIM22-4	1	8.363	1.993	1.986	2.703	1.393	2.61	4.813
CL15470.Contig2_All		1	10.386	5.503	7.523	5.32	6.653	9.473	10.8
CL15484.Contig4_All		1	3.206	1.11	1.876	1.063	0.766	0.453	2.143
CL15484.Contig5_All	ORRM1	1	2.733	1.18	1.356	1.393	0.996	0.74	3.956
CL15486.Contig2_All		1	21.57	6.073	5.77	6.38	7.223	2.97	12.536
CL15499.Contig1_All	RBL2	1	4.053	2.03	1.583	2.033	1.373	2.33	2.936
CL15500.Contig8_All	ARF16	1	1.166	0.63	0.406	0.283	0.07	0.083	0.806
CL15501.Contig2_All		1	6.59	2.153	0.816	2.7	1.82	2.393	3.96
CL15504.Contig1_All	UGT709C2	1	1.523	0.246	0.233	0.386	0.076	0.156	1.856
CL15504.Contig2_All	UGT709C2	1	1.06	0.073	0.103	0.03	0.073	0.06	0.516
CL15506.Contig9_All		1	16.626	8.98	12.076	6.853	6.84	13.016	21.823
CL15514.Contig3_All		1	1.013	0.366	0.2	0.26	0.106	0.503	0.716
CL15516.Contig2_All		1	0.816	0.353	0.573	0	0	0.08	1.55
CL15527.Contig1_All	SCL28	1	4.11	1.69	1.796	1.756	0.813	2.233	2.77
CL15537.Contig6_All	TIF3H1	1	1.88	0	0	0	0	0	3.03
CL15539.Contig10_All		1	2.46	0.52	0.696	0.606	0.856	0.95	3.066
CL15548.Contig2_All	ERDJ7	1	8.72	4.283	3.68	3.223	6.383	6.816	7.946
CL15548.Contig4_All	ERDJ7	1	9.846	2.463	1.733	1.756	0.143	5.336	6.003
CL15567.Contig1_All	PHYA	1	7.68	0.253	1.44	0.666	2.25	0.463	8.613
CL15570.Contig3_All		1	2.673	1.37	1.346	0.973	0.993	2.666	2.833
CL15571.Contig3_All	ALDH6B2	1	1.356	0.26	0.67	0.34	0.246	0.85	1.363
CL15575.Contig2_All	ndhB1	1	2.73	0.753	0.946	1.07	0.713	1.02	1.91
CL15576.Contig13_All		1	2.13	0.433	0.573	0.36	0.276	1.07	1.35
CL15587.Contig4_All		1	1.466	0.526	1.13	0.25	0.266	0.303	1.543
CL15596.Contig2_All	PEX10	1	2.256	1.613	1.08	1.163	0.99	1.04	1.683
CL15596.Contig4_All	PEX10	1	11.12	5.44	5.373	4.61	4.443	6.39	9.086
CL1560.Contig17_All	NUP98A	1	54.89	18.33	17.46	14.31	18.566	21.42	43.596
CL15606.Contig8_All	At5g63440	1	5.226	2.12	2.596	2.286	2.076	2.5	3.856
CL15609.Contig1_All		1	1.066	0.036	0.06	0.076	0.076	0.04	1.126
CL15609.Contig2_All		1	1.66	0.32	0.113	0.223	0.216	0.826	0.976
CL15635.Contig1_All	GCL1	1	2.086	0.106	0	0.153	0.39	0	1.143
CL15635.Contig2_All	GCL1	1	1.82	0.013	0.44	0.89	0.226	0.09	1.75
CL15642.Contig13_All		1	3.03	0	0	0.04	2.126	0.92	1.956
CL15642.Contig31_All		1	1.24	0	0	0.036	0.883	0.406	1.186
CL15642.Contig32_All		1	2.58	0	0	0.133	1.593	0.59	1.33
CL15642.Contig54_All		1	1.98	0.006	0	0.013	1.64	0.11	2.526
CL15642.Contig58_All		1	1.353	0	0	0.036	1.06	0.083	1.173
CL15642.Contig69_All		1	3.5	0	0	0	0	0.323	1.81
CL1565.Contig11_All		1	2.096	0.23	1.276	0.63	0.913	0.653	2.606
CL15663.Contig7_All	SKIP14	1	7.356	6.706	8.173	0.62	1.686	6.153	7.41
CL15668.Contig6_All	FBX6	1	9.323	1.466	0.186	2.18	5.923	0.966	5.996
CL15671.Contig2_All		1	2.23	0.533	0.546	0.17	0.013	0.59	1.123
CL15671.Contig5_All		1	6.63	2.34	2.736	3.01	3.6	4.246	7.87
CL15682.Contig4_All		1	1.663	0.283	0.083	0.04	0.163	0	0.75
CL15687.Contig5_All	TIFY4B	1	5.543	3.48	3.976	2.543	4.106	3.066	6.266
CL15688.Contig1_All	RH48	1	11.056	5.55	6.12	6.626	5.253	4.536	14.53
CL15700.Contig2_All		1	1.593	0.306	0.533	0.496	0.98	0.523	1.283
CL15708.Contig2_All	IYO	1	1.656	1.21	0.3	0.81	0.1	0.863	1.226
CL15708.Contig3_All		1	1.063	0.403	0.223	0.47	0.34	0.033	0.666
CL15713.Contig14_All	CRK11	1	3.3	0.31	0.656	1.073	0.86	0.083	2.343
CL15719.Contig1_All	CYP734A1	1	5.493	0.31	1.066	0.346	0.906	0.736	2.973
CL15721.Contig6_All	GIP1L	1	8.206	0.246	6.293	5.23	7.193	3.823	8.9
CL15722.Contig9_All	At5g11010	1	4.93	1.056	2.103	2.126	1.273	2.196	3.05
CL15734.Contig2_All	TOPP4	1	35.566	22.3	15.22	13.073	27.646	27.36	33.043
CL15734.Contig3_All	TOPP4	1	11.57	6.14	4.096	4.036	8.906	8.333	9.993
CL15739.Contig39_All		1	1.503	0.13	0.72	0.32	0.13	0.643	0.83
CL15743.Contig8_All		1	1.166	0.466	0.413	0.37	0.753	0.643	1.196
CL15759.Contig7_All		1	7.486	0.723	1.593	0.883	0.313	3.393	4.76
CL1576.Contig12_All	ELF4	1	4.363	0.156	1.72	1.206	0	2.493	3.733
CL15763.Contig25_All		1	1.2	0.486	0.216	0	0	0.023	0.8
CL15763.Contig28_All	PARP1	1	1.753	0.386	0.656	0.353	0.616	0.413	2.353
CL15763.Contig30_All		1	0.646	0.18	0.263	0.103	0.323	0.146	1.01
CL15763.Contig7_All		1	1.523	0.216	0.036	0.553	0.033	1.083	2.703
CL15771.Contig1_All	RABE1C	1	215.43	80.336	83.91	79.063	110.126	181.006	264.52
CL15778.Contig4_All	RS2Z32	1	73.293	33.976	33.796	29.86	21.386	42.396	63.593
CL15778.Contig6_All	RS2Z32	1	1.56	0.606	1.086	0.533	0.51	0.57	1.753
CL1578.Contig3_All		1	19.48	6.693	8.676	6.163	9.103	7.106	17.343
CL15782.Contig1_All		1	0.713	0	0.053	0.096	0.226	0.38	1.17
CL15783.Contig1_All	ELP4	1	3.67	1.95	2.243	0.26	0.993	2.496	3.613
CL15783.Contig5_All	ELP4	1	6.243	3.933	5	3.663	3.013	4.66	5.36
CL1579.Contig2_All	UGT76B1	1	1.2	0.01	0.023	0.01	0.036	0.123	1.7
CL1579.Contig3_All	UGT76B1	1	8.733	0	0.103	0	0.006	1.983	10.67
CL15792.Contig1_All	At1g30680	1	3.046	0.126	0.416	0.046	0.973	0.396	1.576
CL15797.Contig4_All	FSM	1	1.493	0.526	0.513	0.506	0.506	0.69	1.106
CL15797.Contig6_All		1	2.726	1.076	1.153	0.913	1.076	1.29	2.013
CL158.Contig2_All	INT1	1	2.98	0.316	0.663	0.223	2.886	0.79	3.823
CL15800.Contig38_All	GSH1	1	1.29	1.466	0.08	0.503	0.673	0.093	1.52
CL15817.Contig11_All		1	4.713	0.32	3.733	0.786	0.69	1.78	3.546
CL15817.Contig19_All		1	3.083	1.3	1.52	1.383	1.64	1.626	2.736
CL15817.Contig3_All		1	2.933	2.673	1.653	1.923	2.093	1.67	2.993
CL15819.Contig12_All	PARP1	1	3.023	0.776	1.413	0.743	1.296	1.256	3.54
CL15819.Contig13_All	PARP1	1	2.436	1.31	0.983	1.106	1.37	0.53	2.483
CL15825.Contig5_All		1	1.18	0.13	0.146	0.326	0.243	0.423	0.816
CL15838.Contig1_All	TIM9	1	3.183	1.13	0.806	1.27	0.716	1.83	2.613
CL15839.Contig4_All	RIK	1	4.46	1.823	1.276	1.21	2.016	0.506	3.24
CL15839.Contig7_All	RIK	1	1.173	0.77	0.046	0.36	0.67	0.07	0.98
CL15840.Contig1_All		1	2.63	0	0	0	0	0.756	1.393
CL15852.Contig1_All		1	2.15	0.366	0.27	0.306	0.366	0.22	1.143
CL15856.Contig2_All	RPL8	1	433.656	123.366	86.536	92.346	90.503	84.003	304.65
CL15856.Contig3_All	RPL8	1	139.83	25.763	31.616	54.41	29.54	45.4	145.116
CL15860.Contig2_All	At3g45090	1	10.563	3.263	2.493	7.22	4.92	0.993	11.266
CL15864.Contig1_All		1	2.31	0.226	0	0.133	0.106	0.063	4.423
CL15864.Contig4_All		1	1.343	0.263	0	0.353	0.99	1.333	1.276
CL15868.Contig4_All	ARPC2A	1	2.396	0.26	0.83	0.563	0.453	0.376	2.69
CL15870.Contig5_All		1	1.583	0.263	0.433	0.12	0.35	0.77	1.166
CL15873.Contig2_All		1	3.206	0.823	1.126	1.07	2.046	1.626	3.586
CL15875.Contig1_All		1	1.95	1.366	0.213	1.04	2.1	0.183	2.563
CL15877.Contig4_All	GP1	1	5.383	2.046	0.503	2.593	4.91	1.386	3.836
CL15882.Contig1_All	ABCI10	1	4.116	2.15	1.573	1.06	1.416	0.496	2.696
CL15882.Contig2_All	ABCI10	1	4.013	1.453	1.353	0.963	0.546	1.31	2.32
CL15894.Contig4_All		1	1.113	0.073	0.156	0.346	0.166	0.426	0.756
CL15894.Contig5_All		1	5.976	2.01	3.243	2.263	2.016	1.413	8.633
CL1591.Contig1_All	ARID1	1	4.763	0.59	1.29	1.403	2.413	3.06	5.153
CL15910.Contig9_All	SGR2	1	2.34	0.626	0.213	0.113	0.02	0.25	3.34
CL15919.Contig6_All		1	1.846	1.13	0.806	0.903	1.223	0.633	2.196
CL1592.Contig1_All		1	1.903	1.153	0.143	0.813	0.786	0.183	1.69
CL15943.Contig9_All	At1g10890	1	12.943	8.966	9.536	8.406	6.83	10.406	10.616
CL15954.Contig2_All	At3g16010	1	5.276	4.326	4.436	3.873	3.563	3.51	4.676
CL15956.Contig43_All		1	2.246	0.053	0.11	2.336	0.096	0.853	2.456
CL15959.Contig15_All	At2g13420	1	2.11	0.606	0.83	0.416	0.483	0.316	1.276
CL15964.Contig1_All		1	2.4	1.316	1.386	1.396	2.13	1.753	2.193
CL15968.Contig2_All	ndhB1	1	3.86	0.886	0.456	1.496	0.93	0.98	2.616
CL15970.Contig24_All	rps15	1	10.283	4.45	1.93	6.296	0	8.176	14.93
CL15970.Contig35_All	rps15	1	20.573	1.71	0.66	4.15	0.09	21.1	21.41
CL15971.Contig2_All		1	0.89	0.26	0.84	0.416	0.136	0.633	1.036
CL15986.Contig2_All		1	96.696	45.146	59.396	61.9	48.296	52.813	91.83
CL15986.Contig4_All		1	11.556	1.98	5.863	1.34	0.783	4.613	9.856
CL15988.Contig5_All	CFIS1	1	1.8	0.186	0.743	0.356	1	1.83	2.84
CL1599.Contig3_All	FRS12	1	1.67	0.3	0.173	0.16	0.26	0.103	1.17
CL15991.Contig4_All	H6H	1	3.5	2.09	2.393	1.896	2.603	1.85	3.46
CL15992.Contig2_All		1	2.92	0.786	0.613	0.896	0.25	1.33	1.753
CL15999.Contig2_All		1	0.996	0.256	0.476	0.326	0.29	0.183	1.396
CL16.Contig13_All	PP2C38	1	1.026	0.4	0.056	0.013	0.786	0.25	0.663
CL16002.Contig1_All	ARA1	1	7.953	0.253	0.136	0.413	0.053	2.36	10.47
CL16011.Contig5_All	CYCT1-1	1	2.19	2.736	1.406	0.323	0.976	0.35	2.796
CL16013.Contig3_All	AtMg00810	1	1.75	0.96	1.386	0.9	1.083	0.986	1.573
CL16016.Contig1_All	UGT73B4	1	1.013	0.356	0.383	0.366	0.516	0.39	1.566
CL16019.Contig5_All	JMJ18	1	3.526	0.613	0.036	0	0	2.14	2.133
CL16029.Contig1_All		1	1.16	0.01	0.076	0	0.013	0.203	0.83
CL16032.Contig3_All		1	0.986	0.116	0	0.103	0	0.186	1.566
CL16038.Contig2_All		1	2.173	0.366	0.446	0.82	0.773	0.623	2.33
CL16038.Contig5_All		1	13.273	1.533	4.513	2.916	1.86	7.753	10.676
CL16038.Contig6_All		1	2.736	0.583	0.653	1.663	0.876	1.936	2.306
CL1604.Contig1_All		1	3.45	0.533	2.446	1.613	2.353	1.28	2.873
CL16042.Contig11_All	TAF11	1	5.486	0.663	0.436	0.826	0.3	2.683	3.303
CL16042.Contig4_All	TAF11	1	2.43	0.906	1.21	0.44	0.443	0.743	1.676
CL16053.Contig2_All		1	0.94	0.256	0.163	0.013	0	0	1.27
CL16053.Contig3_All		1	3.78	0.613	0.573	0	0	0	1.8
CL16054.Contig5_All	UGT80A2	1	3.453	0.693	1.196	0.853	0.303	0.116	3.32
CL16054.Contig6_All	At5g10920	1	1.336	0.386	0.15	0.893	0.903	0.47	0.95
CL16057.Contig1_All		1	12.68	7.41	3.646	3.796	1.523	5.013	14.473
CL16062.Contig2_All		1	2.373	1.026	1.27	1.256	1.253	1.19	3
CL16067.Contig4_All	At1g10890	1	1.95	0.11	0.083	0.736	0.783	0.016	1.12
CL16076.Contig2_All	LPAT1	1	6.386	1.576	3.213	2.436	2.84	5.456	6.633
CL16080.Contig2_All	At3g02690	1	1.313	0.226	0.633	0.133	0.573	0.426	1.29
CL16088.Contig2_All	WRKY7	1	2.75	0.806	0.43	1.166	0.85	0	3.663
CL16089.Contig23_All	AFB2	1	1.646	0.64	0.716	0.953	0.346	0.473	1.756
CL16089.Contig34_All	AFB2	1	17.07	11.593	13.756	9.166	10.61	8.083	17.773
CL16089.Contig35_All	Os04g0395600	1	1.143	0.88	0.53	0.706	0.26	0.61	0.966
CL16089.Contig39_All	AFB2	1	0.89	0.09	0.123	0.103	0.136	0.246	1.246
CL16089.Contig44_All	AFB2	1	1.553	0.613	0.036	0.176	0.676	0.476	1.113
CL16089.Contig5_All		1	1.256	0.103	0.196	0.263	1.076	0.456	0.793
CL16089.Contig7_All	AFB2	1	5.853	4.39	0	0.02	0	0.716	6.38
CL16093.Contig4_All	ATJ10	1	39.183	15.183	44.05	28.34	13.206	52.08	52.373
CL16122.Contig43_All	CTF7	1	4.493	1.043	2.1	1.17	0	0.666	3.426
CL16134.Contig1_All	At4g08455	1	24.526	5.23	5.623	6.456	6.636	5.716	14.71
CL16136.Contig1_All		1	15.8	1.663	8.186	4.173	1.926	9.003	16.166
CL16136.Contig4_All		1	1.853	0.553	0.42	0.43	0.123	0.663	1.656
CL16141.Contig1_All		1	2.333	1.076	0.95	0.92	1.123	1.243	1.846
CL16148.Contig5_All		1	2.866	0.116	0.02	0.766	1.226	0.383	2.256
CL16163.Contig1_All	ARF8	1	1.64	0.576	0.546	0.503	0.063	0.13	0.916
CL16163.Contig3_All	ARF8	1	4.99	2.5	3.996	2.34	1.516	0.9	4.936
CL16165.Contig6_All		1	1.453	0.043	0.073	0.06	0.046	0.106	0.72
CL16166.Contig10_All	SDH1-1	1	0.716	0	0.47	0.086	0.24	0.056	1.003
CL16169.Contig13_All		1	3.743	0	3.063	0.896	0	2.703	3.206
CL16169.Contig43_All		1	3.556	0.123	0.083	0.07	0.903	0.426	4.833
CL16169.Contig8_All		1	2.776	0.156	0.506	0.84	1.203	1.61	1.873
CL16177.Contig4_All	SBP2	1	23.916	11.286	13.43	11.26	11.436	23.41	28.403
CL16177.Contig5_All	SBP2	1	31.966	18.596	20.153	16.153	16.41	31.91	40.166
CL16177.Contig7_All	SBP1	1	32.676	8.87	16.153	14.216	11.31	25.86	30.92
CL16187.Contig3_All		1	1.116	0.193	0.166	0.136	0.116	0.403	0.743
CL16187.Contig4_All		1	1.526	0.18	0.493	0.366	0.406	0.22	1.233
CL16192.Contig6_All		1	0.87	0.16	0.143	0.146	0.133	0.276	1.36
CL16196.Contig10_All	AHL1	1	1.586	0.486	0.673	0.246	0.776	0.713	1.346
CL16196.Contig8_All	AHL1	1	0.843	0.09	0.553	0.333	0.326	0.52	1.233
CL16200.Contig7_All		1	3.856	0.186	1.55	1.38	0.556	1.16	3.086
CL16206.Contig1_All	PAB2	1	1.596	0.37	0.466	0.196	0.39	0.253	1.463
CL16206.Contig3_All	PAB2	1	42.923	8.1	7.926	6.546	7.32	12	44.683
CL16206.Contig7_All	PAB2	1	546.59	77.61	112.266	76.94	82.86	103.716	456.053
CL16208.Contig3_All	RS31	1	1.23	0.583	1.056	0.616	0.706	0.386	1.17
CL1621.Contig4_All	NPF3.1	1	2.01	0.15	0.296	0.276	0.41	0.206	2.95
CL16211.Contig13_All	YPTC4	1	1.243	0.783	0.27	0.68	0.496	0.696	0.936
CL16211.Contig8_All	YPTC4	1	3.186	3.25	2.026	1.616	1.126	1.41	3.29
CL16215.Contig6_All	CDKF-4	1	2.593	1.126	0.093	0.466	1.296	0.91	1.863
CL16216.Contig36_All		1	6.91	1.326	1.47	1.506	0.876	2.88	7.973
CL16221.Contig2_All		1	1.043	0.12	0.07	0.373	0.273	0.073	0.95
CL1623.Contig8_All		1	6.58	0.77	3.93	2.33	0.863	0.533	5.24
CL16235.Contig6_All	GER1	1	40.423	8.516	29.46	22.923	21.56	22.66	33.023
CL16237.Contig1_All		1	2.243	0.616	0.853	0.44	1.343	0.506	2.06
CL16242.Contig11_All	CALS9	1	2.636	0.85	0.23	0.49	0.98	2.083	2.946
CL16242.Contig13_All	CALS9	1	17.586	16.18	12.816	14.546	12.73	11.25	16.7
CL16242.Contig9_All	CALS9	1	9.28	5.71	1.213	4.19	1.896	3.466	6.176
CL16247.Contig7_All		1	1.253	0.423	0.743	0.413	0.716	0.633	1.226
CL16253.Contig11_All	At1g66430	1	2.046	0.25	1.363	0.666	1.203	0.64	2.87
CL16255.Contig3_All	ASIL2	1	3.02	0.423	0	1.02	1.233	1.613	2.33
CL16255.Contig4_All	ASIL2	1	6.996	2.076	7.626	1.503	1.606	8.683	9.41
CL16261.Contig5_All		1	0.78	0.16	0.026	0.253	0.083	0.026	1.163
CL16261.Contig6_All		1	2.403	0.213	0.026	0.55	0.52	0.426	2.133
CL16281.Contig2_All		1	2.356	2.366	1.243	1.063	1.646	0.65	2.61
CL16283.Contig24_All	UGD1	1	1.18	0.006	0	0	0.02	0.016	0.51
CL16298.Contig3_All	PDR2	1	2.176	0.696	1.723	0.8	0.67	1.086	1.98
CL16298.Contig4_All	ABCG43	1	1.286	0.543	0.71	1.19	0.166	0.27	0.896
CL16301.Contig2_All	RNS3	1	3.493	0.09	1.13	0.793	0.7	1.426	2.226
CL16307.Contig4_All	CKL4	1	4.363	2.023	2.723	1.77	2.256	1.993	4.213
CL16312.Contig4_All		1	2.16	0	0	0	0.133	0.22	2.1
CL16314.Contig2_All		1	1.066	0.036	0.383	0.196	0.15	0.306	0.62
CL16315.Contig2_All		1	0.826	0.306	0.493	0.27	0.13	0.493	1.276
CL16321.Contig1_All	PRL1-IFG	1	12.266	8.68	2.803	5.023	4.88	5.08	11.453
CL16322.Contig3_All		1	1.07	0.516	0.233	0.623	0.323	0.32	0.746
CL16323.Contig2_All		1	14.973	0.183	0.27	4.566	0.313	1.283	14.64
CL16329.Contig2_All		1	1.183	0.613	0.743	0.38	0.203	0.21	1.433
CL1634.Contig4_All	HDT1	1	4.716	0.49	0.893	2.866	0.14	0.77	2.893
CL16341.Contig2_All		1	1.34	0.386	0.416	0.356	0.25	0.373	1.816
CL16345.Contig19_All	CPN10-1	1	3.32	0.143	0.963	1.423	2.116	2.04	2.546
CL16345.Contig40_All	CPN10-1	1	0.913	0.006	0.37	0.083	0	0.016	1.373
CL16346.Contig5_All	SCD2	1	2.833	0.62	0.956	0.643	0.713	0.7	1.896
CL16348.Contig4_All		1	5.64	2.476	2.143	2.606	0.816	2.12	4.51
CL16352.Contig15_All		1	6.313	0.696	4.436	3.713	3.593	5.206	5.643
CL16352.Contig5_All		1	1.196	0.66	0.65	0.573	0.193	0.473	0.963
CL16354.Contig13_All		1	1.646	0.096	0.54	0.386	0.33	0.416	0.936
CL16354.Contig8_All		1	0.823	0.083	0.336	0.403	0.13	0.053	1.003
CL16354.Contig9_All		1	1.023	0.423	0.413	0.196	0.203	0.1	0.703
CL1636.Contig10_All	RBP45	1	8.056	3.353	3.86	3.273	2.826	1.58	9.11
CL16360.Contig1_All	GSVIVT00034021001	1	64.376	42.05	44.466	46.136	28.423	46.983	56.173
CL16374.Contig23_All		1	2.366	1.073	1.36	0.84	0.42	1.753	2.996
CL16387.Contig9_All		1	2.01	0.463	0.673	0.296	0	0.62	1.573
CL16389.Contig3_All	At1g65750	1	1.04	0.646	0.64	0.67	0.57	0.65	1.213
CL1639.Contig2_All		1	1.473	0.173	0.406	0.53	0.206	0.486	0.916
CL16394.Contig1_All		1	1.543	0.676	1.16	0.86	0.58	1.153	1.38
CL16406.Contig4_All		1	1.89	0.43	1.366	0.71	0.95	0.856	1.48
CL16409.Contig7_All		1	0.72	0.593	0	0.163	0.026	0.706	1.193
CL16416.Contig5_All	UBP6	1	1.94	0.55	0.473	0.506	0.826	0.086	1.736
CL1642.Contig3_All		1	1.82	0.193	0.383	0.24	0.23	0.423	0.96
CL16429.Contig2_All		1	1.826	0.483	0.736	1.433	0.276	0.926	2.453
CL16429.Contig29_All	RBK2	1	3.17	0.443	1.123	1.173	1.333	1.233	2.723
CL16429.Contig31_All		1	0.636	0.21	0.116	0.08	0.156	0.246	1.023
CL1643.Contig6_All		1	0.73	0.306	0.603	0.216	0.13	0.13	1.02
CL16434.Contig2_All	At1g56140	1	3.43	1.113	1.643	1.29	1.573	1.16	2.22
CL16438.Contig2_All		1	3.023	1.28	0.49	0.786	0.393	1.166	1.75
CL16446.Contig2_All	DTX45	1	3.73	1.773	3.64	2.726	1.786	3.49	3.813
CL16447.Contig3_All	MPK20	1	25.043	20.46	1.67	9.573	14.87	10.52	21.396
CL16451.Contig2_All	LBD40	1	4.586	1.106	3.62	3.74	1.023	1.023	6.916
CL16454.Contig7_All		1	1.466	0.046	0.573	0.22	0.256	0.393	0.836
CL16454.Contig8_All		1	4.223	0.273	2.176	0.136	0.22	1.926	3.676
CL16457.Contig10_All	At2g38610	1	4.643	2.866	3.416	1.406	2.413	2.763	5.29
CL16464.Contig5_All	THI1-2	1	1.83	0.07	0.716	0.466	0	0.213	1.953
CL16465.Contig2_All	S-RBP11	1	2.08	1.06	0.176	0.47	0.186	0.27	1.496
CL16470.Contig2_All		1	3.733	2.11	1.866	2.126	1.256	4.43	5.406
CL16471.Contig1_All	ATL48	1	74.82	26.57	33.453	39.236	38.283	57.24	79.94
CL16477.Contig1_All	APC10	1	2.07	1.65	1.396	1.316	0.84	1.06	1.736
CL16494.Contig11_All	ABC1K7	1	1.323	0.473	0.653	0.386	0.563	0.903	0.97
CL16496.Contig3_All	At1g50920	1	12.276	2.93	9.103	2.656	0.98	1.47	9.84
CL16496.Contig7_All	At1g50920	1	33.09	6.02	9.34	7.886	3.793	6.38	18.216
CL16496.Contig9_All	At1g50920	1	8.003	2.726	3.783	2.296	2.15	2.263	9.853
CL16501.Contig1_All		1	2.526	0.266	0.62	0.226	1.813	0	2.516
CL16501.Contig18_All		1	1.46	0.016	0.106	0.39	1.196	0.106	1.563
CL16501.Contig4_All		1	5.43	0.623	0.656	0.96	2.02	0.056	5.786
CL16508.Contig8_All		1	1.7	0.293	0.336	0.213	0.206	0.82	1.13
CL16513.Contig1_All		1	7.093	1.456	2.536	1.723	3.276	2.796	8.34
CL16516.Contig5_All		1	2.956	0	0.003	1.093	0	0	4.35
CL16519.Contig1_All	XERO1	1	11.743	0	1.38	3.22	5.323	0.58	13.873
CL1652.Contig1_All	At4g29890	1	1.373	0.136	0.216	0.323	0.456	0.21	1.266
CL1652.Contig2_All	At4g29890	1	0.823	0.71	0.656	0.383	0.44	0.293	1.026
CL1652.Contig4_All	At4g29890	1	1.37	0.58	1.22	0.25	0.183	0.326	1.436
CL16525.Contig11_All		1	0.89	0.41	0.753	0.243	0.476	0.653	1.243
CL16527.Contig1_All	Os12g0481100	1	9.596	3.856	5.216	4.663	3.006	5.506	6.943
CL16532.Contig3_All	At5g03900	1	1.353	0.843	0.61	0.856	0.65	0.946	1.176
CL16532.Contig4_All	At5g03900	1	6.083	0.073	1.15	0	0	0	2.84
CL16533.Contig2_All		1	3.043	1.756	1.503	0.3	1.513	2.063	2.66
CL16534.Contig20_All	LEGA	1	0.833	0.133	0.213	0.333	0.383	0.353	1.03
CL16534.Contig6_All	LEGA	1	1.616	0.18	0.636	0.516	0.656	0.72	1.4
CL16538.Contig7_All		1	1.043	0.123	0.066	0.16	0.28	0.406	0.566
CL16539.Contig5_All		1	2.433	0.293	0.063	1.14	0.036	0.146	2.76
CL1654.Contig1_All	SPL11	1	8.746	4.886	1.69	3.263	2.733	9.403	9.493
CL16549.Contig1_All	atpA	1	5.15	0.293	0.776	0.63	0.756	1.276	4.163
CL16553.Contig1_All	SPPL2	1	3.06	2.58	0.79	0.85	0.133	1.123	3.32
CL16554.Contig8_All	PYR5-6	1	9.513	3.303	3.09	2.413	1.873	3.08	5.913
CL16555.Contig3_All	At5g66675	1	1.343	1.003	0.376	0.81	0.22	0.46	1.42
CL16567.Contig3_All	At5g01110	1	2.903	0.39	0.656	0.453	0.176	1.106	2.566
CL16568.Contig2_All		1	2.453	0.83	0.01	1.526	0.556	1.426	1.656
CL16571.Contig14_All	IP5P4	1	1.043	0.25	0.453	0.54	0.253	0.39	0.91
CL16571.Contig18_All	IP5P6	1	7.293	2.153	2.06	1.016	1.143	2.72	6.886
CL16571.Contig4_All	IP5P6	1	1.186	0	0.15	0.08	0.063	0.133	1.28
CL16572.Contig32_All	At1g13570	1	1.373	0.57	1.066	0.42	0.653	0.756	0.996
CL16573.Contig8_All		1	1.79	0	0.16	0	0.106	0.043	1.32
CL16575.Contig17_All		1	4.546	1.476	2.64	1.66	0	0.266	3.163
CL16575.Contig26_All		1	1.753	0.3	1.486	0.71	0	0.06	2.02
CL16575.Contig9_All		1	1.79	0.43	0.283	1.336	0.236	0.603	1.446
CL16581.Contig5_All		1	2.04	1.636	0.416	0	0	1.596	3.536
CL16581.Contig8_All		1	2.42	1.61	0.693	0.236	0.36	0.83	2.403
CL16589.Contig4_All	DYW9	1	1.546	0.383	0.893	0.36	0.463	0.4	1.636
CL16589.Contig5_All	DYW9	1	2.07	0.403	1.02	0.63	0.423	0.496	1.923
CL16590.Contig2_All	CAP1	1	40.333	21.51	22.823	25.036	35.476	17.4	50.893
CL16591.Contig1_All	CUL1	1	1.346	0	0.333	1.396	0.033	0.73	0.96
CL16593.Contig4_All		1	5.173	0.453	1.156	0.333	0.223	0.61	4.566
CL16597.Contig1_All		1	3.69	0.836	0.59	1.03	1.1	2.056	2.086
CL16602.Contig7_All		1	2.99	1.32	0	0.236	0.246	0.913	2.673
CL16609.Contig3_All	At5g38460	1	1.406	0.333	0.626	0.473	0.143	0.246	1.49
CL1661.Contig8_All	HIR1	1	23.173	10.183	7.173	7.26	6.036	6.916	22.93
CL16614.Contig21_All	UBP6	1	5.61	5.296	5.406	1.95	2.153	5.94	6.383
CL16616.Contig3_All	EMB2768	1	2.956	0.733	1.663	0.333	2.223	1.763	1.883
CL16617.Contig8_All		1	1.566	0.176	0	0	0.056	0.193	0.716
CL16618.Contig1_All	RPL7A	1	29.783	7.693	8.406	8.34	7.176	9.106	20.576
CL16618.Contig6_All	RPL7A	1	26.503	8.23	11.403	9.923	5.57	10.003	17.206
CL16619.Contig1_All	PCMP-H38	1	3.48	2.286	2.78	2.56	2.026	3.02	3.19
CL16626.Contig14_All	FTSH2	1	1.396	0.456	0	0	0	0.726	2.38
CL16634.Contig13_All	CYP19-3	1	25.456	4.526	18.67	15.486	15.89	15.75	34.376
CL16634.Contig27_All	SR34A	1	5.323	0.503	1.913	2.44	2.88	2.106	4.76
CL16634.Contig3_All	SR34A	1	6.49	0	1.733	2.24	2.66	5.033	10.183
CL16634.Contig9_All	CYP19-3	1	1.253	1.343	0.293	0.173	0.303	0.29	2
CL16635.Contig25_All		1	1.246	0.12	0.203	0.346	0.14	0.18	1.136
CL16637.Contig5_All		1	3.2	1.616	2.146	3.613	2.556	2.6	3.816
CL16638.Contig8_All		1	1.076	0.123	0.353	0.183	0.09	0.306	0.836
CL16645.Contig13_All	RPS25D	1	85.486	22.15	26.706	24.496	24.566	29.753	97.583
CL1665.Contig1_All	RANBP1A	1	64.73	23.403	29.79	29.453	21.373	23.91	46.3
CL16661.Contig2_All	JMJ25	1	8.806	1.466	3.15	3.686	3.073	4.423	5.636
CL16662.Contig2_All		1	1.253	0.41	0.74	0.34	0.396	0.38	0.81
CL16663.Contig2_All		1	1.846	1.163	0.606	0.39	0.266	1.013	2.596
CL16672.Contig3_All		1	3.133	1.226	1.656	1.236	0.653	0.503	3.853
CL16681.Contig18_All		1	2.29	1.343	1.083	0.873	1.17	1.64	3.296
CL16681.Contig20_All		1	1.053	0.916	0.726	0.673	0.56	0.423	1.036
CL16681.Contig25_All		1	8.543	5.98	6.146	0.813	0.326	6.523	7.453
CL16681.Contig51_All		1	1.413	1.156	1.143	0.496	0.766	0.936	1.61
CL16681.Contig52_All		1	2.266	1.853	1.926	1.24	0.65	0.7	2.203
CL16681.Contig64_All		1	1.383	0.553	0.743	0.54	0.613	1.113	1.126
CL16683.Contig10_All	MAIL3	1	1.643	0.383	0.8	0.38	0.393	0.65	1.183
CL16685.Contig19_All	AFC1	1	1.083	0.276	0.193	0	0.036	0.313	0.65
CL16685.Contig22_All	AFC2	1	1.413	0.156	0.216	0.366	0.103	0.723	0.843
CL16685.Contig7_All	AFC1	1	3.766	0.69	0	0.426	0.263	0.396	1.983
CL16689.Contig1_All		1	1.023	0.363	0.433	0.306	0.346	0.266	0.983
CL16689.Contig4_All		1	1.2	0.66	0.826	0.55	0.206	0.29	0.916
CL16691.Contig12_All	MIEL1	1	1.516	1.776	0	0.623	0	0.146	2.133
CL16691.Contig5_All	SRFP1	1	2.15	0.183	1.473	0.173	0.643	0.923	1.29
CL16693.Contig4_All		1	1.973	0.766	1.006	0.386	0.303	0.513	1.836
CL16695.Contig13_All	VIII-2	1	0.88	0.183	0.773	0.156	0.81	0.39	1.136
CL16695.Contig16_All	LIN	1	4.433	0.853	3.043	0.666	1.46	1.79	4.48
CL16695.Contig2_All	VIII-2	1	3.213	0.556	0.48	0.8	1.25	0.986	4.99
CL16695.Contig7_All	CERBERUS	1	4.16	0.303	1.826	1.54	1.726	1.89	3.056
CL16696.Contig5_All		1	1.14	0.226	0.473	0.286	0.53	0.583	0.846
CL16697.Contig2_All	THIM	1	11.633	3.883	2.456	2.193	6.626	4.6	11.316
CL16698.Contig4_All	At3g12350	1	1.656	0.143	0.246	0.316	0.17	0.766	1.956
CL16700.Contig25_All	At1g53430	1	0.986	0.023	0.02	0.15	0.016	0.083	1.023
CL16700.Contig5_All	At1g53440	1	1.47	0.64	0.023	0.176	0.81	0.243	1.02
CL16706.Contig3_All	At2g03480	1	4.84	3	3.283	1.636	2.15	2.046	6.036
CL16709.Contig3_All	CYTB5-E	1	2.603	0.043	0.753	0	0.526	0.046	1.966
CL16710.Contig27_All	At3g23880	1	2.233	0.82	1.156	0.16	0.296	0.536	1.696
CL16710.Contig39_All	At3g23880	1	2.176	1.256	1.46	0.666	0.773	1.043	1.64
CL16710.Contig45_All	MIK2	1	1.033	0.353	0.24	0.353	0.24	0.246	0.676
CL16712.Contig1_All		1	2.503	1.013	0.663	0.753	0.673	1.043	1.97
CL16715.Contig1_All	MtrDRAFT_AC149210g1v1	1	1.036	0.11	0	0	0.03	0	0.45
CL16718.Contig5_All		1	3.41	1.596	2.09	1.906	1.413	1.036	4.516
CL16718.Contig7_All		1	4.743	3.126	2.88	2.316	2.383	1.33	5.19
CL16720.Contig18_All	VHA-B2	1	12.17	0.786	3.326	0.6	2.403	4.436	16.333
CL16721.Contig3_All		1	7.846	0.556	1.046	0.613	1.13	1.273	4.963
CL16723.Contig15_All	At3g03980	1	1.19	0.04	0.04	0.026	0.02	0.253	0.763
CL16729.Contig2_All	At3g28410	1	3.113	0.023	0.073	0.403	0.096	0.303	1.516
CL16730.Contig18_All		1	3.903	2.143	1.45	2.386	2.706	1.683	3.59
CL16730.Contig19_All		1	0.94	1.326	0.18	0.246	0.286	0.143	1.29
CL16730.Contig20_All		1	1.643	0.433	0.706	0.886	1.3	1.073	1.47
CL16733.Contig14_All		1	1.47	0.723	0.776	0.71	0.786	0.476	1.056
CL16733.Contig2_All		1	1.303	0.05	0.053	0.193	0.1	0.026	1.013
CL16742.Contig7_All	TOR	1	1.16	0.436	0.486	0.39	0.046	0.666	0.806
CL16745.Contig27_All	TPR3	1	1.306	0.33	1.316	0.753	0.42	0.31	1.336
CL16749.Contig5_All	EXLA3	1	2.52	0.14	0.086	0.753	0.216	0.256	1.883
CL16756.Contig17_All		1	3.4	0.156	0.44	0.4	0.456	0.406	1.606
CL16759.Contig13_All	RPL11	1	6.536	2.746	3.51	2.786	2.31	3.616	5.32
CL16759.Contig3_All	RPL11	1	1.423	0.256	0	0.336	0	0.023	1.416
CL16759.Contig6_All	RPL11	1	3.56	2.303	2.013	2.003	1.28	2.016	3.13
CL16759.Contig9_All	RPL11	1	1.416	0.52	1.203	0.6	0.423	0.606	1.563
CL1676.Contig13_All		1	5.213	3.243	1.343	1.643	2.63	2.28	5.326
CL16761.Contig13_All	SSRP1	1	60.88	24.57	35.166	38.38	19.286	35.86	57.613
CL16762.Contig2_All	ATG18A	1	1.2	0.333	0.033	0.516	0.11	0.126	1.76
CL16764.Contig1_All	DYAD	1	1.04	0	0.22	0.123	0.04	0.18	1.013
CL16764.Contig2_All	DYAD	1	1.503	0.036	0.063	0.166	0.13	0.306	2.173
CL16764.Contig5_All	NAT2	1	1.763	0.013	0.186	0.096	0.3	0.073	2.45
CL16764.Contig6_All	DYAD	1	1.4	0.016	0.203	0.073	0.173	0.116	1.433
CL16764.Contig7_All	DYAD	1	4.116	0.263	0.5	0.333	0.603	0.483	2.393
CL16764.Contig8_All	DYAD	1	25.38	0.153	0.926	0.693	2.04	1.316	17.816
CL16774.Contig1_All		1	4.473	0.76	0.173	0.65	1.22	1.806	5.933
CL16774.Contig2_All		1	23.87	4.71	1.856	2.593	2.15	0.87	17.626
CL1678.Contig1_All	CDC5	1	9.923	1.266	2.176	3.896	1.29	3.576	6.03
CL16780.Contig5_All		1	1.446	0.41	0.743	0.52	0.233	0.296	1.043
CL16783.Contig6_All		1	1.966	0	0.276	0.22	0.653	1.006	1.003
CL16795.Contig6_All		1	2.94	1.776	0.463	0.333	0.643	0.1	2.35
CL1688.Contig1_All	ITPK3	1	1.433	0.63	0.873	0.823	0.59	0.566	2.006
CL1692.Contig5_All	At1g51745	1	2.256	0.726	0.716	0.27	0.243	0	1.533
CL1696.Contig2_All	DTX27	1	2.92	2.62	2.283	1.4	1.943	2.646	2.926
CL1699.Contig3_All	AAP6	1	2.186	0.43	1.163	0.49	0.026	1.69	2.383
CL1706.Contig1_All	At1g79080	1	2.81	1.013	0.636	0.393	0.603	0.14	1.806
CL171.Contig11_All		1	1.11	0.47	0.283	0.02	0.88	0.25	1.296
CL171.Contig24_All		1	1.386	0.31	0.436	0	0.13	0.603	0.783
CL1710.Contig3_All	ORRM2	1	3.01	0.56	1.586	0.96	0	0.496	2.38
CL1710.Contig7_All	ORRM2	1	58.976	7.946	28.996	12.613	6.02	18.886	56.303
CL1713.Contig3_All		1	1.676	0	0	0.143	0.876	0	1.253
CL1725.Contig7_All	U2AF65B	1	1.826	0.453	0.273	1.096	1.003	0.326	1.96
CL1728.Contig3_All	ASI1	1	1.15	0.206	0.403	0.443	0.073	0.46	1.136
CL1730.Contig1_All		1	2.833	0	0	0.063	0.043	0.306	4.81
CL1730.Contig10_All		1	3.586	0.383	1.61	0.8	1.26	1.15	3.496
CL1733.Contig2_All	Os08g0192900	1	3.863	0.76	0.21	0	1.91	0.873	3.276
CL1733.Contig6_All	NUCL2	1	0.806	0.123	0.256	0.393	0.22	0.35	1.37
CL1737.Contig5_All	At4g31860	1	1.646	1.216	1.006	0.836	0.756	1.176	1.313
CL1745.Contig1_All	ZHD10	1	20.813	3.66	10.5	9.373	8.836	2.46	21.546
CL1745.Contig2_All	ZHD9	1	29.716	1.03	4.906	2.093	5.81	1.45	17.39
CL1748.Contig2_All		1	1.29	0.11	0.116	0.29	0.2	0.513	0.693
CL175.Contig5_All	BOB1	1	2.316	1.733	1.183	0.966	0.266	1.216	2.34
CL1755.Contig1_All	Os05g0200100	1	0.91	0.31	0.343	0.686	0.31	0.34	1.153
CL176.Contig18_All	CUL1	1	1.883	0.39	0.33	0.103	0.203	0.53	1.213
CL1770.Contig3_All	IPMI1	1	22.46	6.476	10.463	6.41	15.713	16.103	19.823
CL1773.Contig1_All	PRS3	1	101.67	49.056	59.86	64.07	72.086	33.22	122.87
CL1781.Contig5_All	CKB1	1	27.006	13.583	14.87	15.613	13.206	21.563	27.773
CL1783.Contig5_All	SOBER1	1	45.473	9.72	11.313	20.903	8.92	3.816	32.66
CL1804.Contig1_All	RBG2	1	108.486	37.353	6.44	41.596	26.7	13.716	65.143
CL1806.Contig3_All		1	1.286	0.126	0.26	0.046	0	0.573	2.286
CL1806.Contig4_All		1	2.333	0.69	0.203	0.28	0	1.763	2.61
CL1809.Contig1_All	GSH2	1	2.553	0.056	0.006	0.393	0.146	1.286	1.306
CL1814.Contig3_All	CRWN1	1	9.923	1.293	0.623	1.016	3.613	3.536	8.3
CL1817.Contig3_All	DCL1	1	3.346	1.283	1.5	0.596	0.566	0.936	2.04
CL1825.Contig2_All	LSH4	1	1.743	0.116	0.32	0.176	0.143	0.133	1.68
CL1831.Contig6_All		1	1.746	1.26	1.363	0.423	0.72	0.983	2.556
CL1832.Contig1_All		1	2.826	0.35	0.263	1.083	0.673	1.37	1.993
CL1832.Contig10_All		1	14.896	3.893	4.726	3.583	5.316	3.99	11.53
CL1832.Contig5_All		1	8.13	3.766	2.716	3.483	3.783	2.75	5.72
CL1832.Contig8_All		1	0.996	1.41	0.456	0.4	0.48	0.173	1.413
CL1840.Contig6_All	ARID4	1	2.79	0.206	0.996	2.223	0.213	3.213	3.416
CL1843.Contig16_All	At3g04600	1	0.923	0.866	0.56	0.106	0.476	0.633	1.153
CL1843.Contig17_All	At3g04600	1	1.276	0.343	0.7	0.22	0	0.026	1.533
CL1843.Contig30_All	At3g04600	1	1.35	1.243	0	0.013	0.003	0.553	1.483
CL1844.Contig1_All		1	1.643	0	0	0	0	0	1.363
CL1847.Contig3_All	CAX2	1	2.466	1.666	1.643	1	0.786	1.01	1.71
CL1857.Contig1_All	PRAF1	1	1.66	0.503	0	0	0	0.533	1.296
CL1868.Contig2_All	PAT19	1	10.58	3.183	4.403	2.65	4.343	6.163	6.676
CL187.Contig2_All		1	1.933	0.233	0.463	0.773	1.05	0.7	1.45
CL187.Contig5_All		1	1.486	0.156	0.176	0.31	0.43	0.523	1.08
CL1872.Contig2_All	PANS1	1	1.576	0	0.06	0.11	0.153	0.306	1.366
CL1874.Contig4_All		1	0.996	0.683	0.293	0.776	0.053	0.776	1.156
CL1874.Contig5_All		1	8.94	0.383	2.19	2.993	1.513	1.503	8.616
CL1881.Contig1_All		1	1.68	0.636	0.483	0.403	0.743	1.063	1.54
CL1883.Contig1_All	BPM2	1	7.466	2.216	4.81	2.336	2.106	4.323	7.046
CL1883.Contig3_All	BPM2	1	2.22	0.346	0.526	0.226	0.073	0.366	2.39
CL1885.Contig3_All		1	10.52	4.963	4.85	3.856	3.296	5.723	7.65
CL190.Contig4_All		1	2.776	1.373	0.726	2.006	1.006	1.03	2.763
CL1901.Contig3_All	CBSX1	1	1.593	0.186	0.23	0.353	0.313	0.68	1.186
CL1906.Contig4_All	BRL2	1	0.72	0	0.343	0.1	0.26	0.016	1.046
CL1907.Contig3_All	NUP107	1	6.043	1.91	1.87	2.223	1.656	1.496	4.846
CL1911.Contig4_All	At1g22430	1	2.813	0.016	1.143	0.873	0.1	0.04	1.546
CL1914.Contig17_All	BOR2	1	1.083	0.173	0.126	0.103	0.64	0.506	0.993
CL1914.Contig7_All		1	1.333	0.183	0.173	0.136	0.106	0.593	0.963
CL1925.Contig1_All	ROS1	1	0.67	0	0	0.16	0.206	0.64	1.006
CL1925.Contig26_All	DML2	1	1.396	0.283	0.5	0.03	0.066	0.236	1.583
CL193.Contig1_All	GRP-2	1	7.523	1.85	0.926	0.086	0.196	0.673	5.12
CL193.Contig5_All	GRP-2	1	7.27	2.756	2.206	1.18	2.836	3.443	4.506
CL1941.Contig4_All	At4g13040	1	1.883	0.15	0.036	0	0	1.356	2.403
CL1945.Contig1_All	CPSF73-I	1	4.186	0.523	2.76	0.6	0.58	1.076	2.603
CL1945.Contig5_All	CPSF73-I	1	7.153	0.186	1.793	0.09	0.106	0.23	3.91
CL1945.Contig9_All	CPSF73-I	1	8.943	3.736	5.633	3.77	2.356	2.553	6.79
CL1946.Contig22_All	PAE8	1	1.37	0.116	0.523	0.913	0.65	0.15	1.043
CL1947.Contig3_All	MBD11	1	87.76	35.236	35.213	17.616	13.45	44.7	60.016
CL1953.Contig16_All	LRX5	1	17.486	3.616	1.103	3.63	4.56	7.25	9.58
CL1955.Contig3_All	ABC1K1	1	4.77	3.42	1.296	2.1	2.24	2.656	3.443
CL1959.Contig4_All		1	300.95	188.56	230.856	192.516	180.34	300.153	337.51
CL1967.Contig3_All	FBW2	1	1.656	0.113	0.406	0.166	0.65	0.043	2.086
CL1971.Contig7_All		1	2.173	1.116	1.84	0.676	0.97	2.013	2.61
CL1973.Contig3_All		1	2.243	0.756	0.31	0.583	0.493	0.776	3.033
CL1979.Contig3_All	PEX4	1	5.653	0	0	4.076	0	0	3.083
CL1979.Contig4_All	PEX4	1	27.656	6.13	12.713	4.806	6.98	13.22	17.89
CL1994.Contig3_All		1	1.92	0.58	1.3	0.746	0.913	1.076	1.896
CL1995.Contig16_All		1	3.096	1.113	2.006	1.736	2.42	0.813	2.493
CL1996.Contig26_All		1	3.126	0.12	2.65	0.563	1.673	0.24	4.973
CL2001.Contig1_All	POSF21	1	1.83	0.136	0.123	0.113	0	0.183	1.286
CL2001.Contig2_All		1	17.306	0.533	2.08	1.05	0.086	2.14	9.06
CL2001.Contig5_All	POSF21	1	7.083	6.186	4.166	6.816	7.026	5.006	7.236
CL2003.Contig5_All	At3g26840	1	4.683	0.336	0.92	0.586	0.806	1.203	6.02
CL2003.Contig7_All	At3g26840	1	2.103	0.34	0.366	0.24	0.183	0.036	2.353
CL2008.Contig2_All		1	1.66	0.826	0.693	0.673	0.346	1.18	1.876
CL201.Contig3_All	VAS	1	9.47	4.373	0.373	5.063	2.406	3.923	5.77
CL2011.Contig4_All	At3g19800	1	1	0.12	0.066	0	0	0.576	1.83
CL2012.Contig8_All		1	1.15	0.143	0.586	0.41	0	0.626	0.75
CL2015.Contig3_All	At5g02700	1	2.956	0.153	1.343	0.793	0.38	0.396	4.586
CL2016.Contig1_All	ELP1	1	4.92	3.806	3.826	0.566	0.75	1.496	4.976
CL2019.Contig3_All	AHK3	1	1.686	0.326	0.376	0.15	0.17	0.533	2.993
CL2019.Contig4_All	AHK3	1	7.783	0.93	2.546	1.806	1.893	3.043	11.886
CL2021.Contig2_All	CPSF73-II	1	1.286	0.956	0.79	0.63	0.65	0.53	1.706
CL2024.Contig2_All	LPXD1	1	1.096	0.11	0.44	0.076	0.25	0.433	0.903
CL2028.Contig4_All	GRP-1	1	4.366	0.946	3.416	3.116	1.716	2.96	3.743
CL2034.Contig4_All	IREH1	1	6.01	0.653	0.823	0.426	2.033	0.636	3.083
CL2034.Contig5_All	IREH1	1	1.14	0.2	0.23	0.24	0.246	0	0.65
CL2063.Contig2_All	NBS1	1	19.583	13.27	12.043	10.293	11.333	7.93	25.953
CL209.Contig1_All		1	2.516	0.393	0.726	1.146	0.666	0.983	2.543
CL2091.Contig5_All	PBE2	1	12.55	6.333	0.36	6.8	2.296	6.523	11.216
CL2102.Contig3_All	HSP23	1	5.536	4.006	0.523	1.9	1.403	0.336	5.56
CL2105.Contig1_All	RRC1	1	4.406	1.703	2.546	1.336	2.346	1.253	6.213
CL2105.Contig3_All	RRC1	1	1.313	0.256	0.796	0.236	0.15	0.276	0.893
CL2105.Contig4_All	RRC1	1	2.203	0.133	0.816	0.21	0.543	1.28	2.57
CL2107.Contig2_All		1	19.383	7.68	17.196	6.403	6.143	9.3	15.826
CL2107.Contig3_All		1	12.133	8.516	8.223	5.373	8.3	8.513	13.02
CL2112.Contig3_All		1	52.126	11.89	19.126	17.083	12.713	3.713	31.216
CL2113.Contig3_All	RIBA3	1	1.523	0.416	0.393	0.26	0.466	0.496	0.976
CL2113.Contig4_All	RIBA3	1	1.9	0.55	1.53	0.873	1.546	0.756	2.34
CL2115.Contig1_All		1	1.19	0.22	0.276	0.27	0.353	0.73	0.74
CL2120.Contig1_All		1	251.216	120.98	145.716	157.903	100.14	107.826	283.266
CL2120.Contig6_All		1	1.163	0.026	0.376	0.136	0.236	0.516	0.633
CL2127.Contig6_All	AtMg00660	1	1.046	0.253	0.27	0.33	0.573	1	1.066
CL2137.Contig1_All	ATL2	1	1.466	0.14	0.05	0.183	0	0.346	1.083
CL2148.Contig1_All	At5g02910	1	1.146	0.33	0.876	0.456	0.92	1.153	1.596
CL216.Contig11_All		1	1.61	0.353	0	0.21	0.206	0.55	2.256
CL216.Contig21_All	RPL35	1	3.183	0.776	0.086	1.613	0.096	0.94	1.896
CL216.Contig23_All	RPL35	1	5.643	3	1.496	5.043	3.503	1.56	6.84
CL216.Contig27_All		1	0.986	0.103	0	0	0	0.053	1.3
CL216.Contig32_All	RHG1A	1	0.853	0.743	0.57	0.32	0.266	0.85	1.213
CL216.Contig54_All	RPL35	1	2.746	1.663	0.1	1.516	0.636	1.446	1.946
CL2169.Contig1_All	At5g13850	1	1.883	0.196	0.41	0.97	0.866	1.396	2.46
CL2169.Contig2_All	At5g13850	1	94.426	33.016	23.65	15.126	39.523	64.876	84.733
CL2172.Contig3_All	ARID4	1	1.103	0.6	0.88	0.87	0.94	0.426	1.043
CL2173.Contig2_All	GEK1	1	1.096	0.083	0.113	0.136	0.043	0.38	0.59
CL2176.Contig2_All		1	12.45	5.533	6.896	6.08	7.393	5.686	14.436
CL2181.Contig15_All		1	4.596	0.92	2.086	1.346	2.306	2.57	4.573
CL2181.Contig17_All		1	1.67	0.783	1.116	0.53	0.433	0.636	1.2
CL2181.Contig19_All		1	2.51	0.366	0.54	0.423	0.083	0.493	1.42
CL2181.Contig29_All		1	1.626	0.913	1.426	1.163	1.056	0.653	2.22
CL2181.Contig33_All		1	1	0.5	0.513	0.333	0.406	0.65	1.083
CL2181.Contig35_All	CSI1	1	4.013	1.163	2.033	1.283	2.343	3.043	4.956
CL2181.Contig36_All		1	2.786	1.013	1.77	1.126	1.373	1.38	2.176
CL2181.Contig40_All		1	1.9	1.46	1.35	0.713	0.91	0.6	2.263
CL2181.Contig44_All	CSI1	1	0.963	0.18	0.786	0.233	0.913	0.516	1.443
CL2181.Contig5_All		1	1.96	0	0.203	0.073	0.073	0.18	0.95
CL2181.Contig50_All		1	3.23	2.48	2.226	1.27	1.12	1.323	3.023
CL2181.Contig51_All		1	6.266	2.68	4.996	2.59	4.296	5.76	5.643
CL2181.Contig52_All		1	1.12	0.623	0.596	0.336	0.356	0.366	0.92
CL2181.Contig60_All		1	1.753	0.493	0.67	0.63	0.553	0.93	1.333
CL2182.Contig3_All		1	1.07	0.53	0.8	0.213	0.646	0.426	0.953
CL2188.Contig5_All	TAF10	1	20.383	1.62	0	3.116	6.633	2.82	12.033
CL2192.Contig5_All	At3g59000	1	1.516	0.433	0.33	0.3	0.49	0.67	1.1
CL2197.Contig11_All	PBL21	1	1.14	0.4	0.496	0.086	0.013	0.636	0.813
CL2197.Contig4_All	PBL21	1	1.356	0.896	0.536	1.103	0.693	0.463	1.276
CL2202.Contig1_All	GPAT4	1	39.866	4.606	5.47	8.906	20.36	4.346	60.8
CL2204.Contig9_All	PAB6	1	28.433	4.19	3.883	2.666	1.1	10.89	36.183
CL2206.Contig2_All		1	2.113	1.73	0.99	1.84	0.256	0.44	2.536
CL2211.Contig2_All	AGPB1	1	1.946	0.69	0.136	0.273	0.56	0.393	1.06
CL2218.Contig3_All	FYPP3	1	1.33	0.703	0.8	0.23	0.6	0.613	1.033
CL2224.Contig2_All	FKBP15-2	1	2.576	0.863	1.483	1.33	0.876	0.88	2.926
CL2227.Contig4_All		1	2.583	0.036	0.373	0.353	0.076	0.46	2.156
CL2229.Contig7_All		1	22.746	20.486	18.886	10.476	9.46	17.583	21.146
CL2233.Contig5_All	At4g27745	1	3.006	0.516	0.556	0.396	1.143	2.433	2.746
CL2236.Contig1_All	PEX4	1	2.916	2.023	2.016	0.84	2.433	2.516	2.746
CL2245.Contig3_All	HSR4	1	1.083	0.113	0.49	0.223	0.473	0.27	0.76
CL2248.Contig4_All	PYL9	1	2.176	0.96	1.07	1.276	1.03	0.53	1.636
CL2249.Contig1_All	RCD1	1	63.103	39.883	35.116	26.71	46.226	47.723	79.933
CL2249.Contig4_All	RCD1	1	3.193	0.436	0.723	0.68	0.913	1.073	2.446
CL2249.Contig6_All	RCD1	1	5.916	1.876	2.673	1.316	1.683	2.423	4.003
CL2249.Contig9_All	RCD1	1	1.73	0.67	1.12	0.78	0.283	0.526	1.123
CL2250.Contig25_All		1	1.093	0.663	0.65	0.8	0.883	0.42	1.173
CL226.Contig1_All		1	1.043	0.43	0.536	0.483	0.416	0.18	1.093
CL2260.Contig21_All		1	1.326	0.736	0.906	0.68	0.993	1.156	1.52
CL2260.Contig3_All		1	1.503	0.543	0.873	0.82	0.496	0.8	1.173
CL2260.Contig30_All		1	3.803	3.02	0.433	1.536	1.04	0.816	3.073
CL2260.Contig32_All		1	1.583	1	1.376	0.866	0.906	1.22	1.603
CL2260.Contig34_All		1	3.333	1.356	1.526	1.366	1.75	1.79	2.34
CL2260.Contig41_All		1	1.953	1.55	1.98	1.183	1.31	1.786	2.226
CL2260.Contig42_All		1	1.87	1.543	1.783	1.46	1.37	1.536	2.146
CL2260.Contig43_All		1	2.46	1.066	0.836	0.823	1.196	2.03	3.03
CL2264.Contig3_All	AIL6	1	5.033	0.31	0.04	0.293	0.083	0.403	4.443
CL2271.Contig9_All	MTERF2	1	7.453	0.733	0.963	3.023	1.926	4.873	12.363
CL2280.Contig2_All		1	5.34	1.946	2.513	1.723	1.44	1.123	3.71
CL2284.Contig2_All		1	0.876	0	0.266	0.036	0	0.656	1.15
CL2285.Contig1_All	MED9	1	1.843	0.483	0.7	0.47	0.326	0.866	1.613
CL23.Contig30_All	CIPK1	1	0.84	0	0.446	0.136	0	0	1.43
CL230.Contig2_All	At3g05150	1	0.97	0.44	0.83	0.39	0.483	0.663	1.063
CL2305.Contig14_All		1	4.973	0.793	0.253	0.266	1.31	0.283	3.086
CL2305.Contig4_All		1	3.083	1.573	2.63	0.603	1.04	0.92	3.453
CL2311.Contig1_All		1	2.576	0.206	1.173	0.376	0.176	1.39	1.453
CL2311.Contig2_All		1	29.84	2.936	21.386	3.816	3.366	18.62	31.743
CL2312.Contig1_All	rps5	1	44.423	12.693	20.033	13.233	35.763	29.453	58.66
CL2312.Contig2_All	rps5	1	21.873	3.096	0.59	1.146	3.673	17.546	27.246
CL2318.Contig1_All	NBP35	1	5.94	3.723	2.393	1.926	0.426	1.46	4.376
CL232.Contig21_All	EBP1	1	10.813	1.6	7.293	1.73	0	4.61	6.67
CL2325.Contig9_All		1	1.38	0.613	0.14	0.493	0.393	0.176	1.173
CL2335.Contig1_All	ODA7	1	4.576	0.873	1.763	1.306	2.13	5.03	6.01
CL2335.Contig2_All	ODA7	1	15.346	1.02	3.97	2.943	3.096	11.096	16.286
CL2338.Contig4_All	TIF3A1	1	7.433	4.68	1.02	4.026	1.593	3.286	5.77
CL2339.Contig2_All	FFC	1	26.766	18.78	12.056	12.04	8.73	14.03	19.133
CL2340.Contig1_All		1	5.693	1	0.403	0.12	0	0.513	3.133
CL2340.Contig7_All		1	2.136	0.92	0.723	1.32	1.43	1.25	2.243
CL2343.Contig5_All	CBF5	1	9.763	2.57	2.643	4.42	2.223	6.45	8.163
CL2345.Contig2_All		1	1.153	0.27	0	0.746	0.303	0.636	0.713
CL2349.Contig1_All		1	4.786	1.73	3.59	1.67	1.143	2.336	7.666
CL2349.Contig2_All	LUG	1	9.856	6.12	6.63	5.636	4.57	6.543	8.253
CL2351.Contig3_All	85P	1	5.443	2.68	2.433	1.416	1.61	1.04	3.42
CL2359.Contig1_All		1	3.556	0.046	0.803	0.536	0.913	1.206	2.833
CL2359.Contig11_All	At4g22300	1	2.243	0	0.763	0.11	1.09	0.423	1.9
CL2359.Contig20_All		1	2.036	0	0.37	0.476	0.853	0.52	1.896
CL2359.Contig5_All	At4g22300	1	1.07	0.013	0.026	0.023	0.196	0.3	0.636
CL2363.Contig2_All	P58B	1	2.86	0.14	0.383	0.343	0.016	0.68	2.023
CL2364.Contig3_All		1	3.856	0.266	0.176	2.053	2.576	3.48	5.856
CL2368.Contig5_All	MER3	1	1.243	0.67	0.04	0.133	0.116	0.06	1.44
CL2372.Contig22_All		1	5.376	2.59	0.053	1.436	1.75	0.443	5.64
CL2372.Contig26_All		1	1.346	0.073	0.03	0.81	0.16	0.253	0.746
CL2377.Contig1_All		1	1.446	0.043	0.406	0.38	1.28	0.27	1.973
CL2383.Contig1_All		1	27.223	7.786	4.55	13.82	10.35	20.026	41.643
CL2397.Contig2_All		1	1.423	0.253	0.076	0.063	0.06	0.453	0.706
CL240.Contig1_All		1	6.196	2.22	0.08	0.76	1.273	2.12	9.803
CL240.Contig4_All		1	4.29	1.686	0.29	0	0	0.92	3.093
CL2406.Contig11_All		1	4.093	0.056	0.26	0.316	0.15	1.33	2.31
CL2406.Contig16_All	At1g04910	1	5.306	0.45	0.246	0.576	0.94	0.706	4.26
CL2406.Contig17_All		1	1.353	1.006	0.856	0.65	1.08	0.483	1.593
CL2406.Contig26_All		1	1.256	0.736	0.7	0.54	1.206	0.686	1.343
CL2406.Contig6_All		1	1.073	0.316	0.6	0.183	0.68	0.566	1.616
CL2406.Contig7_All		1	1.113	0.2	0.38	0.326	0.596	0.51	1.2
CL2407.Contig4_All	BPC6	1	1.876	0	0	0.716	0.11	0.38	1.116
CL2410.Contig26_All	SRF1	1	2.52	1.643	0.02	0.833	1.57	0.653	2.45
CL2410.Contig6_All	SRF1	1	1.75	0.863	0	0.833	0.573	0.783	2.323
CL2424.Contig2_All		1	1.426	0.47	0.693	0.416	0.396	0.82	1.206
CL2428.Contig2_All	NPF5.2	1	5.523	0.02	0.27	0.046	0.03	0	2.513
CL2433.Contig5_All		1	3.756	1.413	0.796	0.79	0.32	2.006	2.996
CL2433.Contig7_All		1	1.533	0.733	0.39	0.116	0.243	1.2	1.406
CL2439.Contig2_All	HLP	1	25.7	9.486	9.373	10.39	4.95	6.526	15.446
CL2439.Contig4_All	HLP	1	2.54	0.323	0.546	0.546	0.426	0.21	1.54
CL2441.Contig2_All	PUB14	1	7.046	0.173	3.546	3.033	0.893	1.95	4.093
CL2445.Contig1_All	CBF5	1	5.006	0.59	1.26	1.123	1.103	1.94	4.37
CL2445.Contig4_All	CBF5	1	1.133	0	0	0	0.306	0.446	0.526
CL2445.Contig5_All	CBF5	1	33.576	6.63	10.586	11.203	8.063	9.14	20.65
CL2446.Contig16_All	ycf2-A	1	24.883	6.443	11.596	4.53	1.383	12.37	22.276
CL2446.Contig3_All	ycf2-A	1	0.993	0.253	0.423	0.086	0.49	0.196	1.063
CL2446.Contig4_All	ycf2-A	1	1.806	0.616	1.093	0.836	0.986	1.143	2.26
CL2446.Contig8_All	ycf2-A	1	93.263	37.263	37.506	48.37	40.276	42.613	87.173
CL245.Contig16_All		1	2.693	0.786	1.793	1.01	0.54	1.27	2.04
CL2451.Contig4_All	CID3	1	24.32	2.366	5.563	1.743	0.646	10.846	22.106
CL2451.Contig5_All	CID4	1	1.583	0.296	0.49	0.47	0.21	0.756	1.246
CL2451.Contig6_All	CID4	1	4.413	1.153	2.06	1.42	1.17	1.656	3.366
CL2451.Contig8_All	CID4	1	8.42	2.066	8.096	6.32	2.8	4.43	8.836
CL2455.Contig1_All	AtMg00820	1	1.866	0	0.066	0.3	1.016	0.026	1.59
CL2456.Contig4_All	Os01g0794400	1	5.47	1.57	1.573	0	6.246	3.22	6.476
CL246.Contig8_All	PURU1	1	1.16	0.533	0.773	0.346	0.623	0.226	1.426
CL2463.Contig9_All	UBP1	1	1.4	0.336	0.6	0.196	0.08	0.36	0.966
CL2464.Contig1_All		1	2.056	0.553	0.69	0.593	0.966	0.1	1.346
CL2466.Contig3_All	POLL	1	8.79	4.996	6.68	4.62	5.55	3.86	9.616
CL2467.Contig2_All		1	1.843	0.136	0.076	0.143	0.36	0.836	1.263
CL2477.Contig4_All		1	9.733	3.34	3.58	3.33	2.596	8.056	11.843
CL2485.Contig3_All		1	7.693	3.723	3.38	4.243	3.26	4.746	6.713
CL2485.Contig4_All		1	1.543	0.583	0.773	0.643	0.67	0.91	1.666
CL249.Contig1_All	RPS9C	1	156.803	54.826	60.443	56.73	39.93	50.003	138.793
CL2490.Contig1_All	SECA2	1	1.916	0.943	0.41	0.406	0.406	0.273	1.69
CL2492.Contig5_All		1	2.38	1.106	1.59	1.256	0.993	0.776	3.64
CL25.Contig103_All		1	6.066	0.156	0.506	0.346	0.04	0.006	3.063
CL25.Contig106_All		1	2.836	0.446	0.506	0.826	0.696	1.293	2.53
CL25.Contig108_All		1	1.726	0.313	0.26	0.643	0.306	1.16	1.26
CL25.Contig133_All		1	1.42	0.073	0.093	0.243	0.18	0.47	0.74
CL25.Contig137_All		1	1.153	0.236	0.193	0.29	0.606	0.646	0.713
CL25.Contig158_All		1	0.916	0.5	0.67	0.166	0.593	0.443	1.03
CL25.Contig197_All		1	1.043	0.046	0.096	0.68	0.01	0.336	0.623
CL25.Contig202_All	SDG41	1	5.46	1.163	1.933	0.94	1.183	3.273	3.723
CL25.Contig219_All		1	10.856	3.81	1.316	1.09	5.923	0.806	16.67
CL25.Contig239_All	At4g16580	1	11.273	1.77	1.47	1.946	1.92	1.406	6.576
CL25.Contig241_All		1	1.663	0.23	0.37	0.41	0.386	0.506	2.203
CL25.Contig265_All		1	1.3	0.38	0.44	0.36	0.44	0.556	1.063
CL25.Contig267_All		1	1.556	0.2	0.263	0.306	0.3	0.473	1.133
CL25.Contig270_All	AtMg00820	1	1.556	0.32	0.393	0.533	0.506	0.68	2.31
CL25.Contig282_All		1	2.096	0.476	0.516	0.533	0.686	1.556	2.393
CL25.Contig287_All		1	1.133	0.04	0.12	0.186	0.09	0.716	0.856
CL25.Contig3_All		1	0.733	0.293	0.316	0.363	0.243	0.26	1.046
CL25.Contig301_All	GSVIVT00037159001	1	1.523	0.436	0.833	0.4	0.66	0.633	1.4
CL25.Contig305_All	ORC6	1	28.893	20.336	0	9.053	16.45	10.12	20.72
CL25.Contig314_All		1	1.083	0.16	0.303	0.093	0	0	0.67
CL25.Contig341_All	TPPH	1	2.643	0	0	0	0.003	0	1.573
CL25.Contig49_All	At4g16580	1	45.946	17.213	8.213	12.533	14.48	19.316	49.136
CL25.Contig85_All	COBL2	1	16.573	12.643	2.77	7.07	13.206	7.793	21.75
CL25.Contig97_All		1	2.246	0.233	0.733	0.446	0.323	0.576	1.29
CL250.Contig2_All		1	1.063	0.243	0.753	0.64	0.663	0.396	1.5
CL2501.Contig3_All	AK1	1	3.726	1.71	2.56	0.94	1.45	2.743	3.62
CL2502.Contig14_All		1	1.023	0.363	0.376	0.7	1.05	1.066	1.073
CL2506.Contig2_All	UGT80B1	1	2.796	1.776	2.256	2.443	2.03	2.063	3.396
CL2507.Contig3_All	ARI2	1	5.076	3.173	2.896	1.713	2.133	0.496	4.736
CL251.Contig3_All	IDM1	1	1.193	0.1	0.106	0.07	0.07	0.113	0.74
CL2514.Contig4_All	EXO70A1	1	12.31	1.833	13.76	0.956	3.903	15.17	17.996
CL2526.Contig23_All	BGAL8	1	1.843	0.623	0.553	0.266	0.476	0.17	1.656
CL2526.Contig25_All	BGAL8	1	1.603	0.633	1.193	0.296	0.186	0.493	1.156
CL2529.Contig6_All	CIPK32	1	3.64	0.046	0	0	0.02	0.083	2.683
CL2535.Contig5_All		1	2	0	0.203	0	0.013	0	1.196
CL2535.Contig8_All		1	1.696	0.153	1.433	0.153	0	0.123	1.58
CL2536.Contig5_All	DET2	1	1.263	0.67	0.52	0.396	0.493	0.563	1.53
CL2540.Contig1_All	At3g11710	1	28.326	9.036	9.88	9.323	10.19	13.266	40.876
CL2540.Contig2_All	At3g11710	1	9.453	4.03	2.89	3.623	3.696	3.963	12.52
CL2548.Contig7_All	rpl1	1	3.026	0.026	0	0.126	0.053	0.026	2.193
CL2552.Contig15_All		1	1.82	0.19	0.413	0.556	0.79	0.81	1.956
CL2553.Contig9_All	SPL7	1	1.3	0	0.523	0.14	0.026	0.423	1.886
CL2555.Contig4_All	KIN14O	1	1.34	0.413	0.193	0.243	0.33	0.443	0.803
CL2555.Contig5_All	MFP1-1	1	0.993	0.25	0.34	0.153	0.163	0.27	1.12
CL2567.Contig1_All		1	0.956	0.74	0.876	0.273	0.49	0.623	1.06
CL257.Contig24_All	REP	1	1.246	0	0.893	0.046	1.163	1.136	1.266
CL2579.Contig10_All	IQD14	1	1.626	1.05	1.35	0.193	0.75	0.33	2.023
CL2579.Contig3_All	IQD14	1	17.296	7.64	9.996	9.64	3	8.42	27.15
CL2579.Contig9_All		1	1.32	0.236	0.27	0.24	0.266	0.256	1.663
CL2581.Contig7_All	CAS2	1	14.02	0.116	6.716	0.06	2.606	0.156	7.036
CL259.Contig6_All		1	7.883	0.283	0.873	2.3	1.56	1.683	13.03
CL2593.Contig4_All	CPK5	1	13.243	4.883	5.833	5.693	5.093	4.596	12.073
CL2598.Contig12_All	SPPA	1	1.936	0.63	0.34	0.62	0.163	0.52	1.32
CL2598.Contig5_All	SPPA	1	6.313	1.34	2.536	1.813	3.273	2.536	6.566
CL2600.Contig4_All		1	4.07	0.14	1.336	1.543	0.383	0.85	2.456
CL2600.Contig7_All		1	2.936	0.14	1.446	1.383	0.37	0.876	2.363
CL2603.Contig3_All	CYP18-2	1	52.936	14.383	20.493	13.076	13.65	24.513	46.333
CL2614.Contig3_All	PCMP-H49	1	1.336	0.413	0.92	0.483	0.616	0.553	1.186
CL2622.Contig17_All	AGD9	1	6.253	0.72	0.963	0.623	1.87	1.136	3.726
CL2622.Contig19_All	AGD9	1	6.86	3.453	2.93	3.363	3.476	5.853	7.763
CL2622.Contig23_All	AGD9	1	15.833	7.583	6.256	3.863	7.08	8.003	16.563
CL2622.Contig6_All	AGD10	1	11.483	3.13	3.193	2.87	3.943	7.43	10.883
CL2622.Contig8_All	AGD10	1	20.113	7.173	6.893	5.34	8.673	6.623	24.493
CL2623.Contig3_All	RVE1	1	1.23	0.16	0.093	0.393	0.293	0.356	1.686
CL2623.Contig6_All	RVE1	1	2	0.15	0.07	0.173	0.636	0.263	1.343
CL2623.Contig8_All	PHATRDRAFT_22622	1	7.57	3.12	4.466	3.96	3.676	4.77	10.81
CL2625.Contig3_All	FTB	1	4.03	0.37	0.733	0.24	0.463	0	4.246
CL2630.Contig1_All		1	11.34	7.333	8.676	5.66	3.59	9.196	11.016
CL2638.Contig3_All	GLYK	1	1.863	0	0.4	0.286	0.533	0.856	1.68
CL2642.Contig2_All		1	1.493	1.096	0.773	0.973	0.713	0.346	1.31
CL2644.Contig3_All		1	1.163	0.553	0.92	0.65	0.443	0.506	1.42
CL2650.Contig7_All	RHC1A	1	1.223	0.02	0.26	0.306	0.536	0.256	0.74
CL2651.Contig1_All		1	1.28	0.396	0.493	0.786	0.276	0.12	1.73
CL2656.Contig2_All	EPSIN2	1	6.926	3.38	2.903	1.616	1.38	0.886	5.026
CL2656.Contig3_All	EPSIN2	1	11.73	4.06	0.886	1.603	1.956	2.55	11.503
CL266.Contig1_All	ATJ49	1	1.663	0.096	0.846	0.286	0.04	0.523	1.193
CL266.Contig27_All		1	2.61	0	2.376	0.086	0	1.523	3.4
CL266.Contig41_All		1	1.753	0.07	1.153	0.94	0.1	0.66	2
CL2663.Contig8_All		1	1.103	0.6	0.523	0.543	0.69	0.98	1.16
CL2678.Contig3_All		1	1.58	0.676	0.33	0.38	0.473	0.223	1.493
CL2679.Contig2_All		1	20.69	5.836	10.43	8.236	9.72	9.06	31.813
CL268.Contig28_All	RPL11	1	2.943	1.066	0.906	0.74	2.78	2.466	2.703
CL268.Contig33_All		1	23.056	7.933	8.706	6.89	7.636	12.326	20.016
CL2688.Contig1_All		1	2.78	0.043	0.176	0.26	0.626	0.346	3.426
CL2688.Contig2_All		1	2.746	0.163	0.49	0.393	0.556	0.37	4.69
CL2689.Contig1_All		1	2.263	0.726	0.266	0.453	0.573	0.63	1.886
CL269.Contig10_All	At2g18220	1	2.503	0.393	0.723	1.083	1.246	0.8	2.5
CL2690.Contig4_All	PTAC10	1	3.48	0.263	0.04	0.486	0.453	0.84	3.44
CL2693.Contig1_All	HAG1	1	3.293	2.666	3.093	2	1.443	3.15	4.246
CL2696.Contig2_All	SIS8	1	2.42	0.92	0.86	0.636	1.096	0.756	2.8
CL2696.Contig4_All	SIS8	1	2.45	2.4	1.7	1.616	1.663	2.003	2.366
CL2697.Contig3_All	COIL	1	5.843	3.536	2.686	1.736	0.343	1.476	5.33
CL27.Contig2_All	HCF136	1	5.036	1.87	0.626	2.29	3.603	0.876	5.656
CL2720.Contig4_All		1	2.346	0.61	1.106	0.896	0.446	1.74	1.9
CL273.Contig18_All	HMGB1	1	2.89	0.15	0.633	0.233	1.033	0.143	3.243
CL273.Contig8_All	HMGB1	1	1.346	0.15	0.27	0.25	0.08	0.206	0.813
CL273.Contig9_All	HMGB1	1	68.56	13.526	21.27	19.383	21.076	16.106	41.023
CL2739.Contig1_All		1	0.88	0.183	0.166	0.443	0.403	0.193	1.206
CL2743.Contig2_All		1	1.166	0.466	0.4	0.33	1.306	0.223	1.313
CL2746.Contig1_All		1	1.82	0.253	0.163	0.026	0.23	0.776	3.15
CL2753.Contig2_All		1	6.033	3.246	5.01	2.466	3.016	4.876	7.67
CL2754.Contig3_All	DUF3	1	7.123	3.99	1.623	5.553	6.296	2.633	8.753
CL2754.Contig4_All	DUF5	1	10.723	3.2	0.713	4.353	4.536	2.643	9.316
CL2758.Contig3_All	GB1	1	470.466	116.176	115.81	159.643	155.81	235.24	461.163
CL2761.Contig3_All	At2g19130	1	3.72	0.253	1.803	0.956	1.32	1.823	5.28
CL277.Contig6_All		1	3.66	2.09	0.03	1.71	2.046	0.496	3.513
CL2770.Contig7_All		1	2.476	0.656	0	0.03	0.313	0.35	1.263
CL2778.Contig9_All		1	1.24	0.143	0.19	0.166	0.31	0.59	0.803
CL2779.Contig7_All	UBP27	1	2.906	1.73	0.773	0.973	0.576	0.64	1.896
CL279.Contig1_All		1	5.896	2.15	3.806	1.93	2.583	1.7	9.433
CL2797.Contig1_All	MYB102	1	1.45	0.253	0.446	0.39	0.56	1.05	1.15
CL2799.Contig3_All		1	1.153	0.193	0.296	0.166	0.263	0.45	0.68
CL2800.Contig3_All		1	21.5	13.593	15.29	6.576	5.003	8.496	19.52
CL281.Contig15_All	AFC3	1	1.606	0.443	0.19	0.056	0.306	0.196	0.836
CL281.Contig18_All	AFC3	1	2.496	0.186	0.143	0	0.273	0.6	1.77
CL2812.Contig2_All	VIT_19s0014g04930	1	2.623	1.47	1.606	0.423	1.09	1.71	2.49
CL2817.Contig4_All		1	1.396	0.313	0.136	0.196	0	0.186	0.713
CL2817.Contig5_All		1	12.36	3.546	4.776	6.13	8.746	11.803	14.25
CL2817.Contig7_All		1	14.666	8.413	10.456	7.96	7.643	11.073	11.48
CL2819.Contig4_All		1	7.1	2.256	1.756	0.96	1.64	2.266	4.026
CL2837.Contig5_All		1	1.433	1.153	1.19	0	0.256	1.013	1.34
CL2839.Contig4_All	SCL30A	1	1.25	0.436	0.403	0.17	0	0.176	1.393
CL2846.Contig3_All	SMG7	1	12.323	1.546	1.006	2.573	1.603	3.14	6.536
CL2847.Contig8_All	STY8	1	1.293	0	0.383	0.343	0.163	0	1.45
CL285.Contig7_All		1	1.023	0.27	0.643	0.353	0.726	0.076	0.806
CL2851.Contig4_All		1	26.453	4.683	11.566	6.933	5.573	40.79	39.333
CL2859.Contig7_All		1	1.46	0.22	0.356	0.386	0.686	0.113	1.216
CL286.Contig3_All	HEME1	1	20.78	9.186	9.273	8.973	8.993	8.26	16.766
CL2863.Contig1_All	N	1	1.276	0.793	0.763	0.26	0.666	0.43	1.303
CL2876.Contig3_All	HAT5	1	1.81	0.16	0.303	0.016	0.06	0.393	1.08
CL2876.Contig5_All	HAT5	1	4.196	2.33	1.623	0.283	0.836	1.103	6.09
CL2876.Contig7_All	HAT5	1	106.823	88.946	80.393	28.913	49.11	57.663	125.303
CL2879.Contig5_All	RKP	1	4.253	1.516	3	1.79	2.373	3.556	4.976
CL2883.Contig2_All		1	1.426	0.213	0.863	0.603	0.293	0.213	2.04
CL2889.Contig5_All	AGO4A	1	14.823	0.03	4.02	0.006	0	0.44	7.946
CL290.Contig1_All	CPL4	1	1.57	0.636	0.74	0.743	0.136	0.773	1.193
CL290.Contig8_All	CPL4	1	1.596	1.463	1.033	1.273	1.616	1.043	1.673
CL2900.Contig7_All	ESP1	1	1.99	0.173	1.806	0.45	0.736	1.263	1.786
CL2904.Contig5_All	POLH	1	1.43	0.443	0.433	0.4	0.43	0.633	0.943
CL2920.Contig12_All	ycf54	1	9.643	0	6.813	4.07	0	0.166	9.553
CL2921.Contig2_All		1	5.653	3.786	4.21	2.953	3.783	3.753	5.103
CL2924.Contig2_All	PDV1	1	35.15	19.79	16.613	14.326	4.486	16.483	26.223
CL2933.Contig3_All	UBC20	1	1.2	0.776	0.29	0.61	0.876	0.226	1.333
CL2943.Contig3_All	At1g16350	1	4.463	2.023	1.853	1.706	1.976	2.206	4.55
CL2943.Contig6_All	impdh	1	3.37	1.413	2.376	1.413	0.916	1.586	4.673
CL2946.Contig11_All	MIRO1	1	1.063	0.433	0.656	0.263	0.173	0.606	0.966
CL295.Contig5_All		1	5.896	0.306	0.643	1.996	0	0.326	10.383
CL2976.Contig2_All		1	1.593	0.46	0.623	0.47	0.626	0.733	1.826
CL2976.Contig3_All	At1g30350	1	4.1	1.46	1.69	0.916	1.603	1.676	5.056
CL2976.Contig5_All		1	1.87	0.353	0.346	0.333	0.566	0.82	1.496
CL2976.Contig6_All		1	1.313	0.626	0.993	0.626	0.753	1.42	1.44
CL2978.Contig6_All		1	1.363	0.46	0.633	0.55	0.113	0.106	1.22
CL298.Contig4_All	PCMP-E88	1	1.11	0.21	0.886	0.303	0.766	0.54	1.663
CL2981.Contig16_All	SEC10b	1	26.416	6.256	13.636	9.64	7.15	16.953	22.223
CL2981.Contig9_All	SEC10a	1	1.763	0.11	1.303	0.433	0.45	1.843	2.373
CL2991.Contig10_All		1	8.41	1.903	3.323	1.663	2.633	1.993	5.786
CL2991.Contig4_All		1	1.053	0.053	0.066	0.04	0.163	0.276	0.963
CL2992.Contig1_All	At2g27730	1	174.61	89.483	104.153	110.48	77.133	97.016	142.77
CL2993.Contig3_All		1	2.156	0.71	1.14	0.493	0.783	1.113	1.47
CL3.Contig20_All		1	1.726	0.163	0.316	0.193	0.306	0.28	1.47
CL3011.Contig5_All	MED25	1	3.646	1.806	1.213	0.846	0	2.796	3.933
CL3011.Contig6_All	MED25	1	4.316	1.116	2.38	1.16	1.513	1.443	4.276
CL3022.Contig1_All	LIG4	1	3.563	1.373	0.633	0.506	0.776	0.49	2.073
CL3028.Contig2_All	CYP76A1	1	6.86	0.153	0.206	2.193	1.92	0.313	4.246
CL3031.Contig2_All		1	2.203	0.056	0.386	0.093	0.073	0.993	1.263
CL3037.Contig3_All	TL1	1	1.576	0.28	0.41	0.223	0.246	0.866	1.646
CL304.Contig2_All	FLXL3	1	24.043	5.486	14.976	6.746	9.023	8.613	27.44
CL304.Contig4_All	FLXL3	1	88.266	18.623	19.6	18.07	14.113	36.273	48.783
CL3040.Contig2_All	CLKR27	1	19.943	6.696	8.496	9.59	2.953	8.45	13.933
CL3052.Contig2_All	SH3P3	1	23.876	5.16	12.796	8.603	10.92	3.376	16.62
CL3054.Contig1_All	MORC6	1	1.52	0.996	0.586	0.313	0.26	0.73	1.18
CL3062.Contig3_All	LIF2	1	5.6	0.786	1.06	0.32	0.39	0.91	3.173
CL3062.Contig4_All	LIF2	1	45.58	14.356	19.03	19.793	17.57	22.416	33.45
CL3069.Contig3_All	At4g18375	1	14.32	4.146	4.933	2.236	5.03	2.373	19.143
CL3069.Contig6_All		1	1.366	0.1	0.32	0.013	0.203	0.153	1.606
CL3071.Contig1_All		1	1.516	0.053	0.15	0.23	0	0.093	0.913
CL3074.Contig7_All		1	1.55	0.246	0.243	0.53	0.193	0.23	1.143
CL3077.Contig1_All		1	1.48	0.08	0.12	0.12	0.176	0.65	0.696
CL3079.Contig2_All	TAF5	1	18.733	11.183	11.416	10.493	7.736	12.95	16.306
CL3089.Contig2_All		1	39.656	18.99	25.153	25.8	22.423	25.71	33.496
CL3093.Contig2_All	RIN1	1	54.873	23.123	28.48	20.82	19.413	26.893	44.776
CL3094.Contig1_All	ARF9	1	67.086	3.74	5.21	4.94	11.533	6.29	46.686
CL3094.Contig3_All	ARF11	1	14.443	3.62	6.363	4.316	13.093	2.163	22.306
CL3094.Contig6_All	ARF9	1	24.72	4.893	0.456	1.773	1.253	4.566	16.883
CL3094.Contig7_All		1	1.33	0.413	0.116	0.11	0.45	0.21	0.803
CL31.Contig11_All		1	1	0.343	0.426	0.316	0.033	0.503	1.043
CL3107.Contig2_All	SVR1	1	9.1	5.446	4.883	3.216	5.563	5.173	8.383
CL3122.Contig2_All	PP2B10	1	2.15	0.213	0.39	0.426	0.223	0.58	1.663
CL3122.Contig3_All	PP2B6	1	4.13	0.993	0.996	1.023	0.81	1.493	5.93
CL3125.Contig1_All	PDX2	1	2.646	1.076	0.656	1.76	1.053	0.343	3.303
CL3126.Contig4_All	At5g23290	1	15.47	0.116	0.066	0.15	4.58	0.166	8.806
CL313.Contig3_All		1	4.91	0.296	0.396	0.196	0.21	0.443	4.436
CL3137.Contig2_All	AP3BA	1	10.683	6.713	6.8	5.29	5.516	6.43	8.276
CL314.Contig1_All		1	1.17	0.266	0.103	0.38	0.2	0.706	0.9
CL3143.Contig1_All		1	1.246	0.38	0.293	0.24	0.55	0.34	1.87
CL315.Contig1_All	CBP60B	1	6.373	0.543	0.003	0.806	0.016	0.07	5.113
CL3153.Contig3_All	Os03g0326500	1	6.92	2.686	4.923	2.016	0.886	3.056	10.796
CL3155.Contig3_All		1	38.62	38.683	32.94	24.623	10.103	31.233	45.116
CL3158.Contig1_All	RHF1A	1	0.9	0.136	0.033	0.14	0.143	0.916	1.003
CL3158.Contig3_All	RHF1A	1	10.31	7.123	8.663	4.47	4.863	9.87	13.83
CL316.Contig3_All	PUX7	1	1.306	0.53	0.606	0.566	0.376	0.706	1.163
CL3163.Contig1_All	HEMC	1	0.75	0.05	0.07	0.353	0.04	0.273	1.046
CL3166.Contig4_All		1	2.906	0.236	0.11	0.256	0.366	1.223	1.623
CL3178.Contig2_All	CRK10	1	4.923	1.83	2.566	1.62	1.473	0.956	4.62
CL3179.Contig11_All	RPL17	1	2.616	1.163	2.35	1.913	1.146	3.376	3.34
CL3179.Contig7_All	RPL17	1	3.986	0.836	1.27	1.596	0.433	0.943	2.653
CL318.Contig4_All		1	1.86	1.166	1.313	0.7	0.876	0.926	2.26
CL3186.Contig3_All	At1g18030	1	1.013	1.176	0.41	0.963	0.403	0.913	1.25
CL3187.Contig1_All	UBC34	1	36.41	31.236	29.856	24.006	23.186	37.536	39.556
CL3190.Contig4_All	CLPP3	1	9.083	5.726	3.136	3.666	1.273	7.75	8.493
CL3190.Contig5_All	CLPP3	1	2.113	0.186	0.593	0.576	0.853	0.44	1.53
CL3194.Contig1_All	MED4	1	4.903	3.583	4.34	3.35	2.583	2.806	4.81
CL3200.Contig3_All		1	1.326	0.583	0.926	0.523	0.53	0.863	0.946
CL321.Contig32_All	SPT6	1	2.503	0.303	0.046	2.996	0	0.346	2.943
CL3220.Contig1_All		1	1.113	0.126	0.39	0.143	0.1	0.086	0.956
CL3220.Contig2_All		1	3.963	0	1.366	0.066	0	0	3.906
CL3221.Contig2_All		1	1.19	0.926	0.96	0.866	0.626	0.563	1.383
CL3230.Contig2_All	At5g07670	1	4.786	0.386	1.7	1.29	1.82	1.236	6.906
CL3238.Contig3_All		1	12.923	7.066	2.43	10.146	10.606	6.9	11.926
CL3239.Contig11_All	U2AF65A	1	1.543	0	0.62	0.746	1.2	0.296	1.816
CL3243.Contig13_All		1	1.296	0.663	0.516	0.223	0.22	0.15	0.843
CL3243.Contig19_All		1	1.64	0.123	0.203	1.723	0.263	0.126	1.756
CL3243.Contig2_All		1	0.67	0.016	0	0.283	0.143	0.293	1.153
CL3243.Contig4_All		1	1.28	0.216	0.286	0.333	0.153	0.323	0.943
[truncated: 4,276 more rows]

## Sheet: Cluster2
Gene ID	GN	Cluster Block(PE_GE_HE_TE_CE_NE_ME)	PE FPKM	GE FPKM	HE FPKM	TE FPKM	CE FPKM	NE FPKM	ME FPKM
CL10.Contig19_All	RPL11	2	1.03	0.39	0.826	0.19	0.1	0.046	0.35
CL10005.Contig3_All	ALE2	2	15.11	4.776	10.806	3.676	3.323	1.516	0.08
CL10006.Contig2_All		2	11.09	0.426	6.456	6.35	2.886	5.273	2.97
CL10021.Contig1_All		2	1.973	0	2.153	0.153	0	0	0.356
CL10044.Contig2_All	SUN3	2	1.31	0	0.743	0	0.063	0	0.02
CL10046.Contig2_All	At1g04910	2	9.03	6.843	7.37	6.15	5.346	3.366	2.343
CL1005.Contig3_All		2	2.636	1.176	1.566	1.096	1.193	1.216	0.316
CL10071.Contig1_All	PERK9	2	45.166	20.633	28.68	25.286	12.536	15.42	4.43
CL10098.Contig5_All	ATML1	2	3.396	0.806	2.453	1.123	1.036	0.41	1.646
CL10113.Contig2_All	At2g47850	2	5.12	3.893	6.083	3.98	0.563	2.833	3.053
CL1012.Contig2_All		2	0.903	0.55	1.16	0.503	0.283	0.636	0
CL10120.Contig3_All		2	3.333	0.113	1.86	0.053	0.006	0.273	0.22
CL10128.Contig2_All		2	6.026	0.98	3.85	0.28	0.79	1.593	1.27
CL10128.Contig5_All		2	1.883	0.866	2.386	1.156	1.02	0.916	1.84
CL10130.Contig4_All		2	1.2	1.26	1.59	0.823	0.236	0.176	0.063
CL10131.Contig2_All	LOB	2	2.126	0.743	2.606	0.606	0.576	0.24	0.323
CL10138.Contig2_All		2	2.073	0.273	1.033	0.37	0.156	0.183	0.453
CL10148.Contig1_All	PCMP-H33	2	2.37	1.99	2.603	1.64	1.66	2.173	1.53
CL10150.Contig2_All	SBT4.15	2	3.77	2.06	3.343	1.13	0.926	1.07	1.113
CL10158.Contig7_All	rps17	2	2.576	1.31	3.193	1.18	1.246	1.623	2.05
CL10168.Contig2_All	At3g01520	2	19.883	0.95	25.45	0.713	0.056	0.043	0.056
CL10169.Contig2_All	At5g15810	2	1.543	1.31	1.566	0.766	0.826	0.993	0.363
CL1017.Contig29_All		2	1.256	0.156	1.426	0.363	0.44	0.48	0.65
CL10172.Contig2_All		2	1.063	0.146	0.96	0.203	0.023	0.42	0.07
CL10185.Contig4_All	At3g23300	2	1.05	0.716	1.456	0.456	0.746	0.873	0.383
CL1019.Contig2_All	EXPB3	2	5.426	4.82	8.126	1.696	2.723	0.446	0
CL10190.Contig2_All	DELTA-ADR	2	4.61	2.823	4.25	3.923	1.266	1.886	0.863
CL10196.Contig2_All		2	2.36	0.746	2.066	0.723	1.07	0.836	1.396
CL10213.Contig5_All		2	1.11	0.053	1.08	0.326	0.01	0.436	0.066
CL10224.Contig1_All	ndhF	2	1.503	0.77	0.883	0.503	0.666	0.686	0.226
CL10234.Contig1_All	COL4	2	24.816	13.38	17.826	20.96	10.736	10.406	5.576
CL10234.Contig3_All		2	1.936	0.103	1.303	0.186	0.026	0.393	0.05
CL10235.Contig2_All		2	0.94	0.123	1.046	0.46	0.153	0.18	0.313
CL10240.Contig2_All	ABCG3	2	24.853	20.31	22.666	10.636	12.15	7.81	6.966
CL10242.Contig2_All	At3g53850	2	9.786	5.123	12.44	5.256	2.99	4.58	2.546
CL10247.Contig2_All	VATG1	2	29.586	15.493	20.893	20.566	9.426	10.68	1.87
CL10248.Contig3_All	UNE12	2	40.766	15.336	24.593	14.666	6.986	21.436	3.756
CL10251.Contig1_All	DTX41	2	3.26	1.15	3.696	2.08	0.913	3.156	0.053
CL10251.Contig2_All	DTX41	2	18.636	6.756	16.653	5.233	1.73	6.503	0.136
CL1026.Contig2_All	DEGP7	2	3	0	1.973	2.273	2.046	1.82	0.233
CL1026.Contig6_All	DEGP7	2	5.503	0.243	3.45	4.123	3.5	3.06	1.23
CL10262.Contig3_All	ABCI8	2	16.22	7.386	7.743	2.976	4.15	1.023	2.14
CL10263.Contig2_All	CPK26	2	23.176	5.12	21.093	12.9	5.216	18.816	4.9
CL10265.Contig1_All		2	6.28	0.816	6.166	2.62	1.29	3.713	1.433
CL10267.Contig4_All	RGA2	2	1.943	0.853	1.403	0.746	0.87	0.8	0.99
CL10278.Contig2_All	UPP	2	4.493	0.91	3.133	0.666	0.416	0	2.136
CL1028.Contig1_All	GRP0.9	2	20.14	2.45	13.306	6.963	12.76	1.983	8.686
CL10280.Contig1_All		2	1.64	0.79	1.026	0	0.843	0	0.093
CL10281.Contig7_All	At5g46100	2	1.53	0.68	1.033	0.396	0.243	0.35	0.4
CL10282.Contig2_All		2	1.19	0.246	0.603	0	0	0	0
CL1029.Contig1_All		2	1.293	0.303	1.51	0.64	0.306	0.376	0.776
CL10293.Contig4_All	MYB105	2	10.573	4.323	11.073	1.953	0.6	0.363	0.106
CL10297.Contig2_All	DRC7	2	2.3	0.53	1.143	0.386	0.533	0.086	0.396
CL10297.Contig3_All	DRC7	2	13.583	8.386	9.133	7.546	5.143	4.036	2.99
CL10299.Contig2_All	HIPP41	2	1.12	0.253	0.873	0.673	0.416	0.356	0.173
CL10302.Contig2_All	APC1	2	3.49	3.143	4.58	1.983	1.886	2.283	1.993
CL1032.Contig1_All	IQD14	2	1.45	0	0.733	0	0	0	0
CL1032.Contig12_All		2	1.473	0.13	1.193	0.096	0	0.03	0.07
CL1032.Contig15_All		2	1.626	0	1.056	0	0	0	0
CL10324.Contig3_All	GRP-1	2	33.886	25.906	27.176	12.753	9.953	19.853	0
CL10329.Contig2_All		2	7.303	4.806	7.816	2.973	3.313	7	3.053
CL10339.Contig1_All	KIN14N	2	10.69	2.57	11.996	7.843	3.716	3.78	0
CL10339.Contig4_All	KIN14N	2	3.686	1.1	2.236	1.93	0.28	0.683	0.003
CL10350.Contig3_All		2	15.823	8.38	13.713	6.056	4.3	8.17	10.43
CL10354.Contig4_All	BZIP17	2	37.443	9.82	27.116	20.063	4.603	14.813	7.893
CL10365.Contig1_All	FLN1	2	11.426	6.353	8.89	6.463	5.76	5.693	6.173
CL1037.Contig4_All	INVB	2	0.813	0.003	1.113	0.463	0.513	0.18	0.123
CL10372.Contig1_All	RAD52-2	2	94.59	56.91	75.656	60.336	32.406	70.873	14.29
CL10385.Contig3_All	BGLU45	2	15.91	2.216	6.916	0.68	3.536	0.496	0.083
CL10407.Contig2_All		2	0.893	0.143	1.043	0.18	0.43	0.52	0.446
CL1041.Contig3_All		2	0.94	0	1.543	0.433	0.423	0.526	0.556
CL10414.Contig4_All	TIC20-II	2	53.626	15.373	28.046	22.296	7.403	5.703	3.326
CL1042.Contig4_All	NUDT20	2	1.253	0.636	1.22	0.876	0.683	0.41	0.22
CL10427.Contig5_All		2	2.92	0.65	1.913	0.39	0.36	0.356	1.223
CL10431.Contig4_All		2	1.8	0.016	1.106	0.213	1.09	0	0.19
CL10437.Contig1_All	At1g04910	2	2.066	1.49	1.54	1.376	0.82	1.52	0.663
CL10446.Contig2_All	At1g34750	2	1.25	1.25	1.436	0.696	0.69	0.486	0.02
CL1045.Contig23_All		2	7.81	2.356	7.356	2.043	2.826	3.85	5
CL10454.Contig2_All		2	6.496	1.596	4.35	1.56	2.193	1.94	0
CL10455.Contig3_All		2	1.816	1.093	1.74	0.846	0.716	0.356	0.82
CL10457.Contig1_All	ERDJ3B	2	2.39	0.233	1.296	0.726	0.17	0.26	1.063
CL1046.Contig2_All		2	1.646	0.73	1.383	0.33	0.533	0.733	0.506
CL10465.Contig4_All	PCMP-H29	2	1.423	0.65	1.056	0.633	0.473	0.233	0.99
CL10478.Contig2_All		2	1.003	0.123	1.186	0.29	0.07	0.166	0.52
CL1048.Contig3_All		2	27.36	0.896	12.226	10.923	0.573	2.466	1.37
CL10480.Contig2_All		2	73.76	22.896	36.826	47.82	8.813	18.76	0.03
CL10484.Contig3_All	SCRM	2	24.323	20.49	29.403	15.89	16.95	4.986	21.22
CL10486.Contig2_All	gbkr1	2	3.003	0.366	4.233	0.63	0.046	0.116	1.116
CL10492.Contig6_All		2	1.44	0.766	0.883	0.723	0.226	0.416	0.306
CL10495.Contig2_All		2	43.97	36.223	45.993	44.416	27.35	20.413	40.726
CL105.Contig2_All	PHYLLO	2	1.13	0.603	0.756	0.176	0.13	0.206	0.25
CL1050.Contig1_All		2	938.396	978.933	1472.31	373.35	73.126	520.09	0.673
CL1050.Contig2_All		2	1.54	0.796	1.463	0.273	0.106	0.163	0
CL10500.Contig6_All		2	2.353	0.49	2.363	1.48	1.303	1.443	0.646
CL10503.Contig3_All		2	1.483	1.25	1.633	0.263	0	1.093	0.323
CL10512.Contig1_All		2	4.46	1.853	3.7	1.326	0.233	3.413	1.213
CL10548.Contig7_All	CID7	2	19.666	2.436	15.923	4.833	9.32	8.08	7.246
CL10557.Contig5_All	TCP14	2	1.006	0.313	1.046	0.52	0.74	0.323	0.19
CL1057.Contig2_All		2	7.05	0	4.99	2.346	0	0.096	3.91
CL10575.Contig2_All	RAD52-1	2	2.596	0.49	1.76	0.986	1.213	0.133	0.336
CL10575.Contig3_All	RAD52-1	2	6.04	0.62	3.62	2.366	2.156	0.943	0.19
CL10577.Contig2_All	EDM2	2	1.963	0.22	1.433	0.936	0.16	0.21	0.103
CL10578.Contig3_All		2	1.156	0.623	1.43	0.76	0.27	0.203	1
CL10594.Contig4_All	SUMO1	2	2.086	0.786	1.536	1.113	0.703	0.44	0.186
CL10598.Contig3_All	GLCAT14B	2	7.99	2.756	4.84	3.166	3.276	1.536	3.06
CL10604.Contig2_All		2	1.32	0.683	1.52	0.7	0.896	1.016	0.52
CL10605.Contig2_All	MRS2-5	2	2.143	0.2	2.306	0.856	0.783	1	0.21
CL10608.Contig1_All		2	5.553	5.116	7	3.576	3.366	3.62	1.736
CL10608.Contig2_All		2	14.37	8.59	12.123	5.833	2.603	3.016	0.343
CL10608.Contig4_All		2	4.963	2.933	3.88	1.553	1.896	1.02	1.066
CL10609.Contig2_All	NHX7	2	3.346	2.39	3.013	2.93	1.856	2.416	2.51
CL10610.Contig1_All	MOS4	2	13.543	0.803	14.61	5.456	1.046	1.336	2.923
CL10611.Contig4_All	BZIP23	2	5.826	2.75	3.243	1.863	1.896	2.633	0.616
CL10621.Contig2_All	GALAK	2	1.303	0.433	1.706	0.186	0.313	0.153	0.076
CL10623.Contig3_All		2	0.966	0	1.61	0.366	0	0.226	0.19
CL10639.Contig1_All		2	23.116	14.92	22.773	11.836	5.953	8.346	0.276
CL10639.Contig2_All		2	4.543	2.223	4.166	1.73	1.006	2.416	0.02
CL10640.Contig1_All	At5g61400	2	1.25	0.023	1.036	0.116	0.126	0.54	0.316
CL10640.Contig2_All	At5g61400	2	1.18	0.64	0.946	0.6	0.71	0.406	0.406
CL10642.Contig4_All	LCKB2	2	4.856	1.493	3.503	2.68	1.293	1.203	0.923
CL10648.Contig2_All		2	1.323	0.78	1.08	0.976	0.293	0.673	0.473
CL10661.Contig4_All		2	9.87	6.153	7.82	4.623	2.55	3.976	3.506
CL1067.Contig26_All	PWP2	2	3.506	0.016	1.62	0.15	0.376	0.01	0.306
CL10675.Contig1_All	At5g14080	2	1.326	0.746	1.273	0.826	0.383	0.16	0.48
CL1068.Contig7_All	ENT3	2	5.436	2.946	4.62	2.326	2.34	1.623	1.093
CL10689.Contig1_All		2	1.676	0.34	1.156	0.093	0	0	0.53
CL10697.Contig2_All	At1g13580	2	5.006	4.406	6.166	2.803	2.6	4.51	1.396
CL107.Contig24_All		2	2.563	0.616	2.18	0.813	0.836	0.926	0.56
CL10702.Contig1_All	GSVIVT00026920001	2	1.703	1.413	1.893	1.006	0.54	0.27	0.91
CL10704.Contig8_All		2	5.123	4.13	6.083	1.533	1.736	4.18	4.576
CL10706.Contig2_All	KAS3B	2	25.623	20.496	29.226	23.47	12.916	25.876	10.896
CL10719.Contig3_All		2	3.32	1.636	2.236	1.56	0.773	1.61	1.043
CL10725.Contig1_All	GAUT8	2	8.84	1.356	7.286	3.563	2.15	1.496	0.793
CL10725.Contig2_All	GAUT8	2	29.573	20.363	25.56	26.06	20.353	15.216	25.513
CL10731.Contig4_All	FUC95A	2	6.846	1.12	4.136	1.006	0.776	0.373	0.726
CL10738.Contig2_All	APY6	2	15.923	9.266	11.76	9.093	6.663	9.783	5.873
CL10739.Contig3_All	ATPC	2	10.896	5.576	6.4	5.156	4.596	4.533	1.766
CL10741.Contig1_All		2	9.423	3.393	13.44	9.89	2.56	4.123	1.483
CL10765.Contig4_All	RAC6	2	0.96	0.556	1.396	0.246	0.466	0.713	0.173
CL10769.Contig2_All	KINUB	2	10.21	6.216	6.63	6	2.483	4.836	1.96
CL10784.Contig3_All		2	1.23	0.066	1.416	0.72	0.01	0.366	1.09
CL10785.Contig2_All		2	4.876	2.386	2.456	1.206	0.273	0.406	0.82
CL1079.Contig13_All		2	3.343	0.176	5.42	0.49	0.336	0.156	1.2
CL1079.Contig5_All		2	1.286	0.426	1.276	0.776	0.393	0.646	0.15
CL108.Contig10_All		2	2.756	0.813	1.843	0.42	0.83	0.63	0.126
CL108.Contig35_All		2	2.383	1.393	1.44	0.576	0.986	0.653	0.336
CL108.Contig45_All	TSN2	2	6.17	3.376	5.97	2.756	3.64	2.143	4.316
CL108.Contig6_All		2	1.726	1.42	1.98	0.756	2.123	0.553	0.253
CL1080.Contig8_All		2	1.093	0	0.536	0	0.123	0	0.296
CL10812.Contig1_All		2	16.126	0.746	9.806	1.193	6.133	6.433	2.863
CL10815.Contig2_All		2	1.936	0.916	1.733	0.803	0.696	1.33	1.256
CL10817.Contig2_All		2	1.016	0.843	1.38	0.25	0	0.17	0.443
CL10820.Contig1_All	GSVIVT00026920001	2	2.21	1.073	1.656	1.06	0.383	0.606	0.073
CL10820.Contig2_All	GSVIVT00026920001	2	9.96	4.946	5.51	7.02	2.403	0.893	0.423
CL10820.Contig3_All	GSVIVT00026920001	2	14.376	3.93	10.093	9.45	1.586	2.58	0.4
CL10821.Contig2_All	TUBA1	2	1.336	0	0.62	1.313	0.27	0.016	0
CL10830.Contig4_All	At3g07100	2	8.043	1.136	4.753	4.213	2.373	0	0.146
CL1086.Contig5_All	NRPB12	2	2.11	2.003	2.65	1.586	1	2.45	0.966
CL10860.Contig55_All	B3GALT8	2	5.236	0.13	6.85	0.49	4.193	1.88	3.896
CL10866.Contig2_All		2	5.016	4.286	5.37	5.283	1.7	1.95	2.166
CL10870.Contig4_All	At4g27745	2	4.406	2.863	4.353	4.196	1.97	2.653	2.496
CL10873.Contig2_All	FKBP70	2	2.69	1.216	3.556	0.69	0.34	0.146	0.523
CL10904.Contig2_All		2	1.95	0.723	1.836	0.693	0.626	0.273	0.463
CL10908.Contig1_All	AL4	2	62.263	49.363	51.996	54.813	33.21	32.623	36.63
CL10908.Contig2_All	Os07g0608400	2	2.236	0.343	1.216	0.86	0.436	0.283	0.726
CL10916.Contig2_All	SODCP	2	187.053	104.57	130.223	101.046	59.456	53.266	76.913
CL10921.Contig2_All		2	2.926	1.713	2.01	1.136	0.77	1.87	0.07
CL10940.Contig3_All	KIN14C	2	1.943	1.306	1.88	0.876	0.326	0.283	0.146
CL10950.Contig2_All	AtMg00810	2	1.646	0.91	1.666	0.7	0.87	1.04	0.47
CL10957.Contig1_All	CAT1	2	1.91	0.366	1.103	0.523	0.113	0.48	0
CL10957.Contig3_All	CAT1	2	4.81	2.096	3.093	1.55	0.64	0.743	0.026
CL10961.Contig4_All	At3g07620	2	1.496	0.216	0.686	0.18	0.046	0.056	0.013
CL10967.Contig1_All	FTSZ2-1	2	28.77	18.43	21.293	18.006	8.97	17.533	17.366
CL10968.Contig1_All		2	2.753	1.62	2.726	1.243	0.94	1.093	0.063
CL10968.Contig3_All		2	1.763	0.173	1.04	0	0	0	0
CL10979.Contig2_All		2	3.043	1.156	1.896	1.36	1.193	0.873	0.776
CL10979.Contig3_All		2	1.923	0.696	1.853	0.966	1.073	1.043	0.63
CL10988.Contig3_All		2	2.21	0.95	2.256	1.416	0.953	2.18	0.153
CL10993.Contig2_All	TULP8	2	16.083	10.83	12.553	9.396	9.126	7.546	6.183
CL11.Contig5_All	At3g07100	2	4.453	0.78	6.306	2.883	5.003	2.34	1.123
CL11.Contig8_All	At3g07100	2	14.83	1.253	18.243	10.266	6.65	10.633	13.45
CL11006.Contig4_All		2	3.206	2.466	4.173	2.686	1.653	2.936	0.306
CL11018.Contig6_All		2	3.736	1.06	4.346	2.86	1.253	0.236	2.873
CL1105.Contig2_All		2	20.683	13.953	15.796	14.423	12.016	9.87	5.65
CL11050.Contig2_All	EMB2761	2	4.506	1.616	2.923	1.396	1.586	2.026	0.9
CL11111.Contig8_All		2	6.353	2.01	5.02	1.503	1.246	3.68	2.923
CL11113.Contig1_All	COX6B-3	2	109.943	50.806	70.073	62.436	32.95	60.17	4.623
CL11114.Contig2_All	SKIP8	2	19.433	11.996	12.653	12.996	6.053	9.996	6.163
CL11126.Contig1_All		2	11.46	6.14	7.156	7.263	4.38	6.246	2.433
CL11135.Contig2_All	D14	2	7.403	0.016	5.173	0.07	0.213	0.056	0.033
CL11142.Contig4_All	SMO1-1	2	24.913	15.343	19.193	22.043	10.036	17.16	10.056
CL11145.Contig1_All		2	2.716	0.51	2.26	0.943	1.17	0.833	0.64
CL11151.Contig2_All	At2g22425	2	64.056	49.48	56.31	56.03	24.96	26.05	13.366
CL11156.Contig2_All	PCMP-H41	2	1.056	0.73	1.126	0.593	0.83	1.006	0.5
CL1116.Contig2_All		2	1.573	0.053	0.953	0.383	0.253	0.4	0.073
CL1117.Contig1_All	TAF9	2	2.033	0.36	1.593	0.606	0.41	0.976	1.256
CL1118.Contig10_All	NDK1	2	59.633	8.26	38.4	17.903	10.28	10.446	35.226
CL11185.Contig2_All	CLT2	2	3.16	0.91	1.843	1.5	0.68	0.49	0.823
CL11186.Contig1_All	MARD1	2	87.243	56.493	65.023	82.42	20.006	33.543	7.433
CL11186.Contig2_All		2	5.49	2.616	3.983	3.643	1.12	0.953	0.76
CL11197.Contig1_All	ARC6	2	3.23	2.393	3.133	2.046	1.666	1.686	2.406
CL11198.Contig1_All		2	0.82	0.08	1.2	0.043	0.006	0.026	0.043
CL1120.Contig12_All		2	1.986	1.726	2.02	1.283	0.74	0.776	0.963
CL1120.Contig2_All		2	3.543	1.193	2.626	1.05	1.043	1.38	0.876
CL11204.Contig1_All	DER1	2	23.916	13.596	13.923	10.273	9.556	3.01	1.6
CL1121.Contig5_All		2	10.61	3.33	8.103	5.41	1.543	2.733	3.42
CL11224.Contig27_All		2	5.913	2.56	4.063	3.1	0.673	0.526	0.333
CL11228.Contig2_All		2	2.303	0.92	1.383	0.686	0.5	0.833	0.413
CL11241.Contig3_All	RAD17	2	3.266	0.38	2.406	1.47	0.503	1.076	0.446
CL11248.Contig1_All		2	70.163	58.723	61.97	35.34	11.393	42.22	8.986
CL11250.Contig1_All		2	6.36	2.63	4.81	3.27	3.093	2.06	4.223
CL11250.Contig2_All		2	2.103	1.07	1.853	1.41	1.283	0.74	1.356
CL1126.Contig1_All	TMN1	2	122.97	83.596	89.5	68.063	44.203	87.503	33.516
CL1126.Contig10_All	TMN1	2	27.26	27.22	33.043	25.996	11.713	16.676	2.743
CL11261.Contig1_All	RBG4	2	4.673	2.776	3.416	2.893	1.733	2.096	2.49
CL11264.Contig3_All	At1g04910	2	4.993	0.863	3.386	1.953	1.59	1.036	1.84
CL11277.Contig2_All	At2g45640	2	33.616	1.076	30.61	24.58	25.64	3.293	16.293
CL1129.Contig2_All		2	2.016	0.91	1.39	1.276	0.476	0.4	0.333
CL11295.Contig4_All	At1g32360	2	4.283	2.556	3.106	3.263	1.97	1.933	1.646
CL11295.Contig5_All	TUR2	2	2.29	0.233	2.113	1.293	1.053	0.533	1.58
CL11296.Contig1_All		2	1.873	0.93	2.39	0.493	0.383	1.086	1.866
CL1130.Contig33_All		2	3.02	1.563	2.13	2.02	1.2	1.026	0.396
CL1130.Contig40_All		2	0.986	0.196	1.266	0.573	0.686	0.486	0.326
CL11305.Contig1_All	PKP2	2	43.223	29.5	34.74	35.293	13.39	11.02	13.373
CL11306.Contig1_All	CHLP	2	4.816	0.026	3.23	1.79	0.103	0.25	0
CL1131.Contig4_All		2	6.063	2.246	3.813	2.143	2.02	0.273	0.403
CL11310.Contig4_All		2	5.313	1.223	3.626	3.103	0.99	3.066	1.646
CL11314.Contig4_All	PDAT1	2	7.116	1.673	6	4.61	4.276	2.336	4.12
CL11317.Contig1_All	NAGK	2	12.02	2.41	9.49	0.546	0.136	0.346	0.98
CL11319.Contig3_All		2	2.38	0.723	1.253	0.756	0.443	0.476	0.316
CL11322.Contig1_All		2	1.55	0	1.036	0.12	0	0	0.16
CL11322.Contig2_All		2	3.713	0.02	1.87	0.41	0	0	0.423
CL11324.Contig1_All	EXPA13	2	41.333	14.233	26.59	26.523	17.186	5.7	9.363
CL11334.Contig1_All	EIF4A3A	2	35.483	5.66	18.513	0.43	0.69	0.94	0
CL1135.Contig1_All	PUB15	2	3.403	1.426	2.936	1.843	0.853	0.486	1.303
CL11361.Contig2_All	ESK1	2	2.426	1.126	2.633	0.953	1.09	0.18	0.006
CL1137.Contig10_All	At5g05010	2	1.786	0.693	2.23	0.536	0.35	0.496	0.713
CL1137.Contig12_All	At5g05010	2	28.686	26.663	31.2	26.356	14.9	21.286	11.14
CL1137.Contig15_All	At5g05010	2	1.523	0.29	1.883	0.716	0.096	0.416	0.846
CL1137.Contig2_All	At5g05010	2	12.153	5.99	7.166	5.923	1.18	5.733	3.236
CL1137.Contig4_All	At5g05010	2	2.376	1.323	2.526	1.473	0.656	0.496	0.27
CL11372.Contig2_All		2	2.633	1.68	2.526	1.43	0.763	0.32	1.64
CL11372.Contig4_All		2	5.72	4.54	6.496	5.516	0.783	0.46	4.233
CL11382.Contig4_All	ARC6	2	1.003	0.55	1.41	0.53	0	0.426	0.46
CL11385.Contig2_All	SUMO1	2	12.303	6.066	12.6	3.37	2.623	9.906	3.893
CL1139.Contig1_All		2	1.433	0.27	1.363	1.236	0.193	0	0.023
CL1139.Contig2_All		2	8.943	0	4.02	1.91	2.47	0	0
CL114.Contig6_All	SBE1	2	9.873	0.583	8.936	5.166	0.08	1.82	2.393
CL11413.Contig3_All	ARI7	2	7.446	5.176	8.463	5.336	3.956	3.836	3.783
CL11424.Contig3_All		2	2.21	0.66	1.583	0.646	0.43	0.636	0.513
CL11425.Contig2_All		2	2.586	0.94	2.973	1.256	1.41	1.186	2.21
CL1143.Contig1_All		2	0.733	0.08	1.093	0.283	0.013	0.073	0.14
CL11432.Contig1_All	SRF5	2	1.333	0.083	1.13	0.973	0.693	0.103	0.423
CL11448.Contig1_All	TSS	2	1.49	0.93	1.02	0.806	0.423	0.636	0.226
CL11472.Contig2_All	DCL3A	2	10.606	5.313	6.466	3.06	1.86	2.69	0.816
CL115.Contig3_All	FLXL2	2	47.226	18.356	35.326	10.163	16.216	5.26	30.146
CL11500.Contig4_All	AHL14	2	12.266	3.673	14.606	3.12	0.613	5.083	4.22
CL11503.Contig2_All	CNR8	2	23.73	8.476	13.066	11.386	11.04	3.896	5.9
CL11516.Contig2_All		2	2.733	1.706	2.75	2.823	1.706	1.423	1.85
CL11518.Contig1_All		2	6.07	0.07	2.616	0.913	0	0.396	0.013
CL11530.Contig3_All	PCMP-H12	2	4.83	0.883	5.173	1.36	2.53	3.086	1.43
CL11543.Contig3_All	TTG1	2	3.773	2.293	2.703	1.876	2.216	1.85	0.806
CL11547.Contig2_All	YAB1	2	3.786	0.096	4.46	0.786	0.443	0.013	1.44
CL11554.Contig2_All		2	2.15	1.463	2.83	1.073	0.083	0.546	0.213
CL11555.Contig1_All	PTI1	2	1.313	0.496	1.503	0.536	0.44	0.593	0.18
CL11558.Contig1_All		2	27.17	8.906	20.27	13.496	0.713	4.156	2.33
CL11560.Contig3_All	NTMC2T6.1	2	3.753	1.626	2.65	1.35	1.27	0.92	1.676
CL11572.Contig11_All	At1g54690	2	6.746	3.913	5.17	0.793	0	1.9	1.473
CL11572.Contig14_All	At1g54690	2	1.276	1.48	1.596	0.366	0	0	0.26
CL11584.Contig2_All		2	0.983	0	1.9	0.306	0	0	0
CL11584.Contig5_All		2	1.38	0	1.973	0.123	0.013	0	0.016
CL11584.Contig6_All		2	1.15	0	1.546	0.056	0	0	0
CL1160.Contig40_All		2	1.126	0.4	1.37	0.953	1.356	0.673	0.533
CL11625.Contig1_All		2	1.54	0.456	1.366	0.603	0.16	0.426	0.276
CL11632.Contig2_All		2	1.143	0.443	0.873	1.023	0.916	0.386	0.916
CL11634.Contig1_All		2	1.686	0.58	0.826	0.123	0	0	0
CL11649.Contig2_All		2	3.806	1.24	3.343	2.186	0.246	0.773	2.593
CL1165.Contig7_All		2	1.476	0.496	1.18	0.546	0.223	0.27	0.286
CL11654.Contig4_All	WRKY19	2	1.623	0.273	1.856	0.89	0.176	0.503	0.006
CL11654.Contig6_All	N	2	2.353	1.253	4.093	0.806	0.553	0.213	0.016
CL1168.Contig3_All		2	102.29	37.616	56.533	45.516	22.13	15.256	10.363
CL11682.Contig1_All	RANGAP1	2	3.333	0.146	2.38	0.48	0.303	0.493	0.073
CL1169.Contig1_All	PATL6	2	63.89	57.573	64.713	39.61	10.823	5.116	0.086
CL11696.Contig2_All		2	3.94	3.05	4.29	1.573	1.953	3.286	2.56
CL11700.Contig2_All	EMB2001	2	2.226	0.466	1.573	0.36	0.806	0.43	0.846
CL1173.Contig2_All	HEN4	2	5.863	4.646	4.713	4.473	2.123	3.896	4.53
CL11732.Contig1_All	SKIP23	2	2.066	0.493	1.653	0.723	0.593	0.926	0.103
CL11735.Contig3_All		2	1.523	0.753	1.413	0.896	1.31	0.373	0.693
CL1174.Contig20_All	At1g03010	2	0.743	0.563	1.23	0.3	0	0.34	0
CL11742.Contig9_All	LSM8	2	20.906	10.92	12.446	5.973	6.79	4.476	1.013
CL11746.Contig1_All	NAT11	2	7.56	3.386	4.52	2.493	2.876	3.023	1.236
CL11748.Contig1_All		2	1.71	0.77	0.963	0.99	0.4	0.283	0.036
CL11753.Contig2_All	TPK5	2	1.156	0.72	1.17	0.403	0.743	0.67	0.37
CL11756.Contig2_All	DIVARICATA	2	43.09	15.916	22.873	16.07	9.733	12.95	3.826
CL11764.Contig2_All	RPL21M	2	9.013	0.12	10.723	0.976	3.266	2.87	0.073
CL11766.Contig2_All	At3g61360	2	1.636	0.876	1.39	0.733	0.9	0.92	0.916
CL11775.Contig1_All	ACBP4	2	18.543	14.963	16.56	16.196	10.733	14.473	7.85
CL11783.Contig2_All	IREG3	2	3.926	0.426	3.276	0.233	0.156	0.67	0.396
CL11796.Contig2_All	BCCP2	2	4.82	2.716	3.393	2.23	0.556	1.533	0.206
CL1180.Contig4_All	SPT6	2	3.383	2.12	3.823	3.87	0.676	0.556	1.36
CL1180.Contig9_All	At3g17050	2	2.063	0.91	1.086	0.566	0.386	0.393	0.283
CL11800.Contig2_All	WRKY3	2	1.193	0.23	1.096	0.886	0.563	0.486	0.3
CL11816.Contig3_All	PUP1	2	3.023	0.493	1.883	0.646	0.136	1.006	0.203
CL11817.Contig1_All		2	1.03	0.18	0.96	0.19	0.116	0.323	0.07
CL11825.Contig4_All	ERDJ3A	2	0.81	0.956	1.04	0.39	0	0.573	0.413
CL11831.Contig1_All		2	1.076	0.286	0.893	0.363	0.57	0.526	0.596
CL11834.Contig2_All	OEP24	2	7.45	0	4.793	0	0	0.303	0.36
CL11836.Contig2_All		2	5.496	1.91	3.546	1.846	1.963	2.293	1.993
CL11844.Contig1_All	PHL3	2	43.716	28.136	31.5	30.636	25.8	17.176	28.81
CL11847.Contig1_All	DEFA	2	7.893	3.98	7.6	7.713	2.463	3.003	4.336
CL1185.Contig5_All	EMB1027	2	0.846	0.336	1.413	0.12	0.05	0.903	0
CL11850.Contig1_All	PCMP-H12	2	3.29	1.773	2.523	1.213	1.676	1.706	2.006
CL11851.Contig2_All		2	1.206	0.443	0.976	0.443	0.636	0.176	0.066
CL1186.Contig13_All		2	2.076	0.233	3.2	0	0.02	0.376	0.703
CL11879.Contig1_All		2	2.826	1.953	3.546	1.19	0.663	1.59	0.013
CL1188.Contig2_All		2	1.046	0.193	0.493	0.12	0.23	0.096	0.086
CL11887.Contig1_All	ILR1	2	3.066	1.416	2.773	1.106	0.58	0.51	0.703
CL11887.Contig3_All	ILR1	2	22.536	15.233	24.326	9.213	6.123	9.873	5.526
CL119.Contig4_All		2	2.776	0.173	2.956	0.906	0.806	0.19	0.69
CL11903.Contig1_All	At5g03795	2	1.546	0.66	1.056	0.293	0.676	0.653	0.45
CL11932.Contig2_All	HSF8	2	4.253	2.633	2.743	1.58	0.926	1.19	1.716
CL11934.Contig5_All	RS40	2	2.703	2.106	3.233	1.93	2.423	0.463	2.103
CL1195.Contig2_All	At3g27220	2	27.316	19.49	20.98	16.306	11.266	10.933	9.323
CL11965.Contig2_All	AtMg00820	2	1.446	0.526	0.946	0.533	0.723	0.706	0.21
CL11973.Contig1_All	At2g04865	2	1.973	0.836	1.756	0.943	0.326	0.323	1.286
CL11975.Contig2_All	ACLB-2	2	12.813	0.673	10.56	1.13	6.436	2.626	4.773
CL11979.Contig2_All		2	10.516	4.896	7.306	5.47	3.58	4.876	3.966
CL11989.Contig2_All		2	4.486	2	3.303	2.143	2.08	2.88	1.35
CL11991.Contig116_All		2	1.42	0.183	0.676	0.476	0	0	0
CL11991.Contig29_All		2	1.613	1.32	1.543	1.01	0.873	0.45	0.523
CL11991.Contig74_All		2	1.813	1.213	1.733	1.073	0.86	0.733	0.476
CL11991.Contig80_All	SUS2	2	1.52	0.876	1.183	0.773	0.72	0.69	0.793
CL11991.Contig83_All		2	2.12	0.93	1.286	0.81	0.613	0.713	0.623
CL11991.Contig85_All		2	6.943	2.37	3.723	1.986	1.66	1.846	1.226
CL11991.Contig90_All	SUS2	2	5.34	2.03	3.416	2.033	3.116	1.48	1.283
CL120.Contig2_All		2	1.233	1.383	1.546	0.66	0.576	0.106	0.286
CL1200.Contig13_All	BXL4	2	1.08	0.14	0.633	0.076	0.02	0.21	0.11
CL12005.Contig1_All		2	5.673	0.893	2.556	0.853	1.44	0.286	0.02
CL12006.Contig1_All	ERDJ3B	2	16.813	15.426	20.36	4.34	13.603	18.106	9.216
CL1201.Contig10_All	DPEP	2	2.39	0.996	2.686	1.303	0.41	0.35	0.87
CL1201.Contig11_All	DPEP	2	41.926	15.276	21.273	16.22	4.453	9.423	3.946
CL1201.Contig5_All	DPEP	2	11.333	5.546	8.013	7.466	2.76	2.13	1.27
CL1201.Contig7_All	DPEP	2	9.466	5.773	6.42	5.796	2.533	1.93	1.036
CL12019.Contig2_All		2	1.46	0.856	1.22	0.353	0.02	0.656	0.17
CL12027.Contig3_All	NUP133	2	1.596	1.136	1.34	0.743	0.206	0.97	1.276
CL12029.Contig2_All		2	1.033	0.38	0.93	0.83	0.663	0.553	0.69
CL1203.Contig1_All	LUH	2	10.993	5.486	8.56	6.77	2.663	5.53	2.183
CL12075.Contig2_All		2	2.326	1.02	2.35	1.723	0.556	0.356	0.4
CL1208.Contig5_All	PCMP-H81	2	2.676	1.463	2.686	2.06	2.153	2.393	1.553
CL12081.Contig1_All	TBL3	2	2.406	1.666	1.74	0.12	0.49	1.336	0
CL12081.Contig2_All	TBL3	2	8.576	2.32	4.58	1.483	0.8	3.74	0.03
CL12082.Contig2_All		2	18.376	8.523	13.91	10.816	5.756	9.116	6.59
CL12094.Contig2_All	RGLG2	2	1.223	0.453	0.63	0.14	0.423	0.33	0.026
CL12110.Contig1_All	ARL8C	2	28.416	21.056	35.236	27.106	13.416	11.436	7.596
CL12110.Contig2_All	ARL8C	2	9.493	5.13	6.693	3.72	2.646	3.176	3.596
CL12119.Contig2_All		2	1.706	1.263	1.37	0.97	0.743	0.926	0.76
CL12130.Contig1_All	At3g14580	2	1.1	0.633	1.733	0.076	0	0.413	0.276
CL1214.Contig3_All	SPA3	2	4.413	2.136	2.966	2.22	0.53	1.43	0.22
CL1214.Contig5_All	SPA3	2	0.816	0.17	1.313	0.343	0.013	0.126	0.013
CL12161.Contig2_All	MLO11	2	5.303	2.136	3.746	3.486	0.92	3.406	0.496
CL12173.Contig1_All		2	4.296	2.1	4.51	1.086	0.343	2.01	0.516
CL12183.Contig2_All		2	1.336	0.316	0.773	0.186	0.033	0.076	0.196
CL12206.Contig1_All	At4g24730	2	1.39	0.98	1.41	1.183	0.596	0.633	0.58
CL12208.Contig3_All	RECQSIM	2	4.083	1.653	2.913	1.593	0.713	0.796	0.653
CL12227.Contig3_All	FHY	2	3.936	1.256	2.316	0.683	0.673	0.886	0
CL12237.Contig1_All		2	0.873	0.226	1.14	0.24	0.48	0.623	0.4
CL12239.Contig4_All	PEX4	2	174.9	119.136	127.28	100.256	65.843	132.25	28.273
CL12242.Contig2_All	TAF5	2	2.893	1.776	2.203	1.736	1.033	2.073	0.326
CL12250.Contig7_All	TIC	2	8.476	5.206	8.15	3.75	2.393	3.316	3.016
CL12259.Contig7_All	OVA4	2	1.1	0.836	1.043	0.073	0.646	0.743	0.326
CL12262.Contig1_All	TAF12	2	1.446	1.536	2.086	0.716	0.516	0.326	0.85
CL12278.Contig5_All	At1g62020	2	23.576	21.56	22.166	16.36	18.72	14.383	11.003
CL12279.Contig3_All	TOE3	2	3.273	1.21	3.74	1.74	0.473	1.23	0.463
CL12286.Contig2_All	RRP6L1	2	8.316	6.156	9.09	5.02	2.113	2.873	4.203
CL12287.Contig2_All	RPP8L2	2	2.276	0.626	2.863	0.666	1.15	1.06	1.163
CL12287.Contig7_All	RPP8L2	2	3.11	0.816	2.25	1.093	1.253	1.806	1.533
CL12289.Contig3_All	TOR1	2	6.186	5.59	7.83	2.24	1.263	2.903	3.493
CL12294.Contig2_All	At3g53170	2	2.09	1.036	1.913	1.276	1.166	0.813	1.356
CL12298.Contig1_All	UGT88F3	2	1.76	0.043	1.823	0.26	0.22	0.3	0
CL12300.Contig1_All		2	17.34	0	15.38	9.5	15.606	5.003	10.59
CL12311.Contig3_All	ARF4	2	8.353	5.65	8.09	5.006	5.913	6.16	7.573
CL12312.Contig1_All		2	4.75	0.803	3.396	2.026	1.64	1.26	1.41
CL12318.Contig1_All	At2g20420	2	48.92	24.673	34.083	22.956	17.4	32.336	5.876
CL12326.Contig11_All	GAPC2	2	103.086	36.016	93.986	83.003	0.243	0.216	15.963
CL12326.Contig3_All	GAPC	2	123.013	35.536	58.736	69.753	6.516	1.093	0.636
CL12327.Contig3_All	At1g02270	2	2.306	1.483	2.053	1.42	0.71	1.626	0.053
CL12331.Contig2_All		2	4.886	2.803	3.13	2.54	1.873	1.896	1.87
CL1234.Contig3_All	At5g18500	2	1.733	1.39	1.5	0.83	0.88	1.04	0.57
CL12345.Contig1_All	NMAT2	2	2.41	1.006	1.776	0.71	0.893	1.36	0
CL12357.Contig1_All	DYW9	2	1.1	0.723	0.903	0.653	0.406	0.476	0.72
CL12367.Contig3_All	PLDDELTA	2	1.05	0.043	1.653	0.093	1.576	0.12	0.053
CL1237.Contig7_All	At1g13570	2	1.386	0.353	1.04	0.3	0.833	0.226	0.513
CL1239.Contig1_All		2	12.303	8.493	9.596	9.03	6.676	8.07	6.88
CL12390.Contig1_All	NFS2	2	1.966	0.693	1.24	0.68	0.94	0.47	1
CL12390.Contig2_All	NFS2	2	7.61	4.923	7.473	6.473	2.893	3.57	2.763
CL12392.Contig1_All		2	1.65	0.463	1.666	0.64	0.39	0.586	0.496
CL12395.Contig2_All	SCAR4	2	10.583	8.546	9.346	7.556	6.65	8.9	4.016
CL12397.Contig4_All		2	10.456	5.476	7.393	3.856	4.463	6.736	4.376
CL1240.Contig2_All		2	12.953	0.86	10.983	5.6	5.913	6.083	2.423
CL12411.Contig1_All		2	4.28	2.793	5.76	1.096	3.156	4.406	0.063
CL12415.Contig2_All		2	1.496	0.226	1.006	0.306	0.32	0.473	0.846
CL12417.Contig1_All	At5g16730	2	26.973	4.946	17.553	16.876	1.44	3.336	5.313
CL12427.Contig1_All	GLCAT14A	2	29.036	25.403	27.553	21.043	23.67	18.82	17.823
CL12437.Contig2_All	AP4M	2	54.743	29.18	51.976	23.493	15.116	30.156	17.836
CL1244.Contig4_All		2	10.993	3.09	7.863	5.803	6.073	6.946	2.646
CL12444.Contig2_All		2	1.716	1.196	2.12	1.586	0.77	0.576	0.306
CL12449.Contig1_All	GPDHC1	2	1.096	0.473	1.113	0.656	0.73	0.35	0.646
CL12450.Contig2_All	At2g21160	2	18.636	10.763	28.813	8.126	10.873	6.346	0
CL12451.Contig6_All	ERDJ2A	2	25.386	15.913	24.883	21.123	9.36	14.85	13.013
CL12465.Contig2_All	RFI2	2	2.446	1.5	1.803	0.83	0.913	1.77	0.306
CL12474.Contig1_All	ELD1	2	27.526	15.016	16.49	12.653	13.013	11.843	4.456
CL1248.Contig3_All	RPS14	2	25.773	12.823	13.84	10.42	5.023	11.733	2.126
CL12480.Contig11_All	CALS5	2	1.28	1.136	1.36	0.82	0.92	0.34	0.403
CL1249.Contig2_All	OPR3	2	18.58	17.09	19.85	8.106	14.423	12.373	7.063
CL12503.Contig2_All		2	16.436	6.876	8.94	5.39	2.526	5.826	0.053
CL12510.Contig1_All		2	5.193	1.736	4.673	3.106	2.336	1.713	2.896
CL12510.Contig2_All		2	5.59	0.28	7.17	1.08	0.21	0.173	0.186
CL12513.Contig3_All	RPL21	2	5.31	1.06	4.833	5.253	4.163	3.34	1.326
CL12514.Contig2_All		2	2.17	0.813	1.553	0.793	0.556	0.526	0.7
CL12514.Contig3_All		2	26.116	7.016	15.936	6.47	5.943	3.166	2.476
CL12515.Contig6_All		2	2.023	0.84	2.393	0	1.9	1.28	1.813
CL12523.Contig1_All	At1g71060	2	5.37	2.086	3.273	1.933	1.733	1.783	1.323
CL12527.Contig2_All	At5g27430	2	134.973	76.52	108.956	64.883	45.15	67.67	20.123
CL12540.Contig1_All	At1g14450	2	148.706	47.636	162.22	127.876	48.576	112.006	48.426
CL12541.Contig2_All	PCMP-H69	2	2.49	0.94	2.58	1.373	1.026	1.03	1.863
CL12557.Contig4_All	ACLA-2	2	1.593	0.993	1.673	1.23	0.206	1.433	0.053
CL12560.Contig1_All		2	1.03	0.276	0.83	0.223	0.193	0.343	0.233
CL12562.Contig1_All		2	1.873	1.266	1.77	1.163	0.993	0.923	0.983
CL12572.Contig7_All		2	1.123	1.026	1.446	0.57	0.686	0.766	0.58
CL12577.Contig2_All	PCMP-E76	2	0.966	0.623	1.25	0.73	0.506	0.63	0.71
CL1259.Contig7_All		2	1.03	0.336	0.91	0.566	0.653	0.626	0.196
CL126.Contig2_All	At2g29260	2	1.126	0.713	1.496	0.266	0.366	0.09	0.963
CL12606.Contig2_All		2	9.346	6.47	7.096	1.993	1.72	6.856	0.916
CL12616.Contig1_All		2	2.02	0.503	1.23	0.99	0.56	0.73	0.316
CL12625.Contig2_All	PCMP-E36	2	1.453	1.06	1.163	0.716	0.57	1.086	0.763
CL12627.Contig21_All	At4g12130	2	11.22	4.78	8.16	5.266	9.533	4.683	4.376
CL12631.Contig3_All	GC6	2	10.796	9.01	9.383	7.473	6.1	7.093	5.223
CL12633.Contig2_All	SH3P2	2	1.416	0.173	1.306	0.296	0.203	0.83	0.276
CL12634.Contig1_All		2	7.366	2.943	6.54	6.16	1.67	3.133	1.78
CL12639.Contig2_All	FRL5	2	2.56	0.486	1.373	0.653	0.24	0.7	0.533
CL12647.Contig1_All		2	1.8	0.48	2.05	0.63	1.003	0.326	0.443
CL12648.Contig1_All	Os07g0682400	2	15.836	7.946	10.576	11.29	9.343	1.516	6.38
CL12651.Contig2_All	FK	2	47.086	25.673	30.193	23.303	10.343	23.92	7.29
CL12670.Contig2_All		2	1.14	0.793	1.113	0.623	0.56	0.256	0.223
CL1268.Contig2_All		2	2.183	0.433	2.56	0.976	1.03	2.356	0.196
CL12699.Contig1_All	PUMP3	2	5.696	3.546	7.82	2.74	4.346	4.04	2.713
CL12700.Contig1_All		2	45	37.456	38.836	31.56	25.193	21	15.18
CL12704.Contig3_All	CYCD4-1	2	1.33	0.07	0.72	0.04	0.076	0.436	0.013
CL12704.Contig4_All	CYCD4-1	2	2.543	1.083	2.256	1.466	0.286	0.45	0.16
CL12714.Contig1_All	MYB61	2	10.343	6.36	13.7	4.683	2.906	1.66	0.22
CL12732.Contig18_All	At5g47430	2	4.23	0	2.786	0.853	1.94	0	1.226
CL12734.Contig1_All	MBP2C	2	21.173	0.28	10.256	4.5	3.863	1.97	1.473
CL12735.Contig1_All	SFH13	2	18.72	12.163	19.713	11.623	8.706	9.28	10.933
CL12738.Contig2_All	At3g18020	2	3.53	1.78	2.383	1.373	1.333	1.423	1.03
CL12741.Contig2_All	DHNAT1	2	11.396	0.116	13.206	0.053	0.133	0.213	0.02
CL12743.Contig4_All	At3g21360	2	1.77	0.65	2.206	1.573	0.433	1.876	0.836
CL12753.Contig1_All		2	16.323	8.846	9.826	4.166	4.213	8.61	1.153
CL12759.Contig10_All		2	4.91	1.953	4.316	1.116	0.513	2.656	0.81
CL12762.Contig1_All	PPT1	2	10.526	0.106	18.943	8.523	1.236	1.156	0.143
CL12794.Contig1_All		2	2.346	0.453	1.31	0.266	0	0.19	0.54
CL12795.Contig1_All		2	1.626	0.81	1.46	0.553	0.813	0.653	0.716
CL12800.Contig3_All		2	5.35	3.786	5.11	3.876	3.496	1.366	1.953
CL12819.Contig5_All		2	31.323	12.943	21.216	16.29	6.74	10.253	0.776
CL1282.Contig1_All		2	3.19	1.486	2.193	2.156	1.06	1.946	0.283
CL12823.Contig1_All	RABC2A	2	25.22	6.573	14.536	7.663	1.613	1.44	0.076
CL12845.Contig2_All	At3g03360	2	1.17	0.416	1.183	0.383	0.276	0.796	0.603
CL12845.Contig3_All	At1g16930	2	3.476	1.706	2.29	0.153	2.556	0.433	1.453
CL12856.Contig1_All	REV3	2	2.403	0.676	2.2	0.736	0.38	1.583	0.41
CL12857.Contig2_All	NFD6	2	0.96	0	1.02	0.323	0	0.093	0.806
CL12861.Contig1_All	TOM1	2	4.85	0.273	2.903	1.946	0.046	2.076	0.91
CL12866.Contig8_All	ASK21	2	0.973	0.84	1.2	0.946	0.16	0.556	0.933
CL12869.Contig1_All	TKT2	2	5.383	0.47	8.306	3.28	1.35	1.786	3.236
CL1287.Contig3_All	RPD1	2	1.4	0.746	0.943	0.533	0.583	0.543	0.653
CL12891.Contig2_All		2	14.03	9.956	16.893	10.97	8.376	8.62	6.993
CL12895.Contig6_All		2	2.116	0.816	3.366	0.733	0.643	0.683	0.416
CL12901.Contig1_All		2	1.99	0.513	1.92	0.32	0.166	0.37	0.613
CL1291.Contig6_All		2	4.773	1.886	2.34	0.99	0.383	1.336	0.336
CL1293.Contig5_All		2	10.453	6.736	11.336	5.62	7.253	3.273	5.453
CL12945.Contig1_All	GC1	2	7.82	8.023	9.38	4.48	2.533	5.47	3.563
CL12948.Contig1_All		2	2.413	1.353	2.01	1.513	1.823	0.44	0.103
CL12948.Contig3_All		2	2.703	1.776	3.003	2.46	2.946	0.633	1.266
CL12971.Contig2_All		2	1.733	0.086	1.716	0.716	0.916	0.45	1.376
CL12978.Contig3_All	NQR	2	4.026	3.016	6.443	2.25	0.276	0.876	0.703
CL12990.Contig9_All		2	6.363	0.03	4.423	0.86	0.326	2.646	1.156
CL12998.Contig2_All		2	5.866	4.376	5.036	3.026	1.126	3.25	1.206
CL130.Contig2_All		2	4.156	1.55	2.803	1.68	0.876	1.606	1.833
CL1300.Contig10_All		2	1.586	0.993	1.356	0.873	0.68	0.713	1.08
CL1300.Contig34_All		2	1.54	0.523	1	0.72	0.706	0.526	0.693
CL1300.Contig35_All		2	5.48	1.983	5.433	2.783	2.376	0.97	1.046
CL1300.Contig58_All		2	1.693	1.02	1.746	1.12	0.946	0.626	0.476
CL1300.Contig60_All		2	1.263	0.5	0.803	0.586	0.523	0.53	0.433
CL1300.Contig83_All		2	2.846	1.016	2.256	0.566	0.56	0.523	1.316
CL13000.Contig5_All		2	1.716	0.7	1.283	1.01	0.193	1	0.346
CL13000.Contig7_All		2	1.183	0.333	0.833	0.686	0.84	0.19	0
CL13024.Contig1_All	BBR	2	2.676	1.21	2.666	1.483	1.443	2.356	2.193
CL13035.Contig4_All		2	21.32	12.976	27.5	3.593	4.02	0.916	6.566
CL13046.Contig1_All	D6PKL1	2	9.836	5.176	7.723	0.4	0.343	2.066	0
CL13046.Contig3_All	D6PKL2	2	4.606	2.4	3.516	1.946	2.456	0.626	0.046
CL13056.Contig1_All	NIFU1	2	28.63	8.71	16.45	7.453	3.27	15.166	1.94
CL13062.Contig1_All	At1g21900	2	49.8	33.74	37.523	32.753	17.303	31.866	9.553
CL13065.Contig2_All	RPS5A	2	19.213	0.723	18.196	18.926	11.323	13.8	16.683
CL1307.Contig33_All	FATB	2	71.14	39.73	52.44	40.663	12.56	38.063	16.106
CL1307.Contig8_All	FATB	2	4.703	0.243	2.91	3.32	1.09	2.293	0.82
CL13077.Contig4_All		2	1.87	0.03	1.183	0.496	1.016	0	0.593
CL13086.Contig3_All		2	2.003	0.17	1.036	0.13	0.03	0.073	0.14
CL13088.Contig1_All	At3g19440	2	2.31	1.92	1.98	1.086	1.133	1.016	1.456
CL1310.Contig6_All	U2AF65A	2	15.543	11.043	16.333	6.283	8.106	13.893	7.403
CL13103.Contig1_All		2	1.2	0.613	1.04	0.906	0.303	0.446	0.666
CL13110.Contig2_All	AVT6A	2	4.433	2.7	2.9	2.226	0.863	2.003	0.466
CL13112.Contig4_All		2	1.706	1.27	1.72	1.246	1.19	0.903	1.646
CL1314.Contig3_All		2	1.733	1.216	1.92	0.896	0.18	0.573	0.326
CL13145.Contig1_All	SYT5	2	33.523	26.89	29.086	31.173	22.82	26.876	18.19
CL13152.Contig3_All		2	2.586	0.136	2.876	1.136	2.51	0.77	0.123
CL1317.Contig8_All	ABCC3	2	2.06	0.943	1.383	0.493	0.433	1.276	0.183
CL13178.Contig10_All	TMK4	2	1.246	0.343	2.113	0.193	0.073	0.34	0.203
CL13183.Contig2_All		2	1.053	0.213	1.066	0.303	0.453	0.61	0.91
CL13196.Contig14_All		2	1.32	0.433	0.98	0.29	0.433	0.573	0.78
CL13198.Contig1_All		2	8.303	1.263	6.293	1.916	0.796	3.63	3.996
CL13200.Contig2_All	UBC23	2	4.443	1.933	3.626	1.366	2.473	1.803	0.906
CL13205.Contig1_All	Os02g0194200	2	14.706	4.096	14.13	6.903	7.073	5.403	5.476
CL13223.Contig2_All	KU80	2	12.796	4.1	9.103	11.5	4.706	3.75	3.14
CL13229.Contig2_All	DRB1	2	8.356	6	9.58	7.543	3.29	8.583	2.3
CL1323.Contig10_All	ADK2	2	6.99	0	8.02	7.93	0.78	2.083	0.013
CL1323.Contig20_All		2	4.41	2.906	3.446	2.89	2.37	1.906	1.166
CL1323.Contig21_All	ADK2	2	1.27	0.716	1.21	0.753	0.726	0.493	1.043
CL1323.Contig29_All		2	3.743	1.576	3.29	0.6	0.153	2.643	0.153
CL13238.Contig1_All	CSI1	2	1.49	0.3	1.673	0.51	0.196	0.423	0.323
CL13238.Contig2_All	CSI1	2	23.046	18.553	19.553	20.013	12.03	12.226	7.676
CL13241.Contig1_All		2	38.11	1.12	24.873	13.26	4.273	12.45	14.3
CL13249.Contig2_All		2	1.333	0.226	1.073	0.426	0.34	0.553	0.903
CL1328.Contig1_All	ARAD1	2	5.873	3.573	5.343	1.87	3.063	2.786	2.836
CL1329.Contig2_All		2	1	0.173	1.436	0.233	0.636	0.243	0.273
CL13290.Contig3_All		2	3.21	1.673	2.59	0.566	1.753	0.423	1.46
CL13296.Contig3_All	GAUT7	2	14.063	9.933	11.506	3.786	5.423	4.396	4.603
CL13299.Contig1_All		2	1.803	0.563	1.05	0.543	0.46	0.28	0.486
CL133.Contig4_All		2	1.753	0.036	1.36	1.393	0.556	0.19	0.31
CL1330.Contig8_All		2	2.013	0.323	2.173	1.04	1.19	1.92	1.456
CL13307.Contig2_All		2	1.606	0.456	1.62	1.106	1.18	0.493	1.406
CL13308.Contig2_All	DYW7	2	1.03	0.476	1.033	0.11	0.37	0.153	0.883
CL1331.Contig4_All		2	1.543	0.536	0.963	0.543	0	0.21	0.196
CL13319.Contig2_All	COR413IM2	2	8.773	0.423	5.25	4.27	7.37	0.66	1.323
CL13319.Contig3_All	COR413IM2	2	34.883	20.72	26.813	23.793	19.35	11.04	10.03
CL13321.Contig1_All	At4g00740	2	37.513	24.063	33.13	27.46	16.616	18.073	15.81
CL13322.Contig3_All		2	1.34	1.13	1.313	0.89	1.106	0.41	0.98
CL13323.Contig18_All		2	2.1	0.71	1.096	0.833	0.526	0.266	0.29
CL1333.Contig1_All		2	4.43	2.78	4.14	2.386	1.993	3.31	0.926
CL13334.Contig2_All	PUB15	2	4.573	1.006	2.23	3.646	0.573	0.666	0.513
CL13356.Contig14_All	ECH2	2	2.22	0.19	2.613	2.016	0.006	0.003	0.913
CL13363.Contig2_All	PCMP-H92	2	2.853	0.883	2.66	1.27	0.92	0.74	1.243
CL13365.Contig1_All		2	53.726	24.88	34.763	27.396	20.363	19.656	25.333
CL13367.Contig2_All	VIII-1	2	15.1	9.363	14.123	7.596	7.643	9.76	10.11
CL13368.Contig2_All		2	2.31	1.68	2.236	0.943	1.13	1.106	0.656
CL13376.Contig3_All		2	0.94	0.033	1.14	0.086	0.066	0.166	0.11
CL13422.Contig2_All	ycf2-A	2	3.623	0.033	4.04	0.756	0.006	0.03	1.236
CL13424.Contig1_All	TRZ1	2	1.163	0.15	0.616	0.126	0.256	0.033	0.463
CL13424.Contig2_All	TRZ1	2	5.61	3.756	4.573	2.786	2.153	2.143	1.753
CL13429.Contig1_All	DRP1E	2	1.19	0.163	0.793	0.263	0.193	0.216	0.246
CL13450.Contig4_All		2	2.43	0.833	1.473	1.356	0.6	0.856	0.65
CL13465.Contig2_All	CAND1	2	32.223	22.303	28.026	20.88	19.033	23.546	24.166
CL13471.Contig2_All	At1g05670	2	1.923	1.17	1.693	0.873	0.913	0.723	0.536
CL1349.Contig1_All		2	2.46	0.72	1.64	0.483	0.796	0.356	0.596
CL1349.Contig2_All		2	4.246	1.866	2.276	0.12	2.443	0.123	0.393
CL13505.Contig2_All		2	1.016	0.433	1.066	0.546	0	0	0.99
CL13508.Contig1_All		2	1.456	0.226	1.816	0.636	0.156	0.3	0.606
CL13516.Contig2_All		2	3.033	0.066	2.256	1.783	0.366	1.603	1.12
CL13516.Contig4_All		2	5.21	0.78	5.086	5.03	0.913	2.826	2.133
CL1352.Contig2_All	AGO2	2	1.41	0.003	1.166	0.133	0.003	0.01	0.006
CL1352.Contig3_All	AGO2	2	1.14	0.186	1.286	0.276	0.043	0.053	0.093
CL13529.Contig2_All		2	5.356	1.963	3.583	2.246	2.36	1.75	1.223
CL1353.Contig10_All	FRS7	2	1.176	0.236	0.68	0.256	0.636	0.216	0.326
CL1353.Contig16_All	FHY3	2	2.42	0.87	1.09	0.403	0.256	0	0.366
CL13534.Contig3_All		2	1.496	0.613	0.92	0.373	0.333	0.606	0.143
CL13564.Contig2_All	PCMP-H82	2	1.58	0.393	1.133	0.393	0.243	0.34	0.52
CL13571.Contig3_All	CXE18	2	1.35	0.616	0.71	0.83	0.163	0.323	0.14
CL13579.Contig1_All	LYM2	2	7.25	3.346	5.44	1.37	0.446	2.51	2.66
CL13584.Contig1_All		2	16.04	5.85	12.12	9.993	6.246	9.506	6.206
CL13585.Contig2_All	POLAR	2	8.306	3.99	6.073	6.333	1.473	0.776	0.126
CL13586.Contig1_All	CALS3	2	33.493	32.116	34.056	29.896	22.866	18.29	20.12
CL13597.Contig2_All		2	30.906	20.756	25.466	23.17	12.603	6.233	16.673
CL13601.Contig3_All	PVA12	2	3.426	0.436	1.983	0.81	0.703	0.273	1.413
CL13607.Contig3_All		2	1.686	0.016	2.126	0.073	0	0.47	0.193
CL13622.Contig2_All	ANN5	2	2.706	0.883	2.136	0.75	0.386	1.826	0.15
CL13640.Contig7_All		2	1.083	0.44	0.95	0.74	0.613	0.863	0.483
CL13646.Contig5_All		2	1.433	1.003	1.25	1.47	0.323	0.61	0.716
CL13647.Contig4_All	ALMT9	2	5.99	2.773	5.336	3.29	3.89	3.04	3.83
CL1365.Contig2_All		2	15.813	10.616	14.223	8.146	5.263	13.926	3.11
CL13655.Contig2_All	AGD7	2	14.306	12.77	14.553	11.183	14.156	14.976	4.106
CL13657.Contig12_All		2	2.703	0.336	2.353	0.166	1.476	1.056	0.153
CL13657.Contig8_All		2	1.313	0.586	1.366	1.096	0.376	0.293	0.383
CL13658.Contig1_All		2	1	0.13	0.596	0.266	0.18	0.136	0
CL13658.Contig4_All		2	1.763	0.456	1.21	0.256	0.323	0.406	0.26
CL13663.Contig2_All		2	3.386	0.813	2.123	1.643	1.186	1.376	0.643
CL1368.Contig5_All	U2AF65A	2	2.123	0.26	1.856	0.153	1.086	0.096	0
CL13681.Contig3_All	SDE3	2	24.82	12.663	12.973	10.796	4	7.56	1.7
CL13682.Contig10_All		2	0.846	0.02	1.096	0.233	0.676	0.196	0.283
CL13689.Contig2_All	NAP1	2	27.426	12.38	14.786	9.856	3.336	6.423	2.893
CL1369.Contig2_All	GBF1	2	12.266	4.393	9.67	2.07	1.746	0.47	2.266
CL137.Contig10_All	BOR4	2	1.346	0.716	1.423	1.06	0.93	0.236	0.69
CL137.Contig8_All	BOR7	2	1.2	0.42	1.07	0.593	0.353	0.6	0.106
CL1370.Contig8_All		2	19.78	2.14	14.22	4.856	2.376	10.936	7.23
CL13706.Contig2_All		2	6.776	1.963	4.523	2.693	2.51	1.823	2.706
CL1371.Contig9_All	FDM4	2	2.94	1.4	1.523	1.386	0.3	0.186	0.033
CL13737.Contig2_All		2	1.14	1.03	1.4	1.133	0.546	0.97	0.3
CL13747.Contig1_All	GUX1	2	9.14	3.593	6.473	4.403	1.976	3.306	1.44
CL1375.Contig20_All	ADH1	2	2.863	0.983	2.363	2.116	1.43	1.376	0.07
CL1376.Contig2_All	GAUT11	2	6.646	0.343	4.08	1.25	0.946	1.776	0.84
CL13764.Contig2_All		2	13.886	6.756	12.423	7.063	4.776	8.163	2.783
CL1377.Contig1_All	MPE3	2	1.05	0.113	1.783	0.286	0.113	0	0.113
CL13777.Contig2_All	EGY3	2	4.74	4.083	5.71	2.456	0.846	1.816	1.283
CL13786.Contig3_All	Os04g0602400	2	4.696	1.823	3.35	1.2	1.466	0.986	0.083
CL13790.Contig21_All	AFC2	2	1.086	0.253	0.97	0	0.346	0	0.103
CL13802.Contig2_All	ABI2	2	1.996	1.24	1.666	1.44	1.043	1.363	0.926
CL13824.Contig3_All		2	1.64	0.143	2.043	0.423	0.976	1.05	0.626
CL13825.Contig1_All	AHL6	2	19.306	13.226	16.95	14.306	11.903	12.046	13.426
CL13831.Contig1_All		2	1.733	0.616	1.306	0.34	0	0.05	0.076
CL13837.Contig3_All		2	1.366	0.016	1.563	0.81	1.176	0.136	1.12
CL13838.Contig1_All	SCL1	2	8.04	3.403	3.986	1.273	1.643	0.456	1.066
CL13839.Contig1_All	RPE	2	17.63	7.706	11.14	10.966	5.11	7.263	3.156
CL13844.Contig3_All	CEPR2	2	32.203	8.01	15.013	13.886	4.84	3.443	2.796
CL13859.Contig1_All		2	444.183	57.266	233.566	447.72	90.57	57.453	24.41
CL13861.Contig1_All		2	1.77	0.006	1.336	0	0.006	0	0.096
CL13865.Contig9_All	At1g04390	2	1.926	1.09	1.763	0.86	0.026	1.45	1.246
CL13871.Contig1_All	BHLH147	2	15.1	3.16	12.103	9.326	10.673	7.52	6.68
CL13877.Contig7_All	At5g07610	2	4.643	1.51	3.973	0.996	0.793	0.513	0.543
CL13877.Contig8_All	At5g49610	2	5.343	1.623	4.66	0.923	0.576	0.72	0.573
CL1388.Contig8_All	PIP	2	17.64	2.273	23.266	1.336	1.106	3.886	8.606
CL13881.Contig3_All	At5g64460	2	4.526	2.646	4.083	2.253	0.553	0.84	2.34
CL13883.Contig1_All	OM64	2	2.66	0.2	1.543	0.066	0.273	0.55	0.623
CL13888.Contig2_All		2	1.273	0.546	1.016	0.41	1.21	0.093	0.12
CL13897.Contig1_All		2	1.396	0.71	1.016	0.666	0.563	0.673	0.27
CL139.Contig16_All	INVE	2	8.183	0.006	6.62	3.9	3.816	2.303	5.14
CL139.Contig4_All	NIN3	2	7.336	0.22	5.606	2.726	2.443	1.976	1.733
CL139.Contig6_All	NIN3	2	1.436	0.673	1.726	1.083	0.266	1.096	0.36
CL1390.Contig1_All		2	6.516	0.556	3.3	1.286	3.52	0.22	0.736
CL13907.Contig4_All		2	21.283	7.21	17.673	8.186	8.333	7.256	11.36
CL13914.Contig1_All		2	5.053	0.833	2.126	0.333	0.176	0.073	0
CL13923.Contig2_All		2	2.916	1.366	4.1	1.99	2.786	0.23	1.736
CL13929.Contig3_All	BPC6	2	2.47	0.743	1.946	1.196	0.61	1.163	0.69
CL13932.Contig4_All	CHC1	2	68.24	38.646	49.73	25.933	23.756	23.613	18.093
CL13941.Contig11_All	RIN3	2	1.866	0.436	1.266	0.626	0.646	0.476	0.543
CL13941.Contig9_All		2	2.27	1.466	1.88	0.916	0.19	0.26	1.45
CL1395.Contig4_All		2	1.9	0.913	1.776	1.433	1.186	1.193	0.806
CL13956.Contig4_All	GCN2	2	1.83	1.956	2.026	1.78	1.183	1.373	1.2
CL13957.Contig3_All	RPL35	2	1.333	0	1.343	0	0	0	0
CL13957.Contig4_All	RPL35	2	1.913	0.416	2.786	0.333	0.203	0.303	0.066
CL13962.Contig3_All	UROS	2	1.986	0.966	2.086	0.83	2.103	0.643	1.413
CL1398.Contig9_All		2	2.573	1.893	2.186	1.036	0.136	0.66	1.16
CL13981.Contig6_All		2	2.516	1.636	1.87	1.28	1.296	1.516	1.27
CL13985.Contig2_All	At3g17430	2	5.993	4.21	6.293	3.263	3.436	2.703	2.08
CL14001.Contig4_All	NAC071	2	5.293	2.82	4.766	0.656	1.336	2.256	0
CL1402.Contig1_All		2	1.403	0.493	1.026	0.316	0.866	0.656	0.673
CL14020.Contig1_All		2	1.006	0.42	0.793	0.513	0.34	0.263	0.466
CL1403.Contig23_All		2	0.983	0.82	1.363	0	0	0	0
CL14034.Contig9_All	ARIA	2	3.903	1.8	2.943	2.913	1.63	2.996	0.68
CL14035.Contig1_All		2	1.276	0	1.013	0.776	0.546	0.02	0
CL14036.Contig1_All	At1g60070	2	35.026	18.813	21.693	18.976	11.966	20.096	8.573
CL14051.Contig2_All	RPK2	2	2.603	1.72	1.99	1.793	1.333	1.343	0.98
CL14054.Contig1_All	MRS2-C	2	2.306	0.096	1.53	0.3	0.393	0.636	0.62
CL14058.Contig1_All	LSI3	2	14.056	10.773	14.883	9.853	8.406	12.033	7.686
CL1406.Contig13_All		2	1.796	0.946	1.45	0.613	0.563	1.033	1.013
CL1407.Contig11_All	ILL1	2	2.673	0.98	1.533	1.363	1.07	1.543	0.166
CL14071.Contig2_All	ARP2	2	9.72	3.626	7.226	9.38	0.396	1.876	4.69
CL14079.Contig3_All	RWA2	2	10.643	0.543	8.673	2.986	3.85	3.853	3.673
CL14079.Contig5_All	RWA2	2	14.973	1.096	13.303	5.486	8.34	4.813	7.34
CL1408.Contig3_All		2	2.276	0.66	3.263	0.213	0.336	1.79	0.556
CL14111.Contig3_All	ENOD55-2	2	34.986	19.023	28.743	26.043	22.5	9.336	5.266
CL14116.Contig1_All		2	19.32	4.4	13.723	5.29	2.846	5.44	3.776
CL14122.Contig2_All	OGG1	2	1.596	0	2.403	0.186	1.043	1.81	0
CL14126.Contig3_All	CASBPX2	2	1.473	0.9	1.016	0.683	0.413	0.24	0.06
CL14137.Contig3_All	DEGP5	2	2.053	0.956	1.843	0.65	0.426	1.453	0.21
CL14153.Contig3_All	FKBP16-4	2	2.39	1.266	2.18	0.6	0.32	1.61	1.13
CL14154.Contig1_All		2	0.89	0.203	1.106	0.926	0.05	0.103	0.166
CL14162.Contig4_All	SFC1	2	27.05	9.38	20.67	13.193	2.573	14.373	7.79
CL14170.Contig1_All	MTP1	2	1.106	0.353	1.573	0.066	0.313	0.593	0.02
CL14181.Contig1_All	ZFP1	2	28.133	17.866	23.886	18.35	17.5	15.12	23.536
CL14195.Contig2_All	LOL2	2	7.983	7.886	8.083	0.816	4.886	2.73	5.293
CL14203.Contig18_All		2	1.403	0.27	1.406	0.093	0.35	0.326	0.023
CL14203.Contig33_All	DRB2	2	1.543	0.156	1.623	0.643	0.336	0.446	0.056
CL14203.Contig38_All	MED27	2	1.303	0.063	0.933	0.503	1	0.656	0.14
CL1422.Contig4_All	cfxQ	2	3.666	1.996	4.47	2.09	2.483	2.883	1.353
CL14225.Contig3_All	Os09g0401200	2	37.44	20.753	29.14	15.99	13.986	24.836	14.566
CL14235.Contig2_All		2	66.596	61.586	67.82	58.07	38.836	64.726	27.153
CL14242.Contig2_All	OCT7	2	4.393	0.59	4.026	2.84	1.45	0.573	0.133
CL14257.Contig1_All	DA1	2	2.346	1.26	2.12	0.476	1.483	0.316	1.926
CL14258.Contig2_All		2	2.826	0.433	2.156	1.373	0	0	0.426
CL14260.Contig3_All		2	1.723	0.673	1.196	0.76	0.196	0.713	0.76
CL14273.Contig22_All		2	0.846	0.753	1.023	0.16	0.76	0.736	0.303
CL14273.Contig30_All		2	0.943	0.23	1.076	0.106	0.08	0.056	0.11
CL14278.Contig2_All		2	1.62	0.09	1.253	0.873	1.16	0.253	0.46
CL14284.Contig22_All	HSP82	2	8.13	0.246	3.88	0	1.633	0.413	0.126
CL14287.Contig1_All	At5g38460	2	11.306	10.373	11.82	4.183	4.126	5.573	1.676
CL14289.Contig4_All		2	2.85	0	2.78	2.48	2.283	2.02	0
CL14295.Contig1_All	RDR6	2	7.54	3.673	6.403	3.15	3.453	2.41	3.38
CL143.Contig2_All	PGMP	2	10.333	2.436	6.03	3.14	0.58	1.123	3.146
CL14301.Contig1_All		2	1.206	0.423	0.653	0.47	0	0.163	0
CL14303.Contig1_All		2	4.046	0	3.03	1.343	1.676	0.886	0
CL14306.Contig1_All		2	1.27	0.23	0.803	0.54	0.16	0.42	0.076
CL1431.Contig16_All	At5g26710	2	19.743	2.366	12.236	0.056	17.473	0.036	0
CL14311.Contig3_All	PAO3	2	1.646	1.096	1.756	0.156	0.84	0.033	0.673
CL14312.Contig4_All	ATX1	2	2.876	2.403	2.483	1.883	2.593	1.903	1.893
CL14320.Contig4_All	ORP1D	2	13.64	3.466	6.226	4.85	1.25	1.263	0.143
CL14326.Contig9_All	EBP2	2	5.913	3.09	5.253	2.033	0.733	1.65	3.793
CL14331.Contig1_All		2	2.093	1.323	1.5	1.74	1.67	1.363	0.523
CL14336.Contig3_All		2	3.916	0.39	4.643	0.226	0.196	2.72	2.88
CL1436.Contig1_All	TAF14B	2	3.476	1.53	4.08	3.14	2.05	2.886	2.11
CL1436.Contig11_All	TAF14B	2	1.01	0.17	1.5	1.09	0.613	0.653	0.43
CL1437.Contig3_All	FAS1	2	11.76	4.276	7.27	8.336	2.993	3.566	1.733
CL1437.Contig5_All	FAS1	2	3.563	1.22	3.366	1.686	0.286	1.093	0.543
CL14372.Contig1_All		2	6.49	4.33	4.71	4.666	4.926	2.973	1.136
CL14372.Contig2_All	OEP7	2	42.8	32.503	35.083	32.08	33.74	33.103	18.013
CL14376.Contig19_All		2	1.683	0.723	1.403	0.2	0.706	0.483	0.383
CL1438.Contig4_All	UGT83A1	2	1.076	0.28	0.556	0.313	0.176	0.226	0.05
CL14391.Contig2_All	UGT73C2	2	3.173	1.686	2.113	1.01	1.113	1.926	0.206
CL14399.Contig2_All	PCMP-H61	2	2.686	1.683	2.676	1.503	1.37	0.82	0.6
CL14402.Contig2_All	ALDH6B2	2	1.09	0.79	1.046	0.56	0.84	0.336	0.976
CL14403.Contig29_All	RPL7A-2	2	3.646	1.516	5.506	5.28	0.26	1.113	1.313
CL1441.Contig3_All	At1g49730	2	4.54	1.316	4.79	0.443	0.933	0.433	0.183
CL14420.Contig2_All	At5g05200	2	3.856	0.843	2.283	0.876	0.64	0.98	0.846
CL14439.Contig13_All	ABH1	2	1.126	0.336	0.68	0.236	0.09	0.34	0.61
CL14440.Contig1_All	At4g02580	2	121.466	61.226	81.796	58.736	29.39	59.443	26.516
CL14451.Contig1_All		2	1.193	0.376	0.86	0.353	0.553	0.326	0.586
CL14454.Contig2_All	PCMP-H58	2	1.026	0.163	0.963	0.083	0.246	0.206	0.27
CL14462.Contig1_All	DEGP5	2	5.086	0.006	8.413	1.05	0	0.006	0.03
CL14486.Contig1_All		2	3.43	0.99	1.766	0.616	0.5	0.68	0.1
CL14495.Contig4_All		2	2.26	0.793	2.273	2.253	0	0.38	0
CL14496.Contig2_All	GDPDL4	2	1.233	0.743	1.036	0.626	0.43	0.163	0.12
CL14498.Contig1_All		2	1.496	0.383	0.936	0.766	0.403	0.22	0.936
CL14514.Contig1_All		2	4.873	4.35	5.653	2.73	0.166	3.506	2.973
CL14521.Contig4_All		2	1.346	0.426	1.526	0.836	0.49	1.226	0.836
CL14527.Contig6_All		2	2.13	0.523	2.076	1.026	1.006	0.383	1.253
CL14529.Contig11_All	Os01g0706700	2	1.236	0.55	0.693	0.576	0.616	0.16	0.026
CL14529.Contig47_All	PRP8A	2	3.12	0.263	2.07	0.846	1.533	0.09	1.27
CL14529.Contig52_All	PRP8A	2	1.88	0.223	3.146	0.856	0.503	0.81	1.83
CL14532.Contig1_All		2	19.666	10.503	26.973	7.78	2.066	10.393	0.953
CL14538.Contig1_All		2	4.346	1.893	3.846	1.406	1.41	0.873	1.16
CL1454.Contig5_All		2	2.23	1.28	3.446	1.013	0.22	1.873	0.176
CL14543.Contig6_All	SIEL	2	1.773	0.573	0.996	0.343	1.366	0.38	0.006
CL14588.Contig1_All	RFC3	2	6.83	4.376	7.02	5.586	1.253	1.293	1.916
CL14605.Contig4_All	CYP81E8	2	0.893	0.313	1.16	0.583	0.306	0.22	0.056
CL14605.Contig6_All	CYP81E9	2	1.973	0.283	1.133	0.55	0.196	0.153	0.186
CL14606.Contig2_All		2	1.596	0	0.636	0	0.013	0	0
CL14611.Contig1_All	At1g22950	2	7.936	2.053	5.773	4.346	6.473	4.943	1.893
CL14611.Contig2_All	At1g22950	2	31.29	23.066	28.033	23.683	15.146	15.623	19.943
CL14618.Contig1_All		2	1.976	0.1	1.286	0.453	0.393	1.003	0.543
CL14623.Contig17_All	HTR4	2	54.486	3.42	23.226	5.913	3.043	0.366	4.453
CL14629.Contig2_All	HPR3	2	1.823	0.17	1.083	0.403	0.126	0.386	0.27
CL1463.Contig1_All	At1g13570	2	1.303	0.553	0.87	0.656	0.443	0.39	0.61
CL1463.Contig10_All	At1g13570	2	1.27	0.48	0.943	0.66	1.006	0.616	0.47
CL14630.Contig2_All		2	3.806	0.85	2.673	1.11	1.813	1.536	2.07
CL14637.Contig2_All		2	1.33	0.17	1.126	0.596	0.526	0.256	0.246
CL14649.Contig1_All		2	9.94	1.66	4.83	1.64	2.063	0.576	0.586
CL1465.Contig6_All	GTL1	2	10.933	6.91	11.416	4.66	9.31	7.466	0.056
CL14653.Contig5_All		2	1.123	0.173	1.01	0.106	0.676	0.213	0.24
CL14653.Contig6_All		2	1.2	0.233	0.683	0.15	0.193	0.073	0.14
CL14663.Contig1_All		2	2.04	0.25	1.84	1.323	0.25	0.116	0.116
CL14665.Contig4_All	PVA22	2	0.953	0.566	1.226	0.38	0.44	0.293	0.1
CL14678.Contig1_All	Os02g0161200	2	1.58	0.916	1.406	1.193	0.78	0.546	0.81
CL14678.Contig6_All	Os02g0161200	2	2.296	0.776	1.88	0.866	0.293	1.12	1.08
CL14688.Contig1_All		2	4.92	1.553	2.996	0.936	1.956	0.916	0.97
CL14689.Contig2_All		2	2.603	0.436	2.15	1.016	0.11	0.163	0.17
CL14692.Contig10_All	VLN3	2	2.016	0.273	1.826	0.15	1.456	0.743	0.113
CL14725.Contig3_All	KIN7E	2	5.303	1.856	3.933	5.093	4.5	1.38	0.016
CL14737.Contig3_All		2	2.576	0.276	2.773	0.52	0.323	1.4	2.2
CL14742.Contig2_All	At5g14770	2	1.13	0.483	0.79	0.416	0.383	0.586	0.613
CL14746.Contig3_All	SPDSYN2	2	1.14	0.836	1.006	0.716	0.543	0.473	0.696
CL14754.Contig4_All		2	7.383	2.193	7.383	6.343	3.313	1.83	1.756
CL1476.Contig3_All		2	6.04	2.813	3.106	2.503	1.32	1.356	0.203
CL14761.Contig4_All	At1g60770	2	1.43	0.053	0.903	0.336	0.013	0	0.22
CL14767.Contig2_All		2	2.15	0.036	2.56	0.536	1.166	2.103	1.476
CL1478.Contig3_All		2	1.286	1.076	1.503	0.98	0.603	1.49	0.416
CL1478.Contig5_All	Os03g0405900	2	2.49	0.996	1.38	0.983	1.49	0.426	0.34
CL14796.Contig2_All	CFAP20	2	2.17	0	1.97	0	0.606	0	1.026
CL14799.Contig2_All	STL1	2	9.203	8.856	11.416	5.403	7.58	7.636	1.44
CL14811.Contig22_All	ACT7	2	2.153	0.956	1.973	1.02	0.203	0.75	0.24
CL14811.Contig4_All		2	10.84	2.003	5.113	3.78	2.3	0.916	0.123
CL14814.Contig2_All	At1g06840	2	3.85	2.86	3.863	2.403	1.816	3.216	2.333
CL14821.Contig1_All		2	1.62	0.926	0.98	0.77	0.526	0.47	0.68
CL14823.Contig2_All		2	1.533	0	2.873	0.01	0.113	0.276	0.066
CL14836.Contig11_All		2	1.82	0.79	1.543	0.533	0.553	1.31	0.993
CL1484.Contig1_All		2	1.916	0.16	2.32	0.32	0.09	1.356	0.983
CL14845.Contig2_All		2	1.926	0.613	1.36	0.636	1.493	0.346	1.153
CL14847.Contig1_All		2	2.066	0.613	1.493	1.966	0.713	0.6	1.503
CL1485.Contig5_All	At1g61280	2	6.926	0.206	4.756	3.153	5.773	0.166	1.87
CL14856.Contig2_All	B'KAPPA	2	39.933	32.7	37.25	22.05	21.073	25.753	23.553
CL14866.Contig18_All		2	2.823	0.333	1.74	0.186	0.383	0.246	1.053
CL14874.Contig2_All	MIK2	2	2.173	1.026	1.436	0.83	0.78	0.89	0.506
CL14879.Contig7_All	RBP45	2	1.596	0	1.796	0.31	0.026	0.336	1.026
CL14889.Contig2_All	EMB1270	2	2.316	2.086	2.446	1.933	1.946	1.476	1.23
CL14894.Contig2_All	ATL79	2	5.15	1.61	3.633	0.166	3.356	0.11	0.086
CL14917.Contig1_All	PCMP-H70	2	1.786	0.833	1.62	0.726	0.786	0.273	0.706
CL1495.Contig29_All	At1g60420	2	2.013	1.183	1.69	1.48	1.386	1.12	0.626
CL14950.Contig3_All	U2AF35A	2	1.426	1.186	1.336	0.82	0.686	1.156	1.143
CL14956.Contig16_All		2	5.426	1.813	5.486	2.4	3.13	0.18	0.733
CL14976.Contig1_All		2	1.866	0.223	1.2	1.22	0.116	0.69	0.193
CL14977.Contig2_All		2	1.653	0.01	0.936	0.4	0	0.31	0.036
CL14981.Contig2_All	CMTA3	2	7.313	5.673	6.303	4.856	3.61	6.073	3.123
CL14987.Contig23_All		2	8.01	3.726	6.646	3.546	3.06	4.506	2.586
CL14989.Contig3_All	Os05g0239150	2	7.633	4.136	5.493	2.363	2.813	2.52	3.516
CL1499.Contig8_All	PHATRDRAFT_17300	2	3.93	2.586	4.456	1.706	1.706	3.233	2.46
CL1501.Contig5_All	BHLH49	2	1.756	0.72	1.52	0.446	0	0.14	0
CL15024.Contig3_All	PPH	2	2.946	0.96	1.553	1.223	0.576	0.483	0.686
CL15026.Contig3_All		2	1.996	0.463	1.35	0.856	0.416	0.473	0.383
CL15029.Contig11_All	MENB	2	6.926	4.433	5.266	2.213	4.876	4.963	3.733
CL15042.Contig3_All		2	1.163	0.726	0.826	0.926	0.446	0.383	0.663
CL15043.Contig2_All	RAN1	2	5.493	1.363	3.43	2.553	0.833	0.62	0.163
CL15051.Contig1_All	VPS41	2	6.33	4.28	6.143	4.803	4.346	5.23	0.683
CL15052.Contig2_All		2	34.153	25.27	27.56	10.236	2.973	18.59	8.13
CL15059.Contig11_All	CMTA3	2	1.216	0.126	0.72	0.653	0.156	0.363	0.05
CL1506.Contig7_All	MTERF6	2	6.196	3.296	4.516	3.726	2.89	3.79	2.533
CL15063.Contig3_All		2	1.903	0.336	2.056	0.756	1.62	0.536	1.18
CL15063.Contig5_All	ycf2-A	2	10.913	1.296	6.783	4.03	3.933	4.263	2.433
CL15068.Contig1_All		2	1.863	1.14	1.32	0.476	0.58	0.91	0.746
CL15068.Contig2_All		2	1.833	1.033	1.546	0.903	0.863	1.343	1.066
CL15068.Contig3_All	At1g77220	2	1.56	0.73	1.776	0.766	0.48	1.356	0.503
CL15069.Contig3_All	R1	2	1.173	0	0.97	0.363	0.34	0.4	0.223
CL15075.Contig3_All	ELI1	2	1.673	1.556	2.006	1.55	1.58	0.583	0.48
CL15078.Contig3_All		2	0.71	0.133	1.103	0.346	0.236	0.183	0.123
CL15081.Contig1_All	ABC1K7	2	2.566	1.893	2.226	1.546	0.476	1.063	1.64
CL15084.Contig3_All	At4g31480	2	25.996	7.546	30.233	23.316	21.816	15.846	16.783
CL15085.Contig2_All	EF1	2	6.706	2.823	5.376	3.913	1.943	3.75	2.136
CL15085.Contig49_All	EF1	2	11.456	7.486	9.086	8.076	3.953	9.136	4.556
CL15085.Contig51_All	EF1	2	41.496	27.793	37.603	37.18	18.953	21.253	19.52
CL15095.Contig7_All	WRKY21	2	2.316	0.18	2.476	0.64	1.343	0.1	0.3
CL151.Contig11_All	DRB3	2	0.82	0.076	1.013	0.75	0.036	0.076	0.27
CL15130.Contig21_All	ADA2B	2	3.78	2.823	4.253	2.613	2.346	1.68	3.236
CL15130.Contig23_All	DREB2B	2	10.996	6.49	7.64	6.37	4.393	2.73	7.753
CL15130.Contig6_All		2	3.3	1.89	2.973	1.79	1.593	1.11	2.383
CL15131.Contig2_All	APRR7	2	4.95	2.026	7.243	1.3	2.2	3.186	3.46
CL15139.Contig2_All	PCMP-H38	2	2.396	1.3	1.946	1.166	1.293	1.17	0.86
CL15144.Contig7_All	PAP14	2	5.63	1.753	2.953	1.276	1.063	2.396	0.196
CL15160.Contig1_All		2	3.066	0.686	2.56	2.153	1.74	0.453	0.47
CL15165.Contig1_All	CBSX6	2	5.04	2.97	4.333	2.406	1.61	1.596	3.003
CL15166.Contig2_All		2	6.3	0.85	4.17	1.393	0.233	0.28	0.516
CL1517.Contig12_All	EMB2768	2	4.24	0.336	2.043	0.54	0.293	0.393	0.533
CL1517.Contig7_All		2	2.05	0.863	2.083	0.34	0.426	0.803	1.14
CL15177.Contig2_All		2	1.21	0.53	1.293	0.073	0.41	0.203	0.05
CL15178.Contig38_All		2	2.626	0.486	3.643	0.393	0.013	1.346	2.5
CL15181.Contig2_All	IRK	2	3.946	1.006	2.596	1.603	1.103	0.296	0.753
CL15194.Contig2_All	BLH6	2	15.94	13.47	14.64	5.75	7.7	14.363	0.556
CL152.Contig13_All	CYP76B6	2	1.243	0.416	0.79	0.136	0.046	0.573	0.09
CL1520.Contig2_All		2	1.263	0.416	0.643	0.89	0.31	0.08	0.193
CL1520.Contig6_All		2	3.84	1.336	2.533	0.866	0.5	0.41	0.866
CL15206.Contig2_All	At1g13570	2	2.49	2.176	2.473	1.89	1.166	1.286	0.376
CL15210.Contig24_All		2	7.003	1.483	5.906	1.143	0.426	0.146	0.123
CL1523.Contig1_All		2	1.22	0	0.643	0.203	0.143	0.26	0.083
CL15230.Contig34_All	At1g53440	2	2.923	0.64	1.913	1.416	0.253	0.55	0
CL15230.Contig44_All	At1g53440	2	1.18	0.646	0.946	0.386	0.106	0.256	0
CL15230.Contig50_All	At1g53440	2	2.656	1.606	1.866	0.33	0	0	0
CL15237.Contig13_All		2	1.496	0.386	0.913	0	0	0.27	0.533
CL15244.Contig17_All		2	1.036	0.59	1.353	0.163	0.116	0.266	0.756
CL15244.Contig6_All		2	1.316	0.376	0.7	0.22	0.14	0.28	0.126
CL15254.Contig6_All	TIC32	2	7.696	0.113	7.483	4.253	0.306	1.326	0.693
CL1526.Contig2_All	At1g66345	2	6.38	3.36	5.603	3.2	4.256	2.07	4.433
CL1527.Contig10_All		2	4.256	0.053	3.306	0.97	0	2.233	0.246
CL1527.Contig7_All		2	48.556	1.413	28.546	4.72	5.103	16.816	2.233
CL1527.Contig8_All		2	53.593	7.14	36.276	5.93	8.806	11.903	2.043
CL15274.Contig1_All	RTE1	2	4.966	5.536	5.95	0.95	0.986	1.356	3.243
CL15286.Contig2_All		2	10.256	5.78	10.81	4.836	4.07	1.636	6.55
CL15287.Contig4_All		2	3.166	1.096	4.533	1.15	0.4	1.663	2.406
CL15318.Contig1_All	RPL8	2	1.433	0	0.77	0.22	0.733	0	0
CL15321.Contig2_All		2	2.893	0.673	2.116	1.886	0.616	1.873	0.503
CL15332.Contig11_All		2	5.016	2.523	2.71	1.573	0	1.656	0.196
CL15332.Contig20_All	SOQ1	2	4.37	3.333	3.876	2.003	0.036	2.003	0.216
CL1536.Contig1_All	Os01g0834700	2	12.96	9.8	10.656	7.496	2.736	8.736	6.826
CL15371.Contig3_All		2	1.04	0.606	1.13	0.256	0	0.286	0.096
CL15371.Contig5_All		2	3.25	1.04	2.336	0.966	0	1.143	0.083
CL15376.Contig3_All		2	1.256	0.8	1.303	0.59	0.216	0.063	0.22
CL15377.Contig6_All	MPP	2	22.143	3.653	14.353	7.25	6.103	9.636	2.103
CL15378.Contig33_All	At3g60360	2	0.86	0	1.203	0.723	0	0.506	0.866
CL15379.Contig3_All	CCR1	2	1.196	0.36	1.046	0.973	0.893	0.066	0.62
CL15387.Contig1_All	NRPB11	2	19.623	16.38	21.913	18.286	12.516	8.17	11.916
CL15397.Contig5_All	At3g06240	2	15.07	0	26.61	4.6	7.606	3.3	7.103
CL15402.Contig6_All		2	27.453	3.713	18.116	5.896	9.25	0.4	9.826
CL15411.Contig10_All	PME44	2	1.736	0.32	1.926	0.503	0.196	0.016	0.12
CL1542.Contig1_All	GGCT2;2	2	10.853	0.356	6.106	5.35	0	1.7	2.263
CL15425.Contig13_All	XBOS34	2	8.706	4.446	6.993	5.283	5.226	4.41	0.683
CL15425.Contig3_All	PIA1	2	4.07	0.156	2.486	1.116	0.606	0.34	0
CL15431.Contig2_All		2	3.24	2.666	3.003	1.603	0.69	1.403	1.13
CL15447.Contig2_All		2	3.35	2.093	5.203	0.946	1.313	1.176	0.303
CL15448.Contig2_All		2	1.423	0.363	0.89	0.493	0.123	0.216	0.28
CL15455.Contig4_All		2	15.036	5.093	12.49	3.693	2.08	7.316	4.273
CL15457.Contig2_All	SKP1B	2	56.326	15.99	28.873	8.363	3.18	4.376	16.363
CL15458.Contig1_All	XPO1	2	5.32	0.83	2.926	1.666	2.463	0.82	0.483
CL15461.Contig3_All	MED26B	2	3.23	1.163	2.4	2.013	0.856	1.273	1.766
CL15463.Contig3_All	NAGLU	2	1.686	0.756	1.096	0.756	0.566	0.2	0.58
CL15472.Contig2_All		2	4.586	1.396	3.346	2.256	0.703	1.343	0.29
CL15483.Contig7_All	GRP23	2	3.643	1.166	3.833	2.406	1.116	1.863	2.29
CL15501.Contig1_All		2	13.126	2.19	6.966	1.573	1.99	1.576	3.853
CL15505.Contig2_All	PVIP	2	3.113	1.606	2.776	1.073	0.983	0.383	0
CL15512.Contig7_All	PCMP-H66	2	18.126	4.003	10.856	2.25	3.643	5.676	6.876
CL15513.Contig1_All		2	1.083	0.006	1.776	0.006	0	0.006	0.693
CL15523.Contig4_All	CRTISO	2	1.163	0.216	1.763	0.703	0.36	0.49	0.64
CL15529.Contig2_All	SNRNP59	2	5.806	0	10.693	0.28	0.27	0.74	1.683
CL1553.Contig7_All	DRM3	2	4.063	2.48	4.69	2.5	2.56	1.26	0.86
CL15530.Contig3_All		2	1.836	1.4	1.946	1.423	1.04	0.753	1.136
CL15538.Contig16_All	DNAJ1	2	1.223	0.383	0.556	0.09	0.046	0.116	0.006
CL15546.Contig5_All		2	1.26	0.3	1.033	0.356	0.683	0.093	0.746
CL15549.Contig10_All	At1g78280	2	2.52	2.013	2.853	1.566	1.85	2.653	0.16
CL15561.Contig12_All		2	2.06	1.496	2.306	1.59	1.656	1.17	1.75
CL15563.Contig2_All		2	0.8	0.21	1.01	0.276	0.14	0.096	0.213
CL15588.Contig3_All		2	1.436	0.07	0.836	0.163	0.17	0.186	0.453
CL15592.Contig2_All		2	3.336	0	2.416	1.826	0	0.22	0.68
CL1560.Contig11_All	NUP98A	2	2.556	1.983	2.186	1.31	1.166	0.806	0.62
CL15600.Contig2_All	PAT07	2	24.656	9.63	12.796	12.09	6.33	3.45	3.063
CL15600.Contig5_All		2	1.72	0.97	1.613	1.14	0.813	0.28	0.553
CL15610.Contig1_All	ABCB25	2	1.73	0.65	0.983	0.603	0.203	0.26	0.36
CL15623.Contig4_All	PED1	2	11.316	7.593	14.86	5.513	3.566	8.213	3.99
CL15637.Contig23_All	At4g21705	2	2.28	1.376	1.736	1.203	0.933	1.366	0.936
CL15642.Contig45_All		2	1.32	0.496	1.833	0.853	1.31	0.25	0.986
CL15649.Contig1_All		2	24.45	7.21	16.273	17.973	9.03	14.93	7.946
CL15652.Contig4_All		2	0.756	0.29	1.04	0.416	0.19	0.24	0.393
CL15657.Contig2_All	NUDT25	2	5.44	1.983	4.283	4	0.22	0.696	1.813
CL15661.Contig1_All		2	76.796	60.75	65.13	39.916	34.39	61.72	16.873
CL15668.Contig10_All	FBX6	2	4.573	0.303	7.413	0.03	0	5.586	3.95
CL15668.Contig7_All	ML4	2	2.55	0.01	1.813	0.456	0	0.316	1.416
CL15675.Contig2_All	At4g03540	2	3.29	1.08	3.393	0.626	0.57	3.01	1.14
CL15676.Contig2_All	PCMP-E16	2	1.12	0.19	1.176	0.47	0.72	0.45	0.363
CL15686.Contig3_All		2	7.95	5.286	9.593	4.33	6.896	3.213	4.82
CL15691.Contig1_All		2	0.92	0.67	1.12	0.4	0.55	0.383	0.636
CL15695.Contig2_All		2	18.326	11.243	13.663	12.98	8.213	11.603	9.923
CL157.Contig11_All		2	2.273	0.34	2.836	0.496	0.35	0.853	0.193
CL157.Contig17_All		2	1.22	0.363	1.546	0.713	0.776	0.606	0.296
CL157.Contig23_All		2	1.09	0.346	1.216	0.203	0.163	0.373	0.29
CL157.Contig6_All		2	2.07	0.183	1.01	0.926	0.13	0.08	0
CL157.Contig9_All		2	6.65	0.12	6.653	4.69	2	1.76	1.846
CL15703.Contig11_All	AOC4	2	1.143	0.16	1.16	0.316	0.076	0.06	0.256
CL15720.Contig2_All		2	6.39	2.4	9.083	3.113	2.11	2.413	5.606
CL15721.Contig3_All		2	30.316	28.783	30.406	21.753	10.433	14.076	22.88
CL15727.Contig1_All	CjBAp12	2	10.27	2.44	6.206	8.996	0.806	4.01	0.076
CL15734.Contig4_All	TOPP4	2	1.876	1.053	1.51	0.683	0.17	0.816	1.306
CL15735.Contig11_All		2	1.033	0.473	0.933	0.426	0.283	0.346	0.246
CL15741.Contig1_All	Y-3	2	9.336	4.593	5.846	4.353	1.623	1.286	0.116
CL15744.Contig2_All		2	2.036	0.596	1.953	0.503	0.786	1.12	0.826
CL15746.Contig2_All		2	3.713	0.553	2.056	1.106	0.446	1.11	0.263
CL15755.Contig4_All	TIC40	2	13.176	1	8.256	1.453	1.643	6.023	4.89
CL15759.Contig1_All		2	6.113	4.746	5.55	2.56	1.81	2.416	1.706
CL15762.Contig1_All	HPAT1	2	15.446	15.02	16.723	8.153	2.966	5.573	4.02
CL15777.Contig5_All	TIC40	2	5.19	0.98	5.283	2.733	2.786	4.013	4.29
CL15779.Contig1_All		2	4.68	0.456	2.25	0.646	0.72	0.216	0.343
CL15791.Contig8_All	APUM12	2	5.35	4.6	7.46	4.97	0.866	3.58	0.106
CL15799.Contig1_All	At1g80960	2	1.42	0.373	1.67	1.123	1.34	0.38	0.926
CL15799.Contig2_All	At5g53840	2	2.183	0.09	2.036	1.23	1.766	0.106	0.776
CL15799.Contig3_All	At3g60790	2	2.733	1.716	4.16	1.15	0.91	1.713	1.68
CL1580.Contig8_All	RH53	2	1.94	0.953	2.38	0.323	0	0.033	0.133
CL15800.Contig1_All	TBP1	2	3.426	0.043	3.55	0.696	1.35	0.513	2.416
CL15800.Contig40_All	KIN4C	2	0.99	0.226	1.693	0	0	1.093	0.366
CL15800.Contig8_All	KIN4C	2	1.646	0.14	0.783	0.89	0	0.366	0
CL15808.Contig1_All		2	1.05	0.103	1.393	0.253	0.076	0.186	0
CL15813.Contig2_All	Os02g0520750	2	4.806	4.193	6.126	3.933	2.74	1.726	1.116
CL15817.Contig12_All		2	2.653	1.573	2.656	0.62	1.226	0.936	1.2
CL15817.Contig2_All		2	3.933	3.306	3.413	2.546	1.986	1.83	2.996
CL15821.Contig1_All	PCMP-E45	2	1.243	0.146	0.743	0.84	0.546	0.116	0.233
CL15821.Contig10_All	PCMP-E45	2	6.17	0	5.196	2.776	2.11	0.05	3.31
CL15821.Contig12_All	PCMP-E45	2	2.296	0.086	1.17	0.656	0.313	0.13	0.306
CL15821.Contig8_All	PCMP-E45	2	1.103	0.056	1.223	1.216	1.08	0.146	0.923
CL15825.Contig8_All		2	1.026	0.923	1.066	0.353	0.263	0.83	0.5
CL15827.Contig1_All		2	2.976	0.943	1.936	2.043	1.016	0.406	0.343
CL15827.Contig2_All		2	4.993	1.966	3.873	3.063	0.693	0.896	0.503
CL1583.Contig5_All		2	2.246	0.23	2.123	1.27	0.193	0.433	0.74
CL15836.Contig6_All		2	6.493	1.84	5.21	1.083	2.18	1.386	3.426
CL1584.Contig5_All		2	1.71	0.306	2.346	2.47	0.256	1.23	0.236
CL1584.Contig6_All		2	113.566	64.483	80.073	69.516	43.226	18.853	35.586
CL1584.Contig8_All		2	1.983	2.086	2.34	0.643	0.35	0.873	1.396
CL15848.Contig2_All		2	1.053	0.183	1.093	0.326	0.32	0.186	0.043
CL15853.Contig2_All	At5g11960	2	6.223	4.836	6.233	4.193	3.606	3.446	1.193
CL15858.Contig26_All		2	6.203	5.796	7.956	4.17	2.883	2.286	5.943
CL15859.Contig8_All	FHY3	2	1.046	0.246	0.84	0.223	0.173	0.596	0.44
CL15862.Contig9_All	PCMP-H34	2	2.766	1.233	1.68	1.426	1.923	0.723	0.88
CL15868.Contig7_All	ARPC2A	2	1.393	0.093	1.63	0.66	1.316	0.133	1.183
CL15875.Contig8_All		2	1.65	1.09	1.2	0.55	0.533	1.083	1.043
CL15876.Contig2_All	Os01g0723500	2	5.493	0.46	3.216	2.11	0.283	0.673	0.046
CL15879.Contig4_All		2	2.25	0	1.756	0.496	0	0	0
CL15881.Contig1_All		2	1.186	0.483	0.836	0	0.806	0.303	0.536
CL15886.Contig11_All		2	4.75	3.05	4.086	3.773	0.406	2.46	0.843
CL15886.Contig6_All		2	1.556	0.806	1.903	0.736	1.033	0.72	0.656
CL15889.Contig3_All	DJ1B	2	3.33	0	4.29	1.236	0.013	1.193	0.606
CL1589.Contig3_All		2	11.443	6.223	8.106	7.036	3.576	5.666	4.096
CL15892.Contig1_All	ARF6	2	4.833	1.986	3.856	2.646	0.616	0.446	0.65
CL15899.Contig1_All		2	2.42	0.43	1.07	0.59	0.036	0.17	0.273
CL15899.Contig2_All		2	1.146	0.386	0.823	0.613	0.716	0.506	0.283
CL15903.Contig2_All		2	1.31	0.466	1.253	0.713	0.433	0.54	0.696
CL15916.Contig12_All		2	5.563	1.55	5.686	4.93	1.456	3.34	1.55
CL15917.Contig4_All		2	1.56	0.896	1.24	0.57	0.61	1.033	0.026
CL1594.Contig4_All	CDC27B	2	4.756	3.146	5.166	3.586	2.863	1.766	3.27
CL15940.Contig2_All		2	1.136	0.7	0.933	0.646	0.643	0.306	0.833
CL15943.Contig5_All	At1g10890	2	18.266	10.293	13.203	7.503	5.733	12.016	10.356
CL15943.Contig7_All	At1g10890	2	7.98	4.966	7.33	4.716	3.773	5.926	5.173
CL15946.Contig2_All	APY6	2	16.09	10.036	11.736	0.23	0.223	6.483	3.02
CL15951.Contig4_All	VPS41	2	2.263	1.64	1.886	0.786	1.69	0.733	1.286
CL15953.Contig1_All		2	1.943	0.066	1.31	0.346	0.726	0.493	0.9
CL15956.Contig28_All		2	3.533	0.07	3.45	0.02	1.88	1.993	0.403
CL15959.Contig14_All	At2g13420	2	1.476	0.813	1.283	0.923	0.686	0.493	1.056
CL15966.Contig2_All		2	0.676	0.013	1.03	0.113	0.61	0.746	0.343
CL15966.Contig6_All	CIP7	2	4.063	1.586	3.823	1.533	1.036	0.756	1.406
CL15966.Contig7_All	CIP7	2	1.7	0.35	1.996	1.2	1.756	1.163	1.023
CL15970.Contig11_All	rps15	2	10.816	5.303	8.973	4.483	10.433	0	1.7
CL15970.Contig14_All	rps15	2	1.72	0.846	1.466	0.17	1.116	0.013	0.043
CL15970.Contig15_All	At1g14650	2	3.72	0.473	1.936	0.77	0	0.78	0.42
CL15970.Contig16_All	At1g14650	2	0.863	0.526	1.06	0.176	0	0.22	0.093
CL15970.Contig3_All	rps15	2	9.1	5.123	7.193	3.926	7.863	0.466	2.516
CL15970.Contig31_All	At1g14650	2	13.323	11.26	14.43	14.476	8.67	11.486	10.27
CL15970.Contig33_All	rpl18	2	6.753	0.9	6.133	1.753	4.126	2.826	3.353
CL15970.Contig5_All		2	1.65	0.843	1.296	1.19	1.57	0.086	0.986
CL15976.Contig3_All	Os03g0417800	2	381.136	151.81	309.246	344.08	250.05	72.31	189.213
CL1598.Contig1_All	GCP2	2	1.756	0.776	2.456	1.14	0.996	0.773	1.68
CL15989.Contig3_All	At2g25737	2	11.176	7.273	11.026	1.883	0.046	0.363	0.013
CL1599.Contig5_All	FRS12	2	1.39	0.603	1.533	0.7	0.57	0.46	0.733
CL15994.Contig2_All	B'BETA	2	1.02	0.71	1.18	0.793	0.683	0.796	0.983
CL15996.Contig3_All		2	4	0.05	3.796	2.833	0	0	0.173
CL16.Contig25_All	PP2C38	2	3.376	0.046	1.726	0.256	0	0.523	0.713
CL160.Contig20_All	SR45A	2	3.276	1.076	2.943	1.676	1.716	0.426	0.923
CL160.Contig21_All	SR45A	2	1.536	0.283	1.396	1.65	0.433	1.453	0.176
CL16005.Contig1_All		2	3.713	0.016	4.223	0.083	0.226	0.536	0.2
CL1601.Contig4_All		2	0.803	0.106	1.163	0	0.313	0.596	0.756
CL16013.Contig11_All	LUG	2	1.343	0.953	1.3	0.746	0.796	0.533	0.96
CL16013.Contig7_All	APC4	2	2.086	1.326	1.77	1.023	0.793	1.283	1.503
CL16017.Contig4_All		2	1.183	0.6	0.946	0.21	0	0.53	0.23
CL16018.Contig1_All	GMGT1	2	3.093	1.03	4.83	0.81	0.373	0.716	0.236
CL1602.Contig6_All	SR45A	2	9.536	0.13	3.923	3.52	0	0	0.613
CL16042.Contig10_All	TAF11	2	1.36	0.393	1.433	0.953	0.863	1.016	0.14
CL16042.Contig2_All	TAF11	2	2.31	1.05	1.876	0.886	1.406	0.843	0.693
CL16045.Contig5_All	CIPK6	2	25.533	11.346	19.86	8.496	3.873	8.086	1.26
CL16045.Contig7_All	CIPK6	2	35.343	14.19	19.956	11.18	4.92	13.45	1.556
CL16051.Contig1_All		2	8.53	0	4.556	0.023	0	1.96	0.41
CL16058.Contig79_All		2	25.123	11.983	22.786	11.046	5.07	13.58	3.95
CL16060.Contig1_All		2	1.06	0.086	1.06	0.573	0	0.41	0
CL16065.Contig9_All	RPB2	2	0.933	0.536	1.216	1.17	0.673	0.213	0.256
CL1608.Contig3_All	ABI5	2	1.32	0.073	1.463	0	0	0	0
CL16084.Contig1_All	SKIP11	2	21.466	10.793	12.326	10.116	7.993	4.74	2.79
CL16084.Contig2_All	SKIP11	2	5.776	3.156	4.003	3.47	1.08	0.646	0.443
CL16089.Contig33_All	AFB2	2	1.753	0	0.95	0	0	0	0
CL16094.Contig6_All		2	1.7	0.903	1.3	0.34	1.05	0.546	1.133
CL16096.Contig2_All		2	2.216	1.216	2.836	0	0	1.03	0.186
CL1610.Contig2_All		2	0.94	0.853	1.07	0.72	0.053	0.266	0.143
CL16101.Contig18_All		2	1.133	0.736	1.453	0	0	0	0
CL16101.Contig5_All		2	1.36	0.256	0.87	0.016	0.21	0.326	0
CL16107.Contig2_All		2	1.97	1.323	2.206	0.87	0.953	0.513	0.853
CL16108.Contig1_All	ACP1	2	152.376	77.696	89.906	81.41	27.486	73.88	14.816
CL16108.Contig2_All	ACP1	2	3.063	0.16	2.623	0.97	0.18	0.543	0.236
CL16119.Contig10_All	UVR8	2	5.003	5.143	6.53	3.176	3.256	1.09	1.353
CL16119.Contig7_All	PRAF1	2	12.186	4.466	6.996	2.693	6.28	1.16	1.243
CL16128.Contig7_All		2	1.956	1.05	2.42	1.156	1.84	1.366	0.356
CL16149.Contig1_All	REM20	2	1.626	0.84	0.91	0.416	0.106	0.45	0
CL16149.Contig7_All	DUF3	2	1.906	0.616	1.416	1.806	0.16	0.2	1.183
CL16163.Contig4_All	ARF8	2	5.483	2.24	3.98	3.6	1.6	0.53	2.666
CL16163.Contig5_All	ARF8	2	4.173	1.516	2.16	1.363	0.503	0.206	0.49
CL16166.Contig16_All	SDH1	2	1.876	1.366	1.66	0.98	0.776	1.583	0.983
CL16166.Contig8_All	SDH1	2	1.043	0.08	0.71	0.663	0.09	0.333	0.44
CL16169.Contig3_All		2	3.613	0.1	2.406	2.193	0	1.763	1.036
CL16180.Contig2_All		2	1.48	0.036	2.67	0.15	0.486	0.9	0.266
CL16185.Contig2_All		2	1.183	0.22	0.613	0.156	0.23	0.17	0.1
CL16186.Contig10_All		2	3.54	0.1	4.35	2.4	3.643	0.07	1.61
CL16189.Contig5_All		2	3.786	1.733	2.546	1.683	0.54	2.116	0.563
CL16191.Contig1_All		2	1.793	0.293	1.023	0.566	0.17	0.38	0.726
CL16198.Contig3_All		2	8.466	0.793	5.196	0.39	1.4	3.54	1.126
CL16199.Contig1_All	At5g20260	2	1.813	0.346	0.963	0.606	0.883	0.113	0.046
CL16199.Contig6_All	Os03g0107900	2	2.446	0	2.706	1.03	1.026	0	1.866
CL16199.Contig7_All		2	1.396	0.36	1.09	0.343	0.45	0.793	0.34
CL16205.Contig5_All		2	4.18	2.146	4.54	3.96	2.016	3.593	0.883
CL16209.Contig2_All	DFC	2	463.08	303.646	393.496	357.816	264.833	259.03	170.5
CL16215.Contig8_All	CDKF-4	2	13.913	0.046	17.14	7.71	0.23	0.843	5.046
CL16218.Contig2_All	ARI10	2	13.34	7.813	9.243	6.94	1.36	7.296	5.403
CL1623.Contig1_All		2	2.096	0.423	1.363	1.056	0.29	1.206	0.52
CL1623.Contig9_All		2	13.486	3.276	8.793	2.523	1.383	0.43	4.763
CL1624.Contig10_All		2	1.633	1.093	1.183	0.94	0.61	0.55	1.176
CL1624.Contig11_All		2	1.426	0.82	1.21	1.066	0.553	0.65	0.46
CL1624.Contig24_All		2	3.633	2.586	3.023	2.9	1.946	1.99	1.353
CL1624.Contig33_All		2	1.053	1.05	1.183	0.883	0.826	0.546	0.213
CL1624.Contig5_All		2	2.346	1.996	3.673	1.01	1.166	0.273	0.293
CL16244.Contig11_All		2	3.196	0	3.186	0	0.016	0	0.226
CL16246.Contig6_All		2	1.303	0.14	0.67	0.146	0	0.503	0.216
CL16253.Contig8_All	PDR1	2	1.81	0.406	0.883	0.073	0	0.023	0
CL16254.Contig12_All	At3g45770	2	2.47	1.19	1.646	0.87	0.843	0.46	0.53
CL16260.Contig9_All	AGO1	2	40.373	10.863	21.033	6.06	10.63	7.013	6.526
CL16261.Contig30_All	At4g03230	2	1.51	0.763	1.333	0.446	0.493	0.2	0.263
CL16271.Contig11_All	IP5P6	2	1.473	0.083	1.086	0.343	0.943	0.3	0.32
CL16273.Contig7_All	GULLO6	2	2.456	0.21	2.11	0.01	0.503	0.75	0.13
CL1628.Contig2_All	OsI_031067	2	15.766	13.706	16.676	8.236	6.306	12.413	2.933
CL16296.Contig1_All		2	1.533	0	1.293	0.293	0.023	0.106	0
CL16296.Contig2_All		2	1.48	0.14	1.08	0.36	0.066	0.483	0.613
CL163.Contig24_All	DG1	2	2.116	1.36	2.24	1.29	0.84	1.826	0.3
CL163.Contig25_All	DG1	2	4.086	1.523	3.226	1.516	1.103	1.753	0.293
CL16310.Contig8_All		2	3.27	1.55	2.2	1.086	1.453	0.98	1.263
CL16311.Contig4_All		2	1.143	0.513	0.82	0.413	0.513	0.38	0.71
CL16311.Contig5_All	MYOB6	2	9.203	8.623	9.053	6.98	6.253	8.686	8.71
CL16321.Contig2_All	PRL1-IFG	2	12.263	8.023	13.746	10.676	4.006	7.816	5.9
CL16324.Contig5_All	CPK11	2	7.04	7.146	9.24	8.02	1.43	4.576	3.53
CL16324.Contig6_All	CPK11	2	15.923	10.37	11.61	6.26	5.966	5.686	5.92
CL16325.Contig13_All		2	0.853	0.386	1.21	0.266	0.383	0.206	0.47
CL16334.Contig1_All		2	1.64	0.236	0.81	0.056	0.096	0.09	0.04
CL16334.Contig3_All		2	1.636	0.973	2.266	0.373	0.516	0.48	0.246
CL16340.Contig9_All	4CLL6	2	4.873	2.246	3.94	1.91	2.186	2.773	0.64
CL16342.Contig1_All		2	1.853	0.503	2.366	1.523	0.443	1.326	1.363
CL16345.Contig4_All	CPN10-1	2	1.416	1.42	1.586	0.423	0.796	0.673	0.53
CL16345.Contig62_All	CPN10-1	2	3.033	1.886	2.47	0.416	2.423	0.856	0.29
CL16345.Contig65_All	CPN10-1	2	1.83	0	1.813	0.203	0.283	0.456	0.686
CL16353.Contig6_All		2	1.64	0.12	1.253	0.14	0.27	0	0.373
CL16353.Contig8_All		2	1.13	0	1.51	0.096	0.036	0	0.163
CL16360.Contig17_All	GSVIVT00034021001	2	1.333	0.69	0.74	0.436	0.266	0.453	0.083
CL16360.Contig18_All	GSVIVT00034021001	2	16.15	4.123	9.876	5.34	4.38	6.99	4.743
CL16364.Contig24_All		2	1.036	0.26	0.93	0.433	0.08	0.146	0
CL16367.Contig7_All		2	1.25	0.096	0.98	0.54	0.103	0.056	0.16
CL16374.Contig3_All		2	1.78	0.686	1.04	0.32	0.296	0.61	0.663
CL16380.Contig1_All	GLCAT14C	2	9.57	5.676	6.783	5.88	4.666	3.446	2.093
CL16382.Contig4_All		2	1.05	0.23	1.356	0.783	0.943	0	0.126
CL16383.Contig2_All	ABCF5	2	6.683	1.346	4.116	0.81	0.733	0.973	0.863
CL16393.Contig5_All	RPT2A	2	1.143	0.033	1.776	0.07	0.666	0.286	0.503
CL16402.Contig2_All	At1g04910	2	5.82	0.536	3.03	1.32	1.27	0.183	2.266
CL16402.Contig4_All	At1g04910	2	6.786	3.17	6.823	5.856	4.44	2.54	5.76
CL16403.Contig5_All		2	2.453	1.93	2.28	0.76	0.703	1.403	0.1
CL16405.Contig2_All	AMY2	2	4.89	1.06	7.913	3.72	0.353	1.843	0.17
CL16407.Contig1_All	RBR	2	1.476	0.57	0.72	0.386	0.306	0.106	0.053
CL16409.Contig14_All		2	1.91	0.396	2.25	0.77	0.6	0.213	0.57
CL16409.Contig19_All		2	2.266	0.293	4.126	0.783	0.116	0.86	0.72
CL16409.Contig21_All		2	1.87	0	1.78	0.52	0.036	0.43	0.746
CL16418.Contig12_All	At1g12150	2	1.356	0.523	0.83	0.313	0.003	0.553	0.226
CL16428.Contig7_All	RNL	2	1.936	0.093	2.966	0.496	2.293	0.963	0.186
CL16429.Contig11_All	FRS9	2	1.9	0.803	1.813	0.89	0.743	0.436	0.88
CL16430.Contig2_All		2	1.736	0.17	1.196	0.083	0	0	0.493
CL16434.Contig1_All		2	1.36	0.813	1.326	0.713	1.346	0.683	1.246
CL16447.Contig1_All	MPK20	2	0.753	0	1.333	0	0	0	0
CL16456.Contig12_All	At4g27290	2	1.18	0.196	0.606	0.18	0.08	0.41	0.143
CL16470.Contig12_All		2	3.856	0.98	3.663	1.12	1.06	1.203	1.073
CL16470.Contig5_All		2	1.886	0.62	3.08	0.79	0.403	0.37	0.426
CL16478.Contig12_All	TUBB1	2	3.753	1.853	2.286	0.573	0.343	0.32	0.026
CL16478.Contig18_All	TUBB1	2	43.37	33.096	44.35	37.17	12.65	7.47	0.95
CL16478.Contig9_All	TUBB1	2	55.646	25.2	32.993	25.44	7.846	4.793	0.57
CL16479.Contig12_All	DSK2A	2	2.196	0.44	1.443	1.563	1.33	0.783	0.46
CL16479.Contig4_All	DSK2A	2	0.973	0.393	1.17	0.546	1.08	0.75	0.406
CL16486.Contig7_All	APM1	2	0.676	0.266	1.026	0.05	0.21	0.623	0.61
CL1649.Contig3_All		2	1.413	0	2.796	0.236	0	0.006	0.01
CL16493.Contig6_All		2	1.003	0.413	0.67	0.166	0.173	0.266	0.61
CL16517.Contig1_All		2	1.436	0	1.9	0	0	1.466	0.24
CL16522.Contig26_All	IAA8	2	1.07	0.13	1.503	0.04	0.793	0.98	0.156
CL16523.Contig2_All		2	1.036	0.87	0.976	0.693	0.596	0.503	0.786
CL16529.Contig1_All	BIN4	2	6.593	1.703	4.43	4.923	1.273	1.566	3.856
CL1653.Contig2_All		2	1.426	1.246	1.386	1.306	1.42	0.44	0.13
CL16534.Contig8_All	ABCC5	2	4.923	3.713	6.393	3.266	2.443	3.216	4.04
CL16551.Contig2_All		2	1.793	0.106	0.906	0.1	0.183	0.053	0.09
CL16558.Contig21_All	KIN10C	2	4.873	0	2.32	0.203	0.196	0	0
CL16558.Contig28_All	KIN10B	2	1.16	0.28	0.836	0.34	0.136	0.266	0.47
CL16558.Contig30_All	KIN10B	2	8.8	6.083	6.59	5.773	0.646	2.306	1.963
CL16560.Contig6_All		2	2.953	0.646	1.67	0.663	0.196	0.873	0.48
CL16566.Contig1_All		2	1.81	1.346	2.103	0.976	0.723	0.643	1.126
CL16572.Contig36_All	At1g13570	2	14.423	9.31	9.563	4.84	4.976	6.996	1.363
CL16579.Contig15_All	DBR	2	4.7	1.386	3.783	1.486	1.746	2.166	0.626
CL16581.Contig9_All		2	20.85	16.686	17.43	14.74	10.556	14.19	17.113
CL16584.Contig11_All		2	4.093	0.62	3.573	1.19	1.563	1.546	0.673
CL16584.Contig5_All		2	2.216	0.283	2.706	0.183	0.473	0.373	0.336
CL16584.Contig6_All		2	5.143	4.67	6.54	3.73	3.436	4.49	1.036
CL16587.Contig5_All		2	1.55	0.043	1.036	0.143	0.396	0.546	0.11
CL16598.Contig6_All		2	3.293	2.4	3.583	1.853	2.176	0.476	1.563
CL16602.Contig24_All		2	3.43	0.056	3.763	0.536	1.316	0.66	1.816
CL16610.Contig2_All		2	0.806	0	1.34	0.096	0.263	0.28	0.196
CL16616.Contig4_All	PCMP-H17	2	1.74	0.936	1.646	0.886	0.99	0.76	1.146
CL16618.Contig8_All	RPL7A	2	4.296	3.016	3.27	3.613	1.236	2.303	2.863
CL16634.Contig16_All	SR34	2	2.03	0	1.443	0.343	1.983	0.676	0.053
CL16635.Contig10_All		2	3.39	1.493	2.53	1.09	1.143	1.05	1.98
CL16637.Contig4_All		2	3.196	1.473	4.543	2.543	0.806	0.95	1.26
CL16641.Contig17_All	CALS7	2	2.143	0.143	1.063	0.103	0.18	0.51	0.013
CL16641.Contig27_All	CALS7	2	1.706	0.59	1.266	0.443	0.336	0.563	0.213
CL16641.Contig28_All	CALS7	2	5.036	1.403	3.696	2.21	2.236	1.103	2.886
CL16641.Contig35_All	CALS7	2	4.256	2.103	2.82	1.89	1.893	1.326	1.236
CL16641.Contig4_All	CALS7	2	1.17	0.256	1.68	0.373	1.366	0.31	0.563
CL16648.Contig4_All	HD16	2	25.513	22.616	24.083	21.036	10.56	16.936	13.053
CL16649.Contig3_All		2	3.706	0.433	6.92	0.013	0.023	1.41	0.96
CL16650.Contig2_All	SCPL42	2	1.61	0.84	2.516	2.19	0.046	0.016	0.036
CL16652.Contig3_All	IQD14	2	1.093	0.75	0.863	0.646	0.606	0.19	0.853
CL16655.Contig4_All	HSK	2	0.966	0.446	1.096	0.32	0.223	0.1	0
CL16655.Contig5_All	HSK	2	2.146	1.053	1.256	0.35	0.25	0.073	0.013
CL16658.Contig4_All	IDM1	2	1.14	0.383	1.086	0.306	0.19	0.31	0.38
CL1666.Contig3_All	TRS130	2	9.163	8.563	8.79	6.63	5.843	7.866	7.07
CL16663.Contig1_All	DCD	2	21.276	15.806	18.11	7.69	6.96	8.533	1.506
CL16663.Contig3_All	DCD	2	14.73	12.883	18.186	15.23	6.96	11.773	3.95
CL16668.Contig1_All	DMS3	2	1.483	0.62	0.826	0.543	0.396	0.153	0.586
CL16673.Contig12_All	At3g08570	2	1.14	0.206	0.673	0	0.243	0	0
CL16675.Contig6_All	At3g49140	2	2.183	2.143	2.94	1.55	1.22	0.646	0.566
CL16681.Contig45_All	PRH	2	1.583	1.356	1.486	1.063	1.196	1.026	1.243
CL16684.Contig5_All		2	6.303	0.34	2.906	2.126	0.32	0.126	0.753
CL16685.Contig11_All	AFC1	2	1.22	0.706	0.866	0.29	0.51	0.516	0.62
CL16685.Contig5_All	AFC2	2	0.726	0.38	1.086	0.12	0.366	0.503	0.343
CL16686.Contig2_All		2	2.22	0.49	1.633	0.393	0.23	1.12	0
CL16689.Contig8_All		2	1.206	0.65	0.68	0.6	0.643	0.38	0.126
CL16700.Contig27_All	At1g53430	2	1.043	0.1	0.506	0.223	0.1	0.066	0.193
CL16701.Contig2_All	VTI12	2	1.52	0.883	1.463	1.193	0.76	1.28	0.59
CL16705.Contig15_All	BGAL1	2	7.93	0.15	9.293	0.06	0.06	2.613	0
CL16706.Contig2_All	At1g13860	2	7.11	0.326	4.063	0.663	0.703	1.196	0.396
CL16706.Contig5_All	MED9	2	11.466	5.753	6.93	3.913	2.153	5.423	1.996
CL16710.Contig52_All	At5g56140	2	1.676	0.13	0.863	0.683	0.5	0.24	0.303
CL16711.Contig4_All		2	2.683	0.536	1.546	0.96	0.826	0.443	0.926
CL16716.Contig1_All		2	5.913	0	6.316	1.523	3.813	1.26	0
CL16720.Contig20_All	VHA-B2	2	14.79	7.616	21.03	5.66	0.673	10.416	3.55
CL16725.Contig6_All		2	1.393	0.593	0.876	0.2	0.416	0.606	0.423
CL1673.Contig3_All	At1g76200	2	4.926	2.046	3.496	2.46	1.273	2.523	1.316
CL16730.Contig10_All		2	1.06	0.29	0.643	0.25	0.203	0.44	0.253
CL16730.Contig12_All		2	4.92	1.33	3.31	1.143	1.21	1.17	0.866
CL16730.Contig15_All		2	4.43	0.123	1.92	0.263	0.026	0.196	0
CL16730.Contig5_All		2	2.14	0.47	1.18	0.37	0	0.426	0.176
CL16732.Contig12_All		2	1.453	0.22	0.743	0.48	0.236	0.516	0.076
CL16732.Contig13_All		2	4.396	1.653	2.57	0.813	1.483	2.09	0.33
CL16732.Contig21_All		2	1.033	0.296	1.173	1.233	0.003	0.293	1.02
CL16732.Contig25_All		2	4.946	0.736	7.15	1.416	0.71	4.313	0.03
CL16733.Contig12_All	DUT	2	1.05	0.5	1.243	1.013	0.503	1.026	0.473
CL16736.Contig1_All		2	0.956	0.52	1.303	0.286	0.613	0.07	0
CL16736.Contig5_All		2	3.06	1.53	2.036	0.383	1.786	0.326	0.123
CL16742.Contig6_All	TOR	2	1.406	0.643	1.573	0.77	0.183	0.18	0.35
CL16746.Contig2_All	PME15	2	4.42	1.01	2.52	2.226	0.283	0.383	0.683
CL16746.Contig3_All	PME15	2	6.713	5.953	6.536	6.956	6.14	1.946	4.95
CL16746.Contig4_All	PME15	2	12.46	5.656	7.36	3.24	1.523	4.82	1.12
CL16746.Contig5_All	PME15	2	10.316	4.876	7.723	2.233	2.983	0.92	2.333
CL16750.Contig5_All	SAP130A	2	2.03	0.913	1.866	1.016	0.396	0.026	0.016
CL16756.Contig15_All		2	4.686	4.11	4.436	1.78	2.13	4.303	0.633
CL16757.Contig5_All		2	3.433	0.063	1.94	0.176	0.106	1.53	1.23
CL16758.Contig10_All		2	10.066	1.543	6.696	2.166	7.936	2.22	3.763
CL16761.Contig10_All		2	6.47	4.966	5.546	7.73	0.476	1.196	0.28
CL16765.Contig1_All	PIN1	2	10.67	6.01	8.613	6.553	3.76	5.743	1.956
CL16768.Contig2_All		2	3.146	1.66	1.85	0.76	0.14	1.173	1.313
CL16770.Contig2_All		2	1.163	0	0.636	0.246	0	0.253	0.36
CL1678.Contig3_All	CDC5	2	9.08	6.806	8.963	2.88	1.77	2.95	4.516
CL16781.Contig20_All		2	8.516	0	5.793	0.85	5.28	0	4.866
CL16782.Contig2_All		2	1.146	0	0.753	0.193	0	0.163	0.376
CL16782.Contig3_All		2	2.893	0.056	2.326	0	0.006	0.746	1.8
CL16784.Contig5_All		2	0.913	0.163	1.3	0.233	0.066	0.183	0.386
CL16790.Contig21_All	TIC32	2	1.67	0.3	1.256	0.403	0.486	0.213	0.506
CL16790.Contig28_All		2	1.046	0.576	0.9	0.263	0.373	0.71	0.323
CL16790.Contig30_All	TIC32	2	2.093	1.106	1.996	0.966	1.043	1.593	0.76
CL1696.Contig3_All	At5g10920	2	2.646	1.383	2.546	1.903	1.683	1.33	1.696
CL1697.Contig9_All	HVA22I	2	2.733	0.943	1.896	1.103	0.936	0.946	0.186
CL1701.Contig3_All		2	6.366	2.726	4.106	3.69	3.426	2.123	1.733
CL1702.Contig2_All		2	1.25	0.573	0.99	0.42	0.206	0.28	0.5
CL1704.Contig3_All		2	1.143	0.6	1.11	0.983	0.783	0.656	0.166
CL1708.Contig1_All	At2g27800	2	1.43	0.926	1.33	0.793	0.886	1.093	0.316
CL1709.Contig2_All	GRP-1	2	3.68	1.126	5.463	2.94	3.56	0.07	0.716
CL171.Contig13_All		2	1.683	0.55	1.496	0.236	1.2	0.21	1.133
CL1711.Contig1_All	PAS2A	2	5.67	3.316	4.196	1.713	1.07	0.353	1.326
CL1716.Contig3_All	At3g48880	2	5.92	1.583	2.463	0.426	0.056	0.48	0
CL1731.Contig3_All	CPN60-2	2	8.03	6.3	11.85	6.956	3.076	1.3	0.226
CL1731.Contig5_All	CPN60-2	2	87.666	34.696	55.486	65.366	17.97	25.873	47.456
CL1741.Contig2_All	HEXO2	2	2.77	1.896	3.186	0.31	1.653	1.316	1.87
CL1742.Contig14_All	COX15	2	0.94	0.253	1.136	0.38	0.023	0.193	0.36
CL1747.Contig3_All	PP5	2	8.73	0.63	4.633	3.276	0.776	1.18	3.26
CL175.Contig3_All	BOB1	2	1.623	0.453	1.58	0.726	0.116	0.53	0.47
CL1750.Contig4_All	BTS	2	2.046	0.71	1.126	0.206	0.2	0.02	0.036
CL1758.Contig1_All	SODCC	2	24.68	0.013	11	1.013	0.086	0.013	0.196
CL1758.Contig3_All	SODCC	2	247.406	0.393	367.133	50.93	4.123	16.583	1.006
CL1758.Contig8_All	SODCC	2	5.653	0	5.243	0.68	0.043	0.016	0
CL176.Contig5_All	CUL1	2	5.28	1.063	5.146	2.823	3.146	3.083	2.686
CL1766.Contig13_All	RABA5A	2	2.08	0.176	2.92	1.743	1.996	0.54	1.643
CL1768.Contig3_All		2	4.17	0.343	2.91	0.826	0.136	1.543	1.183
CL1768.Contig8_All	At5g63930	2	1.49	0	2.21	0.723	0.693	0	0.193
CL1776.Contig11_All	VAB	2	5.976	0.06	3.573	0.08	0	0.136	0.116
CL1776.Contig2_All	VAB	2	2.756	0.22	2.503	0	2.603	0.296	0
CL1776.Contig3_All	VAB	2	16.323	1.14	11.396	0.97	7.206	4.02	0.136
CL1776.Contig8_All	VAB	2	2.106	0	1.326	0.27	0.033	0.003	0.006
CL1778.Contig4_All		2	10.203	1.28	16.37	7.663	1.776	0.05	0.076
CL1797.Contig1_All		2	1.81	1.013	2.35	1.346	1.403	1.306	1.14
CL1800.Contig2_All		2	3.19	0.843	2.553	0.22	0.68	0.573	0.606
CL1818.Contig1_All	NPGR1	2	1.846	0.323	1.423	0.68	0.026	0.14	0.093
CL1822.Contig3_All		2	2.883	0.63	4.25	0.43	2.333	1.053	1.236
CL1830.Contig3_All		2	1.05	0.08	1.313	0.496	0.863	0.423	0.633
CL1831.Contig1_All		2	8.483	5.436	11.056	3.616	7.713	5.81	5.21
CL1831.Contig4_All		2	1.89	1.09	1.953	1.466	1.023	0.31	1.22
CL1831.Contig8_All		2	3.49	3.443	3.806	3.386	3.043	1.096	2.276
CL1839.Contig2_All		2	0.926	0.33	1.133	0.216	0.7	0.546	0.886
CL184.Contig14_All	At5g54830	2	2.05	1.24	1.766	1.186	0.18	0.746	0.896
CL1840.Contig10_All	ARID4	2	5.873	1.113	6.05	2.61	3.303	1.046	1.273
CL1840.Contig11_All	ARID4	2	11.036	3.536	6.753	3.573	4.27	3.61	3.5
CL1843.Contig32_All	At3g04600	2	8.91	1.91	5.803	2.376	0.99	1.67	3.136
CL1846.Contig3_All		2	3.786	1.08	2.656	2.783	2.963	1.023	0.07
CL1847.Contig5_All	CAX5	2	3.206	0.603	2.61	0.72	1.24	0	0.443
CL1850.Contig2_All	EP1	2	1.71	0.11	2.656	0.42	0.09	0.253	0
CL1850.Contig3_All	EP1	2	15.646	0.186	23.253	0.416	2.406	1.836	0.256
CL1854.Contig2_All	At1g80640	2	8.096	7.263	10.636	1.54	0.956	2.243	0.04
CL1854.Contig3_All	At1g80640	2	3.35	3.646	4.486	1.243	1.146	1.03	0.106
CL1856.Contig3_All	PSL5	2	20.18	1.13	12.713	0.876	0.97	1.723	1.09
CL1859.Contig2_All	At4g34480	2	4.766	1.993	3.71	3.88	4.156	2.88	0.346
CL1859.Contig3_All	At4g34480	2	1.416	0.753	1.303	0.51	0.163	0.21	0.136
CL1860.Contig3_All	PBL17	2	13.423	9	14.133	5.473	1.14	8.24	2.37
CL1861.Contig8_All		2	1.276	0	1.683	0.623	1.29	0.66	0.473
CL1866.Contig10_All		2	1.09	1.283	1.39	1.103	0.283	0.166	0.29
CL187.Contig3_All		2	2.213	0.273	2.85	0	1.713	1.066	1.85
CL1875.Contig2_All		2	3.276	1.306	2.446	2.266	1.73	0.913	0.313
CL1878.Contig6_All	ASI1	2	1.516	1.546	1.646	1.103	0.936	0.416	0.003
CL1889.Contig1_All	AVT6A	2	1.686	0.043	2.846	0.23	0.253	0.09	0.506
CL1889.Contig4_All	AVT6A	2	5.676	0.843	3.456	0.986	1.25	1.23	0.413
CL1890.Contig2_All	FH20	2	2.31	0.636	2.043	0.876	0.706	0.473	0.876
CL1899.Contig2_All	COMT	2	21.576	13.976	23.416	9.64	0.626	1.04	0.24
CL1910.Contig10_All		2	2.136	0.53	2.47	0.53	1.023	0.516	0.713
CL1910.Contig5_All		2	1.13	0.046	0.75	0.34	0.493	0.39	0.57
CL1912.Contig5_All	Os01g0794400	2	0.713	0.326	1.106	0.273	0.256	0.216	0.213
CL1912.Contig6_All	Os01g0794400	2	1.093	0.16	1.023	0.366	0.563	0.56	0.396
CL1917.Contig5_All	MED17	2	4.32	1.813	3.036	3.14	0.816	2.763	1.436
CL1921.Contig2_All	MtrDRAFT_AC149210g1v1	2	7.766	0.81	4.526	0.896	1.123	0.89	0.863
CL1923.Contig1_All	ACR8	2	1.406	0	1.093	0.81	0	0.79	0.226
CL1924.Contig6_All	RPL8C	2	1.07	0.506	1.29	0.5	0.403	0.38	0.11
CL1927.Contig1_All	ATXR7	2	2.836	1.963	3.133	2.506	0.49	1.133	0.273
CL193.Contig2_All	CSP1	2	2.973	0.016	1.35	1.653	0	0	0
CL1930.Contig2_All	At5g65560	2	1.353	1.19	1.5	1.143	0.866	0.496	0.73
CL1938.Contig2_All	NPF6.1	2	7.976	3.78	8.083	2.95	3.016	2.24	0.353
CL1938.Contig3_All	NPF6.1	2	3.96	0.766	1.626	0.84	0.313	0.02	0.066
CL1941.Contig5_All	At4g13040	2	3.44	0.963	4.376	2.56	0.63	0.363	0.076
CL1953.Contig8_All		2	3.346	2.14	3.116	2.553	1.31	0.943	1.926
CL1972.Contig2_All		2	1.043	0.5	1.013	0.29	0.423	0.403	0
CL1972.Contig7_All		2	5.256	2.51	5.486	3.216	3.1	2.02	2.45
CL198.Contig14_All	AtMg00300	2	0.996	0.876	1.403	0.156	0.01	0.3	0.706
CL1981.Contig1_All		2	2.74	2.633	3.556	2.706	0.71	1.476	0.94
CL1986.Contig2_All		2	2.31	2	2.133	0.973	0.323	0.48	0.186
CL1995.Contig26_All		2	1.176	0.696	1.19	0.3	0.78	1.026	0.156
CL1995.Contig29_All		2	2.9	2.01	2.383	0.983	1.846	1.916	0.426
CL1995.Contig8_All		2	3.736	1.053	2.886	0.806	1.8	2.093	2.3
CL2001.Contig4_All	POSF21	2	4.963	3.686	7.066	0.983	0.163	3.186	0.273
CL2026.Contig4_All		2	1.97	0.69	1.166	0.526	0.256	0.27	0.656
CL2033.Contig9_All		2	2.563	0.496	2.163	0	0.383	0.263	0.416
CL2038.Contig1_All	RH18	2	18.606	5.743	10.03	4.563	6.216	3.296	3.403
CL2044.Contig2_All	LPR2	2	54.216	19.76	29.42	16.31	5.373	6.636	0.313
CL205.Contig6_All	DPD1	2	0.61	0.026	1.17	0	0	0.016	0
CL2050.Contig4_All	BBR	2	20.596	6.456	12.356	4.096	9.086	8.393	0.543
CL2060.Contig1_All	ATX3	2	3.56	2.23	2.83	1.323	3.276	1.426	0.593
CL2076.Contig13_All		2	1.186	0.443	0.98	0.553	0.11	0.026	0.25
CL2076.Contig5_All		2	1.05	0.28	0.7	0.376	0.053	0.03	0.09
CL2091.Contig6_All	PBE2	2	10.556	4.12	15.66	1.163	3.316	1.903	2.276
CL2091.Contig7_All	PBE2	2	1.993	0	1.59	1.273	1.05	0.45	0.143
CL2101.Contig5_All	ALE2	2	13.796	6.056	10.076	4.723	4.74	7.603	3.006
CL2107.Contig5_All		2	3.176	0.516	1.933	0.093	0	0	1.266
CL2111.Contig1_All	At5g66631	2	1.503	0.753	1.25	0.71	0.96	0.406	0.883
CL2119.Contig1_All		2	2.45	1.433	2.81	2.58	2.46	2.44	1.61
CL2121.Contig2_All		2	4.196	2.083	3.176	2.75	1.6	0.79	2.37
CL2125.Contig3_All		2	17.143	11.993	14.773	9.99	1.03	8.98	10.22
CL2126.Contig3_All		2	5.75	1.8	4.646	2.496	0.433	1.003	0.043
CL213.Contig27_All	OPT1	2	2.543	0.24	2.746	0.63	0	0.5	0
CL213.Contig58_All	OPT1	2	1.416	0.48	0.736	0.653	0.153	0.143	0.306
CL2144.Contig1_All		2	6.41	1.75	6.27	0.866	0.606	0.733	0.506
CL215.Contig1_All		2	1.083	0.15	0.753	0.29	0.146	0.596	0.073
CL2150.Contig7_All	BCDH BETA1	2	1.18	0.583	0.893	0.913	0.513	0.66	0.593
CL2154.Contig5_All	SARED1	2	4.633	1.57	3.336	3.686	0.883	1.58	1.443
CL216.Contig18_All	RPL35	2	1.09	0.41	0.656	0.603	0.593	0.146	0.02
CL2165.Contig1_All	LIG1	2	3.493	2.36	2.763	1.093	0.51	1.046	0.46
CL2166.Contig3_All		2	2.933	0.39	2.396	2.86	0.976	0.57	0.523
CL2167.Contig13_All	AIR3	2	1.68	0.15	0.946	0.243	0.206	0.233	0.21
CL2167.Contig15_All	SBT4.13	2	5.253	0.206	2.616	0.533	0	1	0.563
CL2167.Contig23_All		2	1.396	0.28	1.51	0.403	0.55	0.1	1.306
CL2168.Contig4_All	FCA	2	5.62	0.233	3.713	0.96	0.386	1.333	2.386
CL2170.Contig2_All	PPCS2	2	1.12	0.943	1.046	0.63	0.363	0.913	0.256
CL2175.Contig6_All		2	0.943	0.17	1.313	0.24	0.26	0.393	0.02
CL2183.Contig2_All	RPL18AB	2	19.54	6.913	13.526	9.743	8.723	8.583	5.82
CL2183.Contig8_All	RPL18AB	2	2.16	1.143	1.456	1.833	1.23	0.643	1.296
CL2184.Contig1_All	PAT12	2	1.043	0.1	1.466	0.5	0.34	0.656	0.43
CL2184.Contig2_All	PAT12	2	8.27	0.603	6.636	1.33	1.75	5.136	2.443
CL2186.Contig1_All	At4g13780	2	20.36	8.936	12.063	4.526	10.53	0.07	0.406
CL2186.Contig3_All	At4g13780	2	10.653	0.636	7.233	5.523	2.856	3.733	0.56
CL219.Contig10_All	At4g03415	2	2.426	1.09	3.383	1.123	1.6	2.1	0.593
CL219.Contig12_All	WNK1	2	4.386	0.013	4.846	0.273	0.003	0	0
CL219.Contig19_All	At4g03415	2	6.516	0.923	4.816	3.8	0.633	1.006	0.573
CL2204.Contig1_All	PAB1	2	7.44	2.48	10.03	5.18	6.34	3.936	5.746
CL2204.Contig10_All	PAB6	2	8.356	0.06	3.493	0.056	1.276	0	0.136
CL2208.Contig1_All		2	15.413	4.55	8.346	6.37	3.56	3.683	1.64
CL2211.Contig6_All	AGPP	2	88.91	12.646	85.6	12.493	0.34	6.506	27.23
CL2232.Contig2_All	GCR1	2	0.94	1.003	1.14	0.796	0.476	0.66	0.583
CL2243.Contig6_All	SEC31B	2	9.38	5.81	9.156	7.303	5.216	6.62	2.233
CL2252.Contig1_All	HSR4	2	1.43	0.153	0.776	0.3	0.143	0.16	0
CL2253.Contig5_All		2	7.43	2.96	3.86	1.55	1.193	1.45	1.063
CL2260.Contig23_All		2	1.396	0.35	1.263	0.29	0.833	1.14	0.473
CL2266.Contig2_All		2	1.506	0.73	1.01	0.876	0.48	0.296	0.363
CL2270.Contig1_All		2	2.2	0.306	1.283	0.643	0.213	0.423	0.286
CL2275.Contig2_All	CCX5	2	2.433	0	1.913	0.13	0	0	0
CL2276.Contig1_All	At1g61900	2	27.086	17.056	19.48	15.33	8.946	10.65	7.386
CL2284.Contig3_All		2	1.496	0.843	1.816	1.21	0.986	0.296	0.473
CL2286.Contig1_All		2	1.17	0.646	0.99	0.52	0.86	0.57	0.856
CL2286.Contig5_All		2	1.586	1.236	1.34	0.666	0.64	0.903	1.05
CL2286.Contig8_All		2	7.91	4.293	4.886	1.89	2.39	2.986	1.39
CL2296.Contig1_All		2	2.086	0.326	3.516	0.473	0.223	0.166	0
CL2296.Contig2_All	ALE2	2	8.04	0.23	6.976	2.103	1.05	0.593	0.086
CL2303.Contig3_All	CIP7	2	6.803	3.003	6.163	3.316	2.806	2.796	0.813
CL2306.Contig2_All	RFI2	2	18.19	8.576	15.7	7.393	6.083	12.933	4.436
CL231.Contig2_All		2	1.446	0.666	1.28	0.16	0.596	0.386	0.423
CL2315.Contig1_All	APC7	2	3.766	0.446	2.62	0.36	0.846	1.32	0.026
CL232.Contig14_All		2	1.206	0.243	0.68	0.393	0.02	0	0.193
CL232.Contig2_All		2	0.75	0.28	1.016	0.213	0.026	0.03	0.42
CL232.Contig20_All		2	1.956	0.42	1.316	0.556	0	0.053	0.293
CL232.Contig32_All	EBP1	2	2.513	0.166	2.246	0.193	0.173	0.16	1.783
CL232.Contig7_All		2	1.106	0.41	1.25	0.496	0	0	0.256
CL2323.Contig18_All	ROC3	2	1.493	0.286	0.773	0.133	0	0.07	0
CL2323.Contig28_All	HDG11	2	1.61	0	1.316	0	0	0	0.056
CL2325.Contig2_All		2	5.603	1.316	2.996	0.786	0.82	1.193	1.52
CL2331.Contig20_All	N	2	8.76	3.893	7.31	3.64	4.08	5.486	2.246
CL2331.Contig7_All	N	2	2.416	1.49	1.693	0.57	0.176	0.836	0.343
CL2339.Contig6_All	SRP54-2	2	10.14	2.866	6.71	1.826	2.063	5.943	1.926
CL2339.Contig7_All	SRP54-3	2	1.833	0.71	1.73	0.87	0.926	0.656	1.426
CL2339.Contig9_All	FFC	2	2.806	2.593	2.923	2.14	2.93	2.156	0.03
CL2346.Contig3_All	At5g23430	2	1.236	0.103	1.43	0.43	1.02	0.383	0.49
CL2369.Contig7_All	At2g39920	2	2.163	1.576	2.65	0.706	1.063	1.353	0.946
CL2370.Contig4_All	KIN8B	2	1.763	0.606	2.056	0.753	1.32	0.486	0.903
CL2399.Contig13_All		2	9.23	0.373	6.926	8.856	2.97	0.15	4.306
CL2410.Contig13_All	SRF3	2	3.306	0.653	1.81	0.463	1.023	0.393	0.573
CL2410.Contig18_All	SRF3	2	4.5	1.166	5.033	2.336	1.593	1.09	3.03
CL2422.Contig11_All	TBR	2	3.813	1.083	3.076	1.1	0.643	0.543	1.733
CL2422.Contig15_All	TBL1	2	12.02	1.206	7.216	0.986	0.2	1.726	2.41
CL2422.Contig16_All	TBL1	2	7.173	0.316	9.633	0.173	0.64	0.923	1.5
CL2422.Contig6_All	TBR	2	14.89	4.81	11.113	8.123	9.443	3.376	4.183
CL2463.Contig6_All	UBP1	2	30.47	20.466	21.303	6.656	5.503	13.136	8.61
CL2480.Contig2_All	VPS26A	2	1.65	1.12	1.62	0.826	0.72	0.82	1.156
CL2481.Contig27_All	DNAJ1	2	14.933	16.6	21.893	5.116	2.7	3.72	3.073
CL2488.Contig2_All		2	4.52	1.5	6.633	0.75	0	0.416	0.71
CL2488.Contig3_All		2	4.813	1.206	7.07	1.06	0.016	0.41	0.313
CL2496.Contig8_All	LNK2	2	3.813	1.47	6.496	2.806	0.296	0.21	0.763
CL2496.Contig9_All	LNK2	2	5.213	1.906	8.516	2.483	0	0.123	0.733
CL25.Contig10_All		2	15.06	16.343	18.466	10.116	0.033	6.306	3.653
CL25.Contig162_All	PER45	2	0.83	0.243	1	0.14	0.156	0.326	0.156
CL25.Contig172_All		2	48.956	21.52	31.253	18.126	12.173	21.28	19.753
CL25.Contig180_All		2	3.153	0.09	3.89	1.846	4	1.02	0.436
CL25.Contig203_All		2	2.016	1.393	1.433	0.866	1.096	1.13	0.233
CL25.Contig235_All		2	1.816	1.693	1.88	1.196	1.936	1.046	1.586
CL25.Contig255_All		2	2.55	1.773	2.066	1.613	0.813	1.276	1.203
CL25.Contig284_All	RNP1	2	2.806	0.536	1.893	0.55	0.63	1.373	1.133
CL25.Contig291_All	CESA6	2	1.363	0.246	1.646	0.11	0.023	0.16	0.27
CL25.Contig300_All		2	2.9	2.28	2.943	1.883	1.273	1.343	1.836
CL25.Contig304_All	ORC6	2	2.18	0	1.02	0	0	0	0
CL25.Contig315_All		2	3.673	2.993	3.26	2.24	2.61	1.926	3.226
CL25.Contig84_All		2	48.363	32.373	36.093	21.903	23.653	27.796	20.153
CL2502.Contig30_All	FLK	2	2.036	0.346	2.423	1.066	0.34	2.026	0.966
CL2502.Contig41_All	FLK	2	1.183	0.8	1.363	0.57	0.51	1.246	0.79
CL2502.Contig48_All	FLK	2	4.356	0.046	3.606	0.183	0.053	0.086	0.13
CL2503.Contig4_All	OSB1	2	3.57	2.096	3.893	2.456	2.323	2.94	2.32
CL2523.Contig15_All	PAT16	2	11.163	3.29	4.65	7.696	0.35	0.703	0.283
CL2526.Contig1_All	BGAL8	2	2.64	0.79	1.776	0.81	1.056	0.316	0.353
CL2536.Contig2_All	DET2	2	6.083	1.493	4.113	2.06	1.763	3.63	2.27
CL2538.Contig5_All	HESO1	2	2.636	1.243	2.556	0.793	0.1	0.996	0
CL2538.Contig6_All	HESO1	2	2.36	2.083	2.243	1.016	0.433	0.726	0.17
CL2538.Contig7_All	HESO1	2	4.316	3.063	4.616	1.81	1.68	2.37	0.36
CL2542.Contig2_All	UBC4	2	1.35	1.456	1.81	0.793	0.59	0.4	0.91
CL256.Contig6_All		2	0.766	0.33	1.153	0.973	0.13	0.32	0.59
CL2560.Contig1_All	RCF3	2	13.44	8.346	10.766	8.413	3.386	4.18	4.756
CL2569.Contig1_All	SFH6	2	2.063	0.816	1.53	0.37	0.303	0.84	0.253
CL2581.Contig5_All	CYSK	2	11.54	5.206	7.473	2.513	1.626	1.713	0.03
CL2588.Contig19_All	At1g62930	2	1.24	0.523	1.133	0.846	0.72	0.683	0.686
CL2588.Contig6_All		2	1.433	0.26	1.39	0.48	0.4	0.426	0.833
CL2594.Contig3_All		2	1.233	0.056	0.94	0.743	0.426	0.386	0.466
CL260.Contig1_All		2	18.786	14.073	16.39	14.72	13.713	14.84	9.886
CL2608.Contig1_All		2	2.186	0.636	2.606	1.476	1.05	2.06	0.726
CL2615.Contig27_All	CUL1	2	1.773	0.613	1.38	0.3	0.55	0.386	0.173
CL2620.Contig3_All	AOG	2	0.793	0.296	1.106	0.856	0.5	0.606	0.22
CL263.Contig17_All		2	88.83	85.76	100.156	52.663	40.243	62.583	15.796
CL263.Contig9_All		2	4.83	2.89	4.096	4.91	1.803	2.25	2.226
CL2631.Contig3_All	MTP12	2	4.39	1.663	2.403	0.783	1.556	0.19	1.013
CL2632.Contig5_All	At1g07650	2	2.606	0.876	1.306	0.943	0.826	0.323	0.28
CL2635.Contig1_All		2	11.01	5.523	7.11	5.793	5.493	5.22	0.966
CL2642.Contig3_All		2	2.14	0.953	1.856	0.896	0.71	0.443	1.336
CL2643.Contig5_All	RGP3	2	2.063	1.186	1.296	0.943	0.933	0.243	0.28
CL2654.Contig2_All	APEM9	2	2.533	1.45	1.606	1.806	0.123	0.863	0.686
CL2675.Contig1_All	HHP4	2	6.313	6.51	7.136	4.28	5.05	4.95	3.85
CL2677.Contig1_All	RPL3B	2	5.823	3.93	4.293	2.683	0	1.59	2.836
CL2680.Contig2_All		2	2.933	0.506	3.026	2.33	0.5	0.286	1.026
CL2681.Contig9_All	GH3.5	2	1.77	0.036	3.176	0.09	0.43	0.153	0.13
CL2683.Contig10_All	ICR2	2	4.123	0.576	1.99	2.473	0.506	0.476	0.25
CL2683.Contig8_All		2	1.52	0.546	1.736	1.163	0.726	0.606	0.913
CL2690.Contig3_All		2	2.036	0.78	1.44	0.536	0.366	0.963	0.39
CL2691.Contig4_All	At2g44050	2	7.89	2.643	5.73	3.056	2.73	5.076	3.056
CL2701.Contig2_All	IAA31	2	1.003	0.606	0.913	0.173	0.253	0.363	0
CL2701.Contig5_All	IAA4	2	2.163	1.01	1.703	0.496	0.563	1.18	0
CL2703.Contig4_All	CBR1	2	3.74	0.096	4.15	0.923	0.656	1.41	2.506
CL2712.Contig5_All	PER72	2	2.103	0.283	1.963	1.206	1.623	1.686	0.806
CL2715.Contig2_All		2	7.06	3.986	4.87	2.706	3.533	3.24	3.663
CL2718.Contig3_All	RTNLB12	2	6.266	4.63	5.803	5.21	3.443	5.19	1.36
CL2718.Contig4_All	RTNLB12	2	8.706	4.8	6.063	6.906	3.646	3.176	1.996
CL2724.Contig2_All	LCA1	2	5.39	1.08	2.873	1.54	0.963	1.496	0.143
CL2727.Contig1_All	PCMP-H60	2	1.24	0.69	1.163	0.49	0.766	0.38	1.036
CL2728.Contig1_All	PAE1	2	2.656	0.28	2.743	1.516	0.353	0.076	0.633
CL2734.Contig2_All	B'BETA	2	4.143	1.593	3.773	3.78	2.51	2.89	2.596
CL2736.Contig2_All	DSPTP1	2	1.26	0.08	1.26	0.08	0.076	0.08	0.82
CL2740.Contig7_All		2	3.426	2.63	3.81	2.256	1.75	2.946	0
CL2741.Contig2_All	At5g20260	2	17.313	4.92	11.14	3.14	1.663	2.223	4.69
CL2754.Contig2_All	DUF3	2	6.626	1.273	6.433	3.03	1.193	1.436	0.623
CL2766.Contig3_All		2	2.95	0.773	1.4	1.046	0.193	0.226	0.386
CL2768.Contig6_All	PBL26	2	12.053	0.763	6.313	1.89	0.036	1.293	1.463
CL277.Contig5_All		2	3.42	1.09	3.073	1.626	0.673	2.293	0.04
CL2772.Contig6_All	KIN12B	2	2.846	0.116	1.52	0.113	0.106	0.063	0.013
CL2779.Contig5_All	UBP27	2	2.646	0.563	2.586	0.276	0.816	1.146	1.5
CL2780.Contig3_All	At3g23325	2	9.17	0.333	11.096	0.093	0.073	0.39	0.29
CL2804.Contig5_All		2	14.833	9.303	13.663	8.216	7.396	11.053	4.25
CL281.Contig4_All	AFC3	2	1.033	0.153	0.446	0.053	0.166	0.046	0
CL281.Contig6_All	AFC3	2	1.41	0.196	0.723	0.096	0	0.09	0
CL2821.Contig2_All		2	2.193	1.33	3.666	0.48	0.426	0.21	0.54
CL2822.Contig10_All		2	3.96	1.186	2.493	2.46	0.71	0.75	0.26
CL2822.Contig11_All	GSTT3	2	1.516	0.583	2.31	0.44	0.386	0.21	0
CL2825.Contig3_All	HOP3	2	6.62	0	5.993	0.96	0	0	0
CL2826.Contig3_All		2	4.2	0.59	2.863	0.633	1.103	1.253	1.646
CL2827.Contig1_All	Os02g0178400	2	65.343	34.4	39.846	39.05	0	16.586	4.136
CL2831.Contig7_All	RH21	2	4.506	3.396	5.15	3.143	2.993	4.703	3.246
CL2832.Contig1_All		2	2.226	1.393	2.313	1.31	1.116	2.14	0.206
CL2835.Contig2_All	EIN4	2	8.896	2.006	6.663	1.09	2.46	0.666	1.08
CL2846.Contig14_All	SMG7	2	8.103	0.433	13.373	3.83	2.283	4.33	6.743
CL2848.Contig2_All	SDR3b	2	1.16	0.236	0.64	0.073	0.07	0.003	0.023
CL2848.Contig3_All	SDR3b	2	3.953	4.066	5.833	1.253	1.786	0.17	0.096
CL285.Contig4_All		2	3.246	1.123	1.72	0.89	1.12	0.853	0.32
CL2854.Contig2_All	At1g67190	2	3.04	1.693	2.09	1.18	1.63	1.446	0.75
CL2860.Contig2_All	MOCS3	2	15.843	4.71	13.23	10.8	7.843	9.233	9.203
CL2864.Contig7_All	At3g61080	2	0.833	0.463	1.023	0.206	0.533	0.356	0.636
CL2883.Contig24_All		2	15.26	7.833	12.09	6.336	6.563	6.886	9.376
CL2887.Contig3_All	PBL6	2	2.713	0.32	2.88	0.593	0.013	0.076	0.13
CL2889.Contig1_All	AGO4A	2	50.993	9.856	21.59	15.27	1.94	5.74	0
CL289.Contig1_All		2	1.453	0.48	1.24	0.943	0.41	0.103	0.503
CL289.Contig2_All		2	1.46	0.2	0.71	0.116	0.106	0	0.366
CL2892.Contig2_All	FTIP1	2	31.57	18.54	31.056	24.68	20.053	10.236	17.176
CL2900.Contig3_All		2	1.093	0.08	1.36	0.32	0.42	0.463	0.82
CL2904.Contig6_All		2	1.826	0.09	1.67	0.783	0.866	0.88	1.37
CL2905.Contig6_All		2	1.446	0.076	1.696	1.04	0.786	0.396	0.206
CL2907.Contig1_All	ASA1	2	5.06	2.413	4.596	2.816	3.173	2.833	3.576
CL2909.Contig8_All		2	1.03	0.326	0.676	0.423	0.233	0.416	0.33
CL292.Contig6_All	At5g15810	2	1.826	0.346	1.016	0.23	0.37	0	0.156
CL2923.Contig3_All	PHO1-2	2	1.106	0.416	0.913	0.493	0.203	0.68	0.253
CL2925.Contig5_All		2	2.066	0.826	1.806	0.98	0.486	0.183	0.37
CL293.Contig5_All		2	1.02	0.096	0.456	0.173	0	0.156	0.073
CL2930.Contig2_All		2	1.673	0.06	0.856	0.306	0	0	0.236
CL294.Contig3_All		2	3.403	0.246	3.066	1.103	1.503	1.383	0.786
CL2944.Contig2_All	CSI3	2	12.963	9.126	13.49	6.346	9.136	8.593	3.503
CL2946.Contig19_All	MIRO1	2	14.11	1.023	16.98	4.4	1.726	2.506	1.633
CL2949.Contig2_All	PLC2	2	1.696	0.873	1.263	0.076	0.6	0	0.836
CL2966.Contig4_All	ERF073	2	3.246	1.826	2.313	1.056	1.193	0.706	0.763
CL2980.Contig6_All		2	1.103	0.786	1.166	0.5	0.963	0.146	0.696
CL2982.Contig6_All		2	0.88	0.75	1.163	0.64	0.253	0.24	0.253
CL2982.Contig7_All		2	2.843	1.553	1.736	0.986	0.88	0.143	1.63
CL2985.Contig2_All	At1g08370	2	33.6	31.25	31.793	24.513	26.286	30.543	26.776
CL2992.Contig2_All	At2g27730	2	7.76	5.086	5.366	1.236	1.72	4.316	4.786
CL2995.Contig1_All	At5g42700	2	1.603	0.156	1.063	0.246	0.156	0.083	0.073
CL3.Contig19_All	SKP1B	2	0.776	0.243	1.063	0.156	0.553	0.59	0.493
CL3002.Contig5_All	OMT1	2	4.9	0.053	7.89	1.283	2.95	6.393	0.29
CL3006.Contig4_All		2	4.716	0.903	4.343	1.423	2.003	0.73	1.49
CL3017.Contig4_All		2	2.39	1.553	1.763	0.616	0.46	1.103	0.49
CL3018.Contig1_All		2	3.826	1.563	3.576	2.036	1.333	1.426	1.03
CL302.Contig4_All		2	0.96	1.036	1.14	0.463	0.883	0.243	0.293
CL3024.Contig4_All	ABCB19	2	1.793	1.386	2.273	0.473	0.686	1.313	0.163
CL3024.Contig5_All	ABCB19	2	1.556	0.503	1	0.663	0.343	0.623	0.523
CL3029.Contig2_All	CYP76B6	2	9.58	6.596	8.713	3.08	0.356	3.073	1.52
CL303.Contig13_All	PGK3	2	22.626	21.176	28.456	25.86	8.446	27.576	4.2
CL3033.Contig1_All	S1FA1	2	126.383	7.22	91.653	61.33	34.416	62.173	48.88
CL3038.Contig1_All	PBC1	2	51.026	29.326	34.48	27.943	4.116	18.866	14.656
CL3049.Contig3_All	ORC1B	2	1.196	0.206	1.056	0.91	0.406	0.23	0.34
CL3050.Contig3_All		2	3.5	2.64	3.01	2.236	0.796	0.13	0.136
CL3054.Contig2_All	MORC6	2	1.53	0.18	0.956	0.726	0.986	0.033	0.886
CL3056.Contig5_All		2	17.22	7.853	16.563	15.623	4.6	11.593	11.5
CL3059.Contig3_All	SUD1	2	7.136	6.593	7.913	6.04	3.89	5.436	3.206
CL3061.Contig2_All		2	1.62	0.803	1.066	0.516	0.74	1.023	0.433
CL3063.Contig2_All	At3g10130	2	1.95	1.673	2.596	0.933	0.826	0.616	0.796
CL3070.Contig3_All	VPS52	2	7.36	4.676	5.266	1.816	3.696	1.946	1.096
CL3071.Contig2_All		2	10.136	7.273	8.913	7.403	4.463	3.48	6.77
CL3078.Contig2_All	MORC2	2	1.846	0.446	1.666	0.42	0.14	0.456	0.24
CL3080.Contig4_All	LRK10	2	1.14	0.69	1.25	0.696	1.173	0.06	0.04
CL3096.Contig2_All		2	1.016	0	1.236	0.073	0	0	0
CL3103.Contig1_All	ASK10	2	12.473	10.636	11.6	12.306	4.98	6.513	6.973
CL3103.Contig3_All	ASK10	2	3.13	1.326	1.61	1.143	0.356	0.866	0.253
CL3108.Contig1_All	GLTP1	2	7.566	3.51	4.126	3.343	2.193	3.543	0.136
CL311.Contig2_All	PAG1	2	26.95	0.71	27.926	0.696	0.02	1.29	0
CL3111.Contig7_All	TRP6	2	1.33	0.363	1.036	0.28	0.136	0.396	0.456
CL3114.Contig1_All	HOX32	2	1.943	0.823	0.953	1.156	0.366	0.23	0.323
CL3115.Contig2_All	DUF3	2	3.97	1.17	3.256	1.566	1.61	1.663	0.463
CL3115.Contig5_All	DUF3	2	4.52	0.983	4.13	3.246	2.51	2.36	0.633
CL3122.Contig4_All	At2g02240	2	1.716	0.783	1.736	1.64	1.23	1.016	1.456
CL3126.Contig3_All	At5g23290	2	9.87	0	7.306	1.036	0	0	0
CL3126.Contig8_All	At5g23290	2	8.66	2.04	7.033	7.553	2.916	0	4.39
CL3130.Contig2_All	CNGC4	2	1.676	0.293	0.9	0.08	0	0.033	0.16
CL3131.Contig2_All	AHP1	2	2.77	1.54	2.123	1.433	0.88	1.37	0.633
CL3145.Contig12_All		2	1.656	0.686	0.923	0.683	0.603	0.356	0.283
CL3148.Contig3_All	ALDH3I1	2	1.413	0	1.386	0	0	0	0
CL3154.Contig2_All	At5g46580	2	4.373	1.943	2.436	0.62	1.173	1.436	0.86
CL3157.Contig1_All	C1	2	7.886	5.163	7.246	4.02	2.686	3.78	0.01
CL3162.Contig2_All	NCRK	2	4.866	2.753	2.8	1.523	1.753	1.413	0.116
CL3181.Contig8_All		2	1.203	1.603	1.836	0.45	0.033	0.133	0.023
CL3182.Contig3_All	Os07g0563300	2	4.553	3.77	4.116	2.913	3.023	3.533	2.63
CL3185.Contig2_All	UGP2	2	0.923	0.29	1.133	0.216	0.236	0.403	0.6
CL3192.Contig11_All	PEX14	2	27.883	13.94	32.376	19.983	10.81	27.14	13.68
CL3194.Contig2_All	MED4	2	10.226	6.903	8.456	5.93	6.993	7.303	6.893
CL321.Contig33_All	SPT6	2	2.353	0.556	4.26	0.353	0.11	0.116	0.426
CL321.Contig40_All	SPT6	2	0.73	0	1.46	0.35	0	0	0
CL321.Contig7_All	SPT6	2	1.116	0.023	1.703	0.086	0.006	0	0.006
CL3215.Contig2_All	TSS	2	23.486	10.606	16.36	5.656	1.813	2.146	1.413
CL3217.Contig7_All		2	8.246	4.42	7.206	3.636	2.636	2.296	4.45
CL3223.Contig2_All		2	2.703	0.97	3.1	2.05	1.346	0.173	1.693
CL3226.Contig2_All	ERD2B	2	21.306	2.926	19.47	7.77	8.24	10.483	10.486
CL3228.Contig2_All	SYP32	2	1.51	1.033	1.406	0.856	0.486	1.056	0.243
CL323.Contig15_All	3BETAHSD/D1	2	1.606	1.11	2.016	0.73	1.156	1.31	0.41
CL324.Contig2_All		2	1.57	0	0.756	0	0	0	0
CL3243.Contig9_All		2	3.216	3.243	4.816	0.2	0.513	0	0.416
CL3245.Contig3_All		2	1.633	0.77	0.936	0.66	0.126	0.143	0.13
CL3249.Contig4_All	SGR6	2	2.756	0.75	3.76	2.073	2.18	1.666	2.546
CL3258.Contig9_All	VIP2	2	1.043	0.093	1.113	0.586	0.933	0.333	0.27
CL3261.Contig8_All	BOU	2	1.28	0.143	0.863	0.396	0.4	0.256	0
CL3261.Contig9_All		2	1.343	0.376	1.333	0.436	0.746	0.24	0.75
CL3264.Contig3_All	GRP-2	2	2.423	0.366	1.29	0.543	0.453	0.62	0.23
CL328.Contig3_All	OBAP2C	2	2.513	0.406	1.836	0.2	1.95	0.02	0.076
CL3283.Contig6_All	GALUR	2	11.82	1.28	8.466	0.85	0.196	0.856	4.806
CL3286.Contig9_All	BIK1	2	11.986	7.536	18.333	5.166	2.086	10.5	3.843
CL33.Contig2_All		2	7.35	2.026	4.033	1.843	0.343	0.313	0.043
CL3304.Contig6_All		2	2.526	0.96	2.16	0.956	0.653	0.903	1.456
CL3308.Contig2_All		2	3.633	2.24	3.486	2.07	2.076	2.82	0.826
CL3325.Contig3_All	At1g16860	2	3.756	2.836	4.716	0.983	0.263	3.14	0.53
CL3334.Contig2_All		2	6.166	2.796	4.566	2.56	0.953	2.99	0.88
CL3351.Contig13_All	CESA3	2	8.083	0.583	9.726	3.47	0.603	1.713	1.84
CL3358.Contig1_All	PME29	2	4.25	0.193	2.58	1.2	0.436	0.483	2.123
CL3358.Contig2_All	PME67	2	3.95	0.176	3.183	0.113	0.03	0.043	0.023
CL3358.Contig4_All	PME29	2	1.946	0.306	2.413	0.62	0.376	0.19	0.113
CL3365.Contig1_All		2	1.096	0.106	0.876	0.613	0.803	0.243	0.2
CL3368.Contig3_All		2	16.303	4.436	8.773	6.963	4.283	2.006	1.933
CL3369.Contig12_All		2	1.92	0.976	1.266	0.846	0.7	0.706	0.633
CL3375.Contig4_All	At5g42250	2	11.233	1.096	10.283	12.04	3.493	0.68	4.406
CL3381.Contig1_All	PDIL5-2	2	39.536	22.966	28.37	25.133	15.633	26.823	12.393
CL3401.Contig1_All	At5g49610	2	5.333	2.85	7.766	1.736	3.96	2.296	0.74
CL3402.Contig3_All	ATG16	2	5.3	0.813	3.51	1.303	0.37	2.673	1.976
CL3405.Contig8_All	SRF3	2	23.176	10.196	16.923	15.11	15.33	12.72	5.503
CL341.Contig2_All	CYT1	2	1.616	0.23	1.48	0.453	0.066	0.483	0.736
CL3412.Contig2_All	SYP71	2	0.943	0.22	1.16	0.173	0.156	0.98	0.11
CL3418.Contig128_All	ASHR1	2	2.153	0.286	2.583	1.28	0.17	1.57	0.056
CL3418.Contig189_All	PUMP5	2	1.693	0.98	1.006	0.413	0.366	0.243	0.53
CL3418.Contig202_All	ASHR1	2	3.046	0.616	2.423	1.34	2.46	0.806	1.24
CL3418.Contig218_All	SMC3	2	12.186	8.263	8.866	4.1	4.166	1.886	2.82
CL3418.Contig227_All		2	1.063	0	0.5	0.553	0.296	0	0.036
CL3418.Contig27_All	ASHR1	2	2.77	1.463	2.9	1.276	0.27	0.933	1.853
CL3418.Contig64_All		2	10.31	2.786	6.903	1.553	3.55	3.363	0.753
CL3418.Contig69_All	FRS5	2	1.796	0	2.48	0.33	0	0	0.013
CL3418.Contig94_All		2	3.44	0.926	4.033	0.776	0.09	0.12	0.386
CL3427.Contig3_All	SD11	2	3.493	1.103	2.09	1.043	0.603	1.376	0.553
CL3429.Contig2_All	At1g29970	2	9.76	5.003	6.706	3.026	3.283	3.096	1.576
CL3435.Contig3_All		2	14.926	8.816	16.346	8.866	7.59	15.19	6.826
CL3440.Contig2_All		2	5.243	2.456	3.66	1.58	0.89	1.27	0.69
CL3442.Contig4_All		2	3.08	0.073	1.66	0.53	0.316	0.283	0.736
CL3448.Contig3_All	PIAL2	2	2.186	0.153	2.35	0.886	0.086	0.713	1.33
CL3468.Contig6_All	NCS6	2	0.896	0.283	1.066	0.293	0.33	0.266	0
CL3469.Contig3_All	VOZ1	2	18.28	7.923	12.093	6.523	4.636	10.483	3.536
CL3470.Contig2_All		2	0.94	0.603	1.086	0.27	0.356	0.35	0.796
CL3474.Contig3_All	UBP7	2	2.09	1.276	2.03	1.426	0.423	1.196	0.273
CL3476.Contig20_All		2	1.596	0.923	1.026	0.57	0.076	0.043	0.06
CL3476.Contig34_All		2	1.223	0.26	0.773	0.236	0.22	0.143	0.263
CL3476.Contig38_All		2	1.103	0.426	0.786	0.3	0.07	0.103	0.226
CL348.Contig13_All		2	5.136	3.19	5.436	3.363	5.776	4.796	1.806
CL348.Contig4_All		2	2.263	1.25	2.02	2.206	1.796	0.906	0.696
CL348.Contig47_All		2	4.76	1.473	3.2	2.756	3.583	1.543	1.12
CL348.Contig7_All		2	1.1	0.676	0.986	0.733	0.893	0.606	0.51
CL3482.Contig5_All	NAT6	2	31.643	14.843	26.133	16.243	4.686	10.533	1.39
CL3483.Contig3_All		2	15.803	4.696	9.83	6.893	4.533	3.33	5.823
CL3489.Contig1_All		2	17.876	5.18	15.666	9.21	4.81	7.056	2.01
CL3507.Contig9_All	TRP3	2	4.24	3.2	4.086	2.28	2.243	1.053	2.606
CL3520.Contig6_All	TIC214	2	26.603	5.34	14.78	0.036	9.13	0.006	1.95
CL3523.Contig3_All	PCMP-H82	2	1.866	0.913	1.386	0.726	0.856	0.683	0.68
CL3529.Contig2_All	BHLH153	2	0.923	0.946	1.063	0.666	0.216	0.87	0.336
CL353.Contig20_All	ABCC10	2	1.086	0.853	0.97	0.463	0.183	0.486	0.403
CL3530.Contig2_All		2	1.276	0	0.78	0.043	0.616	0.476	0.4
CL3538.Contig4_All		2	0.773	0.596	1.016	0.523	0.496	0.356	0.676
CL3538.Contig8_All		2	7.08	0.846	4.703	1.35	0.4	0.58	0.413
CL3554.Contig1_All		2	89.673	1.76	70.04	9.886	21.2	8.173	60.813
CL356.Contig10_All		2	1.926	0.053	1.76	0.363	0.126	0.23	0.09
CL3560.Contig5_All	STL2P	2	19.516	11.59	12.893	2.753	7.556	8.603	8.18
CL3566.Contig1_All	OVA7	2	1.463	0.623	1.993	0.566	0.366	0.313	0.913
CL3566.Contig2_All	OVA7	2	4.563	2.606	4.086	3.86	2.376	2.106	2.973
CL357.Contig32_All		2	1.31	0.856	1.78	0.57	0.553	0.416	0.75
CL358.Contig10_All		2	4.133	0.22	3.423	1.51	2.383	2.53	1.94
CL3592.Contig10_All	BT3	2	0.85	0.313	1.276	0.13	0.5	0.2	0.233
CL3592.Contig12_All	BT3	2	1.063	0.443	1.353	0.54	0.956	0.67	0.463
CL3592.Contig8_All	BT3	2	4.036	3.336	5.53	3.123	2.566	1.58	2.2
CL3596.Contig7_All	EMB506	2	1.69	1.033	1.143	0.143	0.36	0.203	0.42
CL3605.Contig1_All	NUDT14	2	10.893	7.56	11.45	8.286	9.14	6.38	9.75
CL3608.Contig2_All	RGTA1	2	4.573	0.423	3.203	1.196	1.036	0.08	0.893
CL3621.Contig3_All	PCMP-H28	2	3.196	1.796	2.193	0.983	1.083	1.146	1.983
CL3622.Contig3_All	NRPE5A	2	17.013	15.34	16.85	12.89	6.753	14.53	1.046
CL3625.Contig7_All		2	1.43	0.2	0.896	0.203	0.143	0.786	0.253
CL3626.Contig5_All	VAR3	2	0.956	0	1.226	0.146	0	0	0
CL3626.Contig7_All	VAR3	2	0.783	0.003	1.02	0.12	0.01	0.046	0.04
CL3627.Contig14_All		2	5.48	0	5.803	0.406	4.173	0.11	0.666
CL3637.Contig2_All		2	2.086	0.716	1.816	2.4	1.24	0.906	0.026
CL3640.Contig3_All	fusA1	2	3.263	0.96	1.77	0.933	0	0	0.946
CL3677.Contig1_All		2	3.39	0	3.636	2.056	1.266	2.186	0
CL3686.Contig8_All		2	2.91	0.806	2.24	0.693	1.326	1.27	0.956
CL3697.Contig2_All	COQ5	2	2.903	2.146	2.226	1.346	0.306	0.32	0.626
CL3714.Contig1_All	MAG	2	2.683	2.676	3.643	0.766	0.563	1.95	0.66
CL3717.Contig2_All		2	17.126	10.656	13.553	12.413	7.743	8.17	7.813
CL372.Contig2_All		2	0.783	0.253	1.013	0.473	0.4	0.146	0.553
CL3723.Contig4_All		2	2.826	0.806	2.54	2.316	0.866	1.816	1.676
CL3739.Contig1_All		2	0.873	0.64	1.336	0.376	0.603	0	0.173
CL3741.Contig3_All	NTRC	2	1.61	0.773	0.986	0.493	0.44	0.393	0.04
CL3743.Contig1_All		2	7.333	0.313	4.643	0.33	0.156	0.726	0.666
CL3743.Contig2_All		2	2.093	0.343	1.236	0.153	0	0.036	0.383
CL3749.Contig4_All	XEG113	2	4.47	2.276	3.99	3.823	1.883	2.99	3.21
CL3750.Contig1_All		2	8.613	6.5	10.75	3.726	3.486	9.353	7.176
CL3759.Contig2_All		2	6.6	1.613	3.97	2.003	3.71	2.133	1.456
CL377.Contig1_All		2	2.546	0.766	1.833	0.103	0.676	0.96	0.11
CL377.Contig2_All		2	0.96	0.55	1.346	0.646	0.36	0.616	0.37
CL3775.Contig3_All		2	1.29	0.163	1.14	0.81	0.303	0.193	0.76
CL3775.Contig4_All		2	0.896	0.183	1.056	0.663	0.376	0.423	0.14
CL3776.Contig4_All	SDH7B	2	99.936	49.376	63.193	54.586	26.843	57.136	19.076
CL3781.Contig2_All	PUR7	2	1.056	0.48	0.63	0.513	0.376	0.216	0.37
CL3781.Contig3_All	PUR7	2	4.023	0.656	2.656	0.64	0.423	0.636	1.82
CL3789.Contig9_All	PUB4	2	0.936	0.59	1.093	0.36	0.116	0.65	0.27
CL379.Contig1_All	At3g26560	2	1.59	0.82	2.073	0.513	1.033	0.826	0.356
CL379.Contig2_All	At3g26560	2	1.766	0.723	1.166	0.096	0.233	0.803	0.22
CL3798.Contig2_All		2	1.176	0.356	2.016	0.076	0.096	0.103	0.143
CL3798.Contig4_All		2	3.043	2.113	3.55	2.22	2.913	2.236	0.706
CL3801.Contig1_All	HEXO1	2	22.41	14.086	17.606	14.966	7.906	17.02	6.3
CL3805.Contig5_All		2	1.316	1.043	1.106	0.843	0.706	0.646	0.336
CL3809.Contig4_All		2	1.843	0.33	1.89	0.29	0.07	0.33	1.443
CL3831.Contig31_All		2	2.31	1.756	2.24	1.65	1.043	2.103	0.71
CL3831.Contig36_All		2	4.836	3.823	5.326	2.94	2.76	4.376	3.246
CL3841.Contig18_All	LPXB	2	4.126	1.793	2.82	1.743	1.073	1.383	1.833
CL3841.Contig3_All	LPXB	2	0.89	0.966	1.193	0.53	0.226	0.21	0.78
CL3843.Contig6_All		2	4.803	0.03	5.06	1.57	1.79	1.593	3.243
CL3843.Contig7_All		2	4.48	0.49	2.423	0.626	2.896	0.123	1.006
CL3843.Contig9_All		2	4.716	0.553	4.35	0.773	4.303	0.073	1.173
CL3846.Contig4_All	Os06g0602400	2	5.55	2.53	3.14	0.743	0.32	1.426	2.373
CL3848.Contig1_All	3BETAHSD/D2	2	16.91	9.746	15.65	7.57	4.93	11.676	3.6
CL3850.Contig2_All		2	6.973	5.083	7.303	4.536	4.473	2.553	0.72
CL386.Contig7_All		2	15.343	8.1	9.186	9.586	5.106	6.776	3.096
CL3863.Contig15_All	RPT5A	2	2.193	0.813	1.996	1.01	1.183	0.266	1.81
CL3863.Contig19_All		2	3.036	1.19	1.953	0.513	0.466	0.696	0.97
CL3863.Contig6_All	TBP1	2	2.003	1.25	1.743	0.97	1.033	1.146	1.473
CL387.Contig13_All		2	0.723	0	1.26	0.76	0	0.103	0.076
CL387.Contig8_All		2	3.276	0	3.61	1.726	0	0.593	0
CL3870.Contig25_All		2	1.27	0.7	1.716	0.776	0.523	0.623	0.223
CL3870.Contig31_All		2	1.67	0.543	2.46	0.263	0.7	0.756	0.233
CL3870.Contig40_All		2	4.786	0.98	2.73	1.096	0.55	2.1	1.34
CL3877.Contig1_All	At4g12980	2	34.75	28.216	41.973	21.23	12.633	26.133	0.046
CL388.Contig4_All	FATA	2	47.88	42.606	59.243	38.253	12.053	15.653	7.983
CL3889.Contig1_All	MED15A	2	3.123	0.29	2.16	0.12	0	1.196	0
CL389.Contig3_All	UBC26	2	1.206	0	0.7	0.516	0.026	0	0
CL3890.Contig3_All	At1g18250	2	1.886	1.84	2.276	0.29	0.783	0.48	0.04
CL3898.Contig3_All		2	4.183	2.95	4.2	1.146	1.746	1.326	1.323
CL3907.Contig6_All	NET1B	2	1.213	0.52	1.236	0.663	0.86	0.25	0.843
CL391.Contig3_All		2	2.38	0.383	1.476	0.513	0.283	0.406	1.256
CL391.Contig6_All		2	1.393	0	0.796	0.026	0.433	0.083	0.16
CL393.Contig1_All		2	2.666	0.44	1.853	0.603	0.32	1.013	0.83
CL3945.Contig4_All		2	19.9	7.973	11.723	8.13	4.31	7.183	5.823
CL3951.Contig4_All		2	2.436	1.526	3.126	2.47	1.556	1.803	1.466
CL3954.Contig1_All	ALKBH2	2	23.48	11.683	13.64	7.75	7.466	6.1	2.703
CL3959.Contig2_All	RH37	2	5.546	3.3	3.723	3.443	1.61	2.343	0.406
CL3966.Contig2_All	PDIL5-3	2	70.626	44.266	60.226	43.1	30.546	48.006	43.22
CL3986.Contig4_All	ABCB15	2	2.286	2.42	2.593	1.996	0.85	1.026	0.43
CL3987.Contig1_All		2	4.103	1.426	2.656	0.666	1.196	1.47	0.163
CL3996.Contig2_All		2	1.343	0.433	1.11	0.33	0.1	0.513	0.716
CL40.Contig4_All		2	2.863	0.74	2.75	2.47	1.736	2.013	2.343
CL4005.Contig4_All	FLA16	2	1.923	0.37	1.02	0.86	0.313	0.493	0.293
CL4010.Contig2_All		2	1.396	0.73	2.106	0.886	0.523	0.68	1.076
CL4012.Contig2_All	KRP1	2	4.48	2.876	4.543	1.673	1.22	1.563	0.49
CL4017.Contig3_All		2	5.716	0.8	2.413	1.696	0.346	0.303	0
CL402.Contig24_All		2	2.9	0.953	2.436	0.2	0.5	0.553	0.343
CL4021.Contig3_All	GATA16	2	2.546	0	1.056	0	0	0.02	0
CL4022.Contig4_All		2	3.61	1.003	1.946	0.373	0.816	0.966	0.64
CL4023.Contig3_All		2	4.516	0.933	4.383	1.016	2.576	1.406	1.373
CL4024.Contig3_All		2	2.346	1.73	3.24	0	1.72	0	0.223
CL4028.Contig12_All		2	14.103	0.143	8.956	9.533	1.483	0.993	0.46
CL4028.Contig20_All		2	2.17	0.09	1.853	1.426	0.293	0.04	0.013
CL403.Contig3_All		2	1.3	0.733	2.07	0.503	0.28	0.41	0.176
CL4044.Contig6_All		2	1.176	0.34	0.956	0.693	0.02	0.136	0.18
CL4049.Contig11_All	ARF23	2	1.24	0.433	1.82	0.066	0.036	0.1	0.296
CL4064.Contig1_All	DTX35	2	7.596	5.01	5.616	4.993	2.21	4.76	5.656
CL407.Contig26_All	At2g25737	2	4.936	1.39	5.376	0.66	1.1	4.376	1.393
CL4071.Contig1_All	EML3	2	6.43	3.293	4.173	2.98	2.196	2.62	2.57
CL4083.Contig7_All	CBL1	2	1.453	0.02	0.83	0.746	0.156	0.546	0.44
CL4083.Contig9_All	CBL1	2	7.053	0.343	5.703	7.45	2.04	2.953	2.533
CL4090.Contig2_All	DPMS3	2	1.17	0.836	1.28	0.173	0.266	0.683	0.523
CL4098.Contig1_All	At5g05200	2	1.92	0.31	2.2	0.12	1.423	0.636	0.066
CL4098.Contig3_All	At5g05200	2	4.056	2.83	3.106	0.006	3.043	0.076	0.68
CL4102.Contig1_All	GAUT10	2	6.49	2.346	4.476	3.74	2.846	2.576	3.716
CL4103.Contig4_All		2	10.143	0	11.223	0	0	1.296	0
CL4105.Contig3_All	At2g30320	2	2.283	0.94	3.676	0.876	0.486	1.67	0.993
CL411.Contig1_All		2	6.61	2.363	5.056	2.143	3.263	0.906	2.253
CL4112.Contig1_All	At3g10140	2	6.756	0.036	4.63	2.853	0.63	4.156	0.783
CL4115.Contig3_All	FKBP70	2	1.323	0.786	1.75	1.69	0.026	0.08	0.24
CL4122.Contig2_All	At3g03300	2	7.63	2.426	3.763	1.513	0.51	0.603	0.02
CL4122.Contig6_All	At3g03300	2	7.063	2.923	4.45	1.696	1.706	2.383	0.356
CL4122.Contig7_All	At3g03300	2	4.053	2.646	2.763	1.203	0.253	0.316	0.036
CL414.Contig7_All	RPL6	2	1.333	0.203	0.586	0.103	0	0.143	0.036
CL4145.Contig10_All		2	2.376	0.77	1.293	0.463	0.336	0.546	0.646
CL4145.Contig15_All		2	1.156	0.803	0.913	0.533	0.693	0.793	0.58
CL4149.Contig1_All		2	1.73	0.2	1.06	0.216	0.203	0.22	0.48
CL4151.Contig4_All		2	1.32	0.696	1.476	0.34	1.263	1.123	1.096
CL4157.Contig7_All	CDC2A	2	1.076	0.32	0.58	0.283	0.156	0.206	0
CL4179.Contig6_All		2	14.763	6.503	10.47	5.93	4.89	8.293	2.583
CL418.Contig108_All		2	0.713	0.676	1.08	0.736	0.106	0.193	0.046
CL418.Contig136_All		2	1.663	0.28	1.543	0.073	0	0	0.33
CL418.Contig144_All	RPL24	2	1.803	0.646	1.913	0.47	0.463	0.903	0.55
CL4183.Contig13_All	ATJ1	2	2.296	0.683	1.413	2.02	0.526	0.546	0.31
CL4183.Contig6_All	ATJ1	2	1.796	2.04	2.35	0.036	0.26	1.08	0
CL4186.Contig1_All	RPL27	2	20.776	15.496	19.46	13.263	5.576	7.88	3.003
CL4194.Contig3_All	NHX2	2	9.593	8.746	13.25	1.59	1.706	2.83	0.633
CL420.Contig7_All		2	1.256	0.333	0.83	0.423	0.35	0.643	0.146
CL420.Contig8_All		2	4.24	1.683	4.18	3.173	0.966	4.053	1.41
CL4202.Contig1_All		2	1.586	0.506	1.13	1.003	0.09	0.046	0.423
CL4205.Contig3_All	TMN2	2	2.153	0.726	2.536	0.553	0.736	0.35	0.526
CL421.Contig3_All	RGA2	2	2.816	1.536	1.8	1.323	1.126	1.77	0.616
CL4213.Contig4_All		2	7.16	0.046	3.67	0.056	0.046	0.37	0.283
CL4219.Contig2_All		2	1.646	0.626	1.396	1.066	0.28	1.23	0.806
CL4223.Contig1_All		2	1.186	0.57	0.67	0.363	0.566	0.27	0.19
CL4224.Contig1_All	PLD1	2	3.246	1.58	2.743	1.183	0.856	1.39	0.653
CL4224.Contig2_All	PLD1	2	115.833	59.78	80.046	19.83	25.396	47.853	19.436
CL4227.Contig2_All	HVT1	2	8.87	4.646	6.67	3.766	4.173	2.196	2.116
CL425.Contig8_All	RDM16	2	1.513	0.366	1.146	0	0.643	0.523	0.053
CL4257.Contig9_All		2	1.07	0.1	1.463	0.253	0.523	0.556	0.93
CL4261.Contig9_All		2	1.063	0.486	1.016	0.913	0.536	0.42	0.323
CL427.Contig8_All		2	0.6	0.033	1.046	0.02	0	0.013	0.136
CL4271.Contig1_All	At5g40670	2	14.376	9.616	13.923	12.95	12.593	5.94	4.91
CL4281.Contig7_All		2	1.17	0.063	0.783	0.256	0	0	0.026
CL429.Contig6_All		2	2.316	1.38	1.863	1.14	0.706	0.616	0.62
CL429.Contig8_All	TUBB1	2	0.886	0.893	1.266	0.316	0.41	0.563	0.263
CL4291.Contig9_All		2	1.99	0.663	1.26	0.48	0.27	0.666	0.706
CL4296.Contig6_All		2	1.336	0.373	0.883	0.3	0.646	0.476	0.49
CL4297.Contig1_All		2	0.793	0	1.033	0	0	0	0
CL43.Contig16_All		2	1.753	0.796	1.836	0.333	0.29	0.203	1.393
CL430.Contig10_All	HCAR	2	2.16	1.293	1.7	1.96	0.293	0.913	0.15
CL4309.Contig1_All		2	12.1	0.456	6.886	4.14	0.39	1.6	0.47
CL4310.Contig2_All	CNGC1	2	8.883	7.95	10.276	5.913	7.04	7.386	3.286
CL4311.Contig3_All	ALA2	2	5.176	3.81	5.47	3.966	3.536	4.483	3.123
CL4319.Contig1_All	At5g56420	2	11.203	5.01	15.046	4.003	6.623	11.826	2.52
CL4334.Contig3_All	FBL15	2	2.016	0.32	2.49	2.323	2.55	1.563	0.253
CL4334.Contig6_All	FBL15	2	2.71	0.113	2.41	0.826	0.02	0	1.146
CL4338.Contig2_All	ALD1	2	1.813	0.983	1.423	0.653	0.623	0.803	0.403
CL4363.Contig6_All	At1g63430	2	4.78	1.063	3.036	0.42	0.303	0.826	0.54
CL4363.Contig7_All	At1g63430	2	6.406	1.7	3.773	0.756	0.27	2.443	1.42
CL4364.Contig2_All	IDD5	2	1.853	1.58	1.676	0.803	0.573	0.826	0.57
CL4369.Contig3_All	BETA-OHASE 2	2	2.956	0.243	1.52	1.063	0.136	0	0.47
CL4373.Contig10_All	GBLP	2	1.71	0.583	1.286	0.806	0.77	0.75	0.41
CL4374.Contig4_All	ENGASE1	2	2.01	0.716	1.106	0.67	0.253	0.62	0.416
CL4386.Contig3_All		2	2.483	0.883	1.95	1.376	1.076	1.006	1.403
CL4399.Contig6_All	At3g49720	2	22.363	12.443	24.22	14.413	10.676	9.733	0.97
CL4401.Contig4_All		2	1.676	1.353	1.8	1.32	1.026	1.233	1.566
CL4404.Contig5_All		2	5.366	3.446	3.903	2.27	1.603	2.86	0.913
CL4405.Contig6_All		2	1.636	0.746	1.906	0.37	0.846	1.41	0.356
CL441.Contig3_All		2	259.263	133.733	285.66	200.126	41.673	84.656	10.37
CL4414.Contig7_All		2	1.793	1.563	1.626	0.53	1.096	0.94	1.326
CL4418.Contig2_All	FLD	2	2.923	1.083	3.293	1.716	0	1.476	1.48
CL4430.Contig2_All		2	23.913	14.373	14.856	11.33	7.623	5.826	4.563
CL4433.Contig2_All	RHY1A	2	5.763	2.413	3.08	0.373	0.38	0.89	0.593
CL4434.Contig1_All		2	1.52	0.353	1.71	0.556	0	0.286	0.286
CL4434.Contig2_All		2	2.766	0.463	2.26	0.443	0	0.443	0.203
CL4434.Contig3_All		2	2.486	0.256	1.24	0.68	0	0.366	0.176
CL4440.Contig6_All	SUS1	2	2.556	1.353	1.92	1.013	1.143	0.823	1.22
CL445.Contig5_All	At5g64500	2	1.726	1.036	1.71	0.943	0.966	0.556	0.906
CL4463.Contig1_All		2	3.71	1.826	3.346	2.096	1.763	2.03	0.226
CL4469.Contig3_All	At5g42310	2	1.95	1.093	1.566	0.973	0.96	0.976	0.866
CL4483.Contig4_All	At5g24830	2	1.54	1.133	1.646	1.013	0.96	0.553	0.91
CL4496.Contig7_All		2	2.3	0.536	2.453	1.26	0	1.47	0.336
CL4499.Contig10_All	ABCA7	2	1.083	0.24	0.696	0.403	0.283	0.186	0.39
CL4500.Contig1_All		2	1.15	0.82	1.143	0.38	1.1	0.873	1.02
CL4507.Contig7_All		2	2.646	1.143	2.406	0.6	0.41	2.043	1.353
CL4508.Contig8_All	NUDT23	2	6.543	3.296	6.546	2.766	1.856	3.656	2.09
CL4509.Contig2_All	IAR1	2	37.38	30.68	34.35	32.8	25.716	19.856	20.996
CL4510.Contig6_All	VPS28-1	2	6.116	2.33	4.33	5.07	1.493	4.433	2.283
CL4514.Contig1_All		2	6.066	0.996	4.56	3.196	3.053	3.836	3.03
CL4515.Contig2_All	At3g19950	2	23.076	14.856	18.44	12.51	13.053	7.393	0.853
CL452.Contig3_All		2	3.283	0.05	1.31	1.253	0	0	0
CL4520.Contig4_All	At1g10320	2	1.183	0.086	0.673	0.136	0.196	0.5	0.14
CL4523.Contig1_All		2	4.136	0.853	2.963	1.25	0.66	0.753	0.403
CL4525.Contig2_All		2	0.963	0.533	1.256	0.196	0.436	1.066	0.176
CL4526.Contig2_All	TIC214	2	2.613	0	1.106	0.106	0	0.18	0
CL453.Contig6_All	CPI1	2	0.75	0.163	1.183	0.366	0.123	0	0.11
CL4534.Contig1_All	At4g19890	2	1.793	1.233	1.556	1.016	0.77	0.656	1.063
CL4535.Contig2_All		2	1.186	0.273	1.666	0.29	1.006	0.863	0.083
CL454.Contig2_All		2	4.24	0.69	3.153	2.6	2.766	0.65	0.716
CL4541.Contig2_All		2	1.416	0.053	1.906	0.453	1.35	0.49	0
CL4543.Contig1_All	MIP1	2	18.656	16.07	19.126	11.803	11.696	13.883	10.356
CL4546.Contig7_All		2	1.503	0.136	1.973	0.276	0.093	0.176	0.466
CL4546.Contig8_All		2	4.093	2.36	3.446	3.06	1.913	2.73	0.573
CL4547.Contig2_All		2	5.236	0.166	5.3	1.526	0.183	0.553	2.54
CL4549.Contig1_All		2	2.053	0	0.996	0.43	0.013	0	0
CL455.Contig9_All	LRX6	2	1.643	0.24	1.186	0.34	0.52	0.2	1.056
CL4550.Contig3_All	BSK3	2	6.356	1.5	8.09	7.653	1.053	8.113	0.366
CL4551.Contig2_All	AAP2	2	1.936	0.786	2.013	2.13	0.363	2.05	0
CL456.Contig2_All		2	1.896	1.046	1.523	0.71	1.33	0.176	0.443
CL457.Contig5_All	FH13	2	4.093	1.833	2.48	2.786	1.083	1.196	1.413
CL4573.Contig2_All	RTNLB8	2	17.56	17.77	21.896	17.35	13.15	6.606	1.376
CL4582.Contig3_All		2	2.09	1.553	1.666	0.61	0.803	0.61	1.543
CL4584.Contig1_All		2	2.183	0.063	1.696	0.1	0.11	0.09	0.286
CL4587.Contig5_All	At2g17695	2	3.29	2.083	3.39	1.633	1.803	1.446	3.116
CL4588.Contig12_All	At5g42310	2	3.993	2.29	4.44	0.856	3.246	1.913	2.656
CL4588.Contig13_All	Os08g0192900	2	1.093	0.556	0.6	0.236	0.3	0.186	0
CL4601.Contig3_All	CMT2	2	3.376	0.9	3.61	2.18	0.53	0.803	0.08
CL4610.Contig4_All	DPB	2	5.086	3.296	4.08	2.37	0.886	0.633	0.613
CL4616.Contig4_All		2	9.213	4.14	5.533	3.943	1.866	4.686	1.95
CL4618.Contig2_All		2	0.923	0.476	1.07	0.35	0.593	0.4	0.636
CL4626.Contig2_All		2	2.393	0.46	2.15	1.6	0.756	0.546	1.153
CL464.Contig3_All	ASPG1	2	1.796	1.283	2.243	0.79	0.996	1.806	0.823
CL465.Contig35_All	VIP6	2	1.336	0.716	1.523	0.79	0.543	0.66	0.846
CL465.Contig51_All	VIP6	2	2.716	1.336	2.596	1.92	1.003	1.003	0.926
CL465.Contig6_All	VIP6	2	1.14	0.943	1.5	0.273	0.496	0.293	0.146
CL466.Contig4_All		2	2.513	3.03	3.753	0.683	0.496	0	0.25
CL466.Contig7_All	COR413IM2	2	1.636	0.413	1.386	0.603	1.006	0.186	1.143
CL4663.Contig9_All	PHOX4	2	1.393	0.66	1.006	0.046	0.286	0.043	0.94
CL4667.Contig5_All	WRKY2	2	3.466	1.78	2.363	2.703	3.036	2.076	1.026
CL4669.Contig3_All		2	3.6	2.813	3.673	2.856	2.28	3.063	1.456
CL4670.Contig2_All	AP1M2	2	16.66	8.59	12.176	10.396	7.866	7.98	4.183
CL468.Contig14_All		2	1.696	0.08	2.853	0.576	0.07	0.026	0.173
CL468.Contig16_All	CRT1	2	5.86	3.13	3.733	3.256	1.813	1.206	2.16
CL468.Contig9_All	CRT1	2	1.94	0.426	1.263	0.44	0.566	0.333	0.51
CL4687.Contig4_All	GLCNAC1PUT2	2	18.346	16.88	20.266	18.306	8.816	20.063	15.093
CL469.Contig5_All	Os01g0572100	2	1.533	0.296	1.2	0.45	0.51	0.54	0.516
CL469.Contig7_All	Os01g0572100	2	1.213	0.776	1.376	0.68	0.816	1.213	0.73
CL47.Contig157_All	RZFP34	2	1.19	1.353	1.68	0.64	0.233	0.07	0
CL47.Contig165_All		2	1.013	0.583	1.043	0.233	0.263	0.2	0.473
CL47.Contig211_All	CYCD3-1	2	3.003	3.226	3.923	0.69	1.193	0.993	1.726
CL47.Contig294_All	RZFP34	2	2.376	0.543	2.87	0.533	0.436	0.776	0.8
CL47.Contig296_All	RZFP34	2	5.913	4.933	7.823	3.126	1.853	4.236	3.316
CL47.Contig31_All	CYCD3-1	2	1.023	0.463	0.843	0.04	0.25	0.396	0.28
CL4701.Contig1_All	At3g59020	2	2.213	1.496	1.596	0.816	0.906	0.906	1.02
CL4712.Contig1_All	DR1	2	43.35	24.966	39.62	17.32	25.02	27.396	32.89
CL4718.Contig1_All		2	1.456	0.566	1	0.95	0.216	0.286	0.383
CL4727.Contig1_All	ATL47	2	2.883	1.706	1.766	0.653	0.91	1.063	0.353
CL4731.Contig2_All	VPS33	2	11.153	2.946	7.233	9.44	1.21	2.57	7.763
CL4733.Contig8_All	FUM1	2	3.456	0	3.53	1.226	0.446	2.263	0.323
CL4746.Contig1_All		2	6.14	2.81	3.756	3.893	2.393	2.516	0.146
CL475.Contig4_All	At1g04910	2	2.123	2.243	2.463	1.37	1.413	0.813	0.513
CL4751.Contig3_All		2	1.553	0.353	1.63	0.67	0.39	0.473	0.4
CL4753.Contig1_All		2	7.606	2.083	5.69	4.006	0.62	1.13	0.11
CL4758.Contig4_All	MED16	2	4.42	3.1	3.85	1.99	2.143	2.713	2.733
CL4758.Contig5_All	MED16	2	6.456	3.166	4.57	2.753	2.443	3.506	3.143
CL476.Contig3_All		2	1.446	0.606	1.65	1.136	1.023	0.353	0.803
CL4761.Contig5_All	NFD3	2	3.476	0.456	2.1	1.08	0.123	0.18	1.563
CL4761.Contig6_All	NFD3	2	14.96	6.57	8.393	10.16	2.493	2.916	0.303
CL4765.Contig2_All	HSP70	2	6.76	0	10.786	0.056	0	3.203	5.113
CL4783.Contig2_All	CDKG-2	2	8.146	4.963	6.293	3.11	2.42	2.49	5.54
CL4786.Contig2_All		2	2.84	1.37	2.123	1.663	1.356	1.286	1.346
CL4789.Contig13_All		2	1.176	0.143	0.77	0.213	0	0.58	0.033
CL4789.Contig15_All		2	3.806	0.41	3.71	0.266	0.113	0.936	0.033
CL4789.Contig3_All		2	4.71	0.08	6.49	0.26	0.516	0.203	0.08
CL479.Contig4_All		2	6	4.38	5.803	4.173	1.34	5.023	5.096
CL4791.Contig1_All	EPSIN1	2	19.58	18.416	19.933	19.886	12.186	20.696	7.423
CL4791.Contig2_All	EPSIN1	2	8.03	6.8	7.673	2.796	2.65	7.263	1.123
CL4795.Contig6_All	DSP4	2	39.74	27.573	32.793	26.636	14.233	30.663	4.006
CL4819.Contig9_All		2	1.27	0.036	0.776	0.173	1.08	0.236	0.166
CL4831.Contig4_All	RBL1	2	3.46	1.873	2.3	3.36	0.566	2.596	0.096
CL4832.Contig9_All	BLH1	2	1	0.223	1.173	0.39	0.276	0.83	0.3
CL4835.Contig4_All		2	0.983	0.336	1.293	0.64	0.14	0.14	0.59
CL4841.Contig6_All	At3g22480	2	5.21	0.646	4.05	3.076	2.726	0.863	1.856
CL4847.Contig1_All	RBG4	2	1.776	0.253	1.13	0.23	0.03	0.066	0.126
CL4859.Contig3_All	GLU-1D-1D	2	7.276	0.266	5.696	5.3	2.006	1.55	0.3
CL4864.Contig2_All	PAP18	2	14.743	8.35	9.706	3.743	1.396	3.82	2.933
CL4867.Contig5_All	RPL27AC	2	1.726	0.72	1.173	0.706	0.216	0.326	1.056
CL4874.Contig2_All	At1g30630	2	117.026	86.63	95.85	100.493	58.2	99.896	43.703
CL4881.Contig7_All	TAF4B	2	8.486	6.256	6.67	5.07	4.593	5.116	4.053
CL4885.Contig2_All	KIN5D	2	3.323	1.403	1.923	0.863	0.603	0.783	0.066
CL4889.Contig6_All	ZAT3	2	1.61	0.46	2.203	0.29	0.73	0.33	0.023
CL4890.Contig1_All		2	2.463	1.766	1.83	1.363	1.466	1.48	0.663
CL4890.Contig2_All		2	2.746	1.34	2.003	0.856	0.756	1.523	0.676
CL49.Contig1_All	AGO18	2	11.996	8.93	15.156	11.33	8.44	3.126	1.6
CL490.Contig10_All	Os10g0415600	2	2.606	0.173	1.936	0.493	1.366	0.4	0.99
CL4908.Contig2_All	At3g56470	2	3.506	3.923	4.75	2.59	0	1.923	2.056
CL4909.Contig2_All		2	6.153	3.94	7.62	3.956	2.913	5.606	0.526
CL4913.Contig1_All	SERGT1	2	4.89	3.61	3.846	2.616	2.376	3.916	0.923
CL4917.Contig6_All	At5g57100	2	7.67	5.106	6.096	6.343	3.233	3.363	3.42
CL4919.Contig1_All	CLPT2	2	1.21	0.473	0.963	0.45	0.186	0.87	0.556
CL492.Contig9_All	DRP1E	2	22.276	8.076	13.44	4.98	0	10.253	10.313
CL4921.Contig3_All		2	1.35	0.096	0.59	0.43	0.066	0.09	0.026
CL4921.Contig6_All		2	6.096	2.803	2.986	5.283	1.32	1.08	0.06
CL4923.Contig5_All	FRL3	2	2.05	0.83	1.273	0.573	0.47	0.363	0.43
CL4928.Contig3_All		2	2.91	1.246	3.966	2.563	1.616	2.84	1.53
CL4928.Contig4_All		2	2.356	0.953	3.17	1.356	1.393	1.93	0.62
CL4944.Contig7_All	OPT7	2	1.45	0.626	1.066	0.363	0.77	0.876	0.556
CL495.Contig12_All		2	3.9	1.513	2.983	0.503	1.423	0.953	2.543
CL495.Contig25_All		2	1.903	0.883	1.383	0.306	0.563	0.84	0.933
CL495.Contig27_All		2	1.683	1.236	1.853	1.89	1.27	0.43	0.736
CL495.Contig3_All		2	1.896	0.676	1.9	1.626	0.383	0.323	1.576
CL4956.Contig2_All	LRX1	2	6.056	4.266	6.706	3.546	1.366	2.873	3.423
CL496.Contig7_All	SAR1A	2	17.476	3.243	23.616	24.266	1.17	16.296	2.386
CL4964.Contig3_All	ENO1	2	6.076	0.02	3.983	2.143	1.66	1.76	0.37
CL4972.Contig2_All	PGR3	2	3.103	0.803	1.763	0.9	0.806	1.046	0.416
CL498.Contig3_All	NUG2	2	5.476	2.933	4.04	2.353	1.893	2.253	2.853
CL498.Contig30_All	NUG2	2	16.866	7.523	12.286	7.773	7.026	7.793	11.303
CL4998.Contig2_All		2	1.046	0.256	1.213	0.323	0.13	0.26	0.556
CL500.Contig1_All	GT-1	2	1.016	0.396	1.203	0.73	0.37	0.643	0.51
CL5011.Contig2_All		2	1.46	0	0.693	0.086	0	0	0.413
CL5013.Contig7_All		2	3.936	2.4	3.74	1.703	0	0.02	0.076
CL5018.Contig4_All	ATPK2	2	2.076	0.096	1.406	0.986	0.116	0.96	0.653
CL5024.Contig4_All	TET10	2	1.013	1.126	1.24	0.42	0.923	0.136	0.36
CL5025.Contig5_All	PURKE	2	3.973	0.016	4.513	0.476	0	0	0.01
CL5028.Contig5_All	At1g55660	2	1.403	0.643	1.203	0.443	0.33	0.956	0.483
CL503.Contig15_All		2	3.403	0.313	2.056	0.89	0.12	0.856	0.34
CL5037.Contig11_All		2	3.05	0.19	1.696	0.57	0.196	1.13	0.65
CL5037.Contig9_All	PCMP-H12	2	1.686	0.23	1.69	1.023	0.583	0.52	0.48
CL504.Contig5_All		2	0.96	0.42	1.033	0.163	0.883	0.223	0.213
CL504.Contig7_All		2	3.716	2.41	3.423	2.053	2.026	3.223	1.27
CL505.Contig27_All		2	1.063	0	0.93	0.386	0.146	0.213	0.213
CL5051.Contig2_All		2	1.803	1.033	1.346	1.59	0.743	1.016	0.976
CL508.Contig2_All	ALDH12A1	2	10.056	0.903	5.3	3.01	0.49	1.53	2.66
CL508.Contig3_All	ALDH12A1	2	6.38	0.666	7.48	3.956	0.066	3.516	3.486
CL5088.Contig3_All	MTERF9	2	3.8	1.44	2.38	1.26	0.783	0.403	0.546
CL5091.Contig10_All	VIT_11s0016g04350	2	2.993	0.54	1.906	0.143	1.803	0.086	1.406
CL5091.Contig2_All	VIT_11s0016g04350	2	2.736	2.046	3.083	3.063	0.583	2.113	0.5
CL5098.Contig2_All		2	4.876	2.426	3.913	0.99	2.746	2.06	2.72
CL5106.Contig4_All		2	1.186	0.37	0.77	0.35	0.64	0.146	0
CL5120.Contig2_All	At3g02690	2	1.143	0.53	1.39	0.756	0.933	0.493	0.963
CL5122.Contig4_All	HDT1	2	14.373	6.753	9.626	7.113	5.466	3.966	9.316
CL5130.Contig2_All	GATC	2	1.276	0	0.633	1.01	0.11	0	0.02
CL5134.Contig4_All		2	1.146	0.27	0.843	0.276	0.243	0.356	0.523
CL5146.Contig2_All	TCTP	2	1.583	0.046	1.55	0.316	0.1	0.1	0.263
CL515.Contig6_All	METE	2	268.96	195.59	232.66	196.536	101.46	207.386	55.59
CL5153.Contig2_All		2	7.996	4.63	6.573	2.2	3.07	1.756	1.976
CL5158.Contig2_All	ALATS	2	3.09	1.203	1.726	0.703	0.826	1.04	0.583
CL5158.Contig3_All	ALATS	2	35.13	29.76	34.113	9.396	15.483	6.07	15.036
CL5169.Contig2_All	HPTG1	2	2.073	0.653	1.16	0.416	0.513	0.84	0.14
CL5174.Contig8_All		2	8.15	0.25	10.103	0.493	0.853	0.07	1.956
CL5181.Contig4_All	DAD1	2	134.33	64.13	73.823	57.896	15.093	56.263	8.92
CL5183.Contig7_All	HD3B	2	1.81	1.166	1.333	1.143	1.136	0.596	1.303
CL5187.Contig3_All	FTIP1	2	1.953	0.62	1.16	0.523	0.696	0.443	0.656
CL5191.Contig14_All	MSI1	2	26.063	1.533	22.39	4.066	11.29	3.973	4.666
CL5193.Contig1_All	OEP163	2	1.63	0.23	1.316	0.713	0.45	0.703	0.226
[truncated: 2,647 more rows]

## Sheet: Cluster3
Gene ID	GN	Cluster Block(PE_GE_HE_TE_CE_NE_ME)	PE FPKM	GE FPKM	HE FPKM	TE FPKM	CE FPKM	NE FPKM	ME FPKM
CL10003.Contig1_All	TET2	3	0.03	0.08	68.863	0.053	0.08	3.37	10.06
CL10005.Contig2_All	PBL4	3	0	0	1.7	0	0.4	0	0.03
CL10025.Contig1_All		3	0.77	0.49	1.816	0.39	0.61	0.113	0.646
CL10050.Contig3_All	NPR4	3	0.4	0	1.036	0.073	0	0	0
CL10052.Contig1_All		3	0.143	0.08	1.206	0.06	0	0.02	0.066
CL10055.Contig1_All		3	0.32	0	1.533	0.126	0.073	0.04	0.32
CL10055.Contig2_All		3	0.46	0.023	2.416	0.183	0.176	0.163	0.066
CL1007.Contig4_All	PBG1	3	0.04	1.343	1.936	0.6	1.686	0.86	0
CL10071.Contig2_All		3	6.166	8.22	12.133	3.03	3.74	4.7	1.19
CL10078.Contig3_All		3	0.366	0.443	1.106	0.08	0.193	0.256	0.546
CL1008.Contig23_All	At4g13780	3	2.703	2.746	6.43	3.273	3.446	4.606	0.843
CL10080.Contig1_All	FLK	3	0.416	1.946	3.41	1.4	1.42	0.453	0.89
CL10088.Contig1_All	PI4KB1	3	7.156	7.593	8.576	5.223	6.613	5.29	2.48
CL10096.Contig2_All	TIP3-2	3	0.083	43.023	368.71	104.346	17.9	3.603	102.383
CL101.Contig10_All	CKL7	3	1.36	1.413	4.87	0.256	4.49	1.46	1.093
CL101.Contig12_All	CKL7	3	2.316	3.783	6.416	0	4.42	1.01	0
CL101.Contig14_All	CKL10	3	1.563	3.79	6.656	4.873	4.79	4.58	1.946
CL101.Contig4_All	CKL11	3	8.843	10.726	13.193	8.943	9.066	5.04	3.69
CL10118.Contig2_All		3	0.853	3.176	3.823	0.726	0	2.783	0.583
CL10123.Contig2_All	At5g39410	3	0.05	0	6.576	5.746	5.063	2.603	2.516
CL10123.Contig3_All	At5g39410	3	0	0	2.103	1.003	1.496	0.906	0.18
CL10124.Contig2_All		3	1.026	0.346	2.39	0.113	0.83	0.923	0.183
CL10124.Contig6_All		3	1.126	0.24	2.12	0	0.503	0.306	0.026
CL10130.Contig3_All		3	0.073	1.626	4.88	3.83	3.02	0.636	2.983
CL10139.Contig2_All		3	0.89	0.7	2.896	2.506	1.99	0.67	0.416
CL1014.Contig9_All	ERDJ3B	3	1.486	2.206	5.45	3.8	1.31	1.986	0.863
CL10147.Contig1_All		3	0	0	1.893	0	0	0	0
CL10148.Contig2_All	PCMP-H33	3	0.143	0.506	1.17	0.51	0.193	0.016	0.206
CL1015.Contig1_All	CCR2	3	0.143	0.09	1.68	1.473	0.656	0.513	0.8
CL1017.Contig10_All	PEX3	3	0.066	0.016	1.156	0.403	0.456	0.886	0.176
CL1017.Contig12_All		3	0.126	0	1.106	0.143	0	0	0.343
CL10171.Contig2_All		3	0.276	16.856	17.98	3.413	14.78	2.793	0.026
CL10174.Contig2_All	ALG10	3	1.29	0.313	1.936	0.91	1.31	0.366	0.35
CL1018.Contig1_All		3	13.663	12.693	16.633	12.253	9.436	14.513	8.89
CL10181.Contig10_All	CYP75B2	3	0.766	0.62	3.5	0.463	0.406	1.93	1.036
CL10181.Contig8_All	CYP75B2	3	3.24	28.956	43.056	0.14	0.72	37.58	5.093
CL10201.Contig1_All	ABI3	3	0	1.296	1.353	0.846	0.663	0.333	0.076
CL10201.Contig2_All	FUS3	3	0.016	23.096	29.136	19.113	15.64	14.05	0.97
CL10201.Contig3_All	FUS3	3	0.01	1.58	1.8	1.273	0.826	0.27	0.023
CL10207.Contig1_All		3	0.686	0.506	1.773	0.663	1.183	1.146	0.186
CL10219.Contig2_All	CFM3	3	2.066	3.52	4.52	2.903	1.206	0.793	1.46
CL1022.Contig2_All	ACR10	3	0.843	0.313	2.563	0.453	2.03	1.213	0.02
CL10220.Contig3_All	MED35C	3	4.296	4.306	7.186	2.55	2.286	1.523	1.643
CL10229.Contig2_All		3	0.876	2.51	4.26	0.36	0.033	0.073	0.036
CL10232.Contig1_All	VIT_19s0014g04930	3	0	0.506	2.82	0.693	0.146	0.1	0
CL10237.Contig2_All	BEL1	3	2.416	6.2	17.37	5.183	3	12.073	0
CL1025.Contig1_All		3	1.146	0.033	3.523	0.326	0.01	0.006	0.013
CL1025.Contig14_All		3	0.026	0.016	2.633	0.096	0	0.016	0
CL1025.Contig20_All		3	0.226	0.43	4.583	1.13	0.36	0.576	1.33
CL1025.Contig21_All		3	0.04	0.08	2.273	0.58	0.066	0.196	0.28
CL1025.Contig7_All		3	0.22	0.853	3.233	1.233	0.3	0.936	1.353
CL10266.Contig1_All	UBC8	3	10.863	9.003	23.29	11.09	2.7	4.156	0
CL10266.Contig2_All	UBC8	3	13.776	7.446	26.03	9.956	3.916	6.613	0.036
CL10268.Contig1_All		3	0	0	1.303	0	0	0.216	0
CL10268.Contig3_All		3	0.326	0.76	1.03	0.47	0.54	0.126	0.44
CL10296.Contig3_All	SSL6	3	5.773	0.066	11.26	8.036	8.46	9.963	0.516
CL10298.Contig3_All	GC5	3	9.596	6.583	12.243	5.156	6.593	11.18	8.48
CL10303.Contig2_All		3	0.026	2.4	2.523	1.476	1.64	2.36	0.073
CL10310.Contig2_All	At5g04500	3	7.136	17.283	18.21	10.58	9.84	15.37	2.366
CL10315.Contig2_All	TAF6	3	0.306	1.283	1.456	1.056	0.926	0.67	0.196
CL1032.Contig11_All	IQD14	3	1.76	2.006	2.42	0.723	2.19	1.34	0.1
CL1032.Contig9_All	IQD14	3	0.586	0	2.043	0	0	0	0
CL10324.Contig1_All	GRP-1	3	0.036	0.003	61.44	11.253	0.02	6.35	0
CL10331.Contig5_All		3	4.503	3943.02	11645.6	7219.06	3986.79	1599.76	829.99
CL10342.Contig1_All		3	2.03	0	4.306	0.283	0	0.03	0.23
CL10346.Contig3_All	MICU	3	2.576	4.886	6.506	3.633	1.203	1.603	1.71
CL1036.Contig4_All		3	0	0.263	3.653	0.183	0.063	0.546	0.046
CL10375.Contig1_All	ERDJ3B	3	0.27	0.133	2.083	0.3	0.223	0.283	0.283
CL10380.Contig1_All	OR	3	4.92	12.543	14.73	11.19	2.05	12.133	5.343
CL10394.Contig1_All	EXPA1	3	0.086	2.793	4.7	4.113	2.64	1.533	1.32
CL10394.Contig2_All	EXPA1	3	1.48	328.223	343.626	114.196	89.063	326.256	69.953
CL1041.Contig2_All		3	0.843	0.02	2.483	0.01	0	0	0
CL10412.Contig1_All		3	0.266	0.67	3.516	2.496	0.32	0.91	0
CL10412.Contig3_All		3	0.026	0.156	1.013	0.21	0.113	0.21	0
CL10421.Contig3_All		3	0	0	2.77	1.436	0	0.106	0
CL10428.Contig3_All		3	1.306	0.68	3.02	2.25	2.103	1.54	0.776
CL10433.Contig1_All	RPS19B	3	0.036	0.033	1.233	0.023	0.01	0.066	0.026
CL10435.Contig1_All		3	0.146	0.07	1.176	0.126	0.133	0.106	0.333
CL10436.Contig3_All	CTR1	3	3.93	4.83	6.15	3.686	3.59	1.806	4.19
CL10440.Contig3_All		3	0.99	1.27	4.76	2.366	0.04	3.21	0.01
CL1045.Contig24_All		3	1.656	0	4.333	0.203	0	0.603	0
CL10453.Contig2_All	CIPK3	3	0.266	0	1.513	0.24	0.266	0.48	0.183
CL10463.Contig3_All	AP2	3	1.753	2.4	3.016	1.016	0.226	0.593	0.203
CL10467.Contig4_All	BGAL17	3	7.476	10.053	12.746	2.016	3.253	10.45	4.666
CL10475.Contig2_All	CCR4-4	3	0.55	0.466	1.473	0.78	0.676	1.326	0.703
CL10481.Contig1_All		3	0.126	0.09	1.63	0.2	0.123	0	0.453
CL10486.Contig8_All	CLKR27	3	21.75	1.81	47.376	6.583	1.073	1.956	6.993
CL10488.Contig5_All	PHOS34	3	18.556	206.783	436.61	106.223	157.92	154.833	59.866
CL10494.Contig2_All		3	0.83	0.306	1.693	0.65	0.223	0.956	0.613
CL1050.Contig3_All		3	1.993	2.32	3.756	1.286	0.073	0.926	0.036
CL10500.Contig16_All		3	0.22	1.146	2.24	0.67	0.056	0.206	0
CL10500.Contig3_All	At2g18940	3	0.393	0.596	1.21	0.896	0.34	0.423	0.333
CL10503.Contig4_All		3	0.553	1.38	2.146	0.21	0	0.376	0.543
CL10510.Contig1_All	SAD2	3	0.016	0.056	4.513	0	0	0.013	0.863
CL10523.Contig4_All	BZIP23	3	31.406	48.686	68.89	63.526	37.656	37.733	51.36
CL10532.Contig1_All	PUP11	3	0	3.45	3.986	0.92	0.863	0.163	0
CL10533.Contig1_All	GP1	3	8.113	4.306	34.673	11.02	27.373	29.006	17.11
CL10564.Contig3_All	OCT4	3	0.59	1.79	4.096	1.813	1.633	0.896	2.54
CL10567.Contig3_All	At2g18540	3	0	1.08	1.436	0.41	0.786	0.446	0.02
CL10569.Contig1_All		3	0.056	0.15	3.473	0.016	0.113	0.02	0
CL10571.Contig1_All		3	1.063	1.433	1.803	0.45	0.69	0	0.333
CL10580.Contig1_All	PYL8	3	0.03	1.81	3.896	2.35	1.36	0.373	0.743
CL10605.Contig1_All	MRS2-5	3	0.69	0.783	2.42	1.373	0.566	1.846	0.33
CL10608.Contig5_All		3	9.07	7.356	11.78	7.573	6.43	10.406	3.103
CL10616.Contig1_All	HCF152	3	0.076	0.173	2.013	0.133	0.136	0.3	0.11
CL10619.Contig1_All	CYP735A1	3	0.693	0.153	1.363	0.026	0.933	0.073	0.146
CL10623.Contig1_All		3	0.116	0	1.4	0	0	0	0
CL10633.Contig1_All		3	0.073	0.66	2.456	0.32	0.386	0.18	0.14
CL10633.Contig2_All		3	0.066	0.786	2.21	0.533	0.17	0.076	0.5
CL10663.Contig1_All	LRX3	3	0.186	0	1.416	0.366	0.306	0.81	0.763
CL10663.Contig3_All	LRX3	3	0.356	0.08	1.863	0.79	0.046	1.236	0
CL10697.Contig8_All	At1g13580	3	1.346	1.96	3.78	0.913	1.006	1.97	0.113
CL107.Contig19_All		3	0.53	0	1.456	0.406	0	0.236	0.4
CL107.Contig22_All		3	0.506	0	1.05	0.456	0	0.11	0.156
CL1070.Contig1_All		3	8.336	14.89	19.013	12.833	14.083	13.063	10.83
CL10704.Contig2_All		3	4.596	19.646	25.82	2.353	7.06	4.43	6.096
CL10706.Contig1_All		3	0	7.92	10.956	6.25	4.663	0.416	0.213
CL10715.Contig1_All		3	0	1.27	4.526	0.513	2.1	1.27	0
CL10726.Contig2_All	WNK4	3	0	1.803	4.216	1.413	0.476	0.223	0.113
CL10731.Contig2_All	At3g09030	3	0.326	1.386	1.576	0.53	0.996	0.116	0.486
CL10748.Contig4_All	LDL1	3	10.86	9.716	16.95	10.086	11.513	7.106	7.516
CL10753.Contig1_All	DRB5	3	0.826	0.18	4.636	1.156	0.686	0.19	0
CL10758.Contig4_All	HDA8	3	1.306	1.65	3.906	1.693	1.196	3.73	1.573
CL10764.Contig1_All		3	0.633	0	2.92	0.276	1.43	0	0.466
CL10782.Contig1_All	MED7A	3	2.193	0.186	6.556	0.06	0.183	0.35	0.073
CL10794.Contig13_All	OSK3	3	0.793	0.236	1.526	0.166	0.136	0.943	0.083
CL10794.Contig4_All	OSK3	3	0.306	0.026	1.573	0.223	0.063	0	0
CL10796.Contig3_All	BIP4	3	0.33	0.613	3.363	0.93	0.51	0.54	0.15
CL108.Contig13_All	At2g32990	3	0.276	1.316	4.983	0.85	1.21	0.52	1.186
CL108.Contig42_All	PYR5-6	3	0.923	0.533	1.903	0.85	0	0.173	0.07
CL108.Contig52_All		3	0.093	0.906	1.053	0.313	0.706	0.066	0.133
CL108.Contig57_All		3	0.01	1.106	1.78	1.283	0.35	0.02	0
CL10802.Contig1_All	At5g52880	3	0.783	4.136	7.473	2.393	6.166	0.83	2.98
CL10803.Contig1_All		3	1.473	0.286	3.72	3.1	1.303	0.293	0.45
CL10803.Contig2_All		3	1.686	4.956	5.606	3.476	1.93	0.48	0.046
CL10830.Contig10_All	At3g07100	3	0.263	0.62	5.68	2	2.716	0.756	0.126
CL10831.Contig1_All		3	0.92	0	2.75	0	0.453	0.02	0.036
CL10837.Contig4_All		3	0.703	1.123	1.296	0.213	0.026	1.253	0.033
CL1084.Contig2_All	MTR_3g055120	3	0.6	1.013	2.123	0.77	0.44	1.416	0.023
CL10857.Contig3_All		3	0	2.973	3.096	1.483	0	1.283	0.18
CL10860.Contig25_All	At1g55760	3	0.376	0	2.12	0	0.866	0.506	0.966
CL10860.Contig62_All	PARP3	3	0	0.083	2.073	0.913	1.19	0.243	0.286
CL10860.Contig63_All		3	0.746	1.26	2.05	0.606	1.083	0.536	1.01
CL10860.Contig74_All	KIN14I	3	2.496	5.586	6.036	2.286	4.416	2.293	2.133
CL10860.Contig75_All		3	0.013	0.576	1.623	0.656	0.493	0.146	0.06
CL10860.Contig88_All		3	0.773	0.666	1.136	0.486	0.45	0.853	0.666
CL10863.Contig10_All		3	249.103	477.343	841.586	684.32	489.773	133.406	510.686
CL10863.Contig7_All		3	11.22	93.013	115.196	92.43	0.02	4.01	45.806
CL10866.Contig1_All		3	1.583	2.833	5.143	2.626	1.35	3.146	0.493
CL10869.Contig1_All		3	0.03	0.443	1.126	0.026	0.663	0	0.173
CL1087.Contig5_All		3	0	0	3.43	1.136	0.483	0.596	0.15
CL10871.Contig2_All		3	0.846	0.916	2.44	0.43	0.63	0.596	0.68
CL10872.Contig1_All		3	0	0.976	1.526	0.366	0.3	0.013	0.18
CL10877.Contig1_All	PGI1	3	14.453	26.133	26.72	16.173	7.26	18.856	4.31
CL10885.Contig1_All	At3g55350	3	0.453	0.773	1.08	0.556	0.05	0.27	0.046
CL10885.Contig2_All	At3g55350	3	5.59	7.546	9.623	5.033	2.526	2.093	0.676
CL10897.Contig7_All	TGA9	3	0.17	14.366	19.103	15.116	7.443	3.836	7.613
CL109.Contig3_All		3	0.166	0	3.04	0	0	0	0
CL109.Contig4_All		3	0.726	0	2.526	0.073	0	0	0
CL109.Contig6_All		3	0.366	0	1.883	0.103	0	0	0
CL109.Contig7_All	RBG7	3	0.513	0	1.313	0	0	0	0
CL10912.Contig4_All		3	1.926	2.41	3.37	2.346	1.14	2.893	1.176
CL10920.Contig2_All		3	0.31	0.566	1.15	0.793	0.296	0.12	0.386
CL10920.Contig4_All		3	0.023	0.026	1.536	0.526	0	0.026	0.09
CL10920.Contig9_All		3	0.033	0	2.983	1.63	0	0.04	0.106
CL10932.Contig3_All	At1g65420	3	4.213	4.616	6.366	4.65	3.51	4.646	2.63
CL10946.Contig2_All	SYD	3	13.363	20.12	25.026	5.656	12.246	7.193	17.526
CL10960.Contig3_All	RDR2	3	1.296	1.7	3.106	1.753	1.52	1.076	1.483
CL10965.Contig2_All		3	10.956	11.316	15.32	10.303	5.68	6.75	8.023
CL10971.Contig1_All		3	9.016	12.423	25.526	24.25	22.01	7.57	2.36
CL10972.Contig3_All	At3g02930	3	3.563	5.686	6.8	4.59	5.103	4.48	2.693
CL10992.Contig2_All		3	0	0	5.09	0	0	0.026	0.803
CL10994.Contig3_All	At1g48650	3	0.086	0.37	1.48	0.186	0.216	0.076	0.333
CL11.Contig7_All	At3g07100	3	1.99	0.796	4.76	1.703	1.66	1.75	1.526
CL110.Contig15_All	CRK11	3	0.336	0	1.113	0.03	0.12	0.24	0.043
CL1101.Contig4_All	KIN12F	3	2.883	2.846	10.723	0.07	1.433	1.046	0
CL11032.Contig2_All		3	0.86	0.376	1.383	1.023	0.92	0.89	0.673
CL11034.Contig1_All		3	26.433	43.33	64.863	21.046	11.903	46.786	7.86
CL11040.Contig2_All	UGT73C3	3	3.603	1.97	7.21	1.466	0.286	1.636	0.046
CL11041.Contig1_All		3	0.046	0.11	3.123	0.443	0.836	0	0.61
CL11054.Contig3_All		3	2.76	3.843	6.953	4.64	3.243	3.866	3.416
CL11060.Contig2_All		3	1.43	5.153	5.31	3.956	0.22	2.46	0
CL11061.Contig3_All	RPS28	3	0.103	1.003	1.923	1.49	0.41	0.176	0.446
CL11065.Contig2_All	LIG6	3	0.953	1.613	2.43	1.916	0.726	1.153	1.583
CL11074.Contig4_All	DBR	3	0	7.703	12.27	1.69	0	0.456	2.61
CL1108.Contig2_All		3	13.486	26.063	38.34	15.62	2.866	33.093	2.17
CL11083.Contig5_All	PTEN2A	3	11.816	0.166	29.756	23.48	7.28	16.876	18.673
CL11086.Contig3_All	PHP1	3	8.87	13.073	42.573	8.006	1.933	1.15	0
CL11102.Contig3_All		3	0.816	0.55	1.206	0.603	0.653	0.286	0.8
CL11106.Contig2_All	AtMg00810	3	0.6	0.453	1.203	0.376	0.496	0.15	0.623
CL11124.Contig1_All	ISU1	3	8.946	7.413	149.003	59.2	2.29	21.983	48.38
CL11126.Contig2_All		3	8.113	7.773	10.52	7.293	4.13	5.543	4.61
CL1113.Contig1_All		3	0.506	0.063	1.483	0	0.13	0.756	0.11
CL11132.Contig3_All	At3g06240	3	0.613	0.143	2.433	0.773	0.336	0.1	0.47
CL11132.Contig4_All	At3g06240	3	0.576	0.913	2.853	0.443	0.146	0.4	0.376
CL11138.Contig1_All	NRPD1	3	0.273	1.203	1.453	0.426	0.433	0.2	0.176
CL11147.Contig2_All		3	0	1.97	2.066	1.203	2.036	0.636	0
CL1115.Contig1_All	OsI_35105	3	17.456	72.023	129.796	67.23	19.406	108.063	9.503
CL1115.Contig3_All	OsI_35105	3	0.233	0.906	1.8	0.793	0.38	0.313	0.04
CL1115.Contig9_All	OsI_35105	3	0.006	0.166	1.136	0.166	0.023	0.466	0
CL11153.Contig5_All	TOE3	3	2.326	0.89	5.016	0.556	1.636	0.056	0.213
CL11168.Contig2_All		3	0.153	0.036	1.246	0.11	0.05	0.12	0.146
CL11172.Contig2_All		3	0.816	1.063	1.24	0.806	0.813	0.566	0.923
CL11178.Contig4_All		3	0.053	0	3.576	0	0	0.02	0
CL1118.Contig6_All	NDK1	3	0.773	0	5.596	0.036	0.106	0	2.296
CL11186.Contig3_All		3	0.263	0.046	13.106	0.203	0.163	0.056	0.486
CL1119.Contig2_All	DDR4	3	0	0	1.303	0	0.106	0.03	0
CL11203.Contig2_All		3	0.846	1.03	2.183	1.28	0.65	0.456	0.213
CL11219.Contig1_All	NIK3	3	0.233	1.04	1.173	0.13	0.236	0.106	0
CL11225.Contig3_All		3	4.493	15.81	18.01	11.053	12.416	6.516	2.01
CL11229.Contig1_All	VIT_05s0020g04070	3	8.996	24.24	31.206	10.95	5.983	17.683	1.183
CL11229.Contig2_All	VIT_05s0020g04070	3	5.236	5.956	9.086	3.843	1.663	8.113	0.716
CL11229.Contig3_All	VIT_05s0020g04070	3	1.363	0.85	2.143	0.66	0.54	1.826	0.51
CL11229.Contig4_All	VIT_05s0020g04070	3	2.853	3.58	4.99	0.623	0.823	2.76	0.706
CL11234.Contig1_All		3	0	0	1.226	0.45	0	0	0
CL11235.Contig5_All	SIC	3	6.04	8.106	11.316	8.65	7.44	9.096	6.65
CL11244.Contig1_All	DPMS2	3	0.756	0.82	6.136	6.17	0.056	0.526	0.14
CL11282.Contig1_All		3	0.62	0.203	1.206	0	0.113	0.04	0.323
CL11288.Contig4_All		3	0.226	0	1.333	0.23	0	0	0.02
CL1130.Contig17_All	CYP90A1	3	0.383	1.086	2.096	0.183	0.076	0.076	0.326
CL1130.Contig60_All		3	0.313	0.173	1.456	0	0.506	0.336	0.076
CL11302.Contig2_All		3	0.076	0.073	1.276	0.583	0.216	0.076	0.07
CL11303.Contig1_All	At3g50940	3	1.16	1.306	2.22	0.7	1.77	0.45	1.006
CL11306.Contig2_All	CHLP	3	1.713	0.72	3.866	1.3	1.286	0.39	1.76
CL11306.Contig3_All	CHLP	3	0.73	0.33	3.786	2.13	0.223	0.076	0.476
CL11318.Contig3_All	At5g08530	3	1.58	9.373	9.903	6.806	4.45	8.12	3.716
CL11326.Contig1_All		3	0	0	1.896	0.293	0	0	0
CL11328.Contig1_All		3	0	0.123	1.4	0.196	0	0.02	0
CL11328.Contig2_All	HD5	3	0	1.07	2.673	0.77	0.14	0.143	0.03
CL11328.Contig3_All	HD5	3	0.016	1.39	2.056	1.016	0.05	0.166	0
CL1133.Contig8_All	AKR1	3	0.216	5.28	112.946	57.503	19.843	19.95	58.873
CL11350.Contig3_All		3	3.276	0.01	10.096	0.656	0	0	0
CL11353.Contig1_All		3	0.596	0	3.98	0	0.006	0	0
CL11353.Contig2_All		3	0.213	0	1.22	0	0	0	0
CL11355.Contig2_All		3	0	27.68	46.54	28	18.756	7.41	0.483
CL11364.Contig1_All	At4g13985	3	0.023	4.143	11.026	7.966	2.94	1.473	0.08
CL11364.Contig2_All		3	0	0.893	2.19	0	0	0.463	0.323
CL11364.Contig3_All	At5g02910	3	0.003	1.08	3.156	1.763	1.086	0.433	0.36
CL1137.Contig1_All	At5g05010	3	0.943	0.39	2.66	0.37	0.06	0.243	0.23
CL1137.Contig13_All	At5g05010	3	1.34	4.69	4.933	4.67	1.43	2.853	3.94
CL11371.Contig2_All		3	2.216	2.113	3.52	3.463	2.44	2.986	2.07
CL11371.Contig3_All		3	2.066	3.733	4.28	2.12	2.046	1.34	2.016
CL11383.Contig1_All		3	0.076	5.323	7.156	3.536	2.78	1.573	1.613
CL11383.Contig2_All		3	0.693	25.666	28.433	16.783	5.92	5.07	13.836
CL1139.Contig4_All		3	0.1	0.823	1.75	0.596	0.086	0	0.266
CL114.Contig1_All	SBE1	3	2.943	2.126	7.916	1.876	1.713	3.416	1.276
CL11410.Contig2_All	PER55	3	24.29	254.27	271.303	115.263	84.373	191.546	0.07
CL11410.Contig3_All	PER73	3	1.53	4.85	8.133	3.156	3.633	5.11	0
CL11434.Contig2_All	PUB9	3	1.2	1.073	1.903	0.543	1.033	0.503	0.236
CL11434.Contig5_All	PUB13	3	1.84	2.68	4.426	2.696	1.303	1.676	1.46
CL1144.Contig1_All	ATL74	3	2.19	0.6	34.856	13.24	0.296	10.083	0.053
CL11442.Contig1_All		3	4.38	30.026	52.763	17.65	8.2	30.903	0.03
CL11446.Contig1_All	AMS	3	0.146	2.786	4.336	3.946	3.053	1.156	0.553
CL11447.Contig2_All		3	10.026	3.476	14.716	9.496	9.39	5.603	6.246
CL11463.Contig2_All	At2g01740	3	1.376	1.69	2.356	1.55	1.353	1.07	1.12
CL11470.Contig1_All		3	0	0.5	1.566	0.493	0.153	0.043	0.576
CL11472.Contig1_All	DCL3	3	0.143	0.313	1.123	0.58	0.016	0.003	0.023
CL11474.Contig1_All		3	0.11	0.266	2.073	1.02	1.533	1.083	1.36
CL11474.Contig2_All		3	0.116	0.06	1.003	0.146	0.496	0.373	0.176
CL1148.Contig10_All	At3g06240	3	1.54	0.176	4.83	2.396	1.323	2.97	2.56
CL1148.Contig6_All	FBW1	3	0.78	0.84	1.196	0.793	0.64	0.28	0.59
CL1149.Contig12_All		3	0.846	0.166	6.57	3.04	0.013	5.076	1.63
CL1149.Contig15_All		3	1.78	1.063	5.71	0.256	0.216	3.566	0.823
CL11492.Contig9_All	PPDK	3	0	0.776	1.823	0.11	0.223	0.096	0.763
CL11493.Contig2_All		3	0.306	0.41	1.38	0.46	0.623	0.706	0.45
CL11495.Contig2_All	CNGC2	3	13.93	20.823	28.71	19.13	5.793	5.046	15.17
CL11504.Contig2_All		3	0.133	0	1.04	0.273	0.52	0.086	0.073
CL11512.Contig3_All		3	0.27	0.063	2.916	1.39	2.816	1.79	0.573
CL1152.Contig2_All		3	3.516	19.99	26.606	7.533	4.126	9.086	0.836
CL1152.Contig3_All		3	5.07	31.563	37.87	13.746	16.01	16.97	1.73
CL11526.Contig3_All	HEN1	3	1.673	6.496	7.356	4.456	4.16	6.713	1.43
CL11527.Contig1_All	WNK4	3	5.136	2.326	7.02	2.603	5.15	4.92	2.94
CL11530.Contig1_All		3	0.64	1.606	1.706	1.373	0.186	0	0.016
CL11536.Contig5_All	RD22	3	0.123	590.903	811.106	698.863	375.986	127.866	0
CL11536.Contig8_All	RD22	3	0.073	13.053	16.266	14.426	6.363	2.506	0.016
CL1154.Contig13_All		3	0.746	0.776	1.596	0.863	0.653	0.213	0.976
CL11540.Contig1_All		3	0.12	0.42	2.42	0	0	0.6	0
CL11549.Contig1_All		3	0	1.046	4.393	2.85	0	0	0
CL11552.Contig3_All	XBAT34	3	0.4	0.416	1.356	0.646	0.006	0.246	0.04
CL11557.Contig2_All		3	1.696	3.4	8.16	4.223	1.033	5.876	0.886
CL11563.Contig2_All		3	0	0	1.946	0	0.09	0	0
CL11572.Contig12_All	MC410	3	2.11	5.09	5.756	3.556	4.1	1	2.126
CL11576.Contig2_All		3	0.896	0.363	1.726	1.063	0.863	0.53	0.106
CL1158.Contig6_All		3	2.576	2.403	3.433	1.776	1.896	1.683	1.193
CL11593.Contig1_All		3	0.093	0.78	1.456	0.413	0.336	0.266	0.1
CL11595.Contig2_All	SNF4	3	0.913	0	5.723	0.863	0	0.026	0.01
CL11595.Contig4_All	SNF4	3	5.59	0.06	14.926	1.56	0.116	0.066	0.153
CL1161.Contig54_All		3	0	0.03	2.526	0.346	0.033	0.176	0.323
CL1161.Contig6_All		3	0	0.063	1.523	0.046	0	0.026	0.096
CL11617.Contig1_All		3	0	0	1.98	0	0	0.046	0
CL11618.Contig1_All	TBL9	3	0.01	0.356	1.113	0.35	0	0	0.01
CL11634.Contig2_All		3	0	2.736	4.586	1.256	0.033	0.106	0
CL11642.Contig3_All	ARAD2	3	10.063	17.843	24.086	16.176	17.966	23.096	9.683
CL11648.Contig1_All		3	0.193	0.03	1.383	0.22	0	0.033	0
CL11654.Contig5_All	N	3	0.01	0.036	1.44	0	0.473	0.143	0
CL11655.Contig3_All		3	0	0.753	2.02	0.02	0.706	0.143	0.45
CL11657.Contig1_All		3	0.113	0.17	2.246	0.27	0.813	0.036	0.063
CL11657.Contig2_All		3	0.106	0	2.463	0.116	0.44	0	0
CL11657.Contig3_All		3	0.773	0.116	14.913	1.55	3.726	0.096	0.773
CL1166.Contig1_All		3	0.246	0.046	1.116	0.1	0.373	0.093	0.036
CL1166.Contig3_All		3	1.313	0.086	6	1.25	1.206	1.883	0.06
CL11669.Contig1_All	SPK1	3	0.203	0.15	2.73	1.38	0.22	0.306	0.14
CL1167.Contig1_All	RIBA1	3	0.393	0.226	1.666	0.166	0.61	0.193	0.05
CL11693.Contig4_All		3	0.006	0.353	1.226	0.66	0	0	0.623
CL117.Contig2_All	VSR1	3	0	2.326	3.716	0	0	0.046	0
CL117.Contig3_All	VSR1	3	0	7.066	23.94	0.076	0	0.253	0
CL11714.Contig1_All		3	1.11	0.023	6.416	2.586	2.873	0.24	0
CL11714.Contig2_All		3	0.693	0.023	1.67	0.936	0.45	0.383	0.073
CL11723.Contig1_All	At5g51130	3	0.353	0.773	1.64	0.593	0.386	0.093	0.296
CL11725.Contig1_All		3	0.45	0.473	1.4	0.116	0.083	0.673	0.506
CL11738.Contig6_All		3	0.546	1.896	3.833	0.28	0	0	0.07
CL11738.Contig8_All		3	2.853	7.71	7.896	1.536	0	0	0.873
CL1174.Contig17_All	At1g03010	3	0.593	0	1.423	0	0	0.313	0.046
CL1174.Contig24_All	At1g03010	3	0.236	0.293	1.11	0.296	0	0.126	0
CL1174.Contig30_All	At1g03010	3	0.55	0.56	1.56	0.313	0.136	0.25	0.15
CL11741.Contig3_All		3	1.47	1.02	10.11	4.043	0.143	6.463	2.953
CL11745.Contig2_All		3	0.35	0.156	13.56	1.1	8.446	0.136	0.156
CL11746.Contig2_All	NAT11	3	0.63	4.723	5.17	3.05	3.49	0.343	0.323
CL11746.Contig3_All	NAT11	3	6.433	9.976	12.403	8.013	7.81	5.87	1.916
CL11747.Contig3_All		3	0.453	0.4	1.433	0.7	0.516	0.146	0.096
CL11752.Contig3_All	BGAL16	3	0.013	3.28	4.343	1.633	3.346	0.63	0.006
CL11755.Contig2_All		3	1.66	1.733	2.693	1.42	1.476	0.413	0.47
CL1176.Contig1_All		3	0.393	0.023	1.01	0.19	0.336	0.57	0.446
CL11760.Contig2_All	FPP3	3	4.09	8.926	14.83	8.62	15.236	10.293	2.04
CL11760.Contig3_All	FPP7	3	1.15	0.596	9.936	0.656	2.033	5.59	0.076
CL11786.Contig1_All		3	2.643	0	8.47	1.92	0	0.093	0
CL1180.Contig5_All	SPT6	3	2.64	1.543	7.093	0.323	0.043	0.553	2.143
CL11817.Contig2_All		3	1.403	1.916	2.55	1.626	1.023	1.376	0.393
CL11819.Contig2_All		3	1.363	0.026	2.833	0	2.55	0.053	0.383
CL1182.Contig16_All	CLC-D	3	0.053	0.823	1.153	0.236	0.306	0.293	0.286
CL11839.Contig3_All		3	3.796	4.893	5.396	2.733	3.97	1.756	0.363
CL11844.Contig2_All	PHL3	3	1.916	3.85	4.376	1.51	0.33	3.223	2.553
CL11851.Contig3_All		3	0.476	0.943	1.546	0.466	0.596	1.003	0.346
CL11861.Contig2_All	PHR1	3	0.113	1.503	2.243	0.786	1.613	0.286	0.54
CL11865.Contig1_All		3	0.59	0.586	1.466	0.553	1.05	0.883	0.513
CL1187.Contig5_All		3	1.343	3.726	5.8	4.186	2.043	4.54	2.54
CL11888.Contig2_All	PRO1	3	30.003	75.223	75.263	42.933	67.38	44.386	6.01
CL11899.Contig4_All		3	1.89	1.77	3.63	1.266	1.483	1.913	0.406
CL11899.Contig6_All		3	0.306	0.93	1.49	0.756	0.593	0.276	0.073
CL11921.Contig1_All	PME12	3	3.646	13.29	250.453	93.256	28.706	5.93	0.773
CL11926.Contig1_All		3	0	0	1.573	1.003	0	0	0
CL1193.Contig7_All	RZPF34	3	0.1	1.06	1.383	0.743	1.23	0.336	0.06
CL1193.Contig8_All	RZPF34	3	0.546	1.406	1.77	1.356	1.48	0.656	0.25
CL11930.Contig1_All	CCZ1B	3	0.133	0.173	1.416	0.106	0.13	0.68	0.013
CL11938.Contig1_All		3	0.65	0.72	1.193	0.566	0.233	0.236	0.08
CL11958.Contig1_All	TUBA	3	30.973	42.393	42.956	33.626	21.78	11.656	15.353
CL11967.Contig1_All	PARC	3	0	4.87	5.623	3.676	1.51	0	0.26
CL11967.Contig10_All		3	3.2	3.933	12.956	11.116	2.626	11.47	7.643
CL11967.Contig13_All	PARC	3	66.546	149.086	496.16	454.803	88.69	376.56	166.363
CL11967.Contig5_All	GSTU25	3	0.036	4.72	5.506	3.393	0.496	0	0.786
CL11972.Contig4_All	AATP1	3	0.706	1.483	2.456	0.77	0.726	0.033	0.033
CL11991.Contig1_All	SUS2	3	0.003	0.963	16.313	13.813	10.546	9.766	4.303
CL11991.Contig30_All	RPL19A	3	0.863	1.16	2.25	0.853	1.053	0.54	1.14
CL11991.Contig43_All		3	0.333	1.586	9.503	7.676	6.81	1.81	4.416
CL11991.Contig48_All	PLT5	3	3.926	4.65	7.523	5.97	2.75	1.766	0.983
CL11991.Contig50_All	SUS2	3	0	0	25.096	24.95	6.183	2.26	1.72
CL11991.Contig61_All	UGT71A15	3	0.8	1.573	1.723	1.05	1.113	0.593	1.106
CL11991.Contig94_All	MYBS3	3	4.136	3.693	6.276	2.63	3.56	2.786	3.46
CL11991.Contig98_All	BPM4	3	0.596	0.883	1.103	0.433	0.586	0.186	0.333
CL12001.Contig3_All		3	0.043	0	1.16	0.55	0	0	0.403
CL1201.Contig2_All	DPEP	3	2.726	6.12	8.996	6.216	2.416	2.09	0.79
CL1201.Contig3_All	DPEP	3	4.713	4.616	6.66	5.58	1.596	1.606	1.163
CL12031.Contig2_All	PBP1	3	1.216	0.303	6.793	0.38	0	0.023	0
CL12037.Contig1_All		3	0.18	0.573	2.043	0.766	0.056	0.626	0
CL12038.Contig3_All		3	0.156	4.136	8.21	3.913	1.08	0.653	0.82
CL12038.Contig6_All		3	0	0.426	4.293	4.1	0.69	0.683	2.04
CL12038.Contig7_All		3	0	0.64	4.343	1.21	0.496	0.166	0.163
CL12038.Contig9_All		3	0	0.7	2.026	0.53	0.326	0.263	0.396
CL12084.Contig2_All	NFYB6	3	0.01	0.896	1.683	0.446	0.093	0.086	0.03
CL1209.Contig4_All		3	2.523	2.993	7.333	2.066	3.843	4.556	0.963
CL12097.Contig2_All		3	1.48	1.34	2.356	0.21	0.616	1.046	1.253
CL121.Contig22_All	MED19A	3	0.113	0.39	1.33	0.346	0.113	0.09	0.69
CL12100.Contig2_All	UBP19	3	6.053	4.53	9.323	4.596	8.6	6.17	2.126
CL12102.Contig3_All	At1g23070	3	0.446	3.46	4.666	2.673	2.926	1.37	2.673
CL12126.Contig1_All	ERECTA	3	0.81	0.71	1.5	0.853	0.526	0.456	0.083
CL12127.Contig2_All		3	0.533	0.376	1.376	0.12	0	0	0.373
CL12131.Contig2_All		3	0	0	4.93	1.726	0	0.21	0.243
CL12156.Contig4_All	DCL4	3	2.073	2.026	3.843	2.896	0.016	0.85	0.48
CL12157.Contig15_All		3	0.18	0.91	2	1.026	0.31	0.813	0.613
CL12157.Contig2_All	ABCB1	3	0.063	0.01	1.75	0	0.003	0	0
CL12157.Contig3_All		3	0.306	0.79	1.29	0.6	0.066	0.296	0.756
CL12157.Contig34_All		3	0.143	1.236	3.173	0.25	0.1	0.66	0.07
CL12157.Contig39_All		3	0.186	1.21	1.683	1.393	0.056	0.666	0.396
CL12157.Contig43_All		3	1.346	2.303	2.573	1.306	0.766	1.646	1.72
CL1216.Contig4_All	SLK2	3	1.466	2.683	5.266	3.11	4.23	1.06	2.23
CL12164.Contig2_All	LSH1	3	2.576	0.59	9.26	4.823	2.476	2.416	0
CL12167.Contig1_All		3	0.47	0	1.256	0	0.49	0.44	0
CL12167.Contig3_All		3	1.363	1.973	2.64	1.866	1.37	1.643	1.36
CL1217.Contig1_All		3	0.06	0.08	1.916	0	0	0.503	0
CL12179.Contig3_All		3	1.553	5.96	9.48	2.113	3.59	1.386	1.533
CL12183.Contig1_All		3	1.03	0.46	2.616	2.32	0.773	0.766	1.59
CL12188.Contig2_All	At5g08430	3	7.296	9.83	15.283	9.296	7.82	5.38	5.95
CL12189.Contig6_All	SHH1	3	7.053	5.68	11.053	6.64	5.493	4.553	3.746
CL12201.Contig1_All		3	0.453	0.263	1.006	0.406	0.67	0.306	0.636
CL12208.Contig1_All	RECQSIM	3	0.34	0.126	1.636	0.26	0.04	0.01	0.053
CL1222.Contig3_All	NUDT22	3	0.56	3.87	4.456	3.806	2.243	1.493	3.146
CL12228.Contig1_All	CYPRO4	3	34.54	43.843	69.01	43.37	32.32	45.166	38.636
CL12238.Contig3_All		3	0.88	2.29	3.29	0.676	0.8	0	0
CL12242.Contig1_All	TAF5	3	1.303	1.933	2.296	1.673	1.006	1.24	0.466
CL1225.Contig3_All	CDC48D	3	0.05	0.233	1.243	0.293	0.136	0	0.02
CL1225.Contig6_All	CDC48	3	2.186	2.643	7.313	4.28	2.513	0.256	2.24
CL12250.Contig10_All	OsI_23032	3	0	0.49	4.516	0.256	1.223	0.35	0.796
CL12250.Contig5_All	TIC	3	2.043	0.34	5.593	1.953	0	1.9	0.926
CL12253.Contig1_All	At3g15260	3	2.086	1.796	2.883	1.403	1.113	1.336	2.16
CL12266.Contig2_All		3	1.1	1.246	1.663	0.973	0.423	0.226	0.176
CL12267.Contig3_All	UBP12	3	1.823	6.18	10.626	4.053	3.803	1.833	3.186
CL12270.Contig3_All	PBL9	3	0	0.003	4.263	0.69	1.256	0.64	0.956
CL12278.Contig1_All	At1g62020	3	0.56	1.33	8.716	1.283	7.36	2.016	1.363
CL12284.Contig3_All		3	1.966	3.756	6.066	3.866	0.086	3.346	1.82
CL12287.Contig3_All	RPP8L3	3	0	0.03	2.356	0.033	0.93	0	0.583
CL12299.Contig1_All		3	0	0	2.516	0	0	0	0
CL12310.Contig2_All		3	0	0	1.216	0	0.163	0	0.033
CL12313.Contig3_All	NAC029	3	0.346	0	1.16	0.076	0.056	0.916	0.593
CL12318.Contig2_All	At2g20420	3	0	18.233	24.843	12.693	11.44	4.85	1.926
CL12327.Contig4_All	At1g02270	3	0.656	0	1.476	0.06	0.033	1.203	0
CL12339.Contig1_All		3	0.223	0.13	1.276	0.493	0.433	0.47	0.133
CL12340.Contig2_All	STIG1	3	0.093	17.146	36.643	19.896	3.833	0.03	0.726
CL12343.Contig2_All		3	0	0	7.52	0	0	0.063	0.016
CL12346.Contig4_All		3	1.29	2.003	2.15	0	0	0.043	0
CL12346.Contig7_All		3	0.61	0.903	1.75	0	0	0	0
CL12350.Contig1_All		3	0.623	0.03	1.313	0.496	0.473	0.376	0.413
CL12367.Contig1_All		3	0	0.703	1.13	0.493	0	0.166	0.223
CL12367.Contig5_All		3	0	0.563	1.133	0.056	0	0	0.056
CL1237.Contig9_All	At1g13570	3	0.46	1.126	1.283	0.56	0.223	1.086	0.793
CL12378.Contig1_All	At1g23400	3	0.283	0.76	1.386	0.326	0	0.896	0.48
CL12378.Contig3_All	At1g23400	3	1.136	1.676	3.306	0.633	0	1.813	0.93
CL12382.Contig2_All		3	0.22	1.856	4.426	1.973	0	0	0
CL12399.Contig1_All		3	0.016	0	83.403	32.106	0.106	21.103	0.016
CL1242.Contig2_All	SRO5	3	0.166	0.443	1.613	0.92	0.22	0.253	0.94
CL12420.Contig2_All		3	0	1.706	2.57	1.646	0	0.323	0
CL12425.Contig1_All		3	0.52	0.03	1.636	0.503	0.266	0.4	0.626
CL12427.Contig2_All	GLCAT14C	3	1.143	3.42	3.526	2.28	3.316	1.606	1.656
CL1243.Contig4_All		3	3.473	6.15	7.663	4.423	1.793	1.133	1.526
CL12431.Contig2_All		3	0.873	0.993	1.196	0.866	0.94	0.37	0.8
CL12435.Contig1_All		3	0.293	0.043	1.793	0.186	0.09	0.026	0.326
CL12447.Contig1_All	NAC078	3	0	0.29	1.896	0.513	0	0.026	0
CL12449.Contig4_All	GPDHC1	3	0.17	1.403	2.21	2.04	1.64	0.93	0.883
CL1245.Contig13_All	At1g21570	3	0.47	0.433	1.04	0.186	0.06	0.05	0.06
CL1245.Contig3_All	At1g21570	3	0.81	1.14	2.19	0.176	0.003	0.17	0
CL1245.Contig4_All	At1g21570	3	0.41	0.443	1.056	0.073	0.006	0.11	0.013
CL12451.Contig3_All	ERDJ2A	3	0.066	0	3.946	1.276	0	0	0
CL12457.Contig1_All	Os01g0253300	3	21.456	8.32	39.123	11.98	8.74	7.216	19.913
CL12459.Contig2_All		3	0.023	0.566	1.036	0.133	0.933	0.15	0.43
CL12471.Contig2_All		3	0	1.193	1.28	0.893	0	0.153	0
CL12480.Contig6_All	CALS5	3	0.07	1.046	2.196	0.283	0.14	0.36	0.523
CL12486.Contig2_All	RIBA1	3	0.7	1.133	2.023	0.176	0.823	0.293	0.08
CL12487.Contig1_All	At4g06676	3	7.696	9.513	11.096	7.496	6.716	7.683	4.526
CL12489.Contig3_All	POT1B	3	1	1.733	2.506	1.523	1.3	1.253	1.2
CL12489.Contig4_All	POT1C	3	2.14	1.56	2.983	1.673	1.66	1.663	2.183
CL1252.Contig1_All	LYK3	3	1.226	0.563	3.26	2.533	0.36	1.2	0.046
CL1252.Contig2_All	CERK1	3	0.713	2.383	3.966	2.473	0.183	0.256	0.11
CL12521.Contig2_All	XB3	3	1.433	1.736	3.72	0.79	2.393	2.86	0.236
CL12526.Contig8_All		3	0.183	0.093	1.146	0.156	0.06	0.086	0.2
CL12528.Contig1_All	EPSIN2	3	0.54	4.666	5.03	1.646	1.703	1.76	0.013
CL12539.Contig1_All		3	0.34	1.273	1.496	1.24	1.066	0.873	0.996
CL12542.Contig13_All		3	0.683	2.513	3.676	3.186	0.45	3.133	0.72
CL12542.Contig18_All		3	3.196	6.723	14.976	7.916	0.846	6.193	4.713
CL12542.Contig20_All		3	0.043	0	15.216	0	4.93	0	0
CL12542.Contig3_All		3	0.423	0	1.87	0.05	0.143	1.176	0.326
CL12542.Contig6_All		3	1.31	0.696	4.273	0.926	0.523	2.756	0.816
CL12542.Contig8_All		3	1.466	1.153	3.95	1.74	0.13	0.39	0.64
CL12546.Contig1_All		3	7.45	5.356	8.716	6.8	6.58	8.213	7.066
CL1255.Contig2_All	MBD11	3	0.516	0.123	2.43	0.236	1.273	0.276	0.833
CL1255.Contig4_All	MBD11	3	2.68	2.226	6.253	0.926	4.503	2.26	0.776
CL1255.Contig7_All	MBD11	3	0.846	0.8	2.583	0.733	1.566	0.796	1.44
CL12556.Contig2_All		3	0.06	0	4.366	0	0.866	1.516	0
CL12557.Contig6_All	ACLA-2	3	2.466	89.83	115.38	6.073	8.103	9.553	0.153
CL12557.Contig7_All	ACLA-2	3	0.976	9.04	12.296	11.123	5.206	3.723	0.09
CL12564.Contig1_All	CPP1	3	3.41	3.35	5.36	4.03	2.303	0.696	2.393
CL12565.Contig2_All		3	1.276	0	2.76	0.356	0.016	0	0
CL12566.Contig2_All		3	0.31	0.346	8.166	0.68	0.633	0.23	0.706
CL12572.Contig4_All		3	0.41	0.366	1.383	0.18	0.323	0.323	0.366
CL12572.Contig8_All		3	0.653	1.33	1.506	0.75	0.52	0.323	0.52
CL12572.Contig9_All		3	1.563	2.183	2.57	0.553	1.07	0.213	0.153
CL12580.Contig8_All	POT6	3	2.953	1.346	14.44	6.253	3.573	2.956	5.596
CL12582.Contig1_All	ABCB15	3	0.77	0.253	1.416	0.21	0.25	0.1	0
CL12588.Contig17_All		3	0.393	0.046	1.03	0.09	0.066	0.056	0.276
CL12591.Contig2_All		3	0.85	0.466	2.35	0.503	0.943	0.356	0.64
CL12600.Contig2_All		3	0.093	0.086	4.873	0.073	0.156	0.05	0.156
CL12603.Contig3_All	GLR3.6	3	0.756	0.566	6.763	1.426	0.553	0.406	0.226
CL12603.Contig4_All	GLR3.6	3	0.143	2.2	3.11	1.466	0.586	0.916	0.59
CL12603.Contig6_All	GLR3.6	3	0	0	5.11	0.75	0	0	0
CL12606.Contig3_All		3	0.63	1.036	1.483	0.13	0.333	1.066	0.13
CL12607.Contig1_All	APUM2	3	13.956	20.74	21.943	15.876	11.15	10.393	10.263
CL12614.Contig1_All		3	0	0.02	1.31	0.163	0.193	0.066	0.08
CL12620.Contig1_All		3	0	0	7.3	0.02	4.556	0	0
CL12620.Contig2_All		3	0.153	0	1.056	0	0.323	0	0
CL12627.Contig26_All	SLSG	3	0	0.203	3.29	0	0	0.36	0.18
CL12637.Contig2_All		3	0.54	0.28	1.016	0.383	0.546	0.336	0.236
CL12637.Contig20_All		3	1.326	0	7.933	3.053	0	7.186	4.626
CL12645.Contig2_All		3	0	0	1.183	0	0	0	0
CL1265.Contig1_All	FH5	3	2.573	0.59	4.65	2.53	3.15	2.083	2.453
CL1265.Contig2_All	FH5	3	1.576	0.373	2.49	2.126	1.066	1.03	1.136
CL12654.Contig1_All	BZIP17	3	0.01	0	17.16	0	0	0	0
CL12656.Contig1_All	Os03g0268000	3	0.53	0.526	1.12	0.376	0.706	0.186	0.403
CL12657.Contig3_All		3	0.916	0.573	2.076	0.49	0.12	1.01	1.093
CL12657.Contig6_All		3	0.4	2.153	2.456	1.3	1.323	1.686	1.823
CL1266.Contig1_All	FIM1	3	1.933	1.046	2.803	2.336	1.633	2.2	0.65
CL12675.Contig7_All	SEC22	3	0.256	1.453	4.936	0.19	0.493	0.556	0.246
CL12676.Contig1_All		3	0	0.083	1.176	0.103	0.963	0	0
CL12684.Contig3_All		3	1.523	0.38	3.003	1.626	2.35	0	1.32
CL12685.Contig1_All	LRX3	3	0.87	3.25	3.563	3.32	2.003	1.116	1.676
CL12692.Contig1_All		3	0	0	10.753	0	0	0	0
CL12692.Contig2_All		3	0	0	1.076	0	0	0	0
CL1270.Contig4_All		3	0.71	0.856	3.106	2.46	2.163	0.643	1.65
CL12706.Contig2_All		3	0.806	0.303	1.613	0.58	0	0.743	0.603
CL12718.Contig2_All		3	0.356	0.16	1.196	0.91	0.33	0.21	0.433
CL12718.Contig3_All		3	0.363	0.593	1.516	0.98	0.296	0.443	0.53
CL1272.Contig32_All		3	0.136	0	2.496	0	0.223	0.643	0
CL12726.Contig2_All		3	0	1.893	14.776	0.306	0.03	0	0.206
CL12726.Contig3_All		3	0	0.136	3.606	0.016	0.036	0	0
CL12732.Contig12_All	PQT3	3	0	0.246	1.39	0.383	0	0	0
CL12743.Contig1_All	At3g21360	3	1.893	4.703	7.23	3.046	3.966	5	1.593
CL12746.Contig1_All		3	0.126	0.853	6.633	1.873	0.456	4.233	0.15
CL12746.Contig2_All		3	0	0.69	4.726	1.446	0.613	3.2	0.163
CL12746.Contig4_All		3	0	0.246	2.79	0.47	0.086	0.763	0.08
CL1275.Contig4_All	LTI65	3	1.276	1.416	36.113	0.11	0	0.11	0.153
CL12754.Contig1_All		3	15.673	35.68	42.93	41.14	18.443	23.466	0.486
CL12759.Contig14_All	COX10	3	3.32	0.56	4.656	2.376	4.516	3.25	0.823
CL12765.Contig4_All		3	10.97	17.543	17.836	15.143	10.886	17.326	12.553
CL12771.Contig2_All	4CLL5	3	10.993	25.21	31.496	16.026	18.903	31.97	1.45
CL12774.Contig1_All		3	0.606	0.883	1.573	1.3	0.873	0.243	0.24
CL12796.Contig2_All		3	0.58	0	4.293	1.653	0.953	0.273	1.663
CL12803.Contig1_All		3	0.063	55.71	104.096	104.896	37.226	17.893	0.42
CL12819.Contig2_All		3	1.3	1.063	4.566	2.346	0.316	0.476	0.146
CL12819.Contig3_All		3	0.146	0.576	3.333	1.33	0.216	0.866	0.09
CL12832.Contig3_All		3	1.17	2.103	10.006	5.926	5.083	2.236	2.983
CL12852.Contig1_All		3	1.22	2.116	2.41	2.056	1.243	0.79	0.706
CL12862.Contig2_All		3	0	0.533	1.84	1.63	0.186	0	0
CL12863.Contig2_All		3	2.106	1.97	3.95	2.833	2.713	2.85	1.323
CL12870.Contig1_All		3	0	0	1.6	0.063	0.02	0	0.056
CL12886.Contig1_All	EPSIN2	3	0.026	0.346	3.27	0.95	0.076	0.04	0
CL12907.Contig3_All		3	1.966	1.483	3.443	2.026	1.67	2.683	2.353
CL1291.Contig4_All		3	2.19	1.86	3.95	2.286	1.93	0.503	1.71
CL12917.Contig1_All		3	0.113	0.713	1.21	0.866	1.04	0.28	0.703
CL12918.Contig8_All	At1g04910	3	6.586	4.85	11.24	2.503	7.926	5.503	4.556
CL12920.Contig4_All		3	0.166	0.503	1.283	0.81	1.173	0.273	0.816
CL12946.Contig3_All	AATL1	3	0.25	0.513	1.933	0.213	0.703	1.393	0
CL12946.Contig4_All	AATL1	3	1.533	8.283	9.103	1.856	5.396	7.986	0.103
CL12947.Contig4_All		3	0.063	0.11	1.13	0.35	0.143	0.073	0.093
CL12948.Contig2_All		3	2.08	1.606	5.473	3.133	2.726	3.673	2.116
CL12955.Contig2_All	MYOB1	3	3.943	9.576	11.866	4.666	6.576	8.2	3.453
CL12960.Contig2_All	T85	3	1.243	2.503	7.263	2.48	2.18	0.74	2.203
CL1299.Contig4_All	RDR5	3	0.273	0.016	2.08	0.763	0	0.773	0
CL12998.Contig3_All		3	3.656	7.01	7.743	6.01	1.906	3.506	0.446
CL1300.Contig53_All		3	0.866	1.443	1.433	0.516	0.62	0.946	0.13
CL13011.Contig2_All	DOF1.8	3	5.07	21.916	24.313	12.92	16.026	11.093	5.693
CL13012.Contig2_All	STS1	3	0.046	0.186	2.51	0.06	0	0.323	0.463
CL13015.Contig1_All	BIG	3	1.103	1.103	2.953	0.503	2.216	0.69	0.966
CL13016.Contig1_All		3	1.21	1.746	1.9	1.48	1.72	1.496	0.53
CL13018.Contig1_All	UAH	3	18.566	26.023	28.863	19.56	22.6	19.803	14.236
CL1302.Contig3_All	At1g05000	3	0.086	3.813	5.03	2.483	4.51	2.973	0.293
CL13028.Contig1_All		3	0	0	5.323	1.103	0	0	1.83
CL1303.Contig18_All	SUVH5	3	1.193	1.336	1.796	0.513	1.493	0.486	1.023
CL13039.Contig1_All	MED14	3	1.22	0	15.616	0.05	0	0	0
CL13039.Contig2_All	MED14	3	0.473	0.086	3.39	0.503	0.023	0.103	0.043
CL13041.Contig2_All		3	0.92	0.813	1.496	0.996	0.71	1.253	0.25
CL13046.Contig2_All	D6PKL2	3	0.116	5.563	6.73	1.43	2.5	0.87	0.206
CL13055.Contig8_All	SBT2.4	3	0.026	0.313	4.136	1.22	0.823	0.003	0.053
CL13061.Contig4_All	GIP1L	3	3.703	5.336	6.036	3.156	1.92	2.393	1.853
CL13069.Contig3_All		3	0	0.61	2.063	0.046	0.223	0	0.07
CL13072.Contig2_All	BAM1	3	0.146	0.253	1.693	0.766	1.016	0.11	0.68
CL13083.Contig1_All		3	3.886	0	11.126	2.716	8.146	1.256	5.9
CL13083.Contig2_All		3	2.05	0	10.123	5.406	8.99	2.53	3.173
CL13086.Contig2_All		3	0.453	0.26	2.093	0.656	0.756	0.52	0
CL1309.Contig15_All	DTX29	3	0	14.513	25.266	7.863	6.42	3.093	0.626
CL1309.Contig4_All	DTX29	3	0	1.566	1.88	0.293	0.123	0.11	0
CL1310.Contig4_All		3	4.23	8.17	11.89	0.453	0.786	0	0.263
CL13117.Contig2_All		3	0.533	2.193	2.296	1.08	0.68	0.673	0.126
CL13119.Contig2_All		3	37.113	78.726	129.97	53.373	24.533	8.75	0
CL13122.Contig6_All	MIEL1	3	0.593	1.066	1.73	0.94	1.493	0.376	0.293
CL1313.Contig3_All	NHL6	3	1.9	0.896	3.796	0	0.14	2.626	0.226
CL13130.Contig2_All	Os02g0826100	3	3.336	3.196	8.396	6.943	4.613	4.07	4.53
CL13135.Contig3_All	LUH	3	0.313	0.996	1.886	1.28	0.823	0.49	0.41
CL13137.Contig1_All		3	0.013	0	4.673	0	4.333	2.016	0.023
CL13137.Contig3_All		3	0.026	0	1.616	0	0.97	0.61	0
CL13138.Contig1_All		3	4.873	6.853	8.206	5.43	5.17	8.106	2.246
CL1314.Contig4_All		3	2.506	2.803	5.54	2.873	0.333	1.096	0.723
CL1316.Contig4_All	FAR1	3	0.253	0.076	1.186	0.54	0.256	0.04	0.296
CL13165.Contig1_All		3	0.253	1.79	2.386	1.55	1.873	2.043	1.333
CL13169.Contig2_All		3	1.14	1.76	2.55	1.236	0.543	0.536	0.426
CL13188.Contig1_All		3	2.196	2.656	3.546	3.093	2.876	2.09	2.166
CL13194.Contig1_All	FIE2	3	0.43	0.07	2.606	0.786	1.076	1.47	0.263
CL13195.Contig2_All		3	0	0.083	1.383	0.32	0.073	0.043	0.13
CL13206.Contig1_All	At2g39750	3	19.893	43.526	48.946	42.76	21.35	16.576	20.306
CL13217.Contig2_All		3	0.56	0.606	1.666	0.16	1.37	1.506	0
CL13218.Contig2_All	At5g13980	3	0.136	4.643	8.6	3.506	2.68	0.683	1.976
CL13236.Contig1_All		3	0.02	0.08	1.24	0.053	0.046	0.27	0.356
CL13239.Contig2_All	RH38	3	1.573	18.48	20.613	4.74	5.113	7.223	1.706
CL13245.Contig3_All		3	0.51	1.013	1.363	0.53	0.536	0.213	0.706
CL13258.Contig1_All	PCMP-H60	3	0.396	0.47	1.226	0.62	0.423	0.303	0.553
CL13259.Contig1_All	GATA5	3	0.756	0.386	1.206	0.536	0.776	0.743	0.883
CL13263.Contig1_All		3	0.186	0	1.5	0	0.266	0.163	0
CL13263.Contig2_All		3	0.096	0	1.156	0.016	0.346	0.276	0
CL13264.Contig1_All	4CLL7	3	4.62	4.63	10.393	6.813	2.756	5.343	4.25
CL13272.Contig1_All	PBL10	3	0	1.156	2.723	0.953	0.403	0.906	0
CL13281.Contig7_All		3	1.95	3.6	4.23	2.816	2.78	4.116	1.833
CL133.Contig11_All		3	1.606	1.653	3.413	2.846	2.87	2.023	0.636
CL13302.Contig1_All		3	0.806	0	3.556	0	1.816	0	0.88
CL13302.Contig2_All		3	0.293	0	1.596	0	0.133	0	0.06
CL13303.Contig2_All		3	0.533	1.133	3.596	1.703	0	1.18	1.65
CL13309.Contig1_All		3	4.506	5.46	7.093	3.336	2.316	1.723	2.743
CL13316.Contig4_All	HSR201	3	1.896	0.026	24.69	0.816	0.033	4.66	0.653
CL13331.Contig3_All	NPF1.2	3	1.773	3.573	7.75	2.263	1.843	5.18	1.56
CL13342.Contig1_All		3	0.393	0.04	1.246	0.283	0.676	0.153	0.16
CL13346.Contig2_All	RPD1	3	5.13	4.586	7.87	4.843	5.02	4.436	4.763
CL13347.Contig1_All		3	0	0.02	4.113	0	0	0	0
CL13349.Contig1_All	R40G3	3	2.796	0.47	68.336	27.526	0.333	2.463	1.323
CL13351.Contig10_All	PARP3	3	0.003	0	4.303	1.86	0.033	0.11	0.213
CL13351.Contig19_All	PARP3	3	0	0.016	1.036	0.35	0.18	0.02	0.04
CL13351.Contig31_All	PARP3	3	0.063	0.346	1.216	0.293	0.743	0.193	0.596
CL13351.Contig7_All	PARP3	3	0	0.003	1.016	0.036	0	0	0
CL13351.Contig8_All	PARP3	3	0	0.503	3.396	1.01	1.773	0.33	0.613
CL13356.Contig6_All	ECH2	3	0.76	0.646	4.606	3.05	0.173	0.506	0.263
CL13365.Contig2_All		3	2.91	2.79	4.216	2.523	1.426	0.93	1.623
CL13369.Contig2_All		3	0.82	1.046	1.13	0.676	0.966	0.653	0.236
CL1337.Contig9_All		3	0.713	0.05	2.46	0.2	0.106	0.006	0.363
CL13374.Contig1_All	EXO70A1	3	16.03	25.156	31.723	23.913	28.233	19.89	19.143
CL13379.Contig2_All		3	0.356	0.59	1.18	0.463	0.903	0.29	0.573
CL13388.Contig5_All		3	0.943	0.373	2.64	0.633	0.433	0.186	0.49
CL134.Contig3_All	At4g15540	3	0	1.81	1.843	0.573	0.333	0.53	0
CL134.Contig4_All	At5g40230	3	0	1.636	4.806	0.44	0.653	0.22	0
CL1340.Contig4_All	PPOX1	3	0.263	1.706	3.546	1.376	1.956	2.616	1.976
CL13409.Contig2_All		3	0.09	0.723	1.263	0.693	0.27	0.07	0.013
CL1341.Contig3_All		3	0.653	1.19	1.88	1.223	0.273	1.753	0.09
CL1341.Contig5_All		3	0.203	0.18	3.066	0.673	0.42	0.316	0.013
CL13413.Contig2_All		3	0.543	0.416	1.15	0.123	0.03	0.063	0.036
CL13417.Contig2_All	AtMg00820	3	0.146	0.096	1.363	0.673	0.29	0.25	0.146
CL1343.Contig3_All	FPP4	3	15.3	7.48	23.69	6.916	10.563	20.11	0
CL1344.Contig1_All		3	0	0	1.636	0	0	0	0
CL1344.Contig4_All	KOR	3	0	0.046	3.743	0.04	0.023	0.013	0.013
CL13444.Contig2_All		3	0.016	0.13	1.223	0.41	0.873	0.32	0.06
CL13458.Contig3_All	RPL30	3	5.146	0.21	9.023	0	2.713	1.34	4.583
CL1346.Contig1_All		3	0.016	0.13	1.006	0.166	0.113	0	0
CL13469.Contig1_All		3	0	0	3.656	0	1.423	0.266	0
CL13470.Contig2_All		3	0	0	4.02	0.046	0	0	0
CL13477.Contig1_All	ETFB	3	1.56	4.726	11.473	0.74	0.126	8.49	1.333
CL13480.Contig1_All		3	0.843	1.363	1.673	0.73	0.436	0.286	0.743
CL13485.Contig1_All		3	0.473	0.95	3.13	0.133	0.163	0.17	0.053
CL13493.Contig4_All	HUB2	3	0.833	0.803	1.326	0.876	1.01	0.376	0.933
CL1350.Contig3_All		3	2.59	4.853	10.886	11.123	4.033	2.913	1.91
CL1350.Contig6_All		3	0	0.383	1.253	1.08	0.246	0.603	0.64
CL13532.Contig1_All	At2g03410	3	4.656	11.333	17.446	10.36	3.776	3.203	10.14
CL13537.Contig2_All	LARP1A	3	3.096	3.936	5.193	2.886	4.046	4.126	1.766
CL13541.Contig1_All	At2g23790	3	9.16	56.436	87.646	15.073	31.496	3.703	0.226
CL13541.Contig2_All	At2g23790	3	8.703	21.5	38	6.976	12.016	0.343	0.156
CL13543.Contig1_All		3	0.026	0	1.86	0	0	0	0.033
CL13543.Contig2_All		3	0	0	2.526	0.02	0	0	0
CL13545.Contig1_All		3	1.053	1.536	1.913	1.346	1.193	1.55	0.796
CL1356.Contig3_All	EMB3004	3	2.35	5.42	8.3	4.723	3.193	4.31	0.026
CL13561.Contig5_All		3	1.526	1.88	2.253	0.99	1.293	1.61	0.726
CL13568.Contig1_All		3	3.643	0.08	12.106	1.366	0.086	0.476	0.366
CL1357.Contig3_All	BTF3	3	2.266	0.516	5.866	0.706	0.756	0.633	1.173
CL13571.Contig4_All	CXE18	3	0.146	0.176	1.5	0.42	0.086	0.14	0.22
CL13583.Contig1_All	ACS	3	0	0.023	6.09	1.803	0.593	0	0.25
CL13586.Contig4_All	CALS3	3	2.343	4.913	6.453	6.086	2.81	1.983	1.006
CL13586.Contig8_All	CALS2	3	0.14	0.903	2.876	0.213	0.426	0.083	0.263
CL1359.Contig3_All		3	0.07	0.08	4.646	0.276	0.516	0.136	0.406
CL13592.Contig4_All	NFYC2	3	6.39	13.113	13.75	2.966	5.58	4.673	3.59
CL13628.Contig1_All		3	0.273	0.446	1.423	0.58	0.523	0.186	0.576
CL13643.Contig2_All		3	0.493	0.75	1.01	0.243	0.043	0.19	0.636
CL13647.Contig3_All		3	0.47	0	1.696	0.93	0.103	0.836	1.02
CL13648.Contig2_All		3	0.753	0.513	1.323	0.966	0.376	0.526	0.72
CL1366.Contig13_All	TAF1	3	0.38	1.893	2.22	2.023	0.936	0.416	0.56
CL1366.Contig14_All	TAF1	3	0	1.256	2.143	1.466	1.3	0.543	1.323
CL1366.Contig16_All	TAF1	3	0.706	2.323	4.086	2.313	1.883	0.626	0.906
CL1366.Contig19_All	TAF1	3	0.326	2.313	3.253	1.806	0.596	0.473	0.14
CL13660.Contig2_All	DUO1	3	0.26	0.413	2.64	1.703	0.84	0.233	1.156
CL13660.Contig3_All		3	0.206	1.94	2.24	1.5	1.25	1.266	0
CL13666.Contig6_All		3	0	0	5.323	0	0	0	0
CL1368.Contig19_All	Os08g0159900	3	0	0.4	1.743	0	0	0.216	0
CL1368.Contig8_All	U2AF65A	3	1.113	0	6.206	0.013	0	1.576	0
CL13693.Contig2_All		3	0	0.476	1.466	0.736	0.533	0	0.763
CL13702.Contig2_All		3	0.476	0.213	1.016	0.62	0.14	0.43	0.156
CL13708.Contig1_All		3	1.086	3.116	19.483	0	0.023	0.43	0
CL1371.Contig7_All		3	0.58	0.876	1.193	0.51	0.53	0.576	0.223
CL13714.Contig1_All		3	0	0	1.69	0	0	0	0.583
CL13717.Contig1_All		3	0.043	0.163	1.113	0.04	0.34	0	0.233
CL13718.Contig2_All		3	0.34	0.16	1.953	0.776	0.04	0.28	0.18
CL13723.Contig1_All		3	0.08	0	1.57	0.026	0	0.33	0.316
CL13730.Contig1_All		3	0.133	0	1.82	0.13	0	0	0
CL13739.Contig1_All	ASK21	3	0.026	0.233	1.94	0.806	0	0.573	1.14
CL13745.Contig2_All		3	0.313	0.676	1.09	0.783	0.6	0.196	0.516
CL1375.Contig14_All	ADH1	3	0.136	1.253	29.946	9.9	1.316	25.893	1.073
CL1375.Contig19_All	ADH	3	7.8	21.5	45.78	15.13	10.773	14.513	3.283
CL1375.Contig3_All	ADH	3	2.996	2.21	5.113	4.61	2.33	2.863	0.043
CL1375.Contig4_All	ADH	3	2.683	2.45	5.806	5.266	3.04	5.28	0.453
CL1375.Contig5_All	ADH	3	0.463	3.596	6.673	6.706	4.066	1.506	1.026
CL1375.Contig6_All	ADH2	3	8.676	7.603	18.716	13.72	7.07	12.143	0.663
CL13750.Contig1_All		3	0.01	0.076	4.92	0.02	0.02	0	0.01
CL13750.Contig2_All		3	0	0	3.22	0.016	0.006	0	0
CL13752.Contig4_All		3	0.313	0.236	2.053	0.17	0.19	0.29	0.553
CL13752.Contig8_All	RPS8	3	0.206	0.146	1.33	0.123	0.1	0.06	0.343
CL13755.Contig2_All		3	10.76	10.423	17.326	4.453	2.126	1.336	3.333
CL13757.Contig3_All	PIP5K7	3	0.98	0.156	2.996	0.073	0.496	0	0
CL13774.Contig1_All		3	0	0	1.55	0.353	0	0	0
CL13780.Contig2_All	At3g19330	3	0.186	1.01	1.066	0.536	0.57	0.2	0.713
CL13782.Contig1_All		3	0.443	0.486	1.05	0.246	0.363	0.293	0.446
CL1379.Contig2_All		3	0.723	0	1.75	0.326	0	0	0
CL13801.Contig1_All		3	0	0.04	1.113	0.026	0	0	0.143
CL13808.Contig1_All		3	2.263	0.016	5.123	0.386	0.046	0.003	0.023
CL13826.Contig1_All		3	1.04	0.773	1.85	1.67	1.15	1.356	0.846
CL13828.Contig1_All		3	2.303	2.436	8.463	1.786	0.026	0	0
CL13831.Contig6_All		3	2.306	1.996	4.75	1.673	0.103	0.463	0.73
CL13838.Contig2_All	SCL1	3	1.04	1.42	3.513	1.6	0.746	0.606	0.366
CL13858.Contig4_All	GRIP	3	0.036	0.833	6.14	2.42	0.026	0.053	0
CL13864.Contig2_All		3	0.806	0	1.893	0.1	1.06	0.676	0
CL13888.Contig3_All		3	0.34	4.633	5.58	2.94	2.376	2.856	0.41
CL13901.Contig4_All		3	0.56	0.173	1.686	0.613	0.983	0.56	0.526
CL1392.Contig19_All		3	0.43	0.65	1.44	0.266	0.443	0.113	0
CL13929.Contig6_All	BPC6	3	0.846	2.01	3.13	2.573	1.333	3.04	1.97
CL13934.Contig2_All		3	0.436	0.773	1.02	0.016	0.7	0.206	0.27
CL13938.Contig1_All		3	0.216	1.19	2.566	0.186	0.203	1.816	1.523
CL1394.Contig1_All	HSP70-16	3	7.03	9.843	12.353	9.69	7.323	11.946	8.88
CL13941.Contig14_All	RIN2	3	1.29	2.506	4.19	1.556	2.61	2.273	0.583
CL13942.Contig1_All		3	0	0.03	1.116	1.11	0.153	0.156	0.11
CL13942.Contig3_All		3	0	0.276	1.57	0.99	0.183	0	0.25
CL13954.Contig6_All	CRWN1	3	0.05	0.013	1.423	0.07	0.07	0.106	0.016
CL13957.Contig15_All	RPL35	3	0.223	0.51	1.08	0.023	0.456	0.483	0.01
CL13957.Contig18_All	RPL35	3	1.476	2.13	5.176	0.9	0.103	0.193	0.18
CL13963.Contig1_All		3	0.53	0.753	1.013	0.85	0.526	0.19	0.526
CL13981.Contig3_All		3	0.4	0.833	3.206	0.416	0.52	0.67	0.526
CL13987.Contig1_All		3	1.256	0	3.936	0	0	0	0
CL14000.Contig9_All	SUA	3	0.21	0	2.343	0.55	0	0	0.03
CL14004.Contig1_All		3	0.356	1.233	1.36	0.103	0.616	0.73	0.216
CL14004.Contig2_All		3	3.723	5.523	7.543	0.206	3.646	1.803	1.88
CL14035.Contig2_All		3	0.12	0	2.96	0.373	1.203	0	0
CL14037.Contig2_All		3	0.98	1.273	2.463	1.17	0.786	0.433	0.14
CL14040.Contig1_All	P4H10	3	31.983	34.5	43.603	39.606	17.123	27.6	7.603
CL14043.Contig3_All		3	0.486	0.086	2.94	1.266	1.896	0.386	0.603
CL14043.Contig5_All		3	2.06	0.61	5.176	1.72	3.843	1.543	1.376
CL14043.Contig8_All		3	0.31	0.013	3.02	1.063	1.433	0.596	0.14
CL14053.Contig1_All	CTR1	3	1.13	1.703	1.863	0.87	0.376	0.18	0
CL1406.Contig2_All	CLKR27	3	0.573	0.02	1.26	0.113	0	0.053	0.096
CL14066.Contig2_All		3	0.05	0.693	3.08	1.743	0	0.493	1.443
CL1407.Contig12_All	ILL1	3	0.26	0.183	1.463	1.443	0.103	0.26	0.01
CL1407.Contig3_All	ILL1	3	1.413	2.31	3.67	3.086	1.196	1.483	1.133
CL1407.Contig4_All	ILL1	3	8.383	26.396	107.326	39.723	19.633	7.066	1.036
CL1407.Contig6_All	ILL4	3	0.676	0.08	11.803	0.77	5.313	1.666	1.356
CL1407.Contig7_All	ILL1	3	0.55	0.783	2.006	0.71	0.923	0.673	0.203
CL14086.Contig1_All	At3g13860	3	0.986	1.663	3.013	1.696	0.95	1.096	1.763
CL14088.Contig2_All	RPL8	3	2.683	4.423	9.923	5.033	4.986	0.546	2.133
CL1410.Contig2_All	MBR2	3	3.62	1.453	9.463	4.216	2.263	4.69	1.126
CL1412.Contig12_All	RPL21E	3	0.52	0.583	1.433	0.15	0.063	0.05	0
CL1412.Contig7_All	RPL21E	3	0.84	1.443	1.553	0.353	0.15	0.06	0
CL1412.Contig9_All	RPL21E	3	1.093	2.113	2.82	0.75	0.023	0.076	0
CL14128.Contig1_All		3	3.996	2.973	12.8	5.036	4.31	0.636	1.583
CL14129.Contig1_All	GSTL1	3	9.16	19.256	20.406	10.246	14.86	15.8	13.21
CL14151.Contig1_All	At5g47470	3	8.506	6.266	58.363	6.45	1.806	22.24	0
CL14168.Contig4_All	TSN2	3	7.04	21.65	56.956	27.673	29.55	42.63	38.563
CL14179.Contig24_All		3	0	0	2.503	0	0	0	0
CL14182.Contig1_All		3	0	2.793	4.34	3.096	2.07	1.373	1.753
CL14188.Contig3_All		3	0	0.58	1.183	0.066	0.773	0.053	0.016
CL14192.Contig1_All		3	0.116	0.626	1.883	0	0.193	0.036	0.223
CL14192.Contig2_All		3	0.01	0.44	1.44	0.033	0.056	0	0.3
CL14196.Contig4_All	UBP8	3	0.06	1.403	10.163	0.51	1.763	1.99	1.016
CL14203.Contig10_All	MED27	3	0.943	0.47	2.35	0.483	1.433	0.353	0.313
CL14203.Contig31_All		3	0.55	0.456	1.69	0.346	1.04	0.303	0.5
CL14203.Contig32_All		3	0.606	0.06	1.21	0.03	0.463	0.15	0.043
CL14208.Contig1_All		3	0.496	0.256	1.126	0.573	0.196	0.453	0.176
CL14226.Contig3_All		3	0.093	0.15	1.393	0.2	0.113	1.033	0
CL14226.Contig4_All		3	0.963	0.656	2.02	1.03	0.18	1.516	0.183
CL14228.Contig4_All	XI-I	3	2.25	6.763	8.236	4.07	4.46	3.016	5.256
CL14229.Contig1_All		3	0.49	0.536	1.613	0.126	0.583	0	0.253
CL1423.Contig2_All	ARPC1B	3	0	0	2.193	0.983	0	0	0.643
CL14235.Contig3_All		3	1.133	3.46	3.776	2.403	0.766	2.126	2.066
CL14264.Contig2_All		3	3.573	4.773	7.133	1.643	0	0	0.4
CL14272.Contig3_All	P4H3	3	3.22	0.72	28.403	13.73	0.046	0.026	5.39
CL14272.Contig4_All	P4H3	3	0.773	0.12	1.483	0.946	0.073	0.036	0.29
CL14276.Contig2_All		3	0.43	1.393	2.99	1.813	1.646	2.603	0.78
CL14284.Contig28_All	HSP81-1	3	0.74	0.6	4.543	1.836	4.156	1.75	2.2
CL14289.Contig2_All		3	0.603	1.26	1.426	0.67	0.896	0.59	0.13
CL14289.Contig7_All		3	0.543	0.833	1.47	0.71	0.786	0.35	0.206
CL14297.Contig1_All	BHLH32	3	0.63	0.32	1.416	0.243	0.366	0.84	0.253
CL14298.Contig2_All		3	0.693	1.896	3.346	1.933	0.926	0.963	1.203
CL14298.Contig3_All		3	1.633	6.54	8.486	5.086	1.87	0.846	0.743
CL143.Contig6_All	PGMP	3	13.266	17.683	19.386	12.88	5.493	11.023	11.856
CL14319.Contig18_All		3	1.256	0.46	9.203	2.383	4.24	0.236	2.793
CL14319.Contig22_All		3	0	0.706	4.43	0	1.393	0	0
CL14319.Contig30_All		3	0.52	0.116	1.693	0.09	0.523	0.17	0.773
CL14319.Contig31_All		3	0.663	1.28	2.876	0.136	1.233	0.246	0.81
CL14319.Contig37_All		3	0.843	0.123	3.206	0.176	0.15	0.26	0.47
CL1432.Contig1_All		3	0	0	2.063	0.156	0.15	0.063	0.576
CL14324.Contig1_All		3	0.516	0.693	1.21	0.366	0.916	0.67	0.023
CL14336.Contig1_All		3	77.84	3.453	404.94	138.603	200.146	101.593	3.296
CL14336.Contig7_All		3	4.113	0	8.706	2.423	1.73	1.683	0.463
CL14342.Contig1_All	VAMP727	3	0.263	0.583	1.403	0.326	0.52	0.046	0.113
CL14375.Contig4_All	VPS9A	3	6.663	6.88	12.47	6.19	8.76	6.823	9.543
CL14387.Contig1_All		3	0.046	0.903	1.183	0.133	0.046	0	0.043
CL14393.Contig3_All	VAC14	3	0.886	0.466	2.52	1.17	0.646	1.26	1.65
CL14403.Contig9_All	RPL7A-2	3	0.02	0.04	1.056	0.113	0.14	0.346	0.023
CL14405.Contig1_All		3	0.15	0.25	1.15	0.96	0.573	0.573	0.356
CL14405.Contig2_All		3	1.483	2.433	5.623	5.013	2.303	2.05	2.31
CL14415.Contig5_All	APA1	3	4.323	0.213	136.763	0.126	0.266	22.646	14.553
CL14415.Contig6_All	APA1	3	0.903	0.223	8.063	0.06	0.196	2.043	1.67
CL14423.Contig12_All		3	0.013	0.36	6.63	0.193	0.15	0	0
CL14438.Contig2_All		3	0.01	0	3.123	0.846	0.833	0	0.583
CL14439.Contig15_All	ABH1	3	0.196	1.373	2.156	0.683	0.336	1.706	0.186
CL14439.Contig19_All	ABH1	3	0.82	1.226	2.296	0.74	0.316	1.11	0
CL14446.Contig5_All		3	0.243	0.51	1.026	0.246	0.606	0.233	0.486
CL14453.Contig4_All	ALDH3H1	3	0.646	0.826	1.013	0.363	0.023	0.76	0.08
CL14453.Contig5_All		3	1.283	2.556	3.37	1.403	0.66	1.973	1.06
CL14463.Contig1_All	MAD1	3	1.16	2.546	3.806	2.48	1.993	2.363	0.823
CL14463.Contig3_All	MAD1	3	4.83	4.773	6.22	5.026	3.846	3.896	1.51
CL14469.Contig6_All		3	0.16	0.393	1.013	0.063	0.416	0.326	0.2
CL14470.Contig1_All	Os01g0847200	3	0.456	0.56	1.763	0.506	0.05	0.23	0.423
CL14470.Contig11_All	At3g55590	3	13.796	17.096	24.943	10.72	6.21	18.653	7.46
CL14470.Contig5_All	At3g55590	3	0.073	0.583	1.126	0.163	0.033	0.05	0.366
CL14478.Contig1_All		3	0	0	5.643	1.006	0	0	0
CL14486.Contig14_All	CENPC	3	0.77	0.89	1.416	0.933	0.33	0.666	0.653
CL14486.Contig15_All		3	2.086	2.486	3.746	2.996	1.076	1.34	1.863
CL14486.Contig20_All	CENPC	3	0.603	1.35	2.95	1.42	0.07	0.856	0.966
CL14486.Contig22_All		3	0.546	0.223	2.026	0.743	1.61	0	0.556
CL14486.Contig3_All	CENPC	3	0.76	0.206	2.813	0.52	0.186	1.806	1.333
CL14486.Contig9_All		3	0.733	0.303	1.54	1.023	1.293	0.296	0.956
CL145.Contig1_All		3	0.78	0.68	1.103	0.613	0.423	0.453	0.32
CL1450.Contig2_All		3	0	0	1.72	0.42	0.106	0	0
CL1450.Contig5_All		3	0	0	1.386	0.67	0.026	0.046	0.286
CL1450.Contig6_All		3	0	0	3.283	2.43	0.423	0.153	0.28
CL14504.Contig1_All		3	0.1	1.173	1.286	0.966	0.52	0.503	0.373
CL14515.Contig3_All		3	0.713	0.24	2.86	0.44	1.376	1.78	0.673
CL1452.Contig1_All	At2g18540	3	0.183	1.203	1.783	0.5	0.036	1.116	0.76
CL1452.Contig7_All	At2g18540	3	0.793	1.856	1.953	0.963	0.45	1.253	0.69
CL14521.Contig2_All		3	0.336	0.536	1.276	0.41	0.256	0.423	0.393
CL14526.Contig12_All	NUP96	3	1.06	0.48	2.783	0.733	2.323	1.973	0.45
CL14529.Contig1_All	ECI2	3	0.07	0.806	1.016	0.533	0.576	0.22	0.02
CL14529.Contig20_All	AGPS3	3	0.456	0.35	2.436	0.21	0.05	0	1.126
CL14534.Contig2_All		3	8.44	5.423	17.353	14.376	4.15	14.413	2.73
CL14544.Contig4_All		3	0.123	1.213	1.546	0.893	0.95	0.31	0.08
CL14546.Contig1_All	NPF7.3	3	0.063	8.946	18.613	3.096	0.966	12.396	3.113
CL14549.Contig2_All		3	0.02	0.33	1.386	0.1	0.056	0	0
CL1455.Contig2_All		3	0.733	1.023	1.59	1.03	1.28	0.446	0.64
CL14559.Contig2_All		3	1.18	1.893	2.67	1.22	1.56	2.03	1.04
CL1456.Contig6_All	At3g54510	3	0.61	3.75	4.33	2.873	1.626	1.663	1.9
CL1456.Contig9_All	At3g54510	3	0	0	2.473	0.156	0.213	0.116	0.23
CL14565.Contig2_All		3	0.126	0.316	2.36	0.586	0.203	0.253	0
CL1457.Contig1_All	NRG2	3	2.533	4.046	11.313	6.31	3.88	5.746	1.97
CL1457.Contig3_All	NRG2	3	2.616	6.11	16.196	10.96	9.92	8.69	3.836
CL14574.Contig1_All		3	0.683	1.306	1.453	0.933	1.023	0.93	0.023
CL14579.Contig6_All	FAD7	3	0.013	28.11	31.386	2.736	0.103	2.123	0.02
CL14580.Contig1_All		3	3.073	1.083	12.38	5.083	1.926	0.483	0.606
CL14609.Contig1_All		3	0.74	3.216	5.03	2.65	0.98	1.936	1.063
CL14609.Contig3_All		3	0.436	0.45	1.056	0.543	0.146	0.276	0.506
CL14617.Contig1_All		3	0.763	0	2.066	0.633	0.35	1.273	0.196
CL14618.Contig3_All		3	1.03	0.03	2.706	0.423	0.093	0.946	1.14
CL14623.Contig6_All		3	0.306	0.5	1.203	0.926	0.713	0.59	0
CL14627.Contig2_All	PUB3	3	16.353	11.376	29.583	20.613	10.17	6.703	11.183
CL14628.Contig20_All		3	1.236	14.64	25.37	0.016	14.69	19.663	1.766
CL1463.Contig5_All	At1g52650	3	0.806	0.76	1.46	0.436	0.866	1.226	0.63
CL14635.Contig3_All		3	0.89	0.366	2.356	0.456	0.036	0.37	0
CL14635.Contig4_All		3	0.243	0.076	8.593	0.173	0.01	0.02	0.01
CL14635.Contig5_All		3	1.3	0.393	3.393	0.463	0.073	0.54	0
CL14636.Contig1_All		3	0	0.723	1.626	1	0	0.03	0.763
CL14648.Contig2_All	CSTF77	3	2.486	1.81	4.723	4.333	2.016	4.21	0.743
CL1465.Contig13_All	MED15A	3	3.423	4.126	6.463	4.84	4.11	5.413	2.873
CL14655.Contig1_All		3	7.63	0.026	22.256	1.336	0.116	0.3	0.296
CL14662.Contig2_All		3	0.926	1.516	1.736	0.28	1.273	0.603	0.223
CL14664.Contig2_All		3	0.093	0	2.023	0	0	0.256	0.243
CL14665.Contig5_All		3	0.7	0.673	1.323	0.733	0.736	0.416	0.013
CL1468.Contig10_All	AHL	3	1.886	3.346	5.843	0.18	0.28	5.21	3.256
CL14699.Contig3_All	At1g67300	3	0.783	1.096	2.453	0.893	0.393	0.173	1.386
CL147.Contig21_All		3	0.243	0.06	1.166	0.096	0.9	0.05	0.01
CL147.Contig26_All		3	0.086	0	2.473	0.043	1.366	1.163	0
CL14700.Contig2_All	IVD	3	0.48	1.103	1.816	0.426	0.116	1.32	0.126
CL14703.Contig1_All	At3g04760	3	1.373	0.613	2.133	0.49	0.87	0.55	1.056
CL14714.Contig2_All		3	1.046	0.033	38.29	0.026	0.006	18.373	0
CL14723.Contig3_All		3	0.006	1.216	1.433	0.173	0.506	0.44	0
CL14737.Contig1_All		3	1.073	1.593	2.586	0.803	1.08	1.12	1.653
CL1474.Contig5_All		3	2.746	1.303	6.353	2.516	1.516	2.206	1.296
CL14745.Contig2_All	PCMP-E14	3	0	0	2.196	0	0	0	0
CL14756.Contig3_All		3	0.37	0.236	1.37	0	0.093	0.14	0
CL14756.Contig7_All		3	0.553	0.326	1.883	1.536	0.146	0.106	1.123
CL14766.Contig1_All		3	0	0.706	1.436	0.876	0.47	0.76	0
CL14766.Contig2_All		3	0.58	1.126	3.016	0.293	0.326	0.55	0.136
CL1477.Contig7_All	SKP2A	3	0.196	0.56	3.25	0.386	0.796	0.693	0.37
CL14773.Contig3_All		3	0.64	0.663	1.12	0.533	0.753	0.496	0.02
CL14784.Contig2_All		3	1.266	1.09	1.996	0.773	0.673	0.11	0.406
CL14788.Contig15_All	NRPC1	3	0.59	0.71	1.083	0.596	0.573	0.306	0.34
CL14789.Contig3_All	4CLL4	3	0.363	0.52	1.033	0.65	0.556	0.063	0.096
CL14790.Contig3_All	ISPE	3	13.013	13.393	18.56	10.066	8.64	5.336	0.34
CL148.Contig4_All		3	10.383	9.776	15.73	8.483	9.973	6.353	6.96
CL1480.Contig4_All	DUF10	3	1.453	2.056	5.36	4.51	3.186	3.086	1.823
CL14801.Contig2_All		3	0.09	0.173	1.096	0.456	0.71	0.673	0.273
CL14811.Contig10_All	ACT7	3	2.006	3.706	4.39	1.71	2	2.31	0.313
CL14811.Contig15_All		3	9.566	14.553	21.606	15.556	5.2	5.276	0.316
CL14811.Contig6_All		3	3.16	3.206	5.823	3.28	1.373	0.486	0.48
CL14814.Contig1_All	At1g06840	3	0.873	1.676	2.863	1.536	0.82	1.383	0.463
CL14822.Contig2_All		3	0.433	0.01	17.646	0.013	0.003	0	0
CL14823.Contig1_All		3	0.626	0	1.443	0.03	0.02	0	0
CL14823.Contig9_All		3	0	0.006	1.206	0.086	0	0	0.316
CL14827.Contig2_All	ICS1	3	0.13	0.506	1.39	0.716	0.736	0.02	0.146
CL14853.Contig1_All		3	0	0	1.266	0	0	0	0.193
CL14853.Contig3_All		3	0	0	4.4	0	0	0	1.046
CL14853.Contig4_All		3	0	0	1.5	0	0	0	0.063
CL14853.Contig5_All		3	0	0	1.266	0	0	0	0.09
CL14861.Contig1_All		3	0	0	1.366	0	0	0	0
CL14866.Contig6_All		3	0.073	0	1.423	0	0	0	0
CL14867.Contig1_All		3	0.566	0.246	1.02	0.42	0.446	0	0.046
CL14869.Contig2_All		3	0.826	0.37	2.006	1.056	1.803	0.066	0.766
CL14887.Contig2_All	SAC1	3	4.42	7.056	8.83	7.966	4.64	7.88	4.263
CL14890.Contig2_All		3	7.196	12.996	15.6	9.85	4.966	5.533	6.453
CL14895.Contig11_All		3	1.236	0	3.253	0.576	0	0.933	0.06
CL14898.Contig3_All	CYP87A3	3	0.076	0.206	3.173	0.006	0	0.053	0.65
CL14898.Contig8_All	CYP87A3	3	0.92	0.77	2.39	0.773	0.626	1.126	1.16
CL14899.Contig2_All		3	0.03	0.476	1.703	0.216	0.253	0.126	0.046
CL14916.Contig2_All		3	0.013	0	1.623	1.63	0	0	0.013
CL14918.Contig3_All	ING2	3	1.02	0.09	3.153	2.363	2.776	0	0.49
CL14919.Contig1_All		3	0.19	0.553	6.15	0.273	0.056	0.88	3.166
CL14929.Contig1_All		3	0.033	0	1.096	0	0.013	0.033	0
CL1493.Contig2_All		3	0.84	0.04	1.96	0.926	0.06	0.256	0
CL14931.Contig1_All		3	5.46	0.27	20.88	0.293	0.19	0.28	0.163
CL14936.Contig1_All	PRP19	3	0.506	0	1.256	0.43	1.16	0.01	0.29
CL1495.Contig32_All	At1g60420	3	0.233	0.546	1.046	0.69	0.676	0.95	0.42
CL14952.Contig3_All	At5g01110	3	1.05	1.076	1.72	1.103	0.786	0.476	1.196
CL14956.Contig6_All		3	0.093	0.11	1.446	1.11	0.033	0.093	0.18
CL14963.Contig1_All	At4g35335	3	0.493	0	1.003	0.086	0	0.213	0.06
CL14963.Contig4_All	CSTLP2	3	0.953	0.49	1.943	0.113	0	0.026	0.063
CL1497.Contig1_All	GASA5	3	0	5.996	8.476	8.766	5.123	0	0.056
CL14975.Contig1_All		3	0.07	0.533	1.013	0.513	0.403	0.043	0
CL14979.Contig2_All	GP1	3	9.773	1.51	18.473	5.45	1.35	12.55	1.073
CL1499.Contig4_All	PHATRDRAFT_17300	3	0.16	0.483	1.106	0.583	0.263	0.48	0.553
CL14992.Contig1_All		3	0.63	0.613	1.856	0.663	0.683	0.343	0.163
CL15.Contig2_All		3	1.306	2.34	3.076	1.693	2.166	1.45	0.42
CL150.Contig1_All	PFK3	3	7.543	4.403	13.913	7.173	2.586	5.316	4.803
CL15028.Contig38_All		3	0.136	0	2.193	0.163	0.09	0.06	0.116
CL15028.Contig49_All		3	0	0	1.15	0	0	0.933	0.27
CL15028.Contig63_All	HACL	3	0.113	1.053	1.27	0.09	0.716	0.07	0.586
CL15028.Contig78_All		3	0.006	0.006	1.25	0.083	0	0.413	0.103
CL15039.Contig2_All		3	0.053	9.6	17.993	3.986	4.306	5.07	0.12
CL15042.Contig1_All		3	0.586	0.223	1.243	0.653	0.596	0.68	0.603
CL15053.Contig1_All		3	0	0.263	1.046	0.246	0.306	0.043	0.253
CL15055.Contig3_All		3	0.076	0.08	1.913	0.81	0	0.12	0
CL15058.Contig1_All	P4H6	3	32.53	85.943	91.823	67.116	38.326	59.11	16.973
CL15064.Contig2_All	WCRKC1	3	1.41	3.063	3.136	1.13	1.193	1.523	1.6
CL15064.Contig3_All	WCRKC1	3	0.293	0.106	6.89	0.116	0.183	0.823	0.196
CL15065.Contig14_All	PPA1	3	0	1.53	1.763	0.453	0.47	0	0.166
CL15069.Contig2_All		3	0.353	0.11	1.03	0.573	0.64	0.823	0.413
CL15071.Contig4_All		3	0	0	1.183	0.62	0	0.723	0.58
CL15072.Contig1_All		3	0	0	1.15	0	0.573	0	0.393
CL1508.Contig3_All	At1g26460	3	4.076	0.013	12.626	1.703	7.076	3.026	0.726
CL15085.Contig42_All	EF1	3	0.576	0	2.083	0	0	0	0
CL15085.Contig44_All	EF1	3	3.22	3.08	3.743	3.25	2.433	3.4	2.11
CL15085.Contig45_All	EF1	3	0.253	0.05	33.053	4.1	0.033	0.1	0.02
CL1509.Contig5_All	BHLH153	3	9.653	17.996	45.22	22.366	4.706	1.726	0.82
CL15090.Contig3_All	PEX13	3	0.776	1.253	1.66	0.61	1.026	0.236	0.393
CL15095.Contig5_All	WRKY21	3	4.466	1.573	8.34	5.99	7.896	1.743	4.066
CL151.Contig8_All	DRB1	3	0.593	2.086	3.6	0.29	0.85	3.34	0.353
CL1510.Contig8_All	SF21	3	1.286	3.003	5.25	0.886	0	0.01	1.496
CL15101.Contig1_All		3	0.44	0.49	1.103	0.106	0	0.036	0.043
CL15115.Contig2_All		3	0.87	0.493	1.36	0.963	0.52	0.22	0.703
CL1513.Contig11_All	VLN2	3	0	0	1.176	0	0	0	0
CL1515.Contig1_All	BB	3	4.966	5.296	7.36	4.076	4.553	0.803	0.186
CL15151.Contig1_All	NAP1;4	3	38.993	49.413	71.153	7.47	57.276	11.473	30.153
CL15168.Contig1_All	TOM2AH3	3	0	4.02	4.166	3.55	3.396	1.216	0.253
CL15168.Contig10_All	TOM2AH3	3	0.356	11.393	17.213	12.736	11.92	2.973	1.37
CL15168.Contig13_All	TOM2AH3	3	0.33	33.083	62.97	50.556	29.43	7.123	1.61
CL15168.Contig2_All	TOM2AH3	3	0.1	1.213	1.943	1.053	0.85	0.21	0.073
CL15168.Contig4_All	TOM2AH3	3	0.21	7.84	10.536	5.213	4.75	1.416	0.303
CL15168.Contig7_All	TOM2AH3	3	0.02	3.77	5.85	5.786	3.92	0.686	0.44
CL15173.Contig5_All	CPA	3	1.983	2.566	3.383	0.533	0.073	2.5	2.336
CL15178.Contig2_All		3	0.73	0.02	2.18	0.593	0	1.346	0
CL15178.Contig29_All		3	0	0.363	1.323	0	0.026	0.223	0
CL15178.Contig42_All		3	1.396	0.39	2.556	0.063	0.09	0.74	0.736
CL15197.Contig7_All	CYP71D10	3	0.253	0.443	4.536	0.7	0.083	2.733	0.223
CL15208.Contig3_All	BHLH91	3	0.283	3.313	9.17	4.35	2.26	2.213	2.763
CL15210.Contig16_All		3	0.593	0.066	2.713	0.146	0	0.03	1.236
CL15210.Contig22_All		3	0.233	0.206	1.66	0.48	0.206	0.483	0.173
CL15210.Contig30_All	GYRA	3	0.396	0.163	1.776	0.09	0.21	0.113	0.81
CL15212.Contig1_All		3	0.243	0	1.343	0	0	0	0.236
CL15212.Contig2_All		3	0.496	0	3.183	0.013	0	0	0.86
CL15217.Contig15_All	PAPS4	3	0.763	0.973	1.576	0.453	1.176	1.323	0.483
CL15217.Contig20_All	PAPS2	3	0	2.53	15.976	1.653	8.76	0.716	5.52
CL15217.Contig28_All	PAPS4	3	0.166	0	3.67	0.886	0	2.513	0.433
CL15222.Contig5_All		3	0.64	0.613	1.216	0	0.39	0.186	0
CL15230.Contig1_All	At1g53440	3	0.09	0.07	4.186	0.103	0.026	0.033	0
CL15230.Contig13_All	At1g53440	3	0.26	0.116	1.233	0.133	0.043	0.02	0
CL15231.Contig1_All	ATJ49	3	0.38	0.506	1.32	0.75	0.853	0.196	0.393
CL15233.Contig7_All		3	0	0.446	1.016	0.2	0.536	0.066	0.446
CL15236.Contig1_All		3	0.073	0.45	1.146	0.453	0.616	0	0.053
CL15237.Contig16_All	SCD2	3	0.8	0.306	1.443	0.88	0.02	0.04	0.126
CL15237.Contig8_All	SCD2	3	0.146	0.33	1.286	0.736	0.18	0	0
CL1525.Contig2_All		3	0	0.023	2.55	1.2	0.02	1.07	0.763
CL1525.Contig3_All		3	0.043	0.01	5.453	2.823	0.023	1.246	2.346
CL15259.Contig23_All		3	2.683	0	12.873	1.286	0.066	3.786	1.986
CL1527.Contig5_All		3	10.816	15.643	34.3	7.46	0.093	27.983	2.04
CL15274.Contig4_All	RTE1	3	0.303	0.09	4.166	0.016	0.176	0.12	0.743
CL15275.Contig1_All		3	0.51	0	1.466	0	0	0.03	0
CL15275.Contig2_All		3	2.44	0.02	5.166	0.343	0	0	0
CL15283.Contig2_All	VOZ1	3	0.103	0.1	1.956	0	0	0.023	0
CL15298.Contig2_All		3	0.513	0.523	1.933	0.796	0.693	0.276	0.666
CL153.Contig15_All	At4g13040	3	0.116	0.76	1.01	0.203	0.233	0.193	0.283
CL153.Contig17_All	At4g13040	3	0.01	0.43	1.776	0.406	0.143	0	0.44
CL153.Contig18_All	At4g13040	3	0.54	0.473	1.063	0.296	0.093	0.093	0
CL153.Contig21_All		3	0.19	0.37	1.09	0.556	0.133	0.15	0.166
CL153.Contig22_All	At4g13040	3	0.133	0.4	1.25	0.6	0.23	0.103	0.24
CL15303.Contig1_All	SOX	3	0.976	1.523	2.043	1.436	0.443	0.33	0.533
CL15304.Contig1_All		3	0	0	3.666	0	0	0	0
CL15314.Contig2_All		3	0.013	2.263	3.873	0.786	0.68	0.06	0.013
CL15325.Contig16_All		3	0.446	0.96	1.22	0.08	0	0.033	0.743
CL15325.Contig17_All		3	1.356	0.1	2.426	0.67	0.213	1.326	1.223
CL1533.Contig2_All	EMB3004	3	0.5	0.793	1.56	0.496	0.833	0.696	0.74
CL15330.Contig1_All		3	1.093	1.083	6.423	0	0	0	3.08
CL15336.Contig4_All	At4g11690	3	0.12	1.45	2.046	0.353	0.84	0.546	0.583
CL15337.Contig1_All		3	0.423	0.236	1.55	0.243	0.12	0.06	0.06
CL1535.Contig2_All		3	0	0	2.263	0.15	0.406	0.156	0
CL15352.Contig1_All		3	0	0	1.003	0	0	0	0
CL15363.Contig2_All		3	0.466	0.03	4.036	0.523	0.01	0.013	1.28
CL15363.Contig3_All		3	0.79	0	2.26	0.06	0.03	0	0.963
CL15363.Contig4_All		3	0.283	0	1.3	0.056	0	0	0.52
CL15369.Contig2_All		3	0	0.113	1.4	0	0	0.036	0.01
CL15370.Contig2_All		3	3.933	4.75	6.716	4.936	4.073	3.183	3.823
CL15371.Contig4_All		3	1.186	1.32	1.86	1.04	0	0.653	0.2
CL15374.Contig1_All		3	0.26	0.36	1.053	0.11	0.243	0.236	0
CL15374.Contig2_All		3	0.823	0.17	2.063	0.146	0.3	0.56	0.046
CL15375.Contig8_All	PUP3	3	0.446	0.7	1.283	0.706	0.926	0.996	0.963
CL15376.Contig6_All		3	0	0	1.073	0.19	0.57	0.52	0.333
CL15378.Contig43_All	Os01g0810000	3	0.606	2.316	2.576	1.103	0.41	2.573	0.683
CL15379.Contig13_All		3	0.37	0.19	1.76	0.216	0.616	0.376	0.25
CL15379.Contig23_All	TIM17-2	3	1.52	5.563	6.593	1.48	5.826	2.33	0.983
CL15379.Contig4_All	TIM17-2	3	1.34	2.313	2.3	0.6	1.46	0.713	0.47
CL15388.Contig2_All		3	8.616	5.673	12.993	9.826	10.216	12.843	1.596
CL15389.Contig2_All		3	0.26	0.903	2.3	0.476	0.026	0.926	0.966
CL15406.Contig14_All		3	1.25	1.24	1.62	0.75	0.986	0.693	0.63
CL15411.Contig14_All	FBL3	3	0.996	0.56	2.08	0.846	0.51	0.123	0.23
CL15422.Contig2_All		3	0.176	0.606	1.44	0	0	0.303	0.223
CL15424.Contig2_All	At4g01570	3	1.103	1.046	2.226	1.073	1.27	1.36	1.02
CL15426.Contig2_All		3	0.686	0.493	1.736	0.95	0.363	0.363	0.643
CL15430.Contig6_All	BZIP11	3	2.86	2.63	11.276	1.166	4.213	1.253	0.443
CL15435.Contig128_All	CRCK3	3	0.95	1.466	2.863	1.273	0.873	1.86	1.41
CL15435.Contig29_All	ARR17	3	0.09	0.843	1.566	0.14	0.16	0.04	0.283
CL15435.Contig41_All		3	0	0	1.3	0.366	0	0	0
CL15435.Contig47_All	ARR17	3	0.596	0.203	1.72	0	0.073	0.276	0.176
CL1544.Contig1_All	CHR4	3	0.95	8.963	9.643	6.043	3.733	1.46	4.496
CL1544.Contig5_All	CHR4	3	0.356	1.366	1.55	1.086	0.293	0.323	0.333
CL15450.Contig2_All		3	0.026	4.09	7.876	0	0	0.27	0.526
CL15456.Contig1_All		3	0.12	0.5	1.23	0.333	0.28	0.106	0.123
CL15462.Contig3_All	ABCG12	3	0.103	0.106	1.163	0.733	0.176	0.023	0.15
CL15474.Contig10_All		3	0	0.82	1.42	1.196	0	0.416	0.686
CL15474.Contig9_All		3	0	0.1	1.83	0.92	0	0.033	0.78
CL1548.Contig4_All	IPMSA	3	14.973	31.676	36.863	31.94	20.966	21.186	18.136
CL15481.Contig5_All		3	0	0	1.276	0	0	0.613	0.31
CL15484.Contig2_All		3	0.513	0.74	1.51	1.273	0.16	0.56	0.543
CL15484.Contig8_All		3	0.326	0.163	1.14	0.72	0.94	0.066	0.493
CL15498.Contig1_All	PAE10	3	0.32	0.196	1.81	0.04	0.063	0.126	0
CL1550.Contig2_All		3	0.226	0.01	1.69	0	0	0.253	0.046
CL15503.Contig4_All		3	0.856	1.13	1.893	0.25	0.3	0.193	0.343
CL15503.Contig6_All	MAA3	3	5.213	3.806	7.52	3.506	3.626	4.49	3.833
CL15515.Contig2_All		3	0.666	1.063	1.37	0.476	0.506	0.283	0.223
CL15517.Contig2_All		3	0.446	1.223	1.513	0.31	0.27	1.36	0.33
CL15520.Contig3_All		3	0.76	0	1.633	0	0.45	0	0
CL15526.Contig2_All		3	1.923	1.403	3.276	1.453	0.093	2.306	1.013
CL15529.Contig3_All		3	0	0.303	1.593	0.566	0.083	0.086	0
CL1553.Contig6_All	DRM3	3	1.243	1.426	4.14	3.27	1.43	1.553	0.66
CL15532.Contig4_All		3	1.003	0.136	3.373	3.026	0	1.193	0.156
CL15537.Contig29_All		3	0.13	0.033	1.106	0.196	0.036	0.1	0.023
CL15538.Contig10_All	DNAJ1	3	0.146	0	1.29	0.47	0	0.37	0
CL15538.Contig17_All	DNAJ1	3	0.17	0	1.966	0.436	0	0.343	0
CL15541.Contig10_All		3	0.033	0	41.8	0	0	1.296	0.006
CL15541.Contig11_All		3	0	0	3.433	0	0	0	0
CL15541.Contig12_All		3	0	0	4.193	0.02	0	0.25	0
CL15541.Contig13_All		3	0	0	6.693	0	0	1.516	0
CL15541.Contig14_All		3	0	0.243	6.136	0.116	0.08	1.233	0.123
CL15541.Contig8_All		3	0	0.033	3.316	0.013	0.033	0.116	0
CL15545.Contig1_All		3	1.176	0.373	2.746	0.823	1.4	0.81	0.563
CL15545.Contig2_All		3	0.806	0.516	1.31	1.03	0.58	0.676	0.706
CL15548.Contig1_All	C50	3	0	1.65	3.993	1.51	1.166	0.72	1.083
CL15549.Contig7_All	At1g78280	3	0.133	1.486	1.783	0.653	0.52	0.113	0.026
CL15550.Contig2_All		3	0	0.713	2.013	1.416	0.39	0.776	0
CL15556.Contig1_All		3	0	0	2.18	0	0	0	0
CL15561.Contig4_All		3	0.2	0.82	1.723	0.766	0	0.05	0.033
CL15582.Contig36_All	PER73	3	0.576	0.353	1.026	0.566	0.633	0.286	0.346
CL15587.Contig5_All	ILA	3	0.92	0.233	2.06	0.983	0.176	0.35	0.426
CL1559.Contig1_All		3	0	0.916	3.556	1.203	0.033	0	0
CL15592.Contig1_All		3	1.003	0	2.476	0.86	0	0	0
CL15594.Contig1_All	HSF30	3	0.76	0	3.003	0.023	0	0	0.026
CL15596.Contig3_All	PEX10	3	3.136	2.563	3.71	1.976	2.833	3.043	2.933
CL15597.Contig1_All	EMB1006	3	1.723	0.61	3.086	0.766	0.713	1.926	0.77
CL15598.Contig1_All		3	0	0.173	3.003	0.02	0.033	0	0.203
CL156.Contig7_All	OBAP1A	3	0.426	28.54	48.603	30.883	44.516	15.29	24.31
CL1560.Contig1_All	NUP98A	3	3.436	2.176	5.293	2.436	5.013	2.096	2.36
CL1560.Contig18_All	NUP98A	3	0.683	1	3.543	1.783	2.653	2.053	1.806
CL15601.Contig1_All		3	0.056	0.1	3.076	0	0	0.01	0.09
CL15604.Contig1_All	FH20	3	0.95	0.646	3.97	0.56	0.613	0.94	0.946
CL15605.Contig1_All		3	0.706	0.75	1.163	0.546	0.27	0.576	0.08
CL15605.Contig2_All		3	0.633	0.676	1.04	0.386	0.42	0.413	0.183
CL15606.Contig5_All	At5g63440	3	7.416	6.526	9.19	8.633	4.71	5.123	6.866
CL15615.Contig1_All	MUB3	3	4.963	5.43	9.143	7.156	3.046	4.716	4.303
CL15621.Contig1_All	STA1	3	7.116	11.776	12.173	11.79	10.646	7.426	7.47
CL15625.Contig1_All		3	0.916	0.11	1.796	0.1	0.866	0.186	0.13
CL15629.Contig2_All		3	0.35	1.67	2.653	0.33	0.8	0.51	0.37
CL15637.Contig13_All		3	0.416	0.203	2.49	0.273	0.953	0.18	1.09
CL15637.Contig19_All	At2g04865	3	0.233	0.52	1.016	0.27	0.263	0.27	0.48
CL1564.Contig2_All		3	0.02	0.673	1.116	0	0.496	0.586	0.136
CL1564.Contig5_All		3	0.123	0.72	1.343	0.156	1.006	0.316	0.233
CL1564.Contig6_All		3	0.09	1.313	3.94	0	1.713	1.326	0.936
CL1564.Contig7_All		3	0.06	1.186	3.15	0	1.01	1.023	0.38
CL15653.Contig2_All		3	0.243	0.816	2.643	1.94	0.166	0.246	0.313
CL15653.Contig5_All		3	0	1.136	3.966	1.07	0.043	0.173	0.1
CL15653.Contig7_All		3	0	8.26	11.056	8.07	5.2	3.68	5.28
CL15659.Contig3_All		3	0.17	0.53	1.076	0.796	0.076	0.236	0.693
CL15672.Contig8_All	RPN2	3	1.396	4.216	7.13	2.406	3.043	0.796	1.19
CL15678.Contig3_All		3	0.496	0.066	1.083	0.6	0.72	0.146	0.48
CL15683.Contig1_All		3	1.446	0.963	4.61	0.71	0.87	3.873	1.5
CL15685.Contig1_All	MYB98	3	0	0.016	1.186	0.13	0.246	0	0.146
CL15689.Contig1_All		3	0.093	0.006	6.58	0.033	0.006	0.013	0.053
CL1569.Contig4_All		3	3.153	0.286	7.916	4.23	0.596	0	1.19
CL1569.Contig5_All		3	2.856	6.613	8.56	5.373	1.286	0.973	0.89
CL1569.Contig7_All		3	51.09	145.596	307.813	189.023	29.87	4.98	38.466
CL15690.Contig8_All	GLIP6	3	0.14	236.323	302.496	25.52	42.546	11.133	77.873
CL15691.Contig3_All		3	0.54	1.143	1.526	0.593	1.09	0.706	0.83
CL15695.Contig1_All		3	0.77	1.663	3.436	2.34	0.443	0.316	0.14
CL157.Contig14_All	UBA2A	3	6.736	5.33	19.58	5.396	4.456	4	10.873
CL15703.Contig1_All	SBT4.7	3	0	0.62	1.343	0.753	1.126	0.523	0.89
CL15707.Contig3_All	CRK10	3	0.156	0.363	1.09	0.416	0.08	0.043	0.043
CL15708.Contig4_All	RRP5	3	0.076	0.526	1.996	0.573	1.566	0.31	0.336
CL1571.Contig2_All	At1g65750	3	1	0.656	1.98	0.703	1.3	0.363	0.813
CL15711.Contig5_All		3	0.01	0.276	1.99	0.32	0.203	0.426	0.786
CL15723.Contig1_All		3	1.833	0	4.79	0	0	0	1.433
CL15732.Contig3_All		3	0	0.473	1.97	0.02	0.083	0	1.023
CL15733.Contig1_All		3	2.273	2.953	3.17	2.18	0	1.173	0.98
CL15739.Contig36_All		3	0.366	0	1.01	0.326	0.03	0.37	0.49
CL15743.Contig5_All		3	0.246	0.023	1.796	0.306	0.486	0.08	0.206
CL15749.Contig1_All		3	0.35	0.773	4.143	3.633	0.496	0.013	0
CL1575.Contig13_All	TAF5	3	8.093	0.3	22.486	10.606	1.94	11.72	2.996
CL1575.Contig21_All	TAF5	3	3.506	8.303	10.883	9.833	2.95	8.706	8.806
CL1575.Contig23_All	TAF5	3	1.06	1.91	2.933	0.55	0.41	0.26	0.893
CL1575.Contig24_All	TAF5	3	14.456	35.966	74.746	0.013	0	0	13.913
CL1575.Contig31_All	TAF5	3	3.98	8.156	41.603	2.91	14.646	2.266	4.013
CL1575.Contig4_All	KMS1	3	1.36	0.583	2.106	0.663	0.9	1.17	1.173
CL1575.Contig6_All	TAF5	3	0.816	0	8.863	0.1	0.113	0.303	1.03
CL1575.Contig7_All	TAF5	3	0.913	0.356	6.52	2.053	1.68	0.916	0.256
CL1575.Contig9_All	TAF5	3	1.673	8.47	8.95	0.056	0.2	0.063	2.463
CL15750.Contig2_All		3	0.49	1.18	2.04	0.683	0.536	0.853	0.376
CL15753.Contig3_All		3	0.286	0.83	1.936	0.673	1.293	1.213	1.29
CL15761.Contig25_All	CKL1	3	0	0.2	1.236	0.04	0.093	0.723	0.293
CL15761.Contig31_All	NPF5.6	3	0.503	0.196	1.09	0.586	0.54	0.193	0.433
CL15763.Contig24_All		3	1.583	2.816	3.413	0	2.473	0.463	0.64
CL15764.Contig3_All		3	0.04	0.15	1.63	0.263	0.596	0.48	0.323
CL15769.Contig1_All		3	0.353	0.183	1.063	0.283	0	0.13	0
CL15769.Contig2_All	BAC2	3	0.426	0	1.046	0.346	0.276	0.416	0
CL15776.Contig8_All	At1g09600	3	0	1.84	2.78	0.496	0.84	0.036	0.076
CL15781.Contig4_All	SNI1	3	0.233	0.13	1.556	0.156	0.803	0.553	0
CL15791.Contig3_All		3	0.036	0.88	1.373	0.363	0.523	0.07	0.11
CL15791.Contig4_All	BIO2	3	1.656	4.05	5.326	3.136	1.636	1.236	0.37
CL15791.Contig7_All		3	0.103	0.526	1.61	0.336	0.433	0	0.033
CL15795.Contig1_All		3	1.146	0.496	2.196	1.083	0.423	1.026	1.03
CL15799.Contig4_All	At5g56420	3	0.556	0.223	1.186	0.26	0.486	1.06	0.32
CL15800.Contig7_All	GSH1	3	0.296	0.223	1.793	0	0	1.266	0.176
CL15802.Contig2_All		3	1.51	0.61	3.02	0.483	0.76	1.07	1.23
CL15817.Contig15_All		3	1.09	1.943	3.006	1.193	1.213	0.893	0.823
CL15817.Contig17_All		3	0.33	1.276	1.62	0.68	0.813	0.35	0.423
CL15817.Contig4_All		3	3.423	4.166	5.553	3.086	2.666	2.083	3.236
CL15817.Contig6_All		3	1.306	1.513	4.2	1.17	1.103	0.846	1.09
CL15817.Contig8_All		3	0.823	2.236	2.456	1.313	1.286	0.766	1.31
CL15819.Contig3_All	PARP1	3	0.25	0.553	1.28	0.15	0	0.546	0.003
CL15821.Contig9_All	PCMP-E45	3	0.426	0.08	2.09	0.37	0.396	0.09	0.28
CL15837.Contig3_All	HSP18.1	3	49.946	259.236	488.436	467.376	217.916	207.733	130.756
CL15837.Contig5_All	HSP18.1	3	0.993	1.063	1.803	0.953	0.396	0.79	1.073
CL15839.Contig5_All	RIK	3	0.836	0.913	1.383	0.516	0.466	0.503	0.243
CL15844.Contig3_All		3	0.083	2.3	5.52	1.356	1.03	0	1.373
CL15845.Contig1_All	G6PD	3	0.613	0.863	1.05	0.896	0.093	0.9	0.043
CL15845.Contig2_All		3	0.29	0	4.526	0.42	0.003	0.973	0
CL15846.Contig1_All		3	8.096	11.416	13.786	7.253	3.596	2.19	1.703
CL15851.Contig1_All		3	0.026	0	1.623	0	0.05	0	0.083
CL15856.Contig4_All	RPL8	3	36.776	45.136	47.66	9.36	32.646	37.063	11.633
CL15859.Contig2_All	BCA1	3	0.06	0.65	4.086	0.166	0.383	0.07	0.753
CL15859.Contig3_All	BCA4	3	0	0.156	1.026	0.026	0.083	0	0.346
CL15859.Contig5_All	BCA4	3	0.176	0.093	1.313	0.216	0.266	0.056	0.293
CL15866.Contig2_All	SBT3.17	3	0.07	1.166	2.13	1.38	0.743	0.303	0.53
CL15868.Contig12_All	ARPC2A	3	0.01	0.106	3.093	0.713	0.776	0.013	0
CL1587.Contig3_All		3	0.17	0.053	1.106	0.053	0.216	0.056	0.056
CL1587.Contig9_All		3	0.28	1.226	1.346	1.116	0.216	0.15	0.143
CL15871.Contig4_All		3	0.86	0.736	1.493	0.4	0.38	1.053	0.116
CL15871.Contig5_All		3	0.563	1.7	3.25	1.683	1.373	2.056	0
CL15871.Contig7_All		3	1.85	2.52	6.53	1.23	5.65	1.496	0
CL15877.Contig8_All	GP1	3	0.596	1.78	5.713	2.29	0.35	1.23	0.773
CL1588.Contig1_All	ABCI7	3	0	0.286	1.08	0.336	0.206	0.043	0.166
CL15884.Contig2_All		3	0	0	1.693	0.07	0.336	0	0
CL15900.Contig1_All	RPL24	3	1.626	10.366	26.156	6.82	10.056	2.11	4.04
CL15902.Contig1_All		3	0.03	0.076	1.906	0	0.176	0	0.01
CL15902.Contig2_All		3	0	0.42	3.91	0.52	1.406	0.053	0
CL15910.Contig2_All	SGR2	3	1.02	0.816	4.553	2.57	1.266	1.466	0.873
CL15915.Contig1_All	OST4A	3	1.146	1.133	1.636	0.71	0.663	0.74	0.343
CL15924.Contig2_All		3	0.036	0.63	2.14	0.81	1.476	0	0.113
CL15925.Contig4_All		3	0.01	0.906	2.613	1.026	0.486	0	0.006
CL15943.Contig6_All	At2g18540	3	1.71	0.056	7.03	0.773	0.16	0.456	0.43
CL15945.Contig2_All		3	0	0.596	1.646	0	1.246	0.33	0
CL15949.Contig2_All		3	0.766	0	1.393	0.17	1.006	0.21	0.536
CL15952.Contig1_All		3	0	1.376	1.866	0	0.263	0	0.083
CL15956.Contig17_All	FH14	3	0.27	0.533	1.193	0.333	0.28	0.23	0.363
CL15956.Contig22_All		3	0	0.39	1.453	0.083	0.006	0	0
CL15956.Contig23_All		3	0	0.083	1.733	0.14	0.493	0.226	0.323
CL15956.Contig4_All	FH14	3	0.333	0.6	1	0.39	0.05	0.086	0.133
CL15956.Contig42_All		3	0	1.01	2.07	0.266	0	0	0.596
CL15956.Contig45_All		3	4.14	4.71	8.403	5.033	3.36	6.926	1.943
CL15956.Contig6_All		3	0	0.81	1.213	0.403	0.66	0.096	0
CL15958.Contig2_All	At3g46100	3	0.263	0.356	2.096	0.693	1.216	0.096	0.486
CL1597.Contig10_All	AEL1	3	26.31	90.773	168.563	122.576	100.8	46.133	47.89
CL1597.Contig6_All	PRH	3	0.26	0.193	1.143	0.446	0.81	0.093	0.09
CL1597.Contig7_All	AEL1	3	0.913	0.366	3.633	1.68	2.57	0.466	0.603
CL1597.Contig9_All	AEL1	3	2.083	22.32	27.593	27.47	26.74	3.996	2.48
CL15970.Contig10_All		3	1.42	1.653	4.516	3.096	0.993	0.483	2.036
CL15970.Contig21_All	At1g14650	3	1.576	3.096	13.386	8.023	2.79	0.646	3.63
CL15973.Contig1_All	At3g49140	3	0	0.986	2.833	2.276	1.306	0.73	1.806
CL15977.Contig2_All		3	0.326	0.923	1.463	1.366	0.296	0	0
CL15981.Contig1_All	PDI	3	3.08	5.953	81.38	0.17	0.076	0.283	2.8
CL15981.Contig10_All	PDI	3	0	1.036	5.403	1.436	0.55	0.073	0
CL15981.Contig13_All		3	0.186	0.78	1.046	0.05	0.073	0.02	0.073
CL15981.Contig14_All	PDI	3	6.63	25.336	30.323	3.653	0.386	0.83	0.773
CL15981.Contig8_All	PDI	3	2.75	10.806	23.213	12.063	9.973	3.16	1.74
CL15984.Contig3_All	XI-2	3	2.6	1.196	5.563	1.453	0.023	3.676	1.006
CL15989.Contig2_All	At2g25737	3	2.806	4.163	5.75	1.19	0.016	0.15	0.006
CL15989.Contig6_All	At2g25737	3	0.78	1.43	9.103	0.713	0.023	0.046	0.013
CL15993.Contig2_All		3	0.523	0	3.09	0.143	1.426	0	0
CL15996.Contig1_All	CYCD3-1	3	1.713	0	5.746	0.933	0	0	1.133
CL15998.Contig1_All		3	0.406	0	2.363	0.193	0	1.116	0.403
CL15998.Contig9_All	COAE	3	1.946	0.013	4.33	0.496	0	3.71	0.443
CL16008.Contig3_All	KIN7A	3	1.666	0.266	2.843	1.186	1.796	1.983	1.363
CL16011.Contig4_All	ECA4	3	0.036	0.49	1.03	0.36	0.88	0.173	0.403
CL16013.Contig10_All	AtMg00820	3	2.566	2.906	3.06	2.053	1.733	2.97	2.236
CL16013.Contig5_All	AtMg00820	3	1.763	2.08	2.146	1.236	1.673	0.946	1.713
CL16013.Contig6_All	DME	3	1.306	1.62	1.693	0.966	1.05	0.953	1.166
CL16014.Contig2_All		3	1.1	2.016	2.46	0.013	0	0	1.053
CL16018.Contig2_All	GMGT1	3	0.23	0.006	1.63	0.113	0.006	0.066	0
CL16019.Contig12_All	MDAR4	3	0.843	0.7	1.3	0.456	0.406	0.323	0.3
CL16019.Contig3_All	JMJ703	3	0.613	0.126	1.463	0.14	0.076	0.063	0.006
CL16039.Contig11_All		3	0.516	0.09	1.49	0.106	0	0.216	0
CL16039.Contig24_All		3	0.633	0.21	1.543	0.146	0.203	0.14	0
CL16049.Contig1_All	CpNIFS3	3	1.683	1.98	3.856	0.756	0.546	0.573	0.586
CL16057.Contig2_All		3	2.916	8.93	12.813	6.71	10.146	9.75	2.4
CL16058.Contig24_All	AIP1	3	0	0.01	2.513	0.503	0	0	0
CL16058.Contig30_All	DCAF1	3	0.066	0.08	1.166	0.556	0.076	0.156	0.043
CL16058.Contig73_All		3	0.226	0.383	1.2	0.14	0.116	0.18	0.053
CL16058.Contig85_All	AIP1	3	0.36	0.126	4.25	0.993	0	1.566	1.176
CL16059.Contig3_All	CRK1	3	0.043	2.186	3.48	1.676	1.413	0.916	0
CL16068.Contig2_All		3	0.71	0.136	2.856	1.876	0.82	0.526	0.856
CL16079.Contig1_All	At1g51480	3	0.03	0	1.303	0.053	0.57	0.033	0.113
CL16079.Contig2_All	RPS5	3	0.596	1.493	1.843	0.93	1.216	0.816	0.67
CL1608.Contig6_All	ABI5	3	0.146	0.536	13.393	0.43	0.076	0.023	3.82
CL1608.Contig7_All	ABI5	3	0.07	1.093	1.793	0	1.626	0	0.043
CL1608.Contig9_All	ABI5	3	0.656	0	15.813	0	0.026	0	0.096
CL16089.Contig14_All	ASY1	3	0.573	0.296	1.11	0.056	0	0.426	0.043
CL16089.Contig16_All	ASY1	3	0.843	1.24	1.63	0.243	0.21	0.576	0.566
CL16089.Contig50_All		3	0.813	0.686	1.756	0.913	0	0.296	0.746
CL161.Contig4_All	At2g18540	3	1.576	0.74	3.263	0.783	1.44	1.51	0.023
CL161.Contig5_All		3	1.03	0.01	2.446	0.533	1.106	1.19	0.006
CL161.Contig8_All	At2g18540	3	0.406	0.286	1.386	0.323	0.576	0.416	0.023
CL16109.Contig2_All	VP1	3	0	0.113	2.136	1.043	0.683	0.086	1.1
CL16118.Contig33_All	At2g04865	3	0.246	0.006	1.273	0.293	0.493	0	0.25
CL16118.Contig67_All		3	0.383	0	1.633	0.24	0.56	0	0.22
CL1612.Contig4_All		3	0.053	0.15	1.376	0	0.156	0.58	0
CL16121.Contig1_All		3	0.9	1.11	2.776	1.086	0.78	1.113	1.243
CL16125.Contig4_All	CPL1	3	0.836	0.966	1.396	0.403	0.913	0.696	0.763
CL16127.Contig19_All	HIPP07	3	7.603	0.536	18.976	0	0.4	0.07	0.4
CL16127.Contig29_All	HIPP07	3	34.706	6.33	105.296	4.103	2.34	1.606	16.216
CL16127.Contig31_All	HIPP07	3	55.09	57.433	168.116	8.603	103.176	82.736	71.266
CL16128.Contig1_All	NIP6-1	3	0.266	1.25	1.453	0.506	0.243	0.336	0.076
CL16139.Contig9_All		3	0.116	0	1.38	0.62	0.523	0.09	0
CL16149.Contig2_All	Os12g0591400	3	0.74	3.02	3.163	2.673	1.193	1.73	1.413
CL16151.Contig8_All		3	0.133	0.176	1.436	0.11	0.03	0.7	0.47
CL16155.Contig1_All	At1g10890	3	0	0	2.896	0	0	0.603	0.12
CL16162.Contig2_All		3	0	0.046	2.006	0	0	0	0
CL16165.Contig8_All		3	0.076	0.963	2.076	0.943	0.033	0.176	0.01
CL16169.Contig2_All	CSTF77	3	0.34	0	2.676	1.233	0	0.59	0.7
CL16169.Contig32_All	CSTF77	3	0.493	0.846	2.01	0	0	0	0.1
CL16169.Contig33_All		3	0.476	0	1.486	0.63	0	0.223	0.213
CL16170.Contig1_All		3	5.016	1.516	9.123	6.283	1.263	7.223	3.993
CL16171.Contig4_All		3	0.063	0.973	2.12	0.06	0.016	0	0
CL16176.Contig1_All	RAP	3	1.383	0.04	3.616	0.65	0.05	0.09	0
CL16176.Contig2_All	RAP	3	5.753	10.253	10.156	3.293	0.553	0.973	0.11
CL16177.Contig1_All	SBP2	3	15.273	7.34	23.426	18.526	14.43	7.566	10.14
CL16178.Contig1_All		3	0	0	1.99	0	0	0	0.06
CL16180.Contig8_All		3	0.72	0.88	1.063	0.52	0.55	0.453	0.643
CL16186.Contig16_All		3	1.103	0.153	3.443	2.296	2.54	0.04	1.85
CL16188.Contig2_All	GATA	3	0	0.006	5.063	0.066	0.29	0.576	0.303
CL16188.Contig3_All	GATA	3	1.103	1.016	1.213	1.13	1.043	1.05	0.913
CL16189.Contig2_All		3	8.56	3.603	59.106	6.036	0.496	30.043	3.03
CL1619.Contig3_All	ZTP29	3	4.7	3.813	9.143	4.92	2.976	3.396	1.526
CL1619.Contig7_All	ZTP29	3	1.543	0.856	3.423	1.93	0.756	1.003	1.006
CL16190.Contig10_All	OSCBPW	3	0.09	1.013	1.146	0.34	0.116	1.026	0.353
CL16190.Contig35_All	OSCBPW	3	0.003	1.24	2.883	0.503	0.973	1.433	0.026
CL16190.Contig5_All	OSCBPW	3	0.04	1.72	6.293	5.326	1.526	2.986	0
CL16192.Contig5_All		3	0.743	1.34	1.473	0.866	0.363	0.52	0.246
CL16197.Contig4_All		3	0.153	0.636	1.76	0.883	0.57	0.473	0.603
CL162.Contig1_All		3	0.973	0	2.416	0.36	0.873	0.446	0.59
CL162.Contig6_All		3	0.846	0.026	1.99	0.39	1.16	0.47	0.413
CL16200.Contig6_All		3	0	0.306	1.296	0.25	0.606	0.37	0.023
CL16208.Contig1_All	GLTP1	3	4.316	7.676	8.716	5.47	4.52	5.556	0.62
CL16210.Contig2_All	At1g31730	3	9.05	7.42	15.446	12.546	10.953	8.843	10.786
CL16215.Contig2_All	CDKF-4	3	4.453	0.89	27.176	1.493	10.236	7.926	0.806
CL16215.Contig5_All	CDKF-4	3	31.34	27.96	56.633	20.256	32.98	35.846	3.98
CL16231.Contig17_All		3	0	0.18	1.106	0.02	0.14	0	0
CL1624.Contig16_All		3	2.27	1.863	4.06	1.843	1.693	0.83	0.943
CL1624.Contig29_All		3	1.683	1.503	2.583	0.663	1.283	0.553	0.176
CL16242.Contig1_All	CALS9	3	2.436	0.63	5.403	0.95	0.273	1.29	1.353
CL16244.Contig1_All	PHO1-H6	3	0	0.053	1.046	0.1	0.173	0.056	0.09
CL16244.Contig12_All		3	0.393	0.02	1.483	0.096	1.056	0.173	0.223
CL16244.Contig8_All	PHO1-H8	3	0.533	0.006	1.06	0.16	0.68	0.04	0.166
CL16244.Contig9_All	PHO1-H8	3	0.45	0.146	1.883	0.063	0.496	0.093	0.163
CL16245.Contig4_All	MNS3	3	4.076	6.356	6.396	4.603	3.75	3.26	3.646
CL16246.Contig2_All		3	0.163	0.59	1.493	0.786	0.08	0.086	0
CL16248.Contig1_All		3	0.183	1.113	1.34	0.323	0.166	0.193	0.753
CL16249.Contig6_All		3	0.006	0.013	3.39	0.006	0	0	0.013
CL16252.Contig5_All	BOR1	3	0.236	0.146	1.4	0.45	0.303	0.193	0.216
CL16254.Contig8_All	At3g45770	3	1.34	2.36	5.27	0.436	0	0.183	1.256
CL16260.Contig11_All	AGO1B	3	8.733	11.7	29.516	15.886	15.603	8.236	8.663
CL16260.Contig7_All	AGO1	3	2.716	1.453	3.966	3.576	2.743	1.653	0.67
CL16274.Contig1_All		3	49.656	45.473	72.383	36.006	23.503	36.13	30.223
CL16278.Contig3_All	RPL19	3	0.023	0	1.623	0.283	0.013	0.096	0.403
CL16282.Contig11_All	SPPL4	3	0	0.013	1.546	0.003	0	0.096	0
CL16282.Contig2_All	SPPL2	3	4.003	12.633	15.53	9.923	3.053	7.243	11.22
CL16282.Contig25_All	SPPL2	3	0	0.756	1.363	0.403	0.04	0	0.023
CL16282.Contig7_All	PMA4	3	0	0.06	1.053	0.04	0.846	0.23	0.06
CL1629.Contig7_All	ATG8C	3	100.19	133.82	151.35	71.003	85.193	111.676	53.606
CL16291.Contig24_All	RPL11	3	0.566	0.81	1.206	0.11	0.09	0.623	0.103
CL16292.Contig28_All	HSC80	3	0.056	0.113	1.056	0.376	0.296	0.173	0.166
CL16299.Contig2_All		3	2.223	1.736	3.19	1.863	1.806	1.893	1.9
CL16312.Contig15_All		3	0.313	0.906	1.013	0.82	0.26	0.023	0.476
CL16316.Contig14_All	At1g65750	3	0.066	0.503	3.546	0.186	0.736	0.076	0.603
CL16316.Contig5_All		3	0.41	0.003	1.48	0.036	0.41	0.043	0
CL16317.Contig15_All	UXT3	3	8.26	11.743	12.42	2.343	5.946	10.783	1.36
CL16317.Contig16_All	UXT3	3	1.49	1.986	2.516	0	0.073	0.283	0
CL16318.Contig5_All	PCS1	3	0.373	0.99	1.19	0.573	0.443	0	0.003
CL16324.Contig2_All		3	0.58	1.336	1.603	0.943	0.683	0.426	0.933
CL1633.Contig4_All	WDL6	3	9.326	6.723	12.79	7.413	3.546	10.493	5.47
CL16330.Contig7_All	ROS1	3	0.006	0.593	1.083	0.13	0.206	0.163	0.026
CL16330.Contig8_All	ROS1	3	29.096	38.126	38.136	18.453	25.773	18.113	11.273
CL16336.Contig2_All		3	0.303	8.686	10.53	9.263	3.633	1.346	0.37
CL16347.Contig1_All		3	0.15	0.023	12.016	1.48	0.066	6.066	1.45
CL16347.Contig5_All		3	0.18	0.026	3.323	0.45	0.066	1.363	0.14
CL1635.Contig4_All	SCL14	3	5.286	4.916	10.323	5.116	5	4.363	4.12
CL16350.Contig2_All		3	0.906	1	2.08	0.84	0	1.146	0
CL16353.Contig4_All		3	0.553	0.036	1.34	0.046	0	0.036	0.1
CL16355.Contig2_All		3	0.063	1.153	2.576	0.35	0.55	0.413	0.043
CL1636.Contig12_All	RBP45A	3	0.766	0.6	1.196	0.74	0.636	0.35	0.65
CL1636.Contig24_All	RBP45	3	2.133	14.77	17.333	4.69	5.853	0.203	1.516
CL16360.Contig12_All	GSVIVT00034021001	3	1.86	2.106	2.71	2.643	1.536	2.163	1.983
CL16376.Contig6_All	NCED3	3	0.013	5.313	27.07	15.073	8.093	4.056	4.17
CL16377.Contig1_All		3	0.923	0.726	1.84	1.78	0.896	0.48	1.053
CL1638.Contig2_All	ABCB9	3	0.8	0	16.32	5.95	0.006	7.413	0
CL16384.Contig19_All	PII-2	3	0.223	0.183	1.04	0.04	0.093	0.2	0.066
CL16384.Contig3_All	PII-2	3	0.726	0.46	1.713	0.653	0.97	0.683	0.913
CL16385.Contig1_All		3	0.056	0	1.523	0.213	0	0.346	0
CL16387.Contig10_All		3	0.506	1.32	2.51	1.5	1.623	1.866	0.07
CL16388.Contig2_All	Os02g0301000	3	0.566	1.25	1.563	0.656	0.633	0.806	0.946
CL16388.Contig3_All	Os02g0301000	3	0.333	1.42	1.463	0.94	0.483	0.613	0.75
CL16390.Contig1_All		3	0.033	0.143	1.18	0.76	0	0.12	0
CL16390.Contig2_All		3	0.023	0.14	1.67	0.596	0	0.116	0
CL16393.Contig1_All	RPT2A	3	0.33	0.17	1.883	0.323	1.03	0.7	0.56
CL164.Contig10_All		3	0.263	1.126	1.356	0.57	0.563	0.376	0.316
CL164.Contig13_All		3	0.126	0.786	1.31	0.41	0.48	0.153	0.18
CL164.Contig14_All		3	1.303	2.303	2.523	1.163	1.256	0.836	1.07
CL164.Contig3_All		3	0.72	1.08	1.363	0.72	0.626	0.536	0.79
CL164.Contig6_All		3	0.103	0.11	1.54	0.026	0	0.836	0.193
CL16405.Contig3_All	AMY2	3	2.036	2.036	10.046	4.983	1.073	4.563	0.203
CL16406.Contig5_All		3	0.623	0.65	3.253	1.863	0.826	0.89	0.656
CL16409.Contig2_All		3	0.466	0	1.573	0.24	0.056	0.06	0.176
CL16417.Contig1_All	FTSH8	3	14.243	19.08	25.8	17.83	16.59	23.87	18.41
CL16426.Contig4_All	At3g46100	3	2.46	1.013	5.07	1.636	2.593	2.553	0.866
CL16429.Contig10_All		3	0.37	0.386	1.343	0.286	0.323	0.126	0.273
CL16429.Contig16_All	FRS5	3	0.8	0.863	1.306	0.406	0.54	0.393	0.316
CL16429.Contig4_All	RBK2	3	0	0	2.466	0.153	0.163	1.2	0.043
CL16432.Contig1_All		3	0.536	0.48	1.476	0.416	0.483	0.37	0.376
CL16437.Contig17_All		3	0.11	0.486	1.353	0.013	0.676	0.453	0.74
CL16437.Contig3_All		3	0.36	0.936	1.26	0.633	0.63	0.103	0.196
CL16445.Contig6_All		3	0.126	0.213	1.043	0.57	0.16	0.183	0.043
CL16445.Contig7_All		3	0.643	1.436	1.99	0.496	0.526	0.193	0.096
CL16457.Contig5_All		3	0.39	1.153	1.82	0.4	0.16	0.23	0.776
CL16457.Contig8_All		3	1.053	3.513	3.726	1.253	1.96	0.926	1.773
CL16459.Contig29_All	DCD	3	0.886	0.82	1.03	0.583	0.74	0.983	0.68
CL16462.Contig2_All		3	0.08	0.256	1.606	0.133	0	0.51	0.103
CL16466.Contig6_All	HSP18.1	3	0.666	0.946	2.11	1.923	0.87	0.55	0.413
CL16470.Contig14_All		3	0	0	1.34	0	0	0	0
CL16470.Contig8_All		3	5.996	7.476	12.406	7.7	6.106	5.033	3.703
CL16476.Contig30_All	FAD7	3	0	2.613	4.643	3.45	1.353	0.94	0.106
CL16476.Contig32_All	FAD7	3	0	0.706	1.106	0.276	0.273	0.193	0.043
CL16476.Contig8_All	FAD7	3	0.01	1.106	2.016	1.213	0.466	0.43	0.033
CL16483.Contig7_All		3	0.523	1.286	4.266	0	0.05	0	0.796
CL16486.Contig44_All	APM1	3	0.283	0	1.43	0.456	0.313	0.51	0.126
CL16495.Contig21_All		3	0.873	0.633	1.393	0.053	0.91	0.223	0.213
CL16495.Contig22_All		3	2.46	7.85	10.39	9.09	9.486	8.373	7.593
CL1650.Contig2_All		3	2.246	0.006	8.07	0	0.006	0.016	0.096
CL16503.Contig1_All	Os01g0253300	3	23.696	6.943	58.006	36.22	14.913	6.73	24.733
CL16507.Contig4_All	MAIN	3	0.066	0.306	1.29	0.066	0.22	0.236	0.26
CL16510.Contig4_All		3	0.863	1.766	1.893	0.533	0.39	0.526	0
CL16513.Contig4_All		3	0.643	0.96	1.443	1.12	0.963	0.413	0.666
CL16518.Contig2_All	LAC21	3	0.07	0.17	1.643	0.363	0.843	1.11	0.02
CL16522.Contig25_All	IAA8	3	0.273	0.04	1.456	0.043	1.063	0.606	0.353
CL16525.Contig13_All		3	1.523	0.113	6.273	0.133	0.153	0.183	0.033
CL16525.Contig2_All		3	0.443	0.75	2.65	0	0	2.37	0
CL16553.Contig2_All	SPPL2	3	0.696	0	1.383	0.726	0.693	0.56	0
CL16555.Contig5_All		3	1.03	4.346	22.533	8.216	1.53	2.463	5.6
CL16557.Contig1_All	ycf2-A	3	0.143	0.016	1	0.123	0.39	0.346	0.013
CL16557.Contig12_All	ycf2-A	3	0.45	0.596	1.14	0.66	0.583	0.603	0.103
CL16560.Contig5_All		3	0.35	0.906	1.5	0.81	0.756	0.636	0.923
CL16565.Contig16_All		3	0.746	1.59	1.776	1.053	0.923	1.486	0
CL1657.Contig1_All	FBL14	3	0.446	0.246	1.796	1.033	0.393	1.186	0.176
CL16571.Contig19_All	IP5P6	3	2.143	1.836	3.106	1.686	1.23	1.97	1.02
CL16572.Contig18_All	At4g14103	3	3.276	3.443	5.086	2.533	2.866	3.696	2.42
CL16579.Contig8_All	DBR	3	0.546	0.306	1.44	0.496	0	0.516	0.823
CL1658.Contig14_All	KIN7H	3	0.26	0.466	1.536	0.24	0.93	0.853	0.026
CL16587.Contig7_All		3	0.706	0.533	1.2	0.4	0.996	0.236	0.51
CL16588.Contig1_All	GAPCP1	3	0.696	1.353	2.473	0.266	0.62	0.626	0.073
CL16588.Contig5_All	GAPCP1	3	0	3.76	4.913	1.276	0.41	0	0
CL16590.Contig3_All	CAP1	3	5.226	4.666	13.19	12.676	0	5.35	5.72
CL16591.Contig4_All	CUL1	3	0.46	1.593	2.043	1.456	0.35	0.936	0.216
CL16599.Contig4_All		3	0.236	0.853	1.093	1.006	0.296	0.716	0.056
CL16600.Contig12_All	AGPS1	3	10.786	13.826	15.906	4.846	7.15	5.453	2.51
CL16600.Contig6_All	AGPS1	3	0.563	2.31	2.78	0.906	1.273	0.396	0.136
CL16600.Contig7_All	AGPS1	3	0.026	0	2.106	0.646	0	0.176	0
CL16602.Contig8_All		3	0.273	0.096	1.16	0.07	0.103	0.203	0.32
CL16603.Contig2_All		3	0.113	0.746	1.346	0	0.77	0.32	0.106
CL16603.Contig3_All		3	2.08	1.37	4.1	0.46	1.746	0.73	1.25
CL16603.Contig6_All		3	0.08	1.01	1.256	0.176	0.82	0.633	0.513
CL16613.Contig5_All	VTI13	3	0.553	0.406	1.366	0.263	0.296	1.03	0.85
CL16623.Contig28_All	ADF10	3	0.083	0	1.346	0.126	0	0.416	0.08
CL16623.Contig9_All		3	0.673	0.13	1.56	0.516	0	0.136	0.016
CL16625.Contig2_All		3	2.296	2.04	2.78	2.063	2.296	1.803	0.533
CL16626.Contig17_All		3	0	0.696	1.01	0.796	0.193	0.046	0.51
CL16626.Contig24_All		3	0	0.406	1.05	0.576	0.456	0	0.406
CL16626.Contig36_All		3	0	1.526	2.113	1.216	0.58	0	0.366
CL16626.Contig41_All		3	0	0.836	1.246	0.84	0.426	0.026	0.103
CL16626.Contig42_All		3	0	1.02	1.31	0.776	0.676	0	0.19
CL16626.Contig8_All		3	0	0.303	1.186	0.656	0.306	0	0.143
CL16627.Contig18_All		3	0	0	1.243	0.276	0.163	0.11	0.053
CL16628.Contig18_All		3	0.196	0.113	1.09	0.326	0.956	0.35	0.313
CL1663.Contig2_All		3	1.22	0	4.1	0.133	0	0	0
CL16630.Contig10_All		3	0	0.753	2.246	1.076	0.523	0.253	0.12
CL16630.Contig12_All	At3g03360	3	0	1.23	3.756	0.91	0.53	0.493	0.836
CL16630.Contig13_All	At3g03360	3	0	1.226	7.216	1.67	0.856	0.506	0.476
CL16630.Contig4_All	At3g03360	3	0	1.496	4.576	0.883	0.663	0.133	0.216
CL16630.Contig6_All	At3g03360	3	0	0.856	1.123	0.226	0.206	0.216	0.226
CL16630.Contig7_All	At3g03360	3	0	2.4	3.13	0.306	0.353	0.62	0.556
CL16630.Contig8_All	At3g03360	3	0.003	0.813	2.936	0.556	0.26	0.153	0.143
CL16631.Contig6_All		3	0.016	0.223	1.363	0.256	1.113	0.173	0.473
CL16632.Contig2_All		3	1.26	0	7.436	0.013	0	0	0
CL16634.Contig23_All	CYP63	3	0.28	0.09	2.693	0.103	0.083	0.17	0.113
CL16634.Contig29_All	SR34A	3	0	0	8.763	0.013	0	0	0
CL16634.Contig30_All	SR34A	3	0	0	187.486	0	0	0	0
CL16634.Contig31_All	SR34A	3	0.026	0.23	1.663	0.163	0.26	0	0
CL16634.Contig32_All	CYP95	3	0.62	0.486	1.673	0.173	0	0	0.23
CL16635.Contig36_All		3	0	0.403	1.076	0.136	0	0.073	0.053
CL16635.Contig8_All		3	1.166	2.243	2.75	1.13	0.65	1.1	1.753
CL16642.Contig6_All	HIP1	3	0	0.066	2.813	0.91	0	0.9	0.326
CL16644.Contig1_All	RPL35	3	0.49	0.45	1.47	0.786	1.413	0.283	0.03
CL16644.Contig2_All	RPL35	3	1.08	0.81	3.673	1.676	1.05	0.68	0
CL16644.Contig3_All		3	0.246	0.233	1.403	0.563	0.603	0.203	0
CL16645.Contig1_All	SMO2-2	3	0.903	0.833	1.626	1.156	0.616	0.643	0.553
CL16646.Contig13_All		3	0.6	0.676	1.476	0.46	0.91	0.193	0.593
CL16646.Contig4_All		3	0.016	0.013	1.09	0.026	0.066	0.05	0
CL16648.Contig2_All	HD16	3	1.17	0	5.163	1.06	4.383	0.276	0.46
CL16654.Contig11_All		3	0.696	0.02	1.476	0.336	0.133	0.036	0.153
CL16660.Contig1_All	SPS1	3	0.556	1.823	3.53	1.76	1.776	1.356	1.66
CL16672.Contig6_All		3	0.143	0	1.353	0.163	0.713	0.096	0.403
CL16673.Contig1_All		3	0.15	0	1.013	0.026	0.06	0	0
CL16673.Contig2_All		3	0.276	0	1.8	0	0.006	0	0
CL16673.Contig8_All	CTF7	3	0.223	0.07	1.633	0.073	0.006	0	0.133
CL1668.Contig11_All		3	1.326	0.03	3.27	0	0.31	0.336	0.306
CL1668.Contig3_All		3	0.686	0.316	1.57	0.126	0.3	0.45	0.75
CL1668.Contig9_All		3	0.486	0.02	1.066	0.046	0.73	0.253	0.423
CL16680.Contig6_All		3	0.24	0.026	1.873	0.23	0.03	0.556	0.533
CL16680.Contig8_All		3	0.043	0.043	1.18	0	0.043	0.136	0.14
CL16681.Contig49_All		3	0.703	1.26	1.33	0.913	0.696	0.47	0.87
CL16681.Contig55_All		3	0.65	1.303	1.326	0.813	0.716	0.446	0.996
CL16681.Contig58_All		3	0.963	1.186	1.326	1.13	0.873	0.516	0.856
CL16681.Contig8_All		3	1.343	1.376	1.85	1.013	0.99	0.573	1.293
CL16682.Contig6_All		3	0	0.69	1.666	0.483	0.473	0.576	0.46
CL16683.Contig2_All	UGT71A15	3	0.11	0.17	16.406	4.903	0.166	0.23	0.503
CL16685.Contig17_All	AFC1	3	0.49	0.443	1.02	0.196	0.12	0.213	0.436
CL16691.Contig18_All	SRFP1	3	0.293	0.523	2.086	0.743	0.066	0.543	0.396
CL16692.Contig2_All	WAXY	3	0	1.393	1.556	1.536	0	0.81	0.176
CL16693.Contig1_All		3	0.156	0.06	1.383	0.236	0	0.36	0.393
CL16694.Contig24_All		3	0.253	0.656	1	0.336	0.243	0.083	0.27
CL16695.Contig9_All	LIN	3	2.696	1.366	6.043	1.286	1.563	0.843	3.573
CL16696.Contig4_All	At3g17530	3	0.076	0.203	1.356	0.186	0.086	0.02	0.706
CL16702.Contig1_All		3	1.036	1.523	1.793	0.963	1.22	0.693	1.303
CL1671.Contig2_All	CHR4	3	1.826	1.1	2.99	0.856	0.19	1.456	1.193
CL16715.Contig10_All		3	0	0	1.096	0.106	0	0.02	0.226
CL16719.Contig4_All		3	0.023	0	1.11	0.476	0.313	0	0
CL1672.Contig2_All		3	0.06	0.026	1.18	0.226	0.056	0	0.22
CL16720.Contig19_All		3	0.22	1.826	3.01	1.923	1.42	0.99	1.323
CL16720.Contig21_All	VHA-B2	3	2.676	0.906	5.26	3.31	2.813	0.75	2.096
CL16724.Contig1_All		3	0.033	0	1.85	0	0	0.013	0
CL16727.Contig4_All	AXY4	3	0.026	0.736	1.093	0.083	0	0.296	0.016
CL16730.Contig4_All		3	0.51	0.58	1.003	0.086	0	0	0.1
CL16732.Contig22_All		3	1.356	2.533	2.916	1.21	1.883	1.626	0
CL16732.Contig23_All		3	1.176	1.063	3.253	1.17	0.18	0.453	0.446
CL16732.Contig3_All		3	0.156	0.023	1.81	0.113	0.08	1.356	0
CL16732.Contig4_All		3	0.246	0	7.1	0.02	0.023	5.353	0
CL16732.Contig5_All		3	1.443	0	8.24	0.403	0.53	6.263	0
CL16733.Contig3_All		3	0.79	0.99	1.68	0.783	0.356	1.126	0
CL16733.Contig6_All	DUT	3	0.896	2.216	3.23	1.306	1.066	2.773	0.16
CL16736.Contig4_All		3	1.776	2.46	3.153	0.753	2.24	0.276	0.093
CL16741.Contig1_All		3	0	0.096	5.256	0.44	0.19	0	0.223
CL16742.Contig10_All	TOR	3	0.67	0.253	2.04	0.48	0.016	0.09	0.03
CL16744.Contig1_All		3	0.293	0.226	5.193	0.956	2.26	0.316	0.58
CL16748.Contig5_All		3	0	0	1.19	0.04	0	0.166	0
CL16749.Contig6_All	EXLA1	3	1.516	3.616	6.64	0.176	0	0.163	2.713
CL16756.Contig14_All		3	1.026	1.66	2.763	1.3	0.98	2.266	0.523
CL16756.Contig5_All		3	1.22	3.883	4.36	1.776	1.78	2.75	0.34
CL16756.Contig8_All		3	0.233	0.256	2.156	0.44	1.04	0.54	0.403
CL16758.Contig7_All	At1g79260	3	0.05	0.843	2.67	0.62	1.71	1.546	0.13
CL16759.Contig10_All	MOS14	3	1.206	1.72	2.94	0.783	1.52	0.773	1.273
CL16763.Contig2_All	COP1	3	0.056	5.376	28.68	2.18	3.646	4.493	10.553
CL16771.Contig1_All		3	0.166	0.65	1.16	0.71	0.29	0.126	0
CL16772.Contig14_All	PAC1	3	0	2.216	3.29	0.176	0.66	0.926	1.153
CL16773.Contig1_All		3	0	0.486	2.793	0.35	0.056	0.073	0.036
CL16777.Contig1_All	At1g10890	3	0	0.063	3.276	0	0.01	0.573	0.136
CL16778.Contig19_All		3	0.303	0.116	1.76	0	0	0.05	0.246
CL16778.Contig6_All		3	0.02	0.82	2.36	0.726	0.06	0.726	0.18
CL16790.Contig1_All		3	0	0.093	1.416	0	0.103	0.156	0.06
CL168.Contig5_All		3	0.613	0	2.506	0.346	0	0	0
CL1682.Contig5_All		3	0.443	0	1.476	0.153	0.763	0.286	0
CL1684.Contig4_All	MPK7	3	0.86	3.866	9.636	4.953	1.703	4.716	3.673
CL169.Contig4_All	PTAC5	3	5.296	5.6	6.93	4.12	4.48	3.98	5.603
CL1702.Contig3_All		3	1.813	1.2	2.623	0.85	0.433	1.623	1.74
CL1703.Contig5_All	ACLA-3	3	0	0	3.183	0	0.133	0.143	0.016
CL1708.Contig2_All	At2g27800	3	0.99	0.63	1.896	0.25	0.32	0.626	0.28
CL1712.Contig1_All	COBL1	3	4.476	33.636	55.713	26.23	17.133	26.363	1.313
CL1712.Contig4_All	COBL1	3	0.343	0.956	1.693	0.516	0.783	0.62	0.24
CL1723.Contig4_All	VPS35B	3	0.793	0.933	1.216	0.743	0	1.163	0.3
CL1727.Contig1_All	CHR4	3	0.443	0.316	3.09	0.353	0.476	0.566	0.59
CL173.Contig10_All		3	4.533	7.49	8.17	3.76	3.09	3.12	3.006
CL173.Contig8_All		3	0.043	3.48	4.833	3.023	0.81	0.3	0.163
CL1730.Contig19_All		3	0.136	13.293	18.94	16.843	13.02	15.18	4.383
CL1739.Contig1_All	HEXO3	3	0.526	1.343	2	0.926	0.643	0.386	0.633
CL1739.Contig2_All	HEXO3	3	12.733	12.463	18.166	13.57	4.526	4.046	2.916
CL1743.Contig3_All		3	0.123	0.46	1.553	0.303	0.213	0.836	0
CL1747.Contig2_All	PAPP5	3	0.54	0.4	3.12	1.906	0.396	0.506	0.21
CL1759.Contig2_All	PCFS4	3	0.083	0.04	1.74	1.076	0.036	0.306	0
CL176.Contig14_All	CUL1	3	0.123	0.013	4.34	0.833	0.203	0.17	0.56
CL176.Contig16_All	CUL1	3	0.033	0	4.68	2.073	3.656	0.606	1.186
CL1761.Contig3_All	TMK1	3	7.83	4.58	13.63	13.383	5.09	6.066	3.51
CL1763.Contig10_All		3	0.4	1.173	1.306	0.283	0.64	0.563	0.94
CL1765.Contig2_All	PAP26	3	32.706	17.606	62.293	20.15	26.043	33.133	4.253
CL1766.Contig11_All	RPS29	3	0.76	0	1.313	0.333	0.696	0.383	0.543
CL1766.Contig2_All	RABA5A	3	0.333	0.046	1.103	0.573	0.583	0.29	0.336
CL1787.Contig2_All		3	0.516	1.136	2.07	1.396	1.316	1.17	1.103
CL1794.Contig1_All		3	0.023	0.023	5.123	0	0	0.026	0
CL1794.Contig3_All		3	0	0	14.74	0	0	0	0
CL1797.Contig3_All		3	0.273	0.576	1.146	0.446	0.253	0.353	0.586
CL1800.Contig10_All		3	0.226	0.233	1.04	0.28	0	0.42	0.02
CL1800.Contig11_All		3	0.426	0.503	2.466	0.51	0.453	1.17	0.03
CL1801.Contig1_All		3	1.093	2.3	2.916	1.313	1.83	0.883	0.846
CL1801.Contig2_All		3	12.063	24.943	25.283	10.513	22.443	3.476	7.64
CL1815.Contig2_All		3	0.823	1.556	2.55	0.74	2.01	0.643	0.146
CL1822.Contig2_All		3	3.06	0	15.256	1.373	0	0	0
CL1822.Contig7_All		3	1.136	0.016	3.003	0.186	0	0	0
CL1826.Contig1_All	SLY1	3	0.646	8.16	10.46	3.986	0.006	0.01	0
CL1826.Contig3_All	SLY1	3	6.433	7.996	10.09	4.976	1.393	0.993	0.22
CL1828.Contig10_All		3	0	8.413	13.71	10.98	7.22	2.406	0.813
CL1828.Contig4_All		3	0	3.923	14.386	2.086	0.126	0.616	0.673
CL1828.Contig5_All		3	0	0.786	4.526	4.323	2.46	0.103	0.023
CL1828.Contig7_All		3	0.003	3.053	4.833	0.816	0.126	0.543	0.383
CL1828.Contig8_All		3	0	2.323	6.78	5.64	2.33	0.656	2.003
CL1831.Contig14_All		3	1.143	1.2	2.553	1.023	1.4	0.826	1.11
CL1831.Contig5_All		3	1.306	0.93	2.363	0.74	0.766	0.76	1.3
CL1838.Contig5_All		3	0.33	0.19	1	0.62	0	0.87	0.276
CL1838.Contig7_All	NFYA1	3	0.573	2.306	6.943	2.73	1.49	2.77	2.6
CL1838.Contig9_All	NFYA1	3	19.746	19.386	22.603	18.826	23	9.166	10.246
CL1839.Contig14_All		3	0.706	0.683	1.246	0.2	0.963	0.186	0
CL1846.Contig1_All		3	0.64	3.46	10.316	5.9	6.94	1.366	0.02
CL185.Contig2_All	UGT79B9	3	0.063	38.593	96.306	46.64	21.166	0.413	3.12
CL1851.Contig1_All		3	0	0.233	52.223	22.366	0.05	1.203	12
CL1856.Contig2_All	PSL5	3	16.38	6.06	23.143	14.186	12.266	15.966	5.303
CL1861.Contig7_All		3	0.406	0.016	1.036	0.573	0.9	0.64	0.236
CL1867.Contig1_All		3	0.493	0	2.65	0	0	0	0
CL1875.Contig1_All		3	1.736	1.06	5.62	0.66	2.276	0.67	0.196
CL1878.Contig2_All	ASI1	3	0.043	0.943	4.546	3.43	0.416	0.576	0.146
CL1884.Contig1_All		3	0.28	0.893	1.096	0.383	0.346	0.62	0.02
CL1884.Contig4_All		3	0.596	0.986	1.12	0.436	0.336	0.43	0
CL1886.Contig11_All	COX11	3	0.47	0.723	1.626	0.06	0.756	0.136	0.756
CL1886.Contig6_All	COX11	3	0.56	0	1	0	0.49	0	0.176
CL1890.Contig1_All	FH20	3	1.856	0.96	4.236	0.913	0.92	0.986	0.62
CL1897.Contig5_All		3	0.326	1.063	1.9	0.64	1.103	1.183	0.606
CL19.Contig15_All		3	4.906	8.823	9.633	7.07	7.903	6.646	6.5
CL1910.Contig11_All		3	1.756	0.366	3.57	0.373	1.386	0.216	0.506
CL1910.Contig14_All		3	0.34	0.046	1.276	0.72	0.666	0.463	0.726
CL1912.Contig1_All	Os04g0608600	3	0.053	0.1	9.753	1.466	0.046	0.07	1.356
CL1912.Contig4_All	Os03g0405900	3	0.626	0.36	1.57	0.396	0.7	0.67	0.84
CL1925.Contig14_All	DML2	3	0	0.03	2.273	0.13	0.08	0	0.756
CL1925.Contig30_All	DML2	3	0.13	0	9.273	0.186	0.123	0	2.043
CL1925.Contig37_All	DML2	3	0.05	0.096	2.316	0.04	0.123	0.023	0.57
CL1925.Contig39_All	DML3	3	0	0	1.6	0	0	0.02	0.353
CL1933.Contig2_All	At1g54610	3	0.653	0.72	2.03	0.753	0.91	0.086	0.81
CL1939.Contig2_All	At1g67340	3	0.73	1.016	2.64	0.963	0.953	1.8	1.676
CL1941.Contig14_All	At4g13040	3	0.143	0.083	1.423	0.83	0.04	0.08	0
CL1946.Contig1_All	PAE8	3	0	0.013	10.7	0	2.09	0	0
CL1946.Contig16_All	PAE8	3	1.32	1.386	3.423	2.016	0.38	2.66	0.34
CL1946.Contig18_All	PAE8	3	11.403	19.113	19.313	19.483	2.813	6.42	0.74
CL1946.Contig20_All	PAE8	3	0.376	2.07	28.103	3.12	7.236	3.726	11.223
CL1946.Contig5_All	PAE8	3	3.706	5.033	9.13	2.146	0.05	7.576	0.19
CL1950.Contig1_All		3	0.093	0.266	1.213	0.183	0.266	0.24	0
CL1953.Contig12_All	FH7	3	1.68	2.74	8.806	0.65	0.05	1.613	1.38
CL1953.Contig14_All	LRX5	3	0.33	0.636	1.026	0.53	0.23	0.19	0.216
CL1968.Contig3_All		3	3.713	2.483	11.57	2.25	0.016	1.223	2.036
CL1978.Contig2_All	TRX2	3	1.166	0.163	13.83	1.4	0.556	1.41	0.163
CL1978.Contig4_All	Os07g0190800	3	10.45	7.556	25.776	11.316	4.476	10.626	2.76
CL1979.Contig5_All	PEX4	3	1.81	5.2	6.566	3.043	5.493	1.743	4.013
CL1980.Contig1_All		3	0	0.19	1.453	0.4	0	0	0.066
CL1986.Contig1_All		3	0	0	1.173	0.316	0.213	0	0
CL1986.Contig3_All	ycf2-A	3	0	0.166	1.546	0.233	0.08	0	0.043
CL1987.Contig1_All		3	0.03	0	1.896	0.056	0	0.04	0
CL1987.Contig2_All		3	0.203	0	1.236	0	0	0	0
CL1987.Contig5_All		3	0.12	0.02	2.906	0	0.363	0	0.066
CL1992.Contig6_All		3	0.993	0.21	1.706	0.76	0.14	0.83	0.36
CL1992.Contig7_All		3	0.356	0.643	1.293	0.716	0.276	0.973	0.106
CL1995.Contig10_All		3	0.02	0.07	1.646	0	0	0.013	0.19
CL1995.Contig25_All		3	0.25	0.166	1.12	0.083	0	0.533	0.16
CL1998.Contig1_All		3	1.74	2.426	5.313	3.8	1.2	1.106	2.743
CL20.Contig23_All	At3g54460	3	0.026	0	1.37	0.08	0	0.006	0.033
CL2004.Contig1_All		3	3.48	2.346	6.25	2.896	2.223	1.163	1.583
CL2004.Contig2_All		3	0.426	1.64	1.996	1.593	1.003	0.33	0.59
CL2005.Contig1_All	MO1	3	0.15	0	6.606	0	1.526	1.916	0
CL2009.Contig1_All	ECP31	3	0	0	1.896	0	0	0	0
CL201.Contig2_All		3	1.673	1.133	7.91	0.393	2.33	2.186	2.553
CL2012.Contig13_All		3	0.56	0.48	3.116	1.146	2.726	0.193	0.293
CL2018.Contig2_All		3	0.223	0.72	1.673	0.376	0.583	0.766	0.693
CL2027.Contig4_All	SYN4	3	0.02	0.563	1.306	0.24	0.58	0.393	0.193
CL2027.Contig5_All	SYN4	3	0.02	5.496	8.316	0.086	0.113	0.063	1.683
CL203.Contig2_All		3	4.74	4.766	37.696	7.75	10.066	5.806	1.383
CL2039.Contig4_All		3	1.223	1.66	2.093	0.856	1.023	0.46	0.99
CL2041.Contig6_All		3	0.28	0.11	2.31	0.266	0.083	0.11	0.1
CL2044.Contig1_All	LPR1	3	0.48	0.046	1.303	0.38	0	0	0.053
CL2045.Contig1_All		3	0.393	0.25	1.206	0.29	0.51	0.753	0.293
CL2050.Contig6_All	BBR	3	0.353	1.376	1.753	0.51	0.543	1.516	0.033
CL2051.Contig3_All	At3g47200	3	0	0	1.613	0	0	0.026	0
CL2055.Contig11_All	BAG4	3	0.52	0.38	2.246	0.98	1.32	1.196	0.523
CL2055.Contig8_All		3	0.8	0.416	2.056	0.28	0.266	0.246	0.756
CL206.Contig7_All	ITN1	3	4.256	35.046	46.196	4.493	28.506	36.093	2.293
CL2062.Contig2_All		3	0.016	0.426	1.356	0.69	0.783	0.083	0.703
CL2067.Contig1_All		3	0.563	0	2.75	0.48	0	0.143	0.303
CL2067.Contig2_All		3	1.076	0	3.44	0.286	0	0.22	0.336
CL2067.Contig7_All		3	0.103	0	1.46	0.103	0	0	0.41
CL2070.Contig8_All		3	0.873	1.016	1.34	0.51	0.846	0.07	0.193
CL2090.Contig2_All		3	0.03	0.026	2.686	0	0.03	0	0
CL2091.Contig4_All	PBE2	3	0.256	0.183	1.283	0	0.22	0	0
CL2094.Contig1_All		3	24.99	42.093	62.423	40.8	37.076	56.146	44.646
CL2096.Contig13_All	AtMg00240	3	0.393	0	1.233	0.236	0	0	0
CL2096.Contig20_All	AtMg00820	3	0.446	0.263	1.286	0.37	0.066	0.08	0.666
CL2096.Contig24_All		3	0.39	0.316	1.37	0.493	0	0	0
CL2096.Contig25_All	CPR30	3	0	0.09	1.75	0.123	0.163	0.026	0.04
CL2096.Contig7_All	CPR30	3	0	0	1.66	0.056	0	0	0
CL21.Contig2_All		3	0.603	0	6.766	1.16	0	1.883	0
CL2102.Contig1_All	HSP23	3	96.27	312.47	607.42	451.876	222.43	69.326	240.163
CL2102.Contig2_All		3	3.786	22.12	63.16	22.16	9.683	3.863	14.566
CL2114.Contig3_All		3	0	0	2.346	0.303	0	0.15	0.416
CL212.Contig17_All	TOP2	3	0.1	0.076	1.663	1.05	1.236	0.036	0.273
CL212.Contig6_All	CLASP	3	0.07	0.07	1.59	0.533	0.506	0.013	0.44
CL212.Contig9_All	XI-2	3	2.223	0.68	4.793	1.183	0.07	2.51	1.173
CL2121.Contig1_All		3	0.45	0.863	1.14	0.883	0.336	0	0.78
CL2133.Contig3_All		3	0.13	0.133	2.19	0.08	0.326	0.243	0.496
CL2137.Contig2_All	ATL2	3	0.973	0.42	2.606	0.796	0.69	1.823	1.336
CL2138.Contig2_All		3	0	0	1.863	0.243	0.513	0	0.456
CL2154.Contig2_All	SARED1	3	2.35	2.67	3.51	3.443	0.923	1.3	1.343
CL2161.Contig1_All	LOX1.4	3	0	0	1.866	0.036	0.523	0.25	0
CL2161.Contig10_All	LOX1.4	3	0	0	10.34	0	9.303	2.623	0.006
CL2161.Contig36_All	LOX1.5	3	0	0	12.643	0.026	9.976	2.373	0
CL2161.Contig9_All	LOX1.4	3	0	0.106	2.7	0.01	0.916	0.24	0
CL2163.Contig1_All		3	0	0	1.423	0	0	0.136	0
CL2166.Contig6_All		3	3.663	4.986	5.433	4.866	4.52	2.706	2.06
CL2167.Contig9_All	SBT4.13	3	0.62	0	1.426	0.076	0	0	0
CL2175.Contig2_All		3	1.966	0.196	11.793	0.26	0.143	0.03	0.056
CL2175.Contig5_All		3	1.256	1.216	2.79	1.056	0.21	1.67	0.076
CL2175.Contig7_All		3	5.79	10.26	10.78	6.403	2.213	8.816	0.083
CL2178.Contig10_All		3	0.486	1.17	1.203	0.513	0.9	0.39	0.623
CL2178.Contig12_All		3	0.703	1.563	2.04	1.11	1.816	1.91	1.016
CL2179.Contig5_All	SKP2A	3	1.406	17.55	111.636	12.173	9.096	55.95	23.233
CL218.Contig3_All		3	0.553	0.253	1.23	0.146	0.43	0.08	0.193
CL2181.Contig32_All	CSI1	3	6.26	4.583	9.446	3.846	6.716	7.916	5.943
CL219.Contig17_All	WNK6	3	0.63	0.516	1.043	0.56	0.783	0.59	0.45
CL2192.Contig1_All	At3g03360	3	5.676	6.65	11.09	5.92	7.666	10.91	1.77
CL2238.Contig6_All	NRPB6A	3	0.23	0.24	2.613	0.023	0	0.073	0.263
CL224.Contig2_All		3	0.376	0.14	2.703	0.026	0.026	0	0.14
CL2242.Contig2_All	SBT1.7	3	12.733	61.29	99.643	43.353	3.396	1.553	0.05
CL2243.Contig2_All	SEC31B	3	0.33	4.816	6.806	5.253	0.146	0.633	0.173
CL2243.Contig4_All	SEC31B	3	11.023	24.876	30.336	28.4	19.846	25.83	19.283
CL2247.Contig1_All		3	0.383	0	2.18	0.22	0	0.986	0
CL2247.Contig2_All		3	0.183	0	1.263	0.123	0	0.296	0
CL2249.Contig8_All	SRO5	3	0.73	0.686	1.583	0.5	0.143	0.376	0.05
CL2250.Contig1_All		3	0.24	0	1.21	0	0	0	0.24
CL2250.Contig28_All		3	0	0	2.27	0	0	0	0.343
CL2251.Contig2_All	GRF12	3	0	0	2.806	0.02	0	0.46	0.743
CL2253.Contig20_All	TRZ1	3	0	0.06	1.933	0	0	0.613	0
CL2256.Contig1_All		3	0.703	0.273	2.403	0.31	0	0.76	0.553
CL2257.Contig2_All		3	0.106	0.913	2.926	0.76	0.283	0.176	0
CL2260.Contig39_All		3	0.426	1.473	2.146	0.826	1.453	1.246	0.733
CL2262.Contig1_All		3	0	0.093	1.683	0.046	1.46	0	0
CL2262.Contig8_All		3	0.043	0.256	1.7	0	1.626	0	0.013
CL2271.Contig4_All	MTERF2	3	1.336	2.83	3.116	2.45	2.333	1.766	1.746
CL2272.Contig5_All	NRPB5A	3	9.62	10.653	13.48	10.67	7.506	4.17	7.32
CL228.Contig10_All	BOI	3	0.803	0.986	8.216	0.09	2	1.79	0.476
CL228.Contig3_All	BRG1	3	1.75	1.486	5.836	0.9	4.226	1.55	0.356
CL228.Contig9_All	BRG1	3	2.356	3.19	7.806	1.196	2.596	2.58	0.823
CL2289.Contig5_All		3	0.696	1.08	1.21	0.386	0.233	0.23	0.333
CL229.Contig5_All	TPIP1	3	0.133	0	1.053	0.073	0.023	0.02	0.053
CL229.Contig8_All		3	0.213	0.053	1.496	0.03	0.033	0	0.016
CL2294.Contig1_All		3	0	0	7.746	0	0	0	0
CL2297.Contig1_All	HIP1	3	0	0.03	1.42	0.61	0.51	0	0.693
CL2297.Contig5_All	At3g13150	3	0	2.36	3.3	1.966	1.266	0.21	0.366
CL2298.Contig12_All	CSP1	3	1.593	2.806	3.436	0.913	0.033	0	1.103
CL23.Contig24_All	CIPK1	3	0.97	0.383	2.12	1.793	1.806	0	0.033
CL230.Contig1_All		3	0.783	0.713	1.083	0.546	0.94	0.56	0.583
CL2300.Contig2_All	At5g60570	3	0.24	0.42	2.916	2.19	0.463	0.43	0.896
CL2302.Contig3_All	TERC	3	0.376	0.733	2.573	0.806	0.88	1.01	1.13
CL2305.Contig11_All		3	0.94	0.106	3.086	0.153	0.156	0.806	1.593
CL231.Contig4_All		3	1.91	2.066	3.813	1.353	2.906	0.56	1.296
CL2317.Contig3_All		3	1.78	0.023	6.96	1.656	1.443	0.99	2.206
CL2317.Contig7_All		3	8.51	9.703	17.54	11.953	13.38	16.356	3.24
CL2317.Contig9_All		3	0.436	0	1.02	0.203	0	0	0
CL2318.Contig3_All	NBP35	3	0.526	0	2.916	0.26	0	0	0
CL2318.Contig6_All	NBP35	3	1.81	0.01	5.226	0.16	0.11	0.17	0.05
CL232.Contig31_All		3	0	0	3.976	0.41	0	0.056	0
CL232.Contig34_All		3	0	0.153	9.663	0.743	0.086	0.403	0
CL2320.Contig1_All		3	0.253	0.203	1.763	0.586	0.433	0.08	0.226
CL2321.Contig1_All	ATL54	3	0.06	0.23	1.93	0	0.083	0.163	0.083
CL2323.Contig15_All		3	0.236	0.333	2.626	0	0.113	0.016	1.06
CL2323.Contig52_All		3	0.41	0	1.393	0.056	0	0	0
CL2323.Contig55_All	HDG2	3	0.183	0.406	1.856	0.52	0.61	0.36	0.143
CL2324.Contig2_All		3	0	0	4.383	0	0	0	0
CL2324.Contig3_All		3	0	0	4.55	0	0	0	0
CL2326.Contig1_All	CSE	3	0.08	9.03	13.636	8.14	10.286	9.346	0
CL2329.Contig1_All	SP1	3	0.51	0.733	2.273	1.063	0.703	0.95	0
CL2331.Contig21_All	N	3	0.3	1.146	1.256	0.673	0.036	0	0.526
CL2336.Contig1_All		3	3.843	2.453	5.63	4.063	3.053	3.333	2.563
CL2338.Contig1_All	TIF3A1	3	1.54	0	3.09	0	2.223	1.79	0.336
CL2347.Contig1_All		3	0.343	1.316	1.446	0.06	0.02	0.906	0.946
CL2348.Contig2_All		3	2.183	3.18	3.746	1.896	2.43	1.423	2.193
CL2350.Contig2_All		3	0.683	1.173	1.6	0.91	1.193	0.106	0.286
CL2355.Contig2_All		3	3.573	0.323	16.393	0.85	0	3.973	4.946
CL2358.Contig2_All	LYK3	3	1.116	2.266	2.31	0.803	0.936	1.496	0.41
CL2363.Contig5_All	P58B	3	0.42	1.67	2.213	0.786	0	0.15	0.103
CL2365.Contig2_All	GSVIVT00013502001	3	10.21	1.22	21.076	16.116	6.256	2.673	7.21
CL2378.Contig1_All	AAH2	3	2.346	2.693	2.786	2.503	1.746	2.54	1.533
CL2378.Contig2_All	AAH2	3	0.376	1.696	2.39	1.776	1.15	0.943	0.626
CL2381.Contig4_All		3	0.166	0.626	1.16	0.213	0.306	0.456	0.11
CL2382.Contig8_All	XPB1	3	2.086	2.726	3.456	2.24	1.943	1.63	0.843
CL2382.Contig9_All	XPB1	3	0.98	1.743	1.93	1.056	1.556	0.146	0.263
CL2385.Contig2_All	ZIP10	3	0.043	0	1.276	0	0.13	0.61	0
CL2386.Contig1_All		3	0.413	2.143	3.283	0	0	0.106	0.41
CL2393.Contig1_All		3	1.836	2.19	4.853	3.31	4.356	2.13	0.113
CL2393.Contig6_All		3	1.423	0.356	4.206	1.03	0.626	0.613	0.303
CL2395.Contig1_All	At1g06550	3	0.483	0.803	5.973	0.31	0.446	1.266	0.036
CL2395.Contig2_All	At1g06550	3	0.796	0.046	6.726	0.053	0.18	1.74	0.046
CL2398.Contig1_All		3	0	0.846	5.563	0.216	0	0	0
CL2398.Contig10_All		3	0	0.336	3.66	1.79	0.136	0.01	0.07
CL2398.Contig12_All		3	0	1.06	25.55	1.123	1.493	0.056	0.06
CL2398.Contig13_All		3	0.016	4.126	7.59	6.696	3.563	1.4	2.373
CL2398.Contig16_All		3	0.06	3.38	4.546	1.96	2.56	0.106	0.22
CL2398.Contig20_All		3	0.053	0.106	5.496	2.37	0	0	0.04
CL2398.Contig22_All		3	0	1.043	3.446	0.12	0.413	0.12	0.086
CL2398.Contig3_All		3	0.02	0.276	5.066	1.24	0.146	0	0.106
CL2398.Contig4_All		3	0.013	0.456	4.133	0.066	0.04	0	0
CL2398.Contig5_All		3	0.016	2.06	7.566	0.616	0.67	0.173	1.42
CL2398.Contig6_All		3	0.17	0.106	9.81	6.526	0.3	0	0
CL2398.Contig7_All		3	0.013	4.376	8.553	2.656	1.916	0.586	1.173
CL2406.Contig32_All	At1g04910	3	1.13	0.933	3.366	2.733	0	0.84	0.696
CL2406.Contig42_All		3	0.02	0.143	4.066	0.42	0.896	0.233	0.273
CL2409.Contig1_All	CYS6	3	42.926	10.096	122.08	29.996	13.736	18.48	14.753
CL241.Contig2_All	CRSP	3	0.97	0.616	1.636	0.74	0.886	0.82	0.926
CL2419.Contig2_All		3	0.626	0.813	1.826	0.266	0.13	0	0.22
CL2419.Contig3_All		3	7.443	37.796	79.046	38.193	31.966	16.666	0.443
CL2419.Contig4_All		3	9.193	14.233	66.99	39.903	44.34	21.466	0.296
CL2422.Contig18_All	TBL2	3	0.966	0.013	4.183	0.933	0.133	0.353	2.233
CL2422.Contig2_All	TBR	3	2.426	1.626	5.323	2.036	2.146	2.02	3.37
CL2425.Contig2_All		3	0.043	0.56	1.8	0.04	0	0.42	0
CL2426.Contig2_All		3	2.076	1.213	10.936	1	1.493	2.216	0.27
CL2431.Contig20_All	NAA15	3	0	0.816	1.166	0.413	0.293	0.326	0
CL2431.Contig21_All	NAA15	3	1.336	0.226	5.903	0.146	0.013	0.696	0.093
CL2431.Contig22_All	NAA15	3	1.356	0.076	2.826	0.123	0.053	0.403	0.126
CL2431.Contig31_All	NAA15	3	0.036	0	1.156	0.016	0	0.203	0
CL2431.Contig44_All	NAA15	3	0.253	0.526	1.29	0.196	0.043	0.58	0.47
CL2434.Contig1_All	RHB1A	3	10.043	13.116	14.196	10.39	9.156	11.556	10.99
CL2436.Contig4_All	KIN7E	3	0.893	0.916	2.59	0.97	1.91	1.563	0
CL2444.Contig3_All		3	0.203	0	1.526	0.2	1.153	1.006	0.426
CL2444.Contig4_All		3	0.726	0	2.953	0.74	2.173	1.336	0.4
CL2445.Contig7_All	CBF5	3	0.716	0.626	2.22	0.96	0	0.256	0.046
CL2452.Contig2_All		3	0.703	0.166	3.543	0.306	0	0	0.226
CL2454.Contig2_All		3	0.12	0.816	1.903	1.213	0.556	0.173	0.066
CL2460.Contig1_All	BGLU12	3	0.043	9.543	96.786	19.77	52.546	78.963	0.03
CL2461.Contig5_All		3	0.243	1.21	2.013	0.856	1.543	0.723	0.503
CL2463.Contig3_All	OsI_025867	3	10.44	22.83	36.233	31.28	25.74	30.47	22.94
CL2469.Contig2_All	At5g14170	3	11.923	13.273	16.296	13.83	10.396	8.276	11.636
CL2474.Contig11_All		3	0	0	1.25	0	0	0	0
CL2474.Contig14_All	SUMO1	3	0.826	0	1.896	0.153	0.226	1.12	0.13
CL2474.Contig4_All	SUMO1	3	0.69	0.32	1.826	0.523	0.61	0.476	0.213
CL2474.Contig6_All	SUMO1	3	1.683	2.113	2.943	0.47	2.3	2.653	1.58
CL2474.Contig8_All		3	0.003	0.003	1.476	0	0	0	0
CL2481.Contig10_All	ATJ3	3	0.47	0.473	1.4	0.086	0.053	0.4	0.27
CL2496.Contig10_All	LNK2	3	4.236	5.006	8.09	1.37	3.6	2.296	0.77
CL2496.Contig5_All	LNK2	3	5.643	7.113	11.373	7.136	2.57	1.183	1.986
CL25.Contig117_All	RPT4B	3	0	0	8.35	0	0	0	0
CL25.Contig124_All	At3g22845	3	0	0	3.12	0	0	0	0.003
CL25.Contig156_All	ARI8	3	0.446	1.81	8.926	0.646	2.826	0.993	0.666
CL25.Contig186_All	RPT4B	3	2.03	3.666	17.19	1.396	2.69	2.673	1.02
CL25.Contig223_All		3	0	1.286	4.356	1.29	0.783	2.013	0.043
CL25.Contig228_All	RPT4A	3	0.093	0.24	1.463	0.103	0.146	0.076	0.053
CL25.Contig245_All	ycf2-A	3	0.053	0.466	1.113	0.54	0.523	0.166	0.556
CL25.Contig277_All	RPT4B	3	2.586	0.78	5.823	0.77	0.783	1.343	1.586
CL25.Contig28_All		3	0.483	0.326	9.836	0.073	0.143	0.29	0.64
CL25.Contig293_All		3	2.876	4.16	4.52	2.91	3.796	1.936	3.413
CL25.Contig295_All		3	2.23	3.156	3.626	2.21	2.933	1.456	2.563
CL25.Contig307_All	At3g22845	3	0.003	0	7.383	0	0.003	0	0
CL25.Contig316_All	At3g22845	3	0	0	1.09	0	0	0	0
CL25.Contig45_All	COBL2	3	1.76	2.79	21.73	1.203	3.08	1.786	0.313
CL25.Contig48_All	At3g22845	3	0.003	0	1.2	0.003	0	0	0
CL25.Contig66_All	MAP65-6	3	0.83	3.09	4.763	1.5	1.24	0.926	0.43
CL25.Contig87_All	RPT4A	3	0.28	0.153	12.456	0.12	0.17	0.323	0.15
CL2502.Contig3_All	FLK	3	1.883	0.743	4.523	0.963	0.56	0.526	0.57
CL2502.Contig5_All	ADT3	3	0	0	1.993	0	0	0	0
CL2505.Contig5_All		3	0.133	0.62	2.046	0.44	0.25	0.116	0.376
CL251.Contig1_All	IDM1	3	0.873	0.906	1.23	0.956	0.71	0.763	0.51
CL2512.Contig7_All	ycf2	3	1.406	0.33	3.096	1.386	0.386	1.756	0.393
CL2522.Contig1_All	DHAPS-1	3	5.996	69.393	73.456	20.513	41.14	2.083	0.59
CL2523.Contig19_All	PAT16	3	0.433	5.213	13.553	7.546	11.96	3.21	8.056
CL2523.Contig3_All	PAT16	3	4.103	6.626	8.15	7.866	3.586	1.69	1.286
CL2523.Contig9_All	PAT16	3	0	10.693	13.143	12.23	0.05	4.57	0.236
CL2526.Contig27_All	BGAL8	3	34.606	21.91	131.98	11.206	1.933	120.683	1.736
CL2529.Contig4_All	CIPK3	3	2.226	0.863	4.166	2.663	3.826	2.436	0.996
CL2529.Contig7_All	CIPK3	3	1.986	3.866	9.2	3.826	0.026	0.026	0.056
CL2531.Contig9_All	TGA21	3	0.853	0	14.556	10.526	3.726	9.58	0
CL2532.Contig2_All		3	0.89	0.71	2.663	1.113	0.263	0.153	0
CL2532.Contig3_All		3	0.376	1.07	1.936	0.36	1.03	0.716	0.126
CL254.Contig3_All		3	0.766	0	1.98	0.1	0.35	0.6	0
CL2551.Contig1_All	LUG	3	0.753	0.283	1.753	0.923	0.073	0	0
CL2551.Contig2_All	LUG	3	0	0.57	1.26	0.663	0.173	0.17	0
CL2551.Contig5_All	LUH	3	0	0.9	1.3	1.2	0.08	0.066	0.033
CL2553.Contig10_All	SPL7	3	0.433	2.596	3.033	1.45	1.46	0.46	0.906
CL2553.Contig14_All	SPL7	3	0.116	1.723	4.913	2.016	1.026	0.866	0.27
CL2558.Contig8_All		3	0.176	0	7.17	3.126	1.466	0.603	0
CL2562.Contig11_All	ALDH2B7	3	19.856	24.066	44.933	6.856	43.92	10.813	2.666
CL2563.Contig3_All		3	0.853	0.64	1.606	0.916	0.046	0.52	0.81
CL2567.Contig4_All		3	2.103	1.936	7.74	3.053	1.343	0.233	3.316
CL2573.Contig10_All	ATML1	3	0.013	0.913	5.296	2.423	1.006	0	0.163
CL2573.Contig3_All	PDF2	3	0	1.07	1.643	0.336	0.043	0	0
CL2573.Contig5_All	ATML1	3	0	0.11	1.23	0.623	0.183	0	0
CL2577.Contig4_All	GN	3	1.486	4.013	5.366	3.556	2.306	2.253	0.856
CL2591.Contig1_All		3	0.676	0.866	2.94	1.413	0.963	1.19	1.546
CL2591.Contig2_All		3	0.723	1.523	2.543	1.21	1.02	0.983	0.956
CL2596.Contig1_All		3	0.056	0.06	2.323	0.62	0.083	1.983	0
CL2597.Contig1_All		3	0.05	0	1.423	0.236	0.7	0.206	0
CL2604.Contig3_All		3	0.043	3.21	13.746	8.856	1.623	2.09	0.476
CL2604.Contig7_All		3	0.023	6.996	8.433	7.19	6.59	1.336	0.506
CL2604.Contig8_All		3	0.013	10.09	17.296	10.35	9.373	3.343	2.093
CL2608.Contig2_All		3	3.833	1.613	5.176	3.01	4	3.736	0.656
CL2610.Contig3_All	At4g17486	3	1.7	0.966	2.286	0.883	1.733	1.483	0.38
CL2614.Contig2_All	PCMP-H49	3	0.793	0.806	1.263	0.74	0.776	0.6	0.73
CL262.Contig2_All	MADS15	3	0	0.83	2.36	0.733	0.106	0.336	0.733
CL2621.Contig6_All	ATTRANS 11	3	0.636	0.11	2.07	0.723	1.186	0	0.086
CL2629.Contig9_All	PAT17	3	0.673	0.016	1.46	0.253	0.023	0.03	0.04
CL263.Contig13_All		3	11.77	26.15	29.616	11.876	12.11	18.453	6.663
CL263.Contig15_All		3	1.773	41.356	57.306	14.223	17.576	13.016	5.746
CL2633.Contig4_All		3	0.436	1.433	2.226	0.313	0.443	0	0
CL2636.Contig6_All		3	6.8	10.303	12.69	8.836	7.713	9.816	0.916
CL2646.Contig7_All	D2HGDH	3	0.826	0	8.286	6.576	7.15	7.353	2.926
CL2653.Contig6_All		3	0	0	2.533	0	0	0.513	0
CL2654.Contig1_All	APEM9	3	0.203	0.46	1.443	0.31	0.04	0.023	0.04
CL2656.Contig9_All	EPSIN2	3	1.713	4.973	7.913	3.063	4.526	0.883	1.08
CL266.Contig11_All		3	0.13	0	1.9	0.043	0	0	0.253
CL2660.Contig4_All	PLDDELTA	3	1.626	13.243	19.796	0	4.853	3.346	1.003
CL2664.Contig13_All	VAL1	3	0.116	0.206	3.05	0.743	0	0.703	0.453
CL2664.Contig2_All	VAL1	3	0.1	0.593	1.61	1.043	0	0.903	0.213
CL2664.Contig6_All	VAL1	3	3.176	2.426	5.333	4.323	3.336	2.583	3.993
CL2678.Contig5_All		3	0.953	1.133	3.443	0.053	0.076	1.31	1.883
CL268.Contig37_All	At2g26790	3	0.343	1.17	1.583	0.256	0.363	0.216	0.366
CL2681.Contig5_All	GH3.5	3	0.62	0.15	1.173	0.136	0.45	0.143	0.083
CL2682.Contig2_All	ARF7	3	0.7	1.423	2.313	0.71	0.986	0.526	0.163
CL270.Contig2_All	UCH3	3	12.063	20.773	24.263	18.753	5.303	18.976	19.996
CL2701.Contig6_All	IAA4	3	0.79	0.6	1.38	0.376	0.523	0.126	0
CL2709.Contig13_All		3	0.183	0	1.153	0.116	0	0	0.006
CL2709.Contig19_All		3	0.57	0	2.116	0.26	0	0	0.02
CL2709.Contig25_All		3	1.446	0.266	3.34	0.636	1.94	0.613	0.096
CL2717.Contig4_All		3	2.636	0.9	9.106	1.55	1.52	1.173	3.173
CL2717.Contig5_All	RH14	3	12.86	9.89	19.84	8.56	6.303	7.613	13.926
CL272.Contig6_All	At3g01520	3	0.03	0.016	5.536	0.126	0.006	1.936	0.316
CL2722.Contig1_All		3	0.06	0.096	1.236	0.173	0.416	0.143	0.34
CL2723.Contig1_All		3	9.66	0.103	115.65	0.253	0.156	0.663	8.453
CL2723.Contig3_All	DOT1	3	27.026	34.67	232.166	207.8	123.08	141.923	34.343
CL2730.Contig1_All	SKP1B	3	4.06	0.173	10.253	8.313	0.033	0.076	2.593
CL2733.Contig2_All	STR16	3	0.533	2.64	2.686	0.843	1.113	0.993	1.28
CL2739.Contig3_All		3	1.15	0.33	2.56	1.273	0.423	0.176	0.556
CL2742.Contig1_All	PCO1	3	7.366	4.236	10.29	4.63	4.88	8.676	3.506
CL2747.Contig3_All	BEN1	3	0.57	4.283	6.15	4.226	4.086	2.16	1.13
CL2757.Contig2_All	GRDP1	3	1.693	0.01	6.866	0.296	0.48	0.906	0.366
CL2758.Contig2_All	GB1	3	19.483	41.75	123.28	0	0.026	30.553	32.196
CL2760.Contig1_All		3	0	0	1.543	0	0	0	0
CL2767.Contig1_All	gba_locus_10451	3	2.76	8.626	8.93	3.35	4.603	1.133	3.433
CL2771.Contig3_All		3	0.423	0.163	1.116	0.093	0.276	0.13	0.18
CL2771.Contig4_All		3	0	0	1.45	0	0	0	0
CL2771.Contig7_All		3	0.25	0.43	4.263	0.323	1.906	0.266	0.286
CL2773.Contig16_All	GLT1	3	0.996	1.753	5.78	0.596	0.423	2.566	1.953
CL2773.Contig33_All		3	0.263	0.386	1.39	0.33	0	0.213	0
CL2773.Contig34_All		3	0.073	0.22	1.65	0.223	0.27	0.293	0.006
CL2774.Contig2_All	RABA2A	3	0	0	43.896	0	0	0	0.7
CL2795.Contig1_All	At3g06240	3	0.023	0.716	2.13	1.393	0.673	0.473	0.013
CL2795.Contig5_All	At3g06240	3	9.696	137.72	198.81	173.083	92.226	41.64	6.81
CL28.Contig2_All	GDCSP	3	19.806	24.953	28.733	12.146	1.576	13.426	2.913
CL28.Contig3_All	GDCSP	3	6.43	14.366	17.92	14.27	3.653	6.03	1.78
CL2801.Contig1_All		3	0.013	1.876	2.53	1.07	0.963	0.426	0.2
CL281.Contig1_All	AFC3	3	0.526	0.02	1.076	0.21	0.366	0.173	0
CL2814.Contig8_All	HSD5	3	0.036	0.023	53.91	14.896	0.686	3.243	0.016
CL2818.Contig1_All		3	0	0.05	2.4	1.04	0	0	0.066
CL282.Contig3_All		3	2.77	0.02	7.14	0.656	2.17	0.596	0.313
CL282.Contig4_All		3	4.516	0.16	8.156	2.706	2.776	1.243	0.98
CL2822.Contig1_All	GSTT3	3	0.636	0.45	2.376	0.823	0.19	0.71	0.063
CL2822.Contig5_All	GSTT3	3	2.606	1.096	4.74	1.4	0.66	0.633	0.02
CL2841.Contig2_All		3	0.663	1.106	1.223	0.776	1.01	0.253	0.893
CL2842.Contig2_All	CLC-C	3	6.88	2.503	10.016	1.533	4.97	8.13	2.736
CL2843.Contig4_All		3	1.94	0.033	5.58	1.486	2.093	2.933	2.94
CL2846.Contig2_All	SMG7	3	0.043	0.016	2.216	0.453	0.386	0.683	0.253
CL2855.Contig5_All		3	1.453	0	4.126	0.803	0.01	0	1.523
CL2858.Contig2_All	ycf36	3	1.34	1.463	3.403	1.016	0.393	2.586	2.05
CL2861.Contig1_All	At3g02930	3	25.066	30.75	35.663	2.143	21.513	34.276	2.476
CL2864.Contig6_All	At3g61080	3	1.766	1.403	2.65	1.14	0.46	2.31	0.626
CL2866.Contig2_All		3	1.153	0.963	3.226	2.22	1.15	2.78	1.706
CL2868.Contig2_All	SIP1-2	3	14.66	20.173	21.106	17.043	8.373	15.786	11.073
CL2869.Contig1_All		3	0	0	2.086	0.616	0.71	0.173	0
CL2871.Contig1_All		3	0.01	0.873	1.383	0.963	0.666	0.176	0.01
CL2871.Contig2_All		3	0	0.453	1.83	0.113	0.05	0.076	0
CL2871.Contig3_All	TBL19	3	0	0	12.076	0	0	0	0
CL2881.Contig2_All		3	0	0	1.096	0	0	0	0.273
CL2883.Contig4_All		3	1.046	4.653	7.016	2.296	2.676	1.04	2.483
CL2889.Contig6_All	AGO4A	3	0.663	0.026	1.283	0.22	0.153	0.256	0.08
CL2891.Contig2_All		3	0.57	1.556	4.916	0.196	0.95	1.373	0.013
CL2891.Contig3_All		3	0.14	0.926	1.766	0	0.306	0.263	0
CL2896.Contig2_All	CHR28	3	3.243	2.95	5.016	2.993	2.94	3.996	4.06
CL2896.Contig7_All	CHR28	3	1.616	2.776	3.273	2.023	1.22	1.963	1.556
CL29.Contig3_All		3	2.06	5.99	6.926	3.693	4.66	6.45	5.57
CL2907.Contig2_All	ASA2	3	3.576	3.716	8.253	3.776	4.36	2.55	3.966
CL291.Contig2_All	SAE1B-1	3	2.053	0.963	5.683	2.64	1.866	3.95	1.03
CL291.Contig4_All	SAE1B-1	3	0.323	0.09	1.14	0.63	0.516	0.896	0.7
CL2910.Contig14_All	RBP1	3	0.316	0.036	4.726	0.06	0.05	0.053	0.036
CL2914.Contig2_All	CSC1	3	11.956	9.7	21.933	17.9	6.746	5.946	11.206
CL2916.Contig1_All	CHR4	3	2.33	2.593	5.42	4.41	1.603	5.06	1.433
CL2916.Contig12_All	IDM1	3	0.136	0.263	6.216	6.143	0.023	1.1	0.176
CL2916.Contig3_All	CHR4	3	1.266	0.88	2.073	1.64	0.87	1.72	0.58
CL2916.Contig8_All	CHR4	3	0.116	0.446	1.753	1.456	0	0.563	0.026
CL2918.Contig2_All		3	0	0.01	2.766	0.12	0	0	0
CL2922.Contig1_All	At1g21900	3	0.993	0.53	5.546	0.76	0.386	4.216	1.023
CL2922.Contig2_All	At1g09580	3	0	0	19.403	0.006	0	15.57	1.993
CL293.Contig3_All		3	0.116	0	1.633	0	0	0	0.213
CL2936.Contig1_All		3	0.013	0	2.593	0.013	0	0.016	0.013
CL294.Contig8_All		3	0.026	0.14	2.063	0.686	0.566	0.553	0.373
CL2944.Contig4_All	CSI3	3	0.923	2.166	3.356	1.706	1.153	1.22	0.403
CL2946.Contig26_All	MIRO1	3	33.493	31.776	42.753	36.363	29.81	34.193	34.413
CL2952.Contig2_All	WRKY19	3	2.563	1.123	4.013	0.933	1.896	1.716	1.15
CL2953.Contig3_All		3	0.013	0.043	3.806	0.01	0.043	0	0.013
CL2953.Contig4_All		3	0.01	0	1.293	0	0	0.02	0
CL2960.Contig4_All	Os01g0256900	3	11.116	25.376	28.47	20.12	21.516	21.09	10.703
CL2968.Contig12_All	NAT7	3	0.063	0	2.02	0.206	0.006	0.153	0
CL2968.Contig15_All	NAT4	3	1.053	1.94	7.846	0.666	2.186	0.546	0
CL2968.Contig2_All	NAT4	3	0.376	0	2.186	0.383	1.33	0.09	0.03
CL2968.Contig6_All	NAT7	3	0.216	0.03	2.163	1.46	0.533	0.84	0.036
CL2968.Contig7_All	NAT4	3	1.53	12.573	26.686	14.866	9.396	9.123	0.023
CL297.Contig3_All	PAP13	3	5.22	3.933	11.606	1.47	0.326	1.49	1.476
CL2974.Contig1_All		3	0.233	0.356	1.38	0.106	0.26	0.476	0.126
CL2974.Contig2_All		3	0.786	0.856	1.833	0.94	0.69	0.736	0.466
CL2978.Contig5_All	QCR7-2	3	3.54	6.16	15.25	14.003	3.146	0.37	3.136
CL2980.Contig3_All		3	0.76	0.473	1.43	0	0.216	0	0
CL299.Contig2_All		3	0.496	0.45	1.016	0.62	0.516	0.353	0.446
CL3.Contig18_All	SKP1B	3	0.173	0.453	1.296	0.243	0.596	0.366	0.106
CL3000.Contig1_All		3	0.47	0.096	1.44	0.106	0	0.353	0.19
CL3011.Contig2_All	MED25	3	1.156	2.023	4.36	2.54	0.826	0	0.433
CL3017.Contig3_All		3	0.373	0.2	2.016	0.19	0	0.04	0
CL302.Contig3_All	Os01g0583100	3	0.023	0	11.616	1.793	2.023	0	0
CL3032.Contig1_All	HSP81-1	3	0.266	1.096	1.136	0.713	0.696	0.39	0.186
CL3039.Contig2_All	MOM1	3	2.12	3.036	3.343	2.353	0.65	2.133	2.383
CL3039.Contig3_All	MOM1	3	0.73	1.01	1.42	0.676	0.26	0.78	0.32
CL3051.Contig4_All	BGLU13	3	0	1.21	2.366	0.426	0.12	0.063	0
CL3055.Contig1_All		3	0.243	0.526	1.063	1.073	0.283	0.733	0.023
CL3056.Contig6_All		3	0.843	0.966	3.163	2.056	0.51	1.55	1.22
CL3059.Contig4_All	SUD1	3	6.623	13.626	13.97	12.126	11.996	8.94	4.343
CL3065.Contig2_All		3	0	0	4.156	0	0	0	0
CL3065.Contig5_All		3	0.186	0.066	16.64	0.05	0.3	0.063	0.26
CL307.Contig11_All		3	0.476	1.17	1.203	0.81	0.223	0.55	0.756
CL307.Contig9_All	ABC1K7	3	0.37	0.456	1.733	0.62	0.183	0.283	0.423
CL3083.Contig1_All	PDR1	3	0.063	0	1.073	0.476	0	0	0.016
CL3088.Contig5_All	At3g47520	3	2.1	4.273	10.743	4.306	3.59	3.36	1.77
CL3092.Contig2_All	LWD2	3	9.183	4.463	15.98	5.36	1.146	8.993	0
CL3096.Contig1_All		3	0.383	0	1.033	0.07	0	0	0
CL3096.Contig4_All		3	0.513	0.08	1.176	0.04	0	0	0.203
CL3097.Contig1_All	At3g56050	3	1.153	1.696	3.333	2.056	1.863	1.32	2.026
CL3099.Contig2_All		3	0.02	0	3.713	0.023	0	0	0
CL3114.Contig2_All	ATHB-14	3	3.256	7.09	9.423	0.603	0.51	1.34	1.703
CL3118.Contig2_All	ILL8	3	0	0	1.47	0.023	0	0	0
CL313.Contig2_All	TBL37	3	19.416	82.053	117.66	68.64	61.083	94.093	1.03
CL3137.Contig1_All	AP3BA	3	0.543	1.063	2.28	0.623	0.413	0.77	1.15
CL3140.Contig1_All		3	0.633	0.863	2.59	2.043	1.17	0.24	0.693
CL3140.Contig2_All		3	2.506	2.553	4.66	1.586	0.75	0.52	2.063
CL3145.Contig1_All		3	0	0	2.463	1.936	0	0.086	0.026
CL3146.Contig2_All		3	2.313	1.136	3.76	1.883	0.696	2.266	0.906
CL3150.Contig2_All		3	1.056	0.043	3.003	0.156	0.013	0.08	0.013
CL3150.Contig3_All		3	0.603	0.02	2.146	0.126	0.046	0.13	0.006
CL3152.Contig5_All	CNX1	3	0	0	1.326	0.243	1.043	0	0.58
CL3156.Contig3_All		3	0.44	0.826	1.736	0.623	0.703	0.473	0.913
CL3159.Contig2_All	CCR1	3	21.29	20.366	28.803	17.983	9.266	14.666	15.666
CL3167.Contig9_All	IDM2	3	0.436	0.396	5.77	3.64	0.216	3.26	0.613
CL3172.Contig6_All		3	0	0	2.336	0.21	0	0.38	0
CL3176.Contig9_All	CBL4	3	0.666	0.196	2.736	0.716	0.536	0.37	1.393
[truncated: 4,397 more rows]

## Sheet: Cluster4
Gene ID	GN	Cluster Block(PE_GE_HE_TE_CE_NE_ME)	PE FPKM	GE FPKM	HE FPKM	TE FPKM	CE FPKM	NE FPKM	ME FPKM
CL1000.Contig2_All		4	0.236	0.186	0.966	1.083	0.98	0.57	0.166
CL10003.Contig2_All	TET2	4	53.673	84.94	32.156	90.933	58.616	25.56	30.313
CL10015.Contig4_All	EXO	4	43.306	0.533	5.816	132.76	9.543	45.44	18.566
CL10015.Contig5_All	EXO	4	9.006	14.646	30.133	102.11	21.283	53.62	10.143
CL10027.Contig2_All	EREBP1	4	53.976	149.003	231.65	312.45	169.49	125.55	220.606
CL10039.Contig1_All		4	1.543	0	0.083	6.276	0	0.276	0.396
CL10059.Contig2_All		4	0	0	0.066	1.216	0	0	0.123
CL10069.Contig3_All		4	0.826	0.566	1.016	1.373	0.783	0.993	0.863
CL10094.Contig2_All	SNX2A	4	7.91	13.16	14.623	19.21	9.57	8.26	3.28
CL10094.Contig3_All	SNX2A	4	9.263	26.443	28.146	38.35	18.806	13.646	7.273
CL10137.Contig10_All	IPUT1	4	1.793	2.796	0.723	3.073	1.966	1.46	0.47
CL10139.Contig3_All		4	0	0.436	0.963	1.633	0.406	0.09	0.216
CL1014.Contig10_All	JJJ1	4	8.303	34.956	43.41	46.323	16.986	21.296	2.713
CL1014.Contig4_All	JJJ1	4	1.55	4.206	1.723	5.65	1.286	2.886	1.12
CL1014.Contig6_All	JJJ1	4	0.506	0.893	0.836	1.466	0.763	0.466	0.03
CL1014.Contig8_All	JJJ1	4	1.046	0.033	0.253	1.483	0.176	0.316	0.18
CL10171.Contig1_All		4	1.16	0.176	7.413	10.943	6.4	1.753	0.046
CL10191.Contig2_All	PIF1	4	5.783	3.58	2.603	9.913	2.77	0.926	4.616
CL10199.Contig1_All		4	1.153	0.43	2.376	8.743	0.77	0.026	0.053
CL102.Contig1_All		4	0	0	0	1.343	0.236	0.226	0
CL102.Contig2_All		4	0.043	0.243	0	1.19	0.376	0.18	0
CL10213.Contig3_All		4	0.173	0.693	1.353	1.52	0.976	1.293	0.59
CL10227.Contig3_All		4	0	0	0.553	3.94	0.066	0.146	0.23
CL10227.Contig4_All		4	0	0	1.246	1.363	0.036	0.276	0.383
CL10229.Contig1_All		4	0.033	0.386	0.486	1.29	0.786	0.153	0.926
CL10239.Contig3_All	NFYC9	4	7.37	5.466	7.03	8.096	5.426	5.293	7.79
CL1025.Contig2_All		4	0.026	0.583	0.78	1.07	0.52	0.52	0.483
CL10261.Contig1_All		4	0	0.02	0.24	3.91	0.153	0.826	0.106
CL10282.Contig1_All		4	0	0	1.646	8.033	0	0.156	1.763
CL1030.Contig4_All	PRFB2	4	1.793	1.05	4.273	6.263	4.08	4.43	1.153
CL10316.Contig1_All	SGT1A	4	2.376	1.856	0.136	3.27	0.953	1.083	0.38
CL10316.Contig5_All	SGT1A	4	19.5	35.426	23.09	41.916	13.806	30.633	13.113
CL10316.Contig6_All	SGT1B	4	3.246	2.886	2.153	4.456	1.17	2.816	2.493
CL10318.Contig3_All		4	0.876	0	0.216	1.276	0.5	0.266	0.2
CL10325.Contig3_All	At3g17050	4	0.186	0.286	8.783	14.28	10.986	0.4	9.833
CL10326.Contig3_All	UVR8	4	4.19	2.01	0.37	22.716	9.003	14.726	2.846
CL10331.Contig1_All		4	0	6.693	2.14	17.48	1.236	4.183	0.106
CL10331.Contig2_All		4	0	144.576	195.12	212.69	136.75	67.35	14.993
CL10340.Contig2_All		4	0	0.563	0	1.006	0	0	0
CL10352.Contig2_All		4	1.283	0.046	0.273	3.26	0.123	0.433	0.213
CL10364.Contig1_All		4	0	0	0	2.533	0.036	0.063	0
CL10366.Contig3_All		4	0.933	0	0.02	2.816	0	0.08	0.24
CL10393.Contig2_All	AMSH1	4	0.843	0.316	0.07	1.953	0.173	1.396	1.156
CL10394.Contig3_All	EXPA1	4	4.293	472.37	559.87	615.183	513.57	387.17	180.976
CL10405.Contig1_All		4	5.636	5.896	6.743	7.766	3.43	5.63	2.533
CL10425.Contig4_All		4	0.176	0.016	0.78	5.063	0.016	0.04	0.56
CL10426.Contig3_All	At3g10130	4	2.44	0.94	0.503	3.896	0.676	0.17	3.59
CL1045.Contig1_All		4	0.466	0.163	0.173	2.523	0.19	0.106	1.11
CL1045.Contig10_All	RH27	4	4.62	5.576	4.95	11.35	7.95	4.803	6.21
CL1045.Contig17_All		4	0.153	1.393	1.006	2.26	1.78	1.456	1.29
CL10454.Contig1_All		4	0.556	0.346	0.083	1.193	0.033	0.956	0
CL10461.Contig2_All		4	1.28	0.35	4.35	5.016	1.236	0.96	1.526
CL10488.Contig1_All	PHOS34	4	1.453	1.2	1.44	4.683	0.02	1.986	4.203
CL10488.Contig2_All	PHOS34	4	9.75	12.62	0.016	16.643	16.426	0	9.033
CL10500.Contig8_All		4	0.766	0.266	0.88	1.086	0.483	0.92	0.456
CL1052.Contig11_All		4	0.043	2.34	1.42	2.66	0.59	0.183	0.023
CL1052.Contig6_All		4	0	3.556	4.703	13.06	0.466	1.02	3.456
CL10525.Contig1_All		4	0	0	0	1.8	0	0	0.173
CL10569.Contig4_All		4	0.313	0	1.406	1.48	1.413	0.633	0.186
CL10569.Contig5_All	EIFSV1	4	0.646	0.003	0.903	1.043	0.623	0.443	0.62
CL10580.Contig2_All	PYL8	4	0.053	1.413	143.84	160.046	55.963	24.106	19.536
CL10614.Contig3_All	TCP8	4	0	0.873	1.65	2.403	0.35	0.26	0.816
CL10625.Contig2_All	BBX24	4	0	1.766	4.253	4.583	0.203	0.13	0.81
CL10636.Contig1_All		4	1.363	1.183	1.4	1.863	0.223	0.363	1.32
CL10637.Contig1_All	MED37C	4	0.67	0.87	0.176	4.993	0.213	0.613	0.083
CL10637.Contig2_All	HSP70	4	0.37	38.636	0.6	42.536	0.703	2.54	0.366
CL10641.Contig3_All	GSVIVT00026920001	4	8.24	3.243	6.206	10.396	5.413	5.296	3.436
CL10643.Contig1_All		4	0	0	0	1.15	0	0	0
CL10660.Contig2_All		4	0	0	0.15	1.216	0.19	0	0
CL10668.Contig2_All		4	0	0.15	1.386	2.163	0.47	0.536	0.533
CL10680.Contig4_All	TSJT1	4	0.316	1.636	0.65	2.21	0.306	0.363	0.386
CL10682.Contig2_All		4	1.903	4.17	4.673	4.93	3.28	2.443	3.046
CL1070.Contig2_All		4	13.77	16.476	12.2	21.033	10.003	16.886	6.45
CL10704.Contig1_All		4	0.086	3.336	0	5.066	0	0	3.773
CL10704.Contig7_All		4	0.366	2.07	0	7.436	0	0	6.096
CL10711.Contig4_All		4	0	0.13	0	1.476	0.783	0.066	0
CL1074.Contig2_All	GDPD1	4	0.26	0.38	1.17	2.606	0.656	0.926	0.553
CL1074.Contig4_All	GDPD3	4	0.886	5.556	4.726	6.866	1.886	0.31	5.09
CL1074.Contig5_All	GDPD3	4	0.146	0.51	0.116	1.026	0.363	0.066	0.026
CL1074.Contig6_All	GDPD3	4	0.083	0.57	6.966	15.12	5.38	4.523	1.36
CL10764.Contig2_All		4	0.043	0	0.023	2.713	0.166	0	0
CL10768.Contig2_All	TENA_E	4	1.116	0.023	7.063	9.456	0.413	1.196	6.806
CL10780.Contig3_All		4	0.013	0	0	1.003	0	0	0
CL10796.Contig1_All	BIP4	4	0.266	1.01	0.846	1.18	0.493	0.886	0.126
CL10806.Contig1_All		4	1.726	1.32	1.98	3.566	1.913	1.366	1.383
CL10808.Contig1_All		4	0	0.253	0.79	1.543	0.06	0.196	0.146
CL10830.Contig1_All		4	0.58	0.44	1.063	1.08	0.946	0.26	0.126
CL10834.Contig2_All		4	0	0.083	0	1.796	0	0	0.466
CL10837.Contig1_All		4	0	0.343	0	1.08	0	0	0
CL10850.Contig1_All		4	0.013	0.016	0.013	1.263	0.01	0.013	0.023
CL10851.Contig3_All	At1g54290	4	23.903	25.226	15.646	72.363	10.773	54.35	25.44
CL10860.Contig79_All		4	0.186	0.94	0.03	1.28	0.376	0.186	0.98
CL10863.Contig2_All		4	38.02	300.573	159.946	397.12	38.05	24.703	31.146
CL10863.Contig3_All		4	12.86	92.08	0.323	114.933	67.213	42.483	38.276
CL10863.Contig5_All		4	3.793	37.26	46.516	49.156	0.04	1.386	22.466
CL10863.Contig8_All		4	24.76	221.153	53.086	805.12	352.293	81.833	427.266
CL10863.Contig9_All		4	2.103	29.563	19.993	43.046	3.306	6.676	10.733
CL10893.Contig4_All		4	0.39	0.253	0.453	1.206	0.886	0.1	0.12
CL10906.Contig1_All		4	0	0	0	1.076	1.02	0	0
CL10923.Contig2_All	RPL26A	4	60.27	28.866	69.123	85.423	13.79	64.866	35.176
CL10946.Contig1_All	SYD	4	3	10.296	8.466	13.736	11.26	6.533	8.71
CL10946.Contig3_All	SYD	4	0.66	0.126	0	11.743	5.536	2.336	0.06
CL10949.Contig2_All		4	0.226	0	0.11	2.903	0	0.623	1.733
CL11010.Contig1_All		4	0.023	0.236	0.216	1.37	0.303	0.073	0
CL11020.Contig2_All	TCTP	4	0	0	0	1.16	0.356	0	0
CL11052.Contig1_All	AOX4	4	1.003	0.62	0	2.25	0	0	0
CL11061.Contig2_All	RPS28	4	2.156	4.326	7.713	9.913	5.96	2.04	6.143
CL11070.Contig3_All		4	2.243	0.883	0.053	3.896	1.103	0.06	0.123
CL1109.Contig3_All	ERDJ3B	4	5.303	11.98	3.886	15.056	3.603	9.583	3.586
CL11100.Contig1_All		4	0.433	1.73	0.21	2.546	0.4	0.133	0.563
CL11110.Contig1_All	RPS24A	4	0	0	0	1.58	0.87	0	0
CL11111.Contig1_All		4	0.376	0.853	0.4	1.386	0.813	0.713	0.82
CL11111.Contig6_All	SEC	4	1.376	1.066	0.323	2.1	1.143	1.556	0.483
CL11119.Contig3_All	At5g03345	4	0.26	1.003	0.813	2.003	1.706	0.36	1.786
CL11132.Contig2_All	CPR30	4	0.053	0.516	0.77	1.92	0.676	0.25	0.043
CL1115.Contig14_All	OsI_35105	4	12.276	0.106	2.426	15.613	4.706	0.603	0.93
CL1115.Contig4_All	OsI_35105	4	2.716	0.823	1.37	3.403	0.616	2.873	0.676
CL1115.Contig5_All	OsI_35105	4	1.816	0	0.913	3.256	1.13	0.273	0.44
CL11167.Contig1_All		4	0.94	0.236	0	1.42	0.94	0	0
CL11167.Contig2_All		4	0.286	1.16	0	1.77	0.993	0	0.173
CL11181.Contig4_All		4	0	0.03	0	1.216	0.256	0.066	0.21
CL1119.Contig7_All	DDR4	4	0.09	0.726	0.366	1.213	0.303	0.153	0.15
CL1119.Contig8_All	DDR4	4	0.76	0.803	0.596	1.4	0.59	0.376	0.613
CL11201.Contig2_All		4	0.01	4.43	3.626	6.323	2.72	1.39	2.27
CL11206.Contig1_All		4	0	0	0.006	1.676	1.106	0.13	1.56
CL11222.Contig1_All		4	0.586	0	0	1.206	0.54	0.043	0.326
CL11249.Contig2_All	HIP1	4	0.273	0.786	0.79	1.41	0.216	0.653	1.016
CL11254.Contig2_All		4	4.566	3.136	7.496	9.51	1.086	5.03	3.88
CL11258.Contig2_All		4	0.816	0.54	0.74	1.2	0.35	0.75	0.633
CL11274.Contig1_All		4	0	0.05	0	2.773	0.21	0	2.233
CL11299.Contig12_All	TEB	4	0.806	0.683	0.22	1.136	0.966	0.443	0.723
CL1130.Contig52_All	CYP90A1	4	1.68	0.846	0.066	2.366	0	0.38	0.826
CL11302.Contig1_All		4	0.423	0.116	0.853	1.01	0.876	0.06	0.74
CL1132.Contig5_All	OSB4	4	0.066	1.01	0.91	1.213	0.883	0.233	0.766
CL11321.Contig3_All	DI19-1	4	0	1.196	0.706	2.656	0	1.583	0
CL1133.Contig1_All	AKR1	4	0	0.066	83.056	96.103	4.593	6.61	44.826
CL1133.Contig17_All	PR	4	0.123	64.993	433.96	557.153	154.153	21.446	387.373
CL1133.Contig2_All	AKR1	4	0	0	7.166	13.453	0	0.01	0.453
CL11330.Contig2_All		4	2.753	1.43	2.093	4.09	1.116	0.723	3.393
CL11356.Contig2_All		4	0	1.596	0.73	1.693	0.016	0	0.106
CL11358.Contig4_All		4	0.113	0	0.056	1.36	0.053	0	0.406
CL11360.Contig1_All		4	0	0	0	2.293	0	0	0
CL11360.Contig2_All		4	0	0	0	4.34	0	0	0
[truncated: 2,785 more rows]

## Sheet: Cluster5
Gene ID	GN	Cluster Block(PE_GE_HE_TE_CE_NE_ME)	PE FPKM	GE FPKM	HE FPKM	TE FPKM	CE FPKM	NE FPKM	ME FPKM
[truncated: 6,375 more rows]

[truncated: 7 more sheets: Cluster6, Cluster7, Cluster8, Cluster9, Cluster10, Cluster11, Cluster12]
