# Supplementary material for: Transcriptome Landscape Analyses of the Regulatory Network for Zygotic Embryo Development in Paeonia ostii
Source: Int J Mol Sci. 2023 Jun 27;24(13):10715. doi: 10.3390/ijms241310715 (PMC10342179; doi:10.3390/ijms241310715)
Supplement: Supplementary file 1 [file ijms-24-10715-s001.zip › Table S6.xlsx]

## Sheet: Sheet1
Table S6. TFs of seed development in this research
Gene ID	PE	GE	HE	TE	CE	NE	ME	Swissprot	Gene name
Unigene11824_All	8.97667	0.01	0	0.0566667	0.00666667	0.06	0	Floral homeotic protein AGAMOUS OS=Nicotiana tabacum GN=AG1 PE=2 SV=1	AG1
Unigene53838_All	26.81	0.56	0.15	0.0733333	0.196667	0.0666667	0.01	Agamous-like MADS-box protein AGL6 OS=Arabidopsis thaliana GN=AGL6 PE=1 SV=2	AGL6
CL9160.Contig3_All	11.1967	0.03	0.00666667	0.00333333	0	0	0.23	AP2-like ethylene-responsive transcription factor AIL1 OS=Arabidopsis thaliana GN=AIL1 PE=2 SV=1	AIL1
CL9160.Contig1_All	16.2533	0.0566667	0.0566667	0.0866667	0.0133333	0	0.33	AP2-like ethylene-responsive transcription factor AIL5 OS=Arabidopsis thaliana GN=AIL5 PE=2 SV=2	AIL5
CL4839.Contig12_All	0.526667	0.0333333	0.136667	0.173333	0.34	0.04	9.49	AP2-like ethylene-responsive transcription factor AIL6 OS=Arabidopsis thaliana GN=AIL6 PE=2 SV=1	AIL6
Unigene53776_All	0.516667	0.426667	0.313333	0.51	0.34	0.25	3.01667	AP2-like ethylene-responsive transcription factor AIL6 OS=Arabidopsis thaliana GN=AIL6 PE=2 SV=1	AIL6
Unigene56309_All	18.9333	0.16	0.473333	0	0.173333	0.123333	0.11	PHD finger protein ALFIN-LIKE 4 OS=Arabidopsis thaliana GN=AL4 PE=1 SV=2	AL4
CL1614.Contig16_All	0	0	0.00333333	0.12	0.2	7.5	0	Floral homeotic protein APETALA 2 OS=Arabidopsis thaliana GN=AP2 PE=1 SV=1	AP2
CL1952.Contig5_All	7.92667	0.116667	0.0133333	0.216667	0.0233333	0.06	0.00333333	Two-component response regulator-like APRR2 OS=Arabidopsis thaliana GN=APRR2 PE=2 SV=2	APRR2
CL4049.Contig25_All	0.103333	0.373333	3.25	0.55	0.193333	0.08	0.06	Auxin response factor 2A OS=Solanum lycopersicum GN=ARF2A PE=1 SV=1	ARF2A
CL4627.Contig1_All	11.7133	0	0.956667	0	0	0.19	0.0166667	Auxin response factor 2A OS=Solanum lycopersicum GN=ARF2A PE=1 SV=1	ARF2A
CL4049.Contig27_All	0	3.49	0	0	0.0366667	0.11	0	Auxin response factor 2A OS=Solanum lycopersicum GN=ARF2A PE=1 SV=1	ARF2A
CL12311.Contig2_All	3.65	0.153333	0.303333	0.393333	0.493333	0.24	0.39	Auxin response factor 4 OS=Arabidopsis thaliana GN=ARF4 PE=1 SV=1	ARF4
CL69.Contig2_All	4.19	0.36	0.89	0.256667	0.323333	0.383333	0.54	Two-component response regulator ARR11 OS=Arabidopsis thaliana GN=ARR11 PE=1 SV=1	ARR11
CL6944.Contig6_All	11.8233	0.07	0.316667	0.47	0.323333	0.0533333	0.236667	Transcription factor AS1 OS=Arabidopsis thaliana GN=AS1 PE=1 SV=1	AS1
CL6944.Contig5_All	19.33	0.133333	0.98	0.483333	0.323333	0.0233333	0.216667	Transcription factor AS1 OS=Arabidopsis thaliana GN=AS1 PE=1 SV=1	AS1
Unigene42127_All	4.47	0	0.0766667	0.0366667	0.01	0.01	0	Trihelix transcription factor ASR3 OS=Arabidopsis thaliana GN=ASR3 PE=1 SV=1	ASR3
Unigene41035_All	15.24	0.146667	0.486667	0.766667	0.04	0.03	0.156667	B3 domain-containing protein At3g19184 OS=Arabidopsis thaliana GN=At3g19184 PE=2 SV=1	At3g19184
Unigene35069_All	3.71667	0.15	0.313333	0.12	0.0933333	0.25	0.15	B3 domain-containing protein At3g19184 OS=Arabidopsis thaliana GN=At3g19184 PE=2 SV=1	At3g19184
Unigene43229_All	8.75333	0.486667	0.603333	0.713333	0.176667	0.236667	0.0966667	B3 domain-containing protein At3g19184 OS=Arabidopsis thaliana GN=At3g19184 PE=2 SV=1	At3g19184
CL12423.Contig1_All	3.19667	0.0166667	0.12	0.0266667	0	0	0	B3 domain-containing protein At3g19184 OS=Arabidopsis thaliana GN=At3g19184 PE=2 SV=1	At3g19184
CL153.Contig13_All	14.2767	0.113333	0.08	0.0266667	0.01	0	0.04	Ethylene-responsive transcription factor-like protein At4g13040 OS=Arabidopsis thaliana GN=At4g13040 PE=2 SV=2	At4g13040
CL153.Contig2_All	5.14667	0.2	0.316667	0.14	0.0666667	0.0233333	0.0233333	Ethylene-responsive transcription factor-like protein At4g13040 OS=Arabidopsis thaliana GN=At4g13040 PE=2 SV=2	At4g13040
CL4839.Contig9_All	0.27	0	0.123333	0	0.273333	0	6.61333	AP2-like ethylene-responsive transcription factor BBM2 OS=Brassica napus GN=BBM2 PE=2 SV=1	BBM2
CL4839.Contig11_All	0.24	0	0.0233333	0.02	0	0	3.09667	AP2-like ethylene-responsive transcription factor BBM2 OS=Brassica napus GN=BBM2 PE=2 SV=1	BBM2
CL15859.Contig2_All	0.06	0.65	4.08667	0.166667	0.383333	0.07	0.753333	Beta carbonic anhydrase 1, chloroplastic OS=Arabidopsis thaliana GN=BCA1 PE=1 SV=2	BCA1
CL12855.Contig1_All	8.46	0.243333	0.11	0.106667	0.103333	0.123333	0	Transcription factor BEE 3 OS=Arabidopsis thaliana GN=BEE3 PE=2 SV=1	BEE3
CL3837.Contig3_All	3.41667	0.253333	0.226667	0.24	0.0633333	0.113333	0.773333	BES1/BZR1 homolog protein 2 OS=Arabidopsis thaliana GN=BEH2 PE=1 SV=1	BEH2
CL1519.Contig9_All	11.1833	0.0733333	0.43	0.233333	0.303333	0.346667	0	Basic helix-loop-helix protein A OS=Pisum sativum GN=BHLH PE=3 SV=1	BHLH
Unigene20511_All	3.23333	0.37	0.743333	0.28	0.316667	0.436667	0.7	Transcription factor bHLH128 OS=Arabidopsis thaliana GN=BHLH128 PE=1 SV=1	BHLH128
CL9295.Contig2_All	3.78333	0.293333	0.586667	0.383333	0.236667	0.536667	0.496667	Transcription factor bHLH3 OS=Arabidopsis thaliana GN=BHLH3 PE=1 SV=1	BHLH3
CL9295.Contig1_All	0	0.923333	7.89	0.763333	0	0.333333	0	Transcription factor bHLH3 OS=Arabidopsis thaliana GN=BHLH3 PE=1 SV=1	BHLH3
Unigene40923_All	4.82333	0.73	0.35	0.506667	0.226667	0	0.926667	Transcription factor bHLH30 OS=Arabidopsis thaliana GN=BHLH30 PE=1 SV=1	BHLH30
CL1501.Contig6_All	3.10667	0.71	0	0.94	0.983333	0.166667	1	Transcription factor bHLH49 OS=Arabidopsis thaliana GN=BHLH49 PE=1 SV=1	BHLH49
Unigene32526_All	4.17333	0.0733333	0.196667	0.22	0.15	0.0466667	0.146667	Transcription factor bHLH51 OS=Arabidopsis thaliana GN=BHLH51 PE=2 SV=1	BHLH51
CL7808.Contig1_All	10.9467	0.453333	0.616667	0.803333	0.0333333	0.0433333	0	Transcription factor bHLH75 OS=Arabidopsis thaliana GN=BHLH75 PE=2 SV=1	BHLH75
CL7808.Contig2_All	6.57	0.16	0.47	0.963333	0.0266667	0	0	Transcription factor bHLH75 OS=Arabidopsis thaliana GN=BHLH75 PE=2 SV=1	BHLH75
CL11188.Contig2_All	5.08	0.01	0.14	0.11	0.0466667	0	0	Transcription factor bHLH93 OS=Arabidopsis thaliana GN=BHLH93 PE=1 SV=1	BHLH93
CL11638.Contig1_All	9.27	0.00666667	0.0433333	0.0633333	0	0	0	Transcription factor bHLH96 OS=Arabidopsis thaliana GN=BHLH96 PE=1 SV=1	BHLH96
CL7083.Contig1_All	3.43	0	0	0.03	0	0.606667	0.01	BTB/POZ and TAZ domain-containing protein 1 OS=Arabidopsis thaliana GN=BT1 PE=1 SV=1	BT1
Unigene37708_All	3.85667	0.00666667	0.25	0.636667	0.49	0.01	0.136667	Basic leucine zipper 61 OS=Arabidopsis thaliana GN=BZIP61 PE=1 SV=1	BZIP61
Unigene44304_All	9.49	0	0.313333	0.616667	0.43	0.05	0.323333	Anthocyanin regulatory C1 protein OS=Zea mays GN=C1 PE=2 SV=1	C1
CL2623.Contig4_All	0.623333	0.29	0	0.81	0.143333	0.33	3.15333	Protein CCA1 OS=Arabidopsis thaliana GN=CCA1 PE=1 SV=1	CCA1
CL8538.Contig1_All	6.49	0.346667	0.25	0.0466667	0.323333	0.236667	0.176667	Light-inducible protein CPRF2 OS=Petroselinum crispum GN=CPRF2 PE=2 SV=2	CPRF2
Unigene48064_All	10.7633	0.0133333	0.02	0.00666667	0	0.0133333	0.03	Ethylene-responsive transcription factor CRF3 OS=Arabidopsis thaliana GN=CRF3 PE=1 SV=1	CRF3
CL3463.Contig2_All	4.66	0.0133333	0.01	0	0	0	0.0233333	MADS-box protein defh21 OS=Antirrhinum majus GN=DEFH21 PE=2 SV=1	DEFH21
CL3463.Contig1_All	20.35	0.0366667	0	0	0.01	0	0	MADS-box protein defh21 OS=Antirrhinum majus GN=DEFH21 PE=2 SV=1	DEFH21
CL2291.Contig4_All	0.533333	0.0933333	0.106667	0.106667	0.133333	0.713333	5.18333	Dehydration-responsive element-binding protein 2E OS=Arabidopsis thaliana GN=DREB2E PE=2 SV=1	DREB2E
Unigene32330_All	10.3633	0.05	0.136667	0.246667	0.13	0.0466667	0.43	Dehydration-responsive element-binding protein 3 OS=Arabidopsis thaliana GN=DREB3 PE=2 SV=1	DREB3
CL6985.Contig4_All	5.81667	0.423333	0.146667	0.566667	0.0166667	0.146667	0.05	E2F transcription factor-like E2FE OS=Arabidopsis thaliana GN=E2FE PE=1 SV=1	E2FE
CL8691.Contig3_All	6.10667	0.06	0.126667	0.333333	0	0.27	0.116667	Chromatin remodeling protein EBS OS=Arabidopsis thaliana GN=EBS PE=1 SV=1	EBS
CL9513.Contig1_All	9.45333	0	0.113333	0	0	0	0.0266667	Ethylene-responsive transcription factor ERF003 OS=Arabidopsis thaliana GN=ERF003 PE=2 SV=1	ERF003
CL13360.Contig1_All	4.7	0	0	0	0	0	0	Ethylene-responsive transcription factor ERF038 OS=Arabidopsis thaliana GN=ERF038 PE=2 SV=1	ERF038
CL5554.Contig1_All	0.06	0.0466667	0	0	0.113333	0	7.15	Ethylene-responsive transcription factor ERF110 OS=Arabidopsis thaliana GN=ERF110 PE=2 SV=2	ERF110
Unigene37678_All	0.316667	0.426667	0.403333	0.503333	0.67	0.1	3.59	Protein FAR-RED IMPAIRED RESPONSE 1 OS=Arabidopsis thaliana GN=FAR1 PE=1 SV=1	FAR1
Unigene27672_All	4.64333	0	0.06	0.02	0	0.183333	0.0733333	Agamous-like MADS-box protein AGL9 homolog OS=Petunia hybrida GN=FBP2 PE=1 SV=2	FBP2
Unigene22796_All	0.223333	0.13	38.3067	0.126667	0.1	0.0866667	0.223333	ATPase family AAA domain-containing protein FIGL1 OS=Arabidopsis thaliana GN=FIGL1 PE=2 SV=2	FIGL1
CL1599.Contig1_All	3.00333	0	0.406667	0.613333	0.853333	0.833333	0.803333	Protein FAR1-RELATED SEQUENCE 12 OS=Arabidopsis thaliana GN=FRS12 PE=2 SV=1	FRS12
Unigene54736_All	3.51667	0.31	0.28	0.206667	0.223333	0.296667	0.326667	GATA transcription factor 11 OS=Arabidopsis thaliana GN=GATA11 PE=2 SV=1	GATA11
Unigene41537_All	3.33667	0.0166667	0.19	0.45	0.0433333	0.153333	0	GATA transcription factor 19 OS=Arabidopsis thaliana GN=GATA19 PE=2 SV=2	GATA19
CL10070.Contig2_All	27.0067	0.0233333	0.916667	0.816667	0.233333	0.01	0.0666667	GATA transcription factor 2 OS=Arabidopsis thaliana GN=GATA2 PE=2 SV=1	GATA2
CL3275.Contig1_All	14.2033	0.0533333	0.92	0.603333	0.0566667	0.0433333	0.0566667	GATA transcription factor 21 OS=Arabidopsis thaliana GN=GATA21 PE=1 SV=2	GATA21
CL7513.Contig2_All	4.13	0	0.0133333	0.0133333	0.0133333	0	0.0166667	GATA transcription factor 23 OS=Arabidopsis thaliana GN=GATA23 PE=2 SV=2	GATA23
CL7513.Contig1_All	8.34333	0	0	0	0	0	0	GATA transcription factor 23 OS=Arabidopsis thaliana GN=GATA23 PE=2 SV=2	GATA23
Unigene51401_All	0.71	0.233333	0.146667	0.173333	0.103333	10.7567	0.253333	GATA transcription factor 8 OS=Arabidopsis thaliana GN=GATA8 PE=2 SV=1	GATA8
CL10070.Contig1_All	12.7333	0	0.39	0.126667	0.0566667	0	0.03	GATA transcription factor 9 OS=Arabidopsis thaliana GN=GATA9 PE=2 SV=1	GATA9
CL14096.Contig1_All	0.09	0.153333	0.0266667	0.0266667	0.15	0.406667	6.40667	Zinc finger protein GIS2 OS=Arabidopsis thaliana GN=GIS2 PE=2 SV=1	GIS2
Unigene34859_All	7.97333	0.0466667	0.273333	0.0433333	0.0733333	0.453333	0	Transcription factor GLABRA 3 OS=Arabidopsis thaliana GN=GL3 PE=1 SV=1	GL3
Unigene38485_All	5.27	0.00666667	0.02	0	0.0366667	0.00666667	0.266667	Transcription activator GLK1 OS=Arabidopsis thaliana GN=GLK1 PE=1 SV=2	GLK1
CL1952.Contig6_All	4.97	0.276667	0.3	0.14	0.18	0.463333	0.0166667	Transcription activator GLK2 OS=Arabidopsis thaliana GN=GLK2 PE=1 SV=1	GLK2
CL1952.Contig1_All	3.75667	0.0966667	0.02	0.13	0.01	0.103333	0	Transcription activator GLK2 OS=Arabidopsis thaliana GN=GLK2 PE=1 SV=1	GLK2
CL2310.Contig4_All	35.0433	0.153333	0.3	0.41	0.463333	0.32	0.07	Growth-regulating factor 1 OS=Oryza sativa subsp. indica GN=GRF1 PE=2 SV=1	GRF1
CL2310.Contig1_All	13.18	0	0.146667	0.113333	0.226667	0.0433333	0.06	Growth-regulating factor 1 OS=Oryza sativa subsp. indica GN=GRF1 PE=2 SV=1	GRF1
Unigene31851_All	0.55	0.0233333	0.0133333	0.04	0.0266667	0.71	4.73333	Heat stress transcription factor B-3 OS=Arabidopsis thaliana GN=HSFB3 PE=1 SV=1	HSFB3
Unigene47169_All	3.64	0.48	0.576667	0.946667	0.656667	0.0566667	0.77	Heat stress transcription factor B-4 OS=Arabidopsis thaliana GN=HSFB4 PE=2 SV=1	HSFB4
Unigene50331_All	6.18	0.386667	0.27	0.26	0.14	0.176667	0.0633333	Protein indeterminate-domain 12 OS=Arabidopsis thaliana GN=IDD12 PE=2 SV=2	IDD12
CL7241.Contig1_All	3.82	0.0166667	0.16	0.223333	0.06	0	0.1	Protein indeterminate-domain 7 OS=Arabidopsis thaliana GN=IDD7 PE=2 SV=1	IDD7
Unigene47841_All	3.58667	0.01	0.163333	0.16	0.02	0	0	Probable transcription factor KAN4 OS=Arabidopsis thaliana GN=KAN4 PE=1 SV=1	KAN4
CL8293.Contig2_All	6.22	0.863333	0.0633333	0.11	0.76	0.0933333	0.0466667	Homeobox protein knotted-1-like 3 OS=Arabidopsis thaliana GN=KNAT3 PE=1 SV=1	KNAT3
Unigene37976_All	12.7767	0.266667	0.506667	0.313333	0.203333	0.11	0.52	Protein LATERAL ROOT PRIMORDIUM 1 OS=Arabidopsis thaliana GN=LRP1 PE=1 SV=1	LRP1
CL983.Contig3_All	0.01	0.0233333	0.0366667	0.0266667	6.98333	0.03	0.0466667	Myrosinase-binding protein 2 OS=Arabidopsis thaliana GN=MBP2 PE=2 SV=1	MBP2
Unigene32320_All	25.7867	0.0833333	0.12	0.0833333	0.0433333	0.153333	0.0133333	Transcription termination factor MTEF1, chloroplastic OS=Arabidopsis thaliana GN=MTERF1 PE=2 SV=2	MTERF1
CL2271.Contig7_All	0.0566667	0.473333	0.126667	0.5	0.983333	0.74	7.04667	Transcription termination factor MTERF2, chloroplastic OS=Arabidopsis thaliana GN=MTERF2 PE=3 SV=1	MTERF2
Unigene48129_All	3.42667	0.263333	0.603333	0.226667	0.14	0.69	0	Transcription factor MYB106 OS=Arabidopsis thaliana GN=MYB106 PE=2 SV=1	MYB106
Unigene51016_All	4.53667	0.01	0.09	0.0966667	0.02	0	0.0333333	Transcription factor MYB41 OS=Arabidopsis thaliana GN=MYB17 PE=1 SV=1	MYB17
Unigene54577_All	3.13333	0.113333	0.0733333	0.0433333	0.0866667	0.29	0	Transcription factor MYB41 OS=Arabidopsis thaliana GN=MYB17 PE=1 SV=1	MYB17
CL10712.Contig1_All	12.0933	0.146667	0.44	0.01	0.736667	0.243333	0	Transcription factor MYB2 OS=Oryza sativa subsp. japonica GN=MYB2 PE=2 SV=1	MYB2
CL12221.Contig1_All	3.59333	0	0	0	0	0	0	Transcription factor MYB23 OS=Arabidopsis thaliana GN=MYB23 PE=1 SV=1	MYB23
Unigene2250_All	3.92667	0	0.01	0	0.01	0.186667	0.0133333	Transcription factor MYB26 OS=Arabidopsis thaliana GN=MYB26 PE=2 SV=1	MYB26
CL10690.Contig1_All	0	3.97	0	0	0	0.353333	0	Transcription factor MYB27 OS=Arabidopsis thaliana GN=MYB27 PE=2 SV=1	MYB27
Unigene35006_All	0.37	0.466667	0.583333	0.636667	0.386667	3.31	0	Transcription factor MYB3 OS=Arabidopsis thaliana GN=MYB3 PE=1 SV=1	MYB3
CL808.Contig8_All	0.363333	0.166667	0.146667	0.18	0.123333	0.07	18.04	Transcription factor MYB30 OS=Arabidopsis thaliana GN=MYB30 PE=1 SV=1	MYB30
CL11811.Contig1_All	3.70667	0	0.0133333	0	0	0.173333	0	Myb-related protein 305 OS=Antirrhinum majus GN=MYB305 PE=2 SV=1	MYB305
CL11811.Contig2_All	3.32	0	0	0	0	0	0	Myb-related protein 305 OS=Antirrhinum majus GN=MYB305 PE=2 SV=1	MYB305
CL808.Contig3_All	0.776667	0.186667	0.27	0.26	0.163333	0.233333	13.09	Myb-related protein 306 OS=Antirrhinum majus GN=MYB306 PE=2 SV=1	MYB306
CL808.Contig4_All	0.846667	0.156667	0.416667	0.343333	0.186667	0.546667	6.53667	Myb-related protein 306 OS=Antirrhinum majus GN=MYB306 PE=2 SV=1	MYB306
CL808.Contig2_All	0.533333	0.0366667	0.146667	0.2	0.05	0.05	4.36	Myb-related protein 306 OS=Antirrhinum majus GN=MYB306 PE=2 SV=1	MYB306
CL3856.Contig3_All	4.09333	0.47	0.15	0.226667	0.0466667	0.483333	0.0333333	Myb-related protein 308 OS=Antirrhinum majus GN=MYB308 PE=2 SV=1	MYB308
Unigene31611_All	0.533333	0.03	0	0.0633333	0.0233333	4.18333	0.00333333	Transcription factor MYB3R-2 OS=Oryza sativa subsp. japonica GN=MYB3R-2 PE=2 SV=1	MYB3R-2
Unigene31612_All	4.74333	0.203333	0.123333	0.26	0.233333	0.0533333	0	Transcription factor MYB3R-2 OS=Oryza sativa subsp. japonica GN=MYB3R-2 PE=2 SV=1	MYB3R-2
Unigene44163_All	10.7867	0.15	0.283333	0.486667	0.36	0.626667	0.156667	Transcription factor MYB44 OS=Arabidopsis thaliana GN=MYB44 PE=1 SV=1	MYB44
CL6900.Contig1_All	8.04333	0.0666667	0.343333	0.22	0.0666667	0.16	0	Transcription repressor MYB5 OS=Arabidopsis thaliana GN=MYB5 PE=1 SV=1	MYB5
CL5294.Contig2_All	4.07333	0.04	0.153333	0	0.0233333	0.193333	0	Transcription factor MYB7 OS=Arabidopsis thaliana GN=MYB7 PE=1 SV=1	MYB7
Unigene38934_All	4.21	0	0.0166667	0	0	0.0966667	0	Transcription factor MYB82 OS=Arabidopsis thaliana GN=MYB82 PE=1 SV=1	MYB82
CL13754.Contig1_All	5.38	0.0333333	0.22	0.283333	0.0433333	0.273333	0.05	Transcription factor MYB88 OS=Arabidopsis thaliana GN=MYB88 PE=1 SV=1	MYB88
CL8659.Contig1_All	0.31	0.293333	0.786667	0.636667	0.406667	0.34	10.1833	Transcription factor MYBC1 OS=Arabidopsis thaliana GN=MYBC1 PE=1 SV=1	MYBC1
Unigene41371_All	0.77	0.0133333	0.0233333	0.03	0	6.63333	0.0233333	Transcription factor MYC2 OS=Arabidopsis thaliana GN=MYC2 PE=1 SV=2	MYC2
CL11202.Contig2_All	11.1233	0.666667	0.58	0.786667	0.983333	0.326667	0.09	Myb-related protein 2 OS=Arabidopsis thaliana GN=MYR2 PE=1 SV=1	MYR2
CL12313.Contig1_All	0.01	0	0	0	0.153333	0	16.1633	NAC transcription factor 25 OS=Arabidopsis thaliana GN=NAC025 PE=2 SV=1	NAC025
CL4101.Contig2_All	0.0133333	0	0	0	0.05	0.0266667	18.5633	NAC transcription factor 29 OS=Arabidopsis thaliana GN=NAC029 PE=2 SV=1	NAC029
CL4101.Contig1_All	0	0	0	0	0	0	4.79	NAC transcription factor 29 OS=Arabidopsis thaliana GN=NAC029 PE=2 SV=1	NAC029
CL4101.Contig4_All	0	0	0	0	0.02	0.0133333	3.20667	NAC transcription factor 29 OS=Arabidopsis thaliana GN=NAC029 PE=2 SV=1	NAC029
CL5739.Contig11_All	0	3.20333	0.353333	0.393333	0.01	0.0266667	0.0366667	NAC transcription factor 32 OS=Arabidopsis thaliana GN=NAC032 PE=2 SV=1	NAC032
CL1720.Contig3_All	0.416667	0.753333	0.82	0.946667	0.77	4.52667	0.12	NAC domain-containing protein 83 OS=Arabidopsis thaliana GN=NAC083 PE=1 SV=1	NAC083
CL1550.Contig1_All	4.41333	0	0.0433333	0.02	0.01	0	0.0133333	Protein CUP-SHAPED COTYLEDON 2 OS=Arabidopsis thaliana GN=NAC098 PE=1 SV=1	NAC098
CL2063.Contig1_All	0.163333	0.76	0.58	0.22	0.193333	3.05667	0.78	Nijmegen breakage syndrome 1 protein OS=Arabidopsis thaliana GN=NBS1 PE=1 SV=1	NBS1
CL7241.Contig3_All	4.72667	0.02	0.00333333	0.28	0.01	0	0.186667	Zinc finger protein NUTCRACKER OS=Arabidopsis thaliana GN=NUC PE=2 SV=1	NUC
Unigene54486_All	4.26333	0	0	0.05	0	0	0	Transcription repressor OFP5 OS=Arabidopsis thaliana GN=OFP5 PE=1 SV=1	OFP5
Unigene54118_All	13.0533	0.35	0.18	0.02	0.0766667	0.0866667	0.13	Transcription repressor OFP6 OS=Arabidopsis thaliana GN=OFP6 PE=1 SV=1	OFP6
CL9308.Contig2_All	3.65333	0.273333	0.753333	0.75	0.48	0.79	0.37	B3 domain-containing protein Os05g0481400 OS=Oryza sativa subsp. japonica GN=Os05g0481400 PE=2 SV=1	Os05g0481400
CL16439.Contig2_All	8.02	0.0466667	0.123333	0.39	0.05	0.0233333	0.00666667	B3 domain-containing protein Os05g0481400 OS=Oryza sativa subsp. japonica GN=Os05g0481400 PE=2 SV=1	Os05g0481400
Unigene56742_All	4.14667	0	0.176667	0	0	0	0	B3 domain-containing protein Os05g0481400 OS=Oryza sativa subsp. japonica GN=Os05g0481400 PE=2 SV=1	Os05g0481400
CL4839.Contig14_All	0.306667	0	0	0.0766667	0	0	4.97333	AP2-like ethylene-responsive transcription factor PLT1 OS=Arabidopsis thaliana GN=PLT1 PE=2 SV=1	PLT1
CL8374.Contig2_All	0.163333	3.74333	0.57	0.753333	0.416667	0	0	AP2-like ethylene-responsive transcription factor PLT2 OS=Arabidopsis thaliana GN=PLT2 PE=2 SV=1	PLT2
Unigene45143_All	10.2267	0	0.0333333	0.0633333	0.0166667	0.09	0	Transcription factor PRE6 OS=Arabidopsis thaliana GN=PRE6 PE=1 SV=1	PRE6
Unigene51342_All	3.51333	0.0233333	0.0233333	0	0	0	0	Transcription factor PRE6 OS=Arabidopsis thaliana GN=PRE6 PE=1 SV=1	PRE6
CL15518.Contig2_All	7.2	0.276667	0.76	0.33	0.173333	0.346667	0.23	FHA domain-containing protein PS1 OS=Arabidopsis thaliana GN=PS1 PE=2 SV=1	PS1
Unigene38792_All	6.54	0.07	0.156667	0.05	0.06	0.0433333	0	Transcription factor RAX2 OS=Arabidopsis thaliana GN=RAX2 PE=1 SV=1	RAX2
CL11792.Contig3_All	6.67667	0.3	0.47	0.516667	0.666667	0.28	0.42	B3 domain-containing protein REM10 OS=Arabidopsis thaliana GN=REM10 PE=1 SV=1	REM10
CL11795.Contig1_All	3.57	0.0233333	0.133333	0.06	0.126667	0	0.123333	B3 domain-containing protein REM5 OS=Arabidopsis thaliana GN=REM5 PE=2 SV=1	REM5
Unigene32665_All	41.8367	0.0333333	0	0	0	0	0	Protein RADIALIS-like 1 OS=Arabidopsis thaliana GN=RL1 PE=2 SV=1	RL1
Unigene41867_All	5.01333	0.113333	0.0933333	0.0233333	0.0666667	0	0.0266667	Protein RADIALIS-like 3 OS=Arabidopsis thaliana GN=RL3 PE=2 SV=1	RL3
Unigene41338_All	10.65	0.0733333	0.69	0.423333	0.213333	0.00666667	0.466667	Protein rough sheath 2 homolog OS=Oryza sativa subsp. japonica GN=RS2 PE=2 SV=1	RS2
CL2623.Contig2_All	0.27	0	0	0.24	0	0	8.74333	Protein REVEILLE 1 OS=Arabidopsis thaliana GN=RVE1 PE=2 SV=1	RVE1
CL948.Contig8_All	11.7067	0.116667	0.0733333	0.11	0.0433333	0.22	0.7	Protein REVEILLE 1 OS=Arabidopsis thaliana GN=RVE1 PE=2 SV=1	RVE1
CL948.Contig9_All	4.60333	0.03	0.0233333	0.02	0.0566667	0	0.38	Protein REVEILLE 1 OS=Arabidopsis thaliana GN=RVE1 PE=2 SV=1	RVE1
CL948.Contig11_All	5.35333	0.0366667	0.0566667	0.236667	0.203333	0.67	0	Protein REVEILLE 1 OS=Arabidopsis thaliana GN=RVE1 PE=2 SV=1	RVE1
CL948.Contig7_All	3.67333	0.226667	0	0.09	0	0.0866667	0.09	Protein REVEILLE 2 OS=Arabidopsis thaliana GN=RVE2 PE=1 SV=1	RVE2
Unigene38055_All	15.2567	0.00333333	0.47	0.186667	0.00333333	0	0	Scarecrow-like protein 28 OS=Arabidopsis thaliana GN=SCL28 PE=1 SV=1	SCL28
Unigene34975_All	6.16	0.476667	0.646667	0.213333	0.433333	0.0133333	0.0366667	Scarecrow-like protein 32 OS=Arabidopsis thaliana GN=SCL32 PE=1 SV=1	SCL32
Unigene37798_All	5.97667	0.35	0.356667	0.28	0.373333	0.23	0.55	Protein SHORT-ROOT OS=Arabidopsis thaliana GN=SHR PE=1 SV=1	SHR
Unigene48326_All	7.54667	0.22	0.0966667	0	0.0333333	0	0	Protein SHORT-ROOT OS=Arabidopsis thaliana GN=SHR PE=1 SV=1	SHR
CL7317.Contig1_All	6.38	0.323333	0.2	0.0366667	0.0533333	0.186667	0.0266667	Squamosa promoter-binding-like protein 13A OS=Arabidopsis thaliana GN=SPL13A PE=2 SV=1	SPL13A
CL11332.Contig2_All	3.23	0.0233333	0.0233333	0.02	0.02	0	0	Squamosa promoter-binding-like protein 13A OS=Arabidopsis thaliana GN=SPL13A PE=2 SV=1	SPL13A
CL11332.Contig1_All	4.85667	0.0533333	0.0133333	0.02	0	0	0	Squamosa promoter-binding-like protein 13A OS=Arabidopsis thaliana GN=SPL13A PE=2 SV=1	SPL13A
CL14783.Contig1_All	3.86667	0.116667	0.37	0.26	0.263333	0.503333	0	Squamosa promoter-binding-like protein 16 OS=Oryza sativa subsp. japonica GN=SPL16 PE=2 SV=1	SPL16
CL7120.Contig1_All	5.16	0.0466667	0.0866667	0.0533333	0.0433333	0.04	0.163333	Squamosa promoter-binding-like protein 3 OS=Oryza sativa subsp. indica GN=SPL3 PE=2 SV=1	SPL3
CL7400.Contig3_All	24.53	0.07	0.00666667	0.04	0	0.0266667	0	Squamosa promoter-binding-like protein 8 OS=Arabidopsis thaliana GN=SPL8 PE=1 SV=2	SPL8
CL7400.Contig1_All	4.18	0	0.0433333	0	0	0	0	Squamosa promoter-binding-like protein 8 OS=Arabidopsis thaliana GN=SPL8 PE=1 SV=2	SPL8
Unigene41357_All	4.1	0.00666667	0	0	0	0	0.0433333	Protein SHI RELATED SEQUENCE 1 OS=Arabidopsis thaliana GN=SRS1 PE=1 SV=2	SRS1
CL9189.Contig1_All	5.03667	0.416667	0.336667	0.24	0.116667	0.736667	0.29	STOREKEEPER protein OS=Solanum tuberosum GN=STK PE=2 SV=1	STK
CL1568.Contig3_All	4.85333	0	0.176667	0.0233333	0.0733333	0.1	0.693333	Protein tesmin/TSO1-like CXC 3 OS=Arabidopsis thaliana GN=TCX3 PE=1 SV=1	TCX3
CL15687.Contig1_All	7.64333	0.0333333	0.223333	0.286667	0.19	0.04	0.163333	Protein TIFY 4B OS=Arabidopsis thaliana GN=TIFY4B PE=1 SV=1	TIFY4B
CL7141.Contig1_All	9.97333	0.396667	0.346667	0.196667	0.246667	0.436667	0.24	Protein TIFY 6B OS=Arabidopsis thaliana GN=TIFY6B PE=1 SV=1	TIFY6B
Unigene14289_All	3.67667	0.08	0	0.23	0.333333	0.14	0.11	Protein TIFY 7 OS=Arabidopsis thaliana GN=TIFY7 PE=1 SV=2	TIFY7
CL2437.Contig13_All	0	0	0.02	0.0233333	0.49	0	5.48	Tubby-like F-box protein 3 OS=Arabidopsis thaliana GN=TULP3 PE=1 SV=1	TULP3
Unigene33988_All	3.36333	0.486667	0.776667	0.49	0.52	0.373333	0.58	Tubby-like F-box protein 8 OS=Oryza sativa subsp. japonica GN=TULP8 PE=2 SV=1	TULP8
CL2664.Contig13_All	0.116667	0.206667	3.05	0.743333	0	0.703333	0.453333	B3 domain-containing transcription repressor VAL1 OS=Arabidopsis thaliana GN=VAL1 PE=1 SV=1	VAL1
Unigene18029_All	0	0.846667	3.34333	0	0	0	0.0633333	B3 domain-containing transcription repressor VAL1 OS=Arabidopsis thaliana GN=VAL1 PE=1 SV=1	VAL1
Unigene41884_All	8.15	0	0	0	0	0	0	Zinc finger protein WIP2 OS=Arabidopsis thaliana GN=WIP2 PE=1 SV=1	WIP2
CL8172.Contig1_All	4.32333	0.496667	0.74	0.71	0.343333	0.43	0	LIM domain-containing protein WLIM1 OS=Arabidopsis thaliana GN=WLIM1 PE=1 SV=1	WLIM1
Unigene47702_All	3.89	0.0866667	0	0.233333	0.28	0.0266667	0.203333	Probable WRKY transcription factor 13 OS=Arabidopsis thaliana GN=WRKY13 PE=2 SV=1	WRKY13
Unigene41340_All	0.433333	0.05	0.456667	0.246667	0.203333	0.626667	6.86667	Probable WRKY transcription factor 35 OS=Arabidopsis thaliana GN=WRKY35 PE=2 SV=1	WRKY35
Unigene41227_All	3.16667	0.0633333	0.116667	0.11	0.0733333	0.903333	0.716667	Probable WRKY transcription factor 40 OS=Arabidopsis thaliana GN=WRKY40 PE=1 SV=1	WRKY40
Unigene32011_All	4.63	0.07	0.216667	0.336667	0.173333	0.43	0.17	Probable WRKY transcription factor 41 OS=Arabidopsis thaliana GN=WRKY41 PE=2 SV=2	WRKY41
CL5027.Contig2_All	0.08	0.233333	0.06	0.34	0.353333	0.243333	9.04667	Probable WRKY transcription factor 57 OS=Arabidopsis thaliana GN=WRKY57 PE=2 SV=1	WRKY57
CL5027.Contig1_All	0.0466667	0.0666667	0.07	0.0433333	0.273333	0	4.47333	Probable WRKY transcription factor 57 OS=Arabidopsis thaliana GN=WRKY57 PE=2 SV=1	WRKY57
Unigene22370_All	4.62333	0.2	1	0.923333	0.356667	0.283333	0.673333	Probable WRKY transcription factor 7 OS=Arabidopsis thaliana GN=WRKY7 PE=1 SV=1	WRKY7
Unigene50683_All	5.71333	0.0133333	0.27	0.54	0.383333	0	0.296667	Axial regulator YABBY 3 OS=Arabidopsis thaliana GN=YAB3 PE=1 SV=1	YAB3
Unigene54763_All	9.98333	0.0133333	0	0	0	0	0	Axial regulator YABBY 4 OS=Arabidopsis thaliana GN=YAB4 PE=1 SV=2	YAB4
Unigene31496_All	6.42667	0.643333	0.366667	0.29	0.236667	0.486667	0.0166667	Receptor protein kinase-like protein ZAR1 OS=Arabidopsis thaliana GN=ZAR1 PE=1 SV=1	ZAR1
Unigene1656_All	3.34667	0.0266667	0.176667	0.13	0.153333	0.02	0.256667	Zinc-finger homeodomain protein 2 OS=Arabidopsis thaliana GN=ZHD1 PE=1 SV=1	ZHD1
Unigene48268_All	8.32	0.19	0.09	0.0633333	0.01	0	0	Zinc-finger homeodomain protein 4 OS=Arabidopsis thaliana GN=ZHD4 PE=1 SV=1	ZHD4
Unigene39307_All	0.0633333	0.00666667	0.01	0	0	0	38.7033
Unigene24195_All	0.03	0	0	0	0	0	7.50333
CL4600.Contig7_All	0.09	0.18	0.423333	0.44	0	0.786667	4.06
CL11768.Contig2_All	7.76	0.393333	0.37	0.39	0.446667	0.916667	0.93
