# Supplementary material for: Transcriptome Landscape Analyses of the Regulatory Network for Zygotic Embryo Development in Paeonia ostii
Source: Int J Mol Sci. 2023 Jun 27;24(13):10715. doi: 10.3390/ijms241310715 (PMC10342179; doi:10.3390/ijms241310715)
Supplement: Supplementary file 1 [file ijms-24-10715-s001.zip › Table S7.xlsx]

## Sheet: Table Sn
Table S7. Enzymes or proteins related to lipid accumulation of seeds development in P. ostii
Gene ID	PE (5D) FPKM	GE (60D) FPKM	HE (65D) FPKM	TE (75D) FPKM	CE (90D) FPKM	NE (110D) FPKM	ME (130D) FPKM	Abbreviations
ACP1								ACP1
CL16108.Contig1_All	152.376	77.696	89.906	81.41	27.486	73.88	14.816	ACP1
CL16108.Contig2_All	3.063	0.16	2.623	0.97	0.18	0.543	0.236	ACP1
CL6448.Contig1_All	30.51	10.22	58.133	0.17	2.643	10.356	1.936	ACP1
CL6448.Contig2_All	49	22.74	103.283	0.303	5.55	19.95	5.286	ACP1
CL6448.Contig4_All	216.84	42.09	225.713	0.223	9.196	45.71	8.696	ACP1
CL6448.Contig5_All	188.24	416.983	124.316	420.666	105.25	158.456	48.733	ACP1
DGAT								DGAT
CL832.Contig3_All	0.413	0.68	0.973	0.71	1.646	0.52	4.53	DGAT1
CL832.Contig5_All	5.513	3.353	3.216	4.396	6.9	6.1	11.58	DGAT1
Unigene943_All	2.206	1.076	1.776	1.54	1.473	0.87	2.553	DGAT1
CL832.Contig4_All	1.003	0.646	1.086	0.686	0.493	0.523	0.163	DGAT1-1
Unigene39698_All	1.543	0.976	0.916	0.976	0.8	0.746	0.496	DGAT1A
Unigene48404_All	1.61	0.38	0.763	1.45	1.42	0.38	3.166	DGAT1B
Unigene60983_All	0.016	0.05	0.033	0.12	0.173	0.476	1.183	DGAT2
CL5278.Contig1_All	0.94	0.546	0.52	0.316	0.423	0.926	1.296	DGAT2D
CL5278.Contig3_All	14.566	9.08	9.59	9.88	8.373	12.836	9.84	DGAT2D
Unigene55251_All	2.42	3.286	1.203	1.056	8.553	12.193	5.566	DGAT2D
CL5934.Contig1_All	16.596	8.693	9.623	27.75	34.673	28.106	26.383	DGAT3
CL5934.Contig2_All	48.016	6.903	18.226	31.42	85.486	21.366	70.28	DGAT3
FAD2								FAD2
CL4436.Contig1_All	2.33	114.086	19.49	113.193	1.43	5.653	0	FAD2
CL4436.Contig2_All	55.253	1083.61	0.153	1167.83	27.456	41.586	1.056	FAD2
CL4436.Contig3_All	1.28	4.733	0.986	8.26	0.66	0.766	0.163	FAD2
CL4436.Contig4_All	2.073	5.22	40.84	4.213	0.79	3.216	0.01	FAD2
CL4436.Contig5_All	108.826	114.6	1127.88	99.356	72.2	164.15	1.136	FAD2
Unigene43832_All	316.753	25.86	57.756	32.893	42.016	53.443	0.08	FAD2
Unigene55541_All	7.77	0.01	1.176	0.01	0	0.263	0	FAD2
FAD3								FAD3
Unigene55644_All	0	13.25	11.39	1.65	0.223	1.776	0	FAD3
FAD6								FAD6
Unigene70333_All	0.653	0.206	0	0	0.07	0.48	2.186	FAD6
FAD7								FAD7
CL14328.Contig1_All	45.433	0.056	0.276	0.166	0.07	0.143	0.166	FAD7
CL14579.Contig3_All	0.086	53.796	73.716	90.77	46.506	53.243	0.236	FAD7
CL14579.Contig4_All	1.603	0	0.096	0	0	0	0	FAD7
CL14579.Contig5_All	6.883	0.046	0.033	0.033	0	0	0	FAD7
CL14579.Contig6_All	0.013	28.11	31.386	2.736	0.103	2.123	0.02	FAD7
CL16476.Contig10_All	0.02	5.35	7.13	13.466	3.71	1.32	0.166	FAD7
CL16476.Contig13_All	0	5.85	1.633	0	0	0.446	0.136	FAD7
CL16476.Contig27_All	1.216	2.9	0.553	0.24	0	1.453	0.436	FAD7
CL16476.Contig30_All	0	2.613	4.643	3.45	0	0.94	0.106	FAD7
CL16476.Contig31_All	0.13	619.763	492.106	551.15	0	177.76	9.24	FAD7
CL16476.Contig32_All	0	0.706	1.106	0.276	0	0.193	0.043	FAD7
CL16476.Contig8_All	0.01	1.106	2.016	1.213	0	0.43	0.033	FAD7
CL4351.Contig2_All	14.7	2.766	4.036	3.546	0	7.996	1.143	FAD7
Unigene20280_All	0.01	0.173	1.003	1.103	0	0.223	0.08	FAD7
Unigene43853_All	0	0.07	9.733	0	0	0.186	0.013	FAD7
Unigene52929_All	0.43	0	2.13	0.096	0	0.35	0.536	FAD7
Unigene64401_All	0	0.086	12.09	0.146	0	0.03	0	FAD7
CL4351.Contig1_All	2.203	0.046	0	0	0	0.89	0	FAD7A-1
FAD8								FAD8
CL14579.Contig1_All	2.55	0.023	0.016	0.016	0	0.033	0.073	FAD8
CL14579.Contig2_All	1.23	0.136	0.17	0.15	0	0.226	0.406	FAD8
Unigene19117_All	0.006	1.196	1.25	0.9	0	0.403	0.086	FAD8
Unigene27948_All	0	2.14	3.15	2.85	0	0.703	0.163	FAD8
FATA								FATA
CL388.Contig2_All	0.23	1.046	1.303	0.793	0.343	0.123	0.17	FATA
CL388.Contig3_All	0.693	0.633	1.286	0.253	0.11	0.13	0.1	FATA
CL388.Contig4_All	47.88	42.606	59.243	38.253	12.053	15.653	7.983	FATA
Unigene73883_All	0.713	20	34.573	15.2	5.62	2.39	1.56	FATA
FATB								FATB
CL1307.Contig10_All	0.343	2.87	0	0.406	2.506	0.01	0	FATB
CL1307.Contig29_All	0	2.44	0	0.186	0	0	0	FATB
CL1307.Contig33_All	71.14	39.73	52.44	40.663	12.56	38.063	16.106	FATB
CL1307.Contig3_All	2.23	0.19	1.27	0.536	0.72	0.483	1.636	FATB
CL1307.Contig42_All	2.023	1.753	0.386	0.016	1.103	0.38	0.126	FATB
CL1307.Contig44_All	2.24	0	1.186	1.16	0.033	2.813	1.016	FATB
CL1307.Contig6_All	2.933	0	5.27	0.216	0.39	1.506	5.246	FATB
CL1307.Contig7_All	1.666	0	0.216	0.99	0	0.723	0.72	FATB
CL1307.Contig8_All	4.703	0.243	2.91	3.32	1.09	2.293	0.82	FATB
CL1307.Contig9_All	7.303	15.026	10.72	13.27	5.676	1.756	0.816	FATB
CL3289.Contig5_All	0.166	0.623	0.3	0.42	0.14	1.403	0.643	FATB
Unigene14204_All	0	0.026	1.51	0.436	0.103	0.053	0.49	FATB
Unigene30583_All	1.256	1.116	0.51	0.443	0.5	0.42	0.963	FATB
Unigene4437_All	0	0.203	3.146	0.48	0.033	0	0.32	FATB
Unigene65394_All	19.56	5.276	0.75	3.666	2.74	3.006	0.08	FATB
CL1307.Contig16_All	3.5	1.163	0.763	0.123	1.036	0.996	0.543	FATB1
CL1307.Contig18_All	3.596	3.66	0.493	0.303	1.713	0.8	0.863	FATB1
CL1307.Contig28_All	0.013	0.43	0	0.426	2.15	0	0.88	FATB1
CL1307.Contig2_All	0.2	2.346	0.333	0.706	1.323	0.516	0.83	FATB1
CL1307.Contig35_All	0.083	2.323	0.046	0.453	1.51	0.016	0.056	FATB1
CL1307.Contig36_All	2.426	0	0.763	0.19	0	0.09	0	FATB1
CL1307.Contig38_All	0.716	0.046	0.65	0.416	0.036	3.323	0.62	FATB1
CL1307.Contig39_All	2.936	0.763	0.66	0.913	1.673	1.123	0.536	FATB1
CL1307.Contig4_All	0	9.8	0	1.013	3.61	0	1.546	FATB1
GPAT								GPAT
CL13157.Contig1_All	2.183	0.376	0.376	0.18	0.233	0.143	0.326	GPAT
Unigene31637_All	1.273	0.26	0.286	0.493	0.76	0.386	0.033	GPAT1
CL2202.Contig1_All	39.866	4.606	5.47	8.906	20.36	4.346	60.8	GPAT4
Unigene14652_All	0.216	0.03	0.05	0.94	0.12	0.773	4.663	GPAT5
Unigene5843_All	0.973	0.016	0	0	0	1.74	1.026	GPAT5
Unigene7482_All	1.213	0.06	0.576	1	0.066	2.48	5.296	GPAT5
Unigene31661_All	1.82	0.076	0.53	0.046	0	0	0	GPAT6
Unigene10994_All	1.303	0.333	0.926	0.456	0.016	0.21	0.73	GPAT7
Unigene13021_All	0.28	0.05	0.083	1.23	0.153	0.683	2.503	GPAT7
Unigene3723_All	1.403	0.093	2.5	0.036	0	0.08	0.506	GPAT7
Unigene7566_All	0.593	0.186	0.01	0.07	0.366	0.086	1.346	GPAT7
CL2202.Contig2_All	3.14	0.4	0.206	0.343	0.24	3.116	0.13	GPAT8
CL2202.Contig3_All	76.3	6.87	12.096	10.1	3.476	14.986	1.053	GPAT8
GPDH								GPDH
Unigene53228_All	13.87	10.34	13.903	7.853	3.283	4.296	1.546	GPDH
CL12449.Contig1_All	1.096	0.473	1.113	0.656	0.73	0.35	0.646	GPDHC1
CL12449.Contig2_All	6.21	0.533	0.476	0.42	0.136	0.35	0	GPDHC1
CL12449.Contig3_All	5.363	1.433	1.776	0.56	3.086	1.706	1.963	GPDHC1
CL12449.Contig4_All	0.17	1.403	2.21	2.04	1.64	0.93	0.883	GPDHC1
CL4300.Contig1_All	7.513	1.96	1.94	2.47	0.8	8.763	1.143	GPDHC1
KAS								KAS
CL5656.Contig2_All	1.483	0.383	0.606	0.723	0.08	0.083	0.76	KAS
CL810.Contig11_All	0.686	1.766	0.99	1.416	1.38	1.216	0.903	KAS
CL810.Contig12_All	3.82	0.133	0	0.1	0	0.03	0.59	KAS
CL810.Contig13_All	0.063	0	0	0	0	0.016	1.05	KAS
CL810.Contig1_All	0.936	0.583	0.193	0.743	1.093	0.856	0.216	KAS
CL810.Contig2_All	0.95	1.58	0.33	0.563	0.006	0.23	0	KAS
CL810.Contig3_All	4.476	0.28	1.596	0.613	0.34	0.073	3.34	KAS
CL810.Contig4_All	1.94	1.65	0.55	0.686	0.276	0.56	0.3	KAS
CL810.Contig5_All	1.1	0	0.103	0.103	0.006	0.023	1.836	KAS
CL810.Contig6_All	0.436	0.043	0	0	0	0	1.13	KAS
CL810.Contig8_All	1.1	0	0.513	0.843	1.4	1.083	0.713	KAS
CL810.Contig9_All	0.366	0	1.78	0.166	0.123	0	0.25	KAS
CL6789.Contig1_All	10.676	20.063	30.81	26.78	5.373	6.12	1.866	KAS1
CL6789.Contig2_All	19.296	13.116	2.916	4.596	2.39	4.75	2.913	KAS1
CL6789.Contig3_All	1.076	19.936	7.543	7.943	3.626	4.43	2.88	KAS1
Unigene52256_All	1.093	0.05	0.256	0.143	0.196	0.036	0	KAS1
CL8798.Contig1_All	13.596	0.316	0.583	0.373	0.176	37.503	0.016	KAS2
CL8798.Contig2_All	1.203	0.186	0.223	0.07	0.043	1.57	0	KAS2
CL8798.Contig3_All	36.633	39.11	51.646	37.033	22.01	36.54	2.143	KAS2
CL8798.Contig4_All	1.563	3.78	5.323	3.016	1.49	3.533	0.41	KAS2
Unigene52340_All	0.763	1.863	2.113	1.816	2.386	0.8	0.3	KAS2
CL10706.Contig2_All	25.623	20.496	29.226	23.47	12.916	25.876	10.896	KAS3B
LACS								LACS
CL267.Contig13_All	45.976	2.53	0.11	0.29	0.03	0.006	0	LACS1
CL267.Contig16_All	11.023	0.05	0.033	0	0	0	0	LACS1
CL267.Contig18_All	1.05	0	0	0	0	0	0	LACS1
CL267.Contig19_All	2.8	0.556	0	0	0	0	0	LACS1
CL267.Contig6_All	2.983	0.026	0	0	0	0.013	0	LACS1
CL267.Contig8_All	2.193	0	0	0	0	0	0	LACS1
CL267.Contig9_All	7.026	0	0	0.016	0	0	0	LACS1
Unigene52348_All	0.28	0.183	0.206	0.253	0.263	2.283	0.11	LACS1
Unigene52350_All	1.04	0.36	0.31	0.623	0.653	0.603	0.306	LACS1
CL6674.Contig1_All	9.766	0.426	0.733	0.716	0.413	0.523	0.02	LACS2
CL6674.Contig2_All	14.493	0.65	0.516	0.483	0.23	0.203	0.23	LACS2
CL4344.Contig1_All	18.88	3.703	2.876	3.18	0.373	11.33	4.38	LACS4
CL4344.Contig2_All	6.593	0.96	2.43	2.03	0.926	0.776	0.056	LACS4
CL4344.Contig3_All	40.49	27.066	27.49	21.736	11.083	26.786	1.28	LACS4
CL4344.Contig4_All	0.776	0.07	0	0	0.063	0	1.136	LACS4
Unigene1965_All	2.583	9.276	8.566	0.833	1.663	1.696	3.97	LACS6
Unigene37286_All	1.31	0.41	2.343	2.276	3.17	5.143	6.79	LACS6
Unigene37287_All	0.193	0.253	0.866	0.41	0	0.22	1.516	LACS6
Unigene37288_All	0.05	3.606	1.326	0	0.48	0.09	1.066	LACS6
Unigene40485_All	0.633	0.09	3.64	11.126	10.343	18.423	6.33	LACS6
Unigene42155_All	1.1	5.94	5.12	0.923	1.9	0.933	1.533	LACS6
Unigene46847_All	3.916	6.316	6.45	3.33	4.73	12.516	2.133	LACS6
Unigene58891_All	2.11	0	4.7	0.34	0.04	0.016	0	LACS6
Unigene60863_All	7.48	0.016	7.563	17.77	16.063	44.843	25.586	LACS6
Unigene71865_All	2.433	1.13	0.463	0.863	1.233	3.916	0.496	LACS6
Unigene75222_All	2.563	8.453	1.736	1.176	0.21	0	0.796	LACS6
Unigene76271_All	3.36	0.033	0.16	1.953	1.376	5.7	0.936	LACS6
Unigene28854_All	0.796	1.093	0.6	1.196	0.103	0.17	2.29	LACS7
Unigene65567_All	2.34	0.42	0.03	0.123	0.133	2.333	0.143	LACS7
Unigene78311_All	1.006	0.883	1.65	3.21	2.016	5.906	3.69	LACS7
Unigene8048_All	0.216	0.46	0.416	0.276	0.97	0.093	1.18	LACS7
Unigene8513_All	0.216	0.346	0.16	0.026	0.226	1.496	0.13	LACS7
CL9241.Contig1_All	7.18	0.473	3.433	6.076	6.066	5.813	3.563	LACS8
CL9241.Contig2_All	42.64	24.403	20.396	9.486	6.22	14.33	11.143	LACS8
Unigene43434_All	10.923	13.003	17.863	10.603	7.643	6.326	12.956	LACS9
CL156.Contig11_All	0.493	0.036	0.076	0.056	58.816	0.04	0.143	OBAP1A
CL156.Contig1_All	0.02	0.573	1.363	4.196	9.37	1.956	21.126	OBAP1A
CL156.Contig2_All	0.01	0	0.26	1.226	5.74	0	28.88	OBAP1A
CL156.Contig3_All	0	0.023	0.106	0.016	2.463	0.076	0.036	OBAP1A
CL156.Contig5_All	0.09	2.176	2.736	3.483	0.203	0.283	0.683	OBAP1A
CL156.Contig6_All	0.023	2.336	5.683	1.526	0.243	2.166	8.236	OBAP1A
CL156.Contig7_All	0.426	28.54	48.603	30.883	44.516	15.29	24.31	OBAP1A
CL156.Contig4_All	0	0	0	0.346	0	0.136	6.373	OBAP1B
CL156.Contig8_All	0.073	0	0.103	10.45	1.16	5.11	114.27	OBAP1B
CL156.Contig9_All	1.003	53.163	95.146	108.106	96.343	43.02	418.73	OBAP1B
CL328.Contig1_All	6.033	84.846	232.026	318.586	351.693	118.64	824.693	OBAP2A
CL328.Contig5_All	0.06	0.416	1.303	1.426	1.383	0.693	5.516	OBAP2A
CL328.Contig6_All	7.603	78.763	229.623	304.033	324.903	130.793	941.26	OBAP2A
CL328.Contig7_All	2.853	26.286	73.8	90.563	104.59	36.25	301.896	OBAP2A
CL328.Contig8_All	0.243	9.73	26.04	15.47	19.983	6.596	86.143	OBAP2A
CL328.Contig2_All	0.096	2.243	6.9	8.54	9.61	4.25	23.296	OBAP2C
CL328.Contig3_All	2.513	0.406	1.836	0.2	1.95	0.02	0.076	OBAP2C
CL328.Contig4_All	0.026	0.08	0.436	0.356	0.306	0.183	1.403	OBAP2C
Oil body-associated protein								Oil body-associated protein
PAP								PAP
CL7280.Contig1_All	4.173	1.993	3.946	2.766	2.256	3.63	0.933	PAP
CL7280.Contig2_All	1.73	0.9	0.983	1.103	0.526	1.793	0.453	PAP
Unigene12952_All	1.763	0.783	0.65	0.513	0.526	0.276	0.406	PAP
Unigene20385_All	9.253	10.03	18.81	6.7	0	28.413	5.503	PAP
Unigene22002_All	3.196	0	0.176	0.283	0.25	0.673	0.193	PAP
Unigene27366_All	75.763	124.586	120.22	97.496	81.173	331.946	51.033	PAP
Unigene4828_All	1.686	0.136	0.15	0.223	0.156	0.966	0.233	PAP
CL2704.Contig12_All	5.59	16.746	13.65	16.2	3.626	2.566	0.086	PAP1
CL2704.Contig15_All	4.71	0.826	1.88	0.623	0.53	0.64	0.216	PAP1
CL2704.Contig1_All	1.503	2.4	1.256	1.273	0.963	0.43	0.173	PAP1
CL2704.Contig2_All	3.036	0.253	1.31	0.276	0.233	1.466	0.043	PAP1
CL2704.Contig9_All	1.313	0.71	0.81	1.786	1.57	2.33	1.7	PAP1
Unigene12381_All	0.003	0.803	1.97	0.5	1.51	0.376	0	PAP1
Unigene37509_All	4.73	52.166	57.413	39.04	77.113	243.263	0.143	PAP1
Unigene6974_All	0.27	0.95	1.34	0.373	0.516	0.056	0.013	PAP1
CL15475.Contig1_All	0.63	1.033	0.8	0.86	0.626	0.386	0.583	PAP10
CL15475.Contig4_All	3.326	2.28	1.916	2.29	1.293	0.89	1.136	PAP10
CL15475.Contig5_All	0.62	0.18	0.19	0.243	0.113	1.013	0.843	PAP10
CL15475.Contig6_All	3.65	0.436	2.38	1.78	3.863	3.823	3.346	PAP10
Unigene12486_All	3.24	5.176	0	0.936	2.063	0.79	6.86	PAP10
Unigene25828_All	1.086	0.716	0	0.186	0.426	0.13	0.81	PAP10
Unigene29349_All	0.42	2.11	0	0.223	0	0	0.353	PAP10
CL4428.Contig1_All	2.41	0.103	0.176	0	0.073	0.093	0	PAP11
CL4428.Contig2_All	2.69	1.046	0.873	0.356	0.36	1.846	0.056	PAP11
CL10770.Contig1_All	1.546	0.146	0.173	0.156	0.123	0.21	0.16	PAP12
CL10770.Contig2_All	3.38	0.44	1.226	1.133	1.483	0.663	0.99	PAP12
CL297.Contig1_All	0.41	2.44	3.203	4.206	5.186	1.006	2.83	PAP13
CL297.Contig2_All	7.54	2.523	2.476	8.816	3.436	7.103	3.816	PAP13
CL297.Contig3_All	5.22	3.933	11.606	1.47	0.326	1.49	1.476	PAP13
CL15144.Contig10_All	1.463	2.696	3.39	2.626	2.536	3.636	1.006	PAP14
CL15144.Contig12_All	0	0	0	0	0.01	0	1.413	PAP14
CL15144.Contig14_All	0	0	0	0	0.056	0	1.4	PAP14
CL15144.Contig16_All	3.906	0.23	0.643	0.196	0.226	2.113	2.423	PAP14
CL15144.Contig2_All	0.243	1.21	0.14	0.07	0.166	0.176	0.303	PAP14
CL15144.Contig4_All	1.066	0	0.25	0.176	0.076	0.023	0.183	PAP14
CL15144.Contig6_All	3.756	2.06	1.723	0.516	3.733	1.913	5.493	PAP14
CL15144.Contig7_All	5.63	1.753	2.953	1.276	1.063	2.396	0.196	PAP14
CL15144.Contig8_All	3.286	0.41	0.483	0.133	0.573	0.643	1.22	PAP14
Unigene18929_All	1.593	0.016	0	0.076	0	0.373	0	PAP14
Unigene6958_All	0	0	0	0.006	0.04	0.033	1.4	PAP14
CL6572.Contig3_All	0.086	0.976	0.46	0.163	0.123	21.13	0.006	PAP15
CL6572.Contig4_All	13.34	29.56	32.56	20.056	20.156	79.5	3.286	PAP15
Unigene43289_All	2.49	1.056	0.743	1.366	0.793	0.57	2.866	PAP16
CL4864.Contig1_All	24.04	39.466	63.79	16.5	0.243	8.76	12.766	PAP18
CL4864.Contig2_All	14.743	8.35	9.706	3.743	1.396	3.82	2.933	PAP18
CL4864.Contig3_All	52.023	45.846	25.196	55.456	39.986	40.023	8.983	PAP18
CL7280.Contig3_All	0.886	1.103	1.113	0.936	0.563	2.17	0.663	PAP2
CL7280.Contig4_All	12.516	16.903	25.373	17.25	10.043	16.556	6.333	PAP2
CL7280.Contig5_All	2.85	0.006	0.186	0.143	0.143	0.113	0.056	PAP2
Unigene40569_All	25.996	48.086	53.24	32.49	36.693	38.266	44.793	PAP2
CL1828.Contig2_All	0	1.206	0.056	3.923	0	0	0	PAP20
CL2510.Contig1_All	0	0.263	1.74	2.103	0.53	0.093	3.813	PAP20
CL2510.Contig2_All	0.146	0.04	0.946	5.19	0.093	0.11	0.37	PAP20
CL2510.Contig4_All	0.21	1.026	3.75	7.87	0.973	1.29	11.21	PAP20
CL2510.Contig6_All	0.233	10.693	0.19	0.59	29.766	9.576	3.1	PAP20
CL2510.Contig7_All	1.343	1.773	1.453	2.446	9.08	0.55	3.543	PAP20
CL2510.Contig8_All	0.133	0.96	2.66	2.373	1.443	0.673	12.906	PAP20
Unigene6947_All	0	1.006	0	0.443	0	0.033	0	PAP20
Unigene25226_All	1.096	1.84	0	1.79	1	0	0	PAP21
Unigene9026_All	1.153	0.663	0	0.33	0.026	0	0	PAP21
CL16535.Contig1_All	0.04	0.653	5.62	5.416	1.856	266.856	0.11	PAP22
CL16535.Contig2_All	0.033	0.203	0.823	5.746	33.65	115.303	0.07	PAP22
CL2906.Contig1_All	0.006	0.006	0.19	0.066	0.13	3.556	0	PAP22
CL2906.Contig2_All	0	0.01	0	0.093	1.556	1.683	0	PAP22
Unigene37311_All	0	0	0.023	0.096	0.676	3.336	0	PAP22
CL11920.Contig1_All	0.303	1.196	0.103	0.313	0.01	0.996	0.096	PAP23
CL11920.Contig2_All	5.07	1.153	2.733	2.8	1.056	1.38	2.393	PAP23
Unigene41859_All	1.423	0.076	0.026	0	0.073	0.333	0.03	PAP24
CL1765.Contig1_All	29.486	102.78	45.856	86.396	19.59	59.093	46.136	PAP26
CL1765.Contig2_All	32.706	17.606	62.293	20.15	26.043	33.133	4.253	PAP26
CL1765.Contig3_All	1.12	1.333	1.346	1.12	0.186	2.46	1.203	PAP26
CL1765.Contig4_All	40.93	38.453	15.18	39.91	7.223	50.433	19.57	PAP26
CL2314.Contig1_All	4.653	4.23	4.086	3.183	1.516	1.32	1.073	PAP26
CL2314.Contig2_All	6.36	8.28	7.54	7.313	4.216	7.74	2.376	PAP26
CL4287.Contig24_All	0.433	1.036	0.5	0.883	0.363	0.506	0.466	PAP27
CL542.Contig1_All	7.87	7.393	3.733	6.49	3.926	7.703	1.136	PAP27
CL542.Contig2_All	19.803	0.786	7.84	0.57	1.376	5.016	3.46	PAP27
Unigene8252_All	1.48	0.126	0.273	0.386	0.646	0.76	1.456	PAP27
CL9702.Contig1_All	2.98	1.09	1.2	0.84	1.113	1.063	3.263	PAP28
CL9702.Contig2_All	7.17	3.793	3.656	3.313	2.596	6.24	1.866	PAP28
CL12196.Contig1_All	26.443	26.55	25.926	37.403	29.206	50.616	13.27	PAP29
CL12196.Contig2_All	22.07	65.2	59.363	17.876	30.183	22.243	4.143	PAP29
CL4066.Contig6_All	2.33	0.146	0.153	0.233	1.093	0.573	0	PAP3
CL4066.Contig8_All	1.166	0.906	0.983	0.6	1.383	0.483	0	PAP3
Unigene33970_All	0	0	39.946	0.02	44.56	0.046	0.016	PAP3
Unigene49922_All	30.626	14.503	17.593	15.3	8.943	19.13	13.336	PAP3
CL10686.Contig1_All	0.956	2.466	1.95	1.436	0.956	2.443	0.776	PAP5
CL10686.Contig2_All	3.106	1.586	1.253	1.576	1.41	1.07	0.176	PAP5
Unigene43204_All	20.656	5.723	3.046	2.543	1.173	3.516	1.426	PAP5
CL3420.Contig1_All	12.643	4.333	6.73	3.72	11.103	8.206	10.08	PAP6
CL3420.Contig3_All	1.73	1.276	0.126	1.026	0.01	0.63	11.163	PAP6
CL3420.Contig4_All	0.776	0.136	0.18	0.046	0.81	0.18	1.033	PAP6
CL3420.Contig5_All	1.046	0.563	1.326	0.686	0.536	2.653	12.92	PAP6
CL1230.Contig2_All	3.036	0.033	0.256	0.336	0.05	0.07	0.726	PAP7
CL12919.Contig1_All	0	0	1.236	0.02	2.913	0	0.016	PAP8
CL12919.Contig2_All	1.8	1.363	0.61	0.933	1.856	1.34	0	PAP8
CL4066.Contig1_All	48.643	51.303	34.91	38.45	96.616	104.433	0	PAP8
CL4066.Contig5_All	1.65	0.443	0.51	0.25	1.39	0.453	0.013	PAP8
PDAT1								PDAT1
CL11314.Contig2_All	6.303	0.6	0.63	0.753	0.356	0.803	0.126	PDAT1
CL11314.Contig3_All	21.133	10.946	11.693	6.866	4.453	13.056	1.46	PDAT1
CL11314.Contig4_All	7.116	1.673	6	4.61	4.276	2.336	4.12	PDAT1
CL5675.Contig1_All	1.466	1.73	5.656	1.65	1.04	0.826	1.386	PDAT1
CL5675.Contig2_All	3.583	4.47	27.046	6.57	4.21	2.916	4.406	PDAT1
PLA2								PLA2
CL10996.Contig1_All	20.963	9.453	5.923	5.976	1.016	0.703	0.4	PLA2-ALPHA
CL10996.Contig2_All	9.106	1.19	1.18	1.34	0.21	0.056	0.053	PLA2-ALPHA
CL9561.Contig1_All	12.613	1.126	0.746	0.486	0.66	2.83	0.213	PLA2-I
PLC2								PLC2
CL10535.Contig1_All	2.393	0.206	0.093	0.14	0.39	3.103	2.28	PLC2
CL2949.Contig1_All	13.746	24.016	22.77	16.903	26.1	60.92	45.083	PLC2
CL2949.Contig2_All	1.696	0.873	1.263	0.076	0.6	0	0.836	PLC2
CL2949.Contig3_All	11.983	2.096	1.6	2.38	0.753	1.62	5.826	PLC2
Unigene13088_All	3.36	2.163	0.02	0.603	1.036	1.243	1.226	PLC2
Unigene22434_All	2.446	0.243	1.41	0.166	0.063	0.196	0.79	PLC2
Unigene24054_All	2.16	0.396	0.066	0.506	0.113	0.936	0.24	PLC2
Unigene29047_All	1.85	0.713	0.803	0.93	0.39	0.276	0.846	PLC2
Unigene3387_All	1.123	0.9	1.12	0.25	0.07	0.47	0.733	PLC2
Unigene54218_All	2.34	0.363	0.083	0.03	0.096	0.116	0.006	PLC2
Unigene55417_All	1.643	0.49	0	0	0.15	0.04	0	PLC2
CL4026.Contig2_All	2.006	2.776	6.773	4.853	0.02	1.353	3.026	PLC4
CL4026.Contig3_All	18.183	5.836	3.873	3.046	2.163	4.853	0.703	PLC4
Unigene27841_All	2.3	1.23	1.943	0.713	1.176	5.316	0.016	PLC6
Unigene29927_All	1.026	0	0	0	0	0.896	0	PLC6
Unigene6038_All	0.933	1.2	0.3	0.22	0.253	2.946	0	PLC6
Unigene7261_All	1.236	0.38	1.26	0.37	0.24	0.296	0.5	PLC6
Unigene9342_All	2.82	3.02	3.483	0.806	0.276	0.316	0.83	PLC6
PLD								PLD
CL4224.Contig1_All	3.246	1.58	2.743	1.183	0.856	1.39	0.653	PLD1
CL4224.Contig2_All	115.833	59.78	80.046	19.83	25.396	47.853	19.436	PLD1
CL4224.Contig3_All	98.696	69.783	5.17	41.09	1.95	47.34	1.976	PLD1
Unigene20711_All	8.113	4.356	6.123	4.153	1.716	4.186	3.533	PLDBETA1
Unigene22456_All	0.333	1.243	1.423	0.176	0.55	0.06	0.29	PLDBETA1
Unigene29138_All	0.8	1.056	0.61	0.993	0.676	1.126	0.326	PLDBETA1
Unigene49538_All	2.533	1.866	1.976	2.07	1.323	2.686	0.053	PLDBETA1
Unigene49539_All	5.953	1.38	1.686	1.59	0.453	2.68	0.316	PLDBETA1
Unigene51388_All	0.316	0.05	0.06	0.026	0.02	1.956	0.073	PLDBETA1
Unigene61511_All	6.8	0.673	1.28	1.153	0.686	6.736	1.236	PLDBETA1
Unigene8461_All	0.976	1.016	0.193	1.756	2.28	0.616	0.853	PLDBETA1
Unigene9477_All	5.383	5.733	4.77	3.963	3.733	10.976	1.356	PLDBETA1
CL12367.Contig3_All	1.05	0.043	1.653	0.093	1.576	0.12	0.053	PLDDELTA
CL16509.Contig2_All	0.21	0.376	0.103	0	0.146	0.1	1.166	PLDDELTA
CL2660.Contig1_All	0	2.373	2.213	0.016	0.81	0.816	0.056	PLDDELTA
CL2660.Contig2_All	4.586	5.06	2.033	0.026	0.483	1.236	0	PLDDELTA
CL2660.Contig3_All	16.543	12.96	7.593	32.81	8.41	7.146	10.54	PLDDELTA
CL2660.Contig4_All	1.626	13.243	19.796	0	4.853	3.346	1.003	PLDDELTA
CL2660.Contig5_All	0.853	1.176	0.916	0.11	0.386	0.26	0	PLDDELTA
CL2660.Contig6_All	1.743	2.516	1.463	0.77	0.51	0.593	0.016	PLDDELTA
CL2660.Contig7_All	10.106	4.54	2.706	2.48	1.226	1.716	0.016	PLDDELTA
CL5060.Contig2_All	0	6.026	6.21	3.923	1.073	0.396	0.27	PLDDELTA
CL5060.Contig4_All	0.206	12.536	14.676	8.92	4.566	2.22	4.983	PLDDELTA
CL5060.Contig5_All	0.023	0.116	1.233	2.113	1.113	0.013	2.833	PLDDELTA
Unigene36686_All	1.116	0.596	1.506	0	0.076	0.253	0.183	PLDDELTA
Unigene36688_All	11.93	12.46	17.566	0.65	5.07	6.876	3.093	PLDDELTA
Unigene41679_All	2.816	0	0.026	0.053	0.046	0.013	0.043	PLDDELTA
CL5477.Contig2_All	0.62	1.45	1.603	1.116	1.18	1.27	0.843	PLDZETA1
CL5477.Contig3_All	4.243	3.073	3.23	3.01	2.083	4.136	2.433	PLDZETA1
SAD2								SAD2
CL10510.Contig1_All	0.016	0.056	4.513	0	0	0.013	0.863	SAD2
CL10510.Contig2_All	27.203	0.313	7.346	1.166	1.04	10.75	6.793	SAD2
CL10510.Contig3_All	2.123	2.326	0.643	2.256	3.796	3.73	3.32	SAD2
CL10510.Contig4_All	18.31	12.523	9.763	10.19	9.953	16.266	12.28	SAD2
