# Supplementary material for: Transcriptome Landscape Analyses of the Regulatory Network for Zygotic Embryo Development in Paeonia ostii
Source: Int J Mol Sci. 2023 Jun 27;24(13):10715. doi: 10.3390/ijms241310715 (PMC10342179; doi:10.3390/ijms241310715)
Supplement: Supplementary file 1 [file ijms-24-10715-s001.zip › Table S8.xlsx]

## Sheet: IAA
	Table S8. DEGs related to plant hormones during seed development in P. ostii
Gene ID	GN	log2(GE/PE)	Qvalue(PE-vs-GE)	Pvalue(PE-vs-GE)	Length	PE	GE	HE	TE	CE	NE	ME
CL16089.Contig33_All	AFB2	-10.261	4.52424e-95	3.68669e-95	3704	1.75333	0	0.95	0	0	0	0
CL10179.Contig2_All	ARF3	-4.49201	0	0	2768	14.6933	0.66	0.513333	0.573333	0.466667	0.473333	5.27333
CL16089.Contig4_All	AFB2	-11.0506	2.08486e-151	1.72589e-152	3535	0.45	3.35333	0	0	0.0366667	1.89333	0.156667
CL1032.Contig17_All	TOL6	-4.59557	2.77867e-274	4.42307e-275	2486	5.54333	0.846667	2.89333	1.68667	5.59333	0.22	1.83667
CL16089.Contig7_All	AFB2	-10.7778	3.25174e-131	3.09457e-132	2272	5.85333	4.39	0	0.02	0	0.716667	6.38
Unigene17678_All	AFB2	5.1472	1.785e-59	2.91979e-60	2136	0.233333	0	0.0366667	1.34333	3.03	0.59	0.193333
CL3094.Contig2_All	ARF11	-5.52096	6.80465e-141	4.18906e-141	3152	2.07	0.0433333	0.406667	0.906667	2.03667	0.286667	3.68333
CL11862.Contig5_All	ARF19	8.13801	1.71017e-30	4.65552e-31	1436	0.0233333	0	0	0	1.12	0.04	0
CL11500.Contig4_All	AHL14	3.05091	8.07619e-124	2.48321e-124	1677	12.2667	3.67333	14.6067	3.12	0.613333	5.08333	4.22
CL11862.Contig6_All	ARF19	8.55443	1.56585e-38	3.55343e-39	1271	0.153333	0	0.0233333	0	1.72	0	0
CL11824.Contig3_All	IAA14	-3.90115	0	0	927	85	5.77667	3.44333	4.1	4.66	11.6967	6.03
CL806.Contig3_All	ARF2	9.58143	4.58841e-66	8.27768e-67	3323	0.193333	0	1.23667	0.04	0.106667	0	0
CL806.Contig6_All	ARF2	7.52906	6.09238e-83	8.96824e-84	2721	0.826667	0.01	1.52333	0.27	0.216667	0.0233333	0.21
CL12311.Contig1_All	ARF4	-3.97852	0	0	1617	22.7567	1.45	1.36	1.34667	1.99	5.31	5.48333
CL12311.Contig2_All	ARF4	-4.61222	4.84966e-232	1.99263e-232	3101	3.65	0.153333	0.303333	0.393333	0.493333	0.24	0.39
CL4049.Contig27_All	ARF2A	10.6291	1.89685e-123	1.28653e-123	2594	0	3.49	0	0	0.0366667	0.11	0
CL4049.Contig9_All	ARF2A	9.31802	2.55986e-61	2.7862e-61	2557	0	1.43667	0	0	0	0	0
CL4627.Contig1_All	ARF2A	-12.0262	1.60395e-237	6.46335e-238	1946	11.7133	0	0.956667	0	0	0.19	0.0166667
CL1435.Contig4_All	IAA8	-3.33019	1.27156e-94	1.03932e-94	1472	3.97667	0.396667	0.473333	0.29	0.186667	0.473333	0.313333
CL1435.Contig6_All	IAA8	-3.30105	0	0	1785	21.1867	2.17	2.20333	1.19	1.38333	5.56	0.86
CL15500.Contig4_All	ARF5	-3.45729	0	0	2724	7.20667	0.663333	2.15333	1.72667	2.15667	5.74	0.21
CL7806.Contig1_All	ARF2A	-8.70852	0	0	1028	25.72	0.0633333	0.0366667	0.0466667	0.0233333	6.53	0.253333
CL4627.Contig10_All	ARF2B	-9.73691	5.17141e-73	6.89151e-74	3000	0.8	3.90667	5.77	1.54	0	0.0366667	0
CL10179.Contig1_All	ARF3	-5.57887	2.58751e-180	1.31319e-180	3059	2.74	0.06	0.2	0.123333	0.0366667	0.0166667	0.183333
CL15500.Contig7_All	ARF5	-10.1387	1.8467e-93	2.44397e-94	2397	6.31667	2.67	0	0.41	0.0966667	2.52667	1.14667
CL16089.Contig43_All	AFB2	-3.9182	1.71486e-144	1.03642e-144	3445	2.20333	0.15	0.256667	0.22	0.46	0.746667	0.49
CL9112.Contig2_All	ARF6	8.28337	4.50677e-155	2.57665e-155	1701	0.0166667	5.03667	0.06	1.86333	0.88	0.523333	0.2
Unigene22598_All	ARF6	-8.2484	0	0	2739	16.4067	0.0566667	8.32667	2.99333	0.35	0.41	3.92667
CL5100.Contig2_All	ARF7	-7.79908	2.77039e-194	1.32179e-194	3323	2.99	0.0133333	0.0466667	0	1.51333	0.00666667	0.776667
CL7346.Contig3_All	AUX22B	-7.4648	8.77878e-21	1.78168e-20	920	1.12667	0	0.03	0.333333	0	0.04	1.15333
CL7346.Contig2_All	AUX22D	-5.53795	1.77375e-97	1.42112e-97	825	6.08667	0.13	0.826667	2.46333	0.44	0.233333	4.11
CL16444.Contig7_All	IAA8	-4.62124	4.18117e-253	1.59556e-253	1559	8.23333	0.336667	0.33	0.193333	0.183333	0.74	0.74
Unigene1800_All	AUX22D	-9.04702	1.4431e-49	1.79532e-49	937	3.30667	0	0.0133333	0.223333	0.0133333	0	0.0133333
CL16522.Contig26_All	IAA8	-3.05638	4.85573e-45	6.40569e-45	2641	1.07	0.13	1.50333	0.04	0.793333	0.98	0.156667
CL16706.Contig7_All	MED9	-4.04458	1.66642e-81	1.50638e-81	827	5.64333	0.35	0.0666667	2.20667	1.27	2.08667	1.41
CL16746.Contig2_All	PME15	-3.00141	1.18571e-75	1.53405e-76	2221	4.42	1.01	2.52	2.22667	0.283333	0.383333	0.683333
CL2001.Contig1_All	POSF21	-3.79759	4.46443e-10	1.27463e-09	343	1.83	0.136667	0.123333	0.113333	0	0.183333	1.28667
Unigene21676_All	GH3.1	-8.13038	5.47859e-31	1.87149e-31	1370	0.35	1.22	0	1.09333	0	0.176667	0.146667
CL2895.Contig1_All	GH3.11	-3.20391	1.03555e-95	8.39918e-96	1407	4.37333	0.48	1.62333	0.376667	0.46	1.58333	0
Unigene66230_All	GH3.10	-6.9813	6.48013e-16	1.50168e-15	698	1.11333	0	0	0.0166667	0	0	0
CL2895.Contig2_All	GH3.11	-5.31089	3.43985e-131	2.22817e-131	2045	3.04667	0.08	0.263333	0.143333	0.0466667	0.296667	0
CL13971.Contig2_All	GH3.5	7.44077	8.16038e-20	8.53316e-20	990	0	0	0	0.223333	0	1.02	0.09
CL3094.Contig1_All	ARF9	-4.17632	0	0	1453	67.0867	3.74	5.21	4.94	11.5333	6.29	46.6867
CL13971.Contig4_All	GH3.5	-7.36268	2.13638e-19	8.06421e-20	1117	0	0	0	0.866667	1.33	3.54	0.126667
CL3094.Contig4_All	ARF11	-3.94415	1.08929e-290	1.6451e-291	2901	3.36333	0.81	1.1	1.43	5.48333	0.34	6.87333
CL3094.Contig5_All	ARF9	-3.52554	3.62608e-184	1.80818e-184	3074	3.42333	0.296667	2.33667	2.07	4.24333	0.816667	9.54333
CL3094.Contig6_All	ARF9	-3.41465	2.53697e-254	1.25072e-255	3050	24.72	4.89333	0.456667	1.77333	1.25333	4.56667	16.8833
CL16052.Contig1_All	GH3.5	-7.77681	6.71545e-74	6.46938e-74	831	5.01	0.0233333	0.356667	0.0966667	0.23	13.66	11.24
CL4049.Contig11_All	ARF23	-4.76669	5.11672e-63	7.92767e-64	1707	1.24	0.433333	1.82	0.0666667	0.0366667	0.1	0.296667
CL4049.Contig25_All	ARF2A	3.15071	3.33911e-150	2.78885e-151	2900	0.103333	0.373333	3.25	0.55	0.193333	0.08	0.06
Unigene19755_All	GH3.5	-5.74731	7.14154e-74	6.88254e-74	1098	3.30667	0.0633333	1.37667	0.33	0.886667	0.353333	1.97333
CL4049.Contig30_All	ARF23	4.19013	1.772e-59	3.50015e-60	2363	0.04	0.07	1.27	0.09	0.27	0	0
CL4049.Contig32_All	ARF2A	3.42981	8.30248e-115	8.98356e-116	2555	0	0.246667	2.62	0.606667	0.306667	0.0633333	0
Unigene12492_All	GH3.6	5.67795	3.22179e-101	3.23485e-102	1332	0.02	0.01	0.07	3.70333	3.82	0	0
Unigene52160_All	GH3.6	7.17326	1.02927e-123	3.16862e-124	1883	0	0.0833333	0.00666667	0.0233333	0.0233333	3.37333	0.323333
CL1093.Contig16_All	GRMZM2G138689	5.51345	2.01851e-41	1.33996e-41	972	3.18667	0.726667	0.863333	0.643333	0.0466667	2.19333	3.67667
CL4627.Contig3_All	ARF2B	-4.14431	6.03446e-159	3.38309e-159	2060	4.02667	0.233333	0.153333	0.376667	0	0	0.393333
CL4627.Contig7_All	ARF2B	-4.08088	1.61228e-73	2.6522e-74	3086	0.713333	1.23333	0.0733333	0.353333	1.03667	0.46	0.106667
CL4627.Contig8_All	ARF2B	-4.10155	1.07241e-221	4.59417e-222	3081	3.71	0.216667	5.56333	6.27333	3.52	2.35667	4.75
CL8640.Contig1_All	IAA13	-6.73709	2.08379e-238	8.36764e-239	1161	10.4833	0.1	0.186667	0.26	0	0.01	0.0366667
CL11824.Contig2_All	IAA14	-5.259	2.38089e-55	2.76561e-55	1024	2.67333	0.07	0.14	0.0766667	0.0466667	0.403333	0.103333
CL5257.Contig2_All	SAUR32	3.26095	0	0	1123	1.96333	19.02	17.31	12.33	14.24	20.8933	0.33
CL6224.Contig13_All	LUG	3.25303	1.32503e-49	2.44244e-50	1353	2.03	1.05333	0.973333	0.24	2.27667	0.79	3.32
CL6224.Contig4_All	LUG	-3.32716	5.7577e-31	1.54831e-31	1079	0.856667	1.78667	1.52667	1.76	0.176667	1.30333	1.04333
CL3068.Contig1_All	IAA16	-7.70335	7.28129e-235	2.96036e-235	1047	12.39	0.06	0.09	0.46	0.116667	0.296667	1.79333
CL6224.Contig8_All	LUG	3.06897	1.01433e-48	1.89874e-49	2679	1.52667	0.326667	0.416667	0.136667	1.14	0.91	1.51
CL6879.Contig1_All	Os01g0856500	3.87557	2.26222e-07	2.02518e-07	284	0.253333	0.12	1.81333	0.383333	0.44	1.5	0.206667
CL3068.Contig2_All	IAA16	-9.81458	5.7125e-75	5.44887e-75	1540	3.24333	0	0.35	0.113333	0	0	0.263333
Unigene49565_All	IAA16	-7.34836	0	0	1159	35.29	0.216667	0.606667	2.01333	0.816667	1.16333	12.17
CL2701.Contig9_All	IAA4	8.96683	3.75969e-46	2.32798e-46	780	0	0.506667	0	0	0	3.70333	0.15
CL1435.Contig3_All	IAA8	-5.77622	0	0	1446	12.5267	0.23	0	0.276667	0	1.16	0.76
CL16444.Contig2_All	IAA8	-8.82584	0	0	1691	14.6	0.03	3.56333	0.423333	0.183333	0.74	0.22
CL7806.Contig4_All	ARF2B	-4.62548	0	0	3733	12.0667	10.5033	9.46	6.97	0.286667	4.95333	9.13667
CL16444.Contig4_All	IAA8	-9.26366	9.60306e-56	1.11075e-55	1304	2.65667	0	0	0	0	0.63	0.0933333
CL806.Contig4_All	ARF2	-3.31985	9.47143e-86	8.27125e-86	3789	1.33	0.13	0.45	0.226667	0.256667	0.173333	0.263333
CL16522.Contig25_All	IAA8	5.14441	9.5649e-104	1.14697e-104	3311	0.273333	0.04	1.45667	0.0433333	1.06333	0.606667	0.353333
CL806.Contig9_All	ARF2A	-3.33119	8.44177e-59	9.44996e-59	2614	1.32	0.13	0	0.38	0	0.163333	9.98333
CL864.Contig1_All	TIR1	-3.05653	0	0	2172	25.41	3.07333	3.57333	2.34	3.71667	4.24	17.06
CL864.Contig2_All	TIR1	-3.33907	7.0879e-262	2.6261e-262	2243	7.1	0.706667	0.573333	0.703333	0.78	0.32	6.4
CL864.Contig3_All	TIR1	-4.36452	2.21041e-78	2.04876e-78	3668	1.04333	0.05	0.21	0.0733333	0.0433333	0.156667	0.206667
CL864.Contig4_All	TIR1	-4.78362	3.27397e-101	2.5593e-101	3570	1.34	0.05	0.11	0.0833333	0.0833333	0.05	0.246667
CL16444.Contig10_All	IAA9	-5.59452	0	0	1609	100.177	2.09333	6.77667	5.39333	4.36667	11	4.52667
CL8675.Contig3_All	ARF10	-3.84466	1.79735e-188	1.20007e-189	2477	3.56333	4.11	0.286667	4.13333	7.39	0.936667	11.7067
CL16444.Contig5_All	IAA9	-7.22453	3.1871e-73	3.09137e-73	1505	2.44	0.0166667	0.13	0.06	0.0566667	0.12	0.103333
CL9788.Contig1_All	PME15	-4.64211	3.18861e-120	2.20716e-120	1865	3.19	0.126667	0.116667	0.03	0	0.56	0.09
Unigene26874_All	IAA9	-6.41654	1.493e-29	2.51259e-29	1123	1.24333	0.0133333	0.613333	0.0266667	0.866667	1.10667	0.476667
Unigene1458_All	ARF10	-3.86144	1.26202e-57	1.43054e-57	1729	1.79	0.126667	0.133333	0.226667	0.163333	0.19	0.636667
Unigene17526_All	GH3.5	3.54239	1.66628e-30	4.82875e-31	1471	0.02	0.0566667	0.103333	1.21333	0.09	0.01	0.0133333
CL11073.Contig1_All	LAX3	-5.12102	0	0	1620	14.7367	0.43	3.38333	0.713333	0.116667	0.0866667	0.0166667
CL11073.Contig2_All	LAX5	-10.4076	0	0	1867	15.93	0.01	2.56667	1.45667	0.463333	0	0.27
Unigene18593_All	TOL6	3.95134	0	0	2445	3.03	17.0167	17.25	6.99333	1.06667	16.49	5.86333
Unigene19574_All	SAUR67	-3.33296	2.39195e-15	5.63702e-15	724	1.26667	0.126667	0	0.59	0	2.71333	1.89333
CL6224.Contig5_All	LUG	-8.29744	5.59469e-33	1.43283e-33	1101	2.51333	1.57667	2.18	1.66333	0	1.19667	1.16
Unigene20098_All	ARF19	-4.52553	0	0	3013	15.6133	0.683333	0.926667	0.936667	0.66	2.13	3.60333
CL40.Contig2_All	MED25	9.4602	3.86331e-64	5.89099e-65	1506	3.53333	0.973333	0	2.73	1.77667	3.28333	2.14
CL11486.Contig2_All	SAUR20	-7.61475	4.81357e-43	6.52593e-43	789	2.99333	0.0166667	0.733333	0.5	0.163333	1.14333	5.73
Unigene26370_All	SLK2	-3.05943	1.76967e-17	1.98871e-17	692	0.34	0.633333	2.24333	0.493333	1.76667	0.203333	0.256667
Unigene37857_All	SAUR20	-8.18612	9.0808e-60	1.00526e-59	981	3.45667	0.0133333	0.683333	0.44	0.306667	0.686667	0.973333
Unigene28761_All	TOL6	-3.55712	0	0	2305	9.71333	0.84	0.16	1.86	4.21667	0.196667	3.01
CL10199.Contig2_All	SAUR21	-5.68362	6.77646e-08	2.14515e-07	270	1.67	0	0	0.0666667	0	0	0.0666667
Unigene37348_All	GH3.1	-3.24307	4.32735e-126	2.89344e-126	2031	3.86333	0.413333	0.23	0.336667	1.04	76.71	21.0833
CL5257.Contig1_All	SAUR32	9.99751	0	0	1107	0	0.0366667	0.0466667	0.0366667	0.0266667	27.49	0.0666667
Unigene40310_All	IAA1	-4.67221	9.73843e-197	4.6039e-197	981	10.6	0.42	0.283333	0.18	0.24	1.05333	0.67
Unigene40375_All	ARF6	-4.06731	5.47368e-211	2.43286e-211	3350	3.25667	0.193333	2.79333	2.57667	1.21	0.726667	3.84333
Unigene41285_All	SAUR71	-4.1284	1.11906e-23	2.12586e-23	647	2.02667	0.116667	0.0633333	0.08	0.1	0.24	0.486667
Unigene42021_All	ARF7	-3.70982	6.13399e-46	7.99658e-46	1182	2.19667	0.173333	0.493333	0.166667	0	0.0866667	0.11
Unigene32943_All	SAUR50	-6.52492	2.16547e-12	5.63994e-12	416	1.57	0	0	0	0	0	0
Unigene45480_All	SAUR50	-7.79909	5.32285e-25	9.83027e-25	510	2.89333	0	0	0	0	0	0
Unigene50177_All	SAUR32	3.87715	0	0	999	11.4667	3.71667	2.07	1.17333	4.83	72.3033	0.333333
Unigene7465_All	SAUR50	-8.03576	1.7325e-28	2.97976e-28	778	2.03333	0	0.07	0.333333	0.02	0	0
Unigene56924_All	At5g49980	-3.03405	0	0	2135	33.3433	4.09667	8.96	3.10667	5.84333	11.2067	13.7033
Unigene6290_All	AFB2	-4.61327	0	0	2685	19.0367	20.9233	0.856667	5.14	0.863333	27.3167	55.39
Unigene6693_All	SAUR67	7.51921	1.05682e-20	1.07761e-20	832	0.136667	0.253333	0	0.206667	0	1.32333	0.563333
Unigene8768_All	SAUR67	-7.43244	2.05057e-20	4.19982e-20	789	1.31667	0	0	0	0	0	0
Unigene70216_All	SEU	13.5426	0	0	2092	0	33.37	31.0767	5.70333	25.4933	24.4167	77.3333
Unigene7342_All	AFB2	-3.49941	0	0	2781	34.8367	3.11667	26.9167	17.5067	23.5067	9.07	30.8633
CL7599.Contig2_All	TIR1	10.853	3.03622e-135	2.29119e-136	2218	0.316667	0	0	4.74	0.323333	5.43667	0
Unigene7702_All	GH3.6	4.6503	2.53647e-53	5.55246e-54	1047	0.143333	0.106667	2.62667	0.266667	0.213333	0.0133333	0
CL7599.Contig3_All	TIR1	-11.2189	5.84803e-159	3.75999e-160	2331	8.30667	2.43	5.64333	0	0.283333	1.01667	6.21667
Unigene8814_All	LUG	-3.31288	4.76794e-47	6.1226e-47	1492	1.91	0.19	0.71	0.35	0.48	0.28	1.55
Unigene99_All	FTIP1	-4.03759	9.44378e-162	5.22588e-162	1715	5.05667	0.31	0.866667	0.383333	0.386667	0.496667	0.433333

## Sheet: ABA
Gene ID	GN	log2(GE/PE)	Qvalue(PE-vs-GE)	Pvalue(PE-vs-GE)	Length	PE	GE	HE	TE	CE	NE	ME
CL1608.Contig2_All	ABI5	10.3706	1.01706e-107	7.60701e-108	1803	0	4.30333	0.23	5.47333	6.91333	0.396667	0.3
CL410.Contig1_All	ABI5	10.5194	0	0	1403	0.153333	226.35	194.02	288.003	218.57	74.9533	161.703
CL1608.Contig9_All	ABI5	12.4637	1.69542e-298	7.03961e-300	1958	0.656667	0	15.8133	0	0.0266667	0	0.0966667
CL1608.Contig10_All	ABI5	8.30362	0	0	1773	0.15	0.0266667	0.33	0.0833333	0.1	0.04	12.86
CL1608.Contig15_All	ABI5	6.93489	0	0	1940	1.24667	0.16	0	0	0.0433333	0.13	16.17
CL1608.Contig5_All	ABI5	5.46912	0	0	2342	4.28333	1.14	0.42	0.07	0.0433333	0.653333	30.0267
CL410.Contig2_All	ABI5	10.1286	1.0599e-90	3.5452e-91	2191	0	0.0566667	0.123333	0.106667	0.193333	0	3.04667
Unigene40694_All	AIP1	5.77703	0	0	1906	0.326667	17.8533	11.1167	1.04	0	2.38	0.0133333
CL16058.Contig24_All	AIP1	8.12732	3.06761e-190	2.03021e-191	3962	0	0.01	2.51333	0.503333	0	0	0
CL16058.Contig85_All	AIP1	5.05547	0	0	3426	0.36	0.126667	4.25	0.993333	0	1.56667	1.17667
CL8538.Contig2_All	CPRF2	-5.28795	4.81133e-87	4.15614e-87	1589	2.62667	0.0666667	0.243333	0	0.0866667	0.196667	0.0366667
Unigene10092_All	DPBF3	-9.11022	2.68405e-51	3.27213e-51	1556	1.97	0	0.873333	0.0733333	0	0.393333	0.116667
CL6325.Contig2_All	FDP	8.4467	4.33387e-38	6.31122e-38	853	0	2.61333	6.40667	1.81333	1.37	0.683333	0
CL7325.Contig3_All	GBF4	-6.79854	2.21279e-191	1.07047e-191	2872	3.19333	0.03	4.25333	0.973333	0.0133333	2.37	0.86
CL1322.Contig1_All	Os01g0583100	-8.03705	0	0	1823	10.3333	0.04	0	0.0566667	0.00666667	0.336667	0.00666667
CL1322.Contig3_All	Os01g0583100	-5.09211	0	0	1755	36.2167	1.07667	0.273333	0.15	0.08	0.673333	0.03
CL302.Contig3_All	Os01g0583100	12.6649	0	0	2994	0.0233333	0	11.6167	1.79333	2.02333	0	0
Unigene20108_All	Os05g0572700	-6.36981	5.09571e-22	1.00373e-21	979	1.05333	0.0133333	7.19333	1.38667	0.3	3.37333	0.496667
Unigene9862_All	Os05g0572700	8.53859	3.13529e-37	9.29052e-38	1662	0	0	1.23667	0	0	0	10.0433
CL8282.Contig2_All	Os05g0572700	11.9263	5.90023e-236	2.5201e-237	1387	0.0433333	0.806667	0	16.4767	29.0133	0	0
Unigene17880_All	Os05g0572700	5.75381	0	0	1629	0.0233333	0.29	0	0.08	0.256667	0.286667	15.9167
Unigene24906_All	Os05g0572700	7.05665	5.80638e-266	8.84864e-267	1181	0.0433333	0.0233333	0.333333	0.183333	0.226667	0.0966667	12.53
	PP2CA	-4.52645	0	0	1613	3.08333	4.08333	26.5833	1.16	1.61667	1.19667	19.2867
	PYL4					0.93	0.106	0.943	1.733	6.393	0.62	6.713
CL10580.Contig1_All	PYL8	5.91803	2.1652e-57	2.4604e-57	1506	0.03	1.81	3.89667	2.35	1.36	0.373333	0.743333
CL10580.Contig3_All	PYL8	10.4912	0	0	1017	0.526667	762.337	566.573	643.027	234.367	82.61	65.6333
CL3522.Contig2_All	PYL8	-9.58894	1.981e-66	2.04722e-66	916	4.94	0	7.29667	3.32333	13.5733	6.19667	37.1633
	PYL9	-4.67902	6.5727e-167	4.94547e-168	958	2.29333	9.24667	0.36	0.303333	0.2	4.23	0.13
CL2902.Contig2_All	SRK2A	-8.47291	3.13879e-36	4.706e-36	1729	1.13	0	0	3.04333	1.2	0	9.71333
CL6152.Contig2_All	SRK2A	-12.197	2.888e-265	1.16306e-266	1881	9.34333	21.93	29.4033	14.0033	0	13.8567	13.3333
CL11719.Contig2_All	SRK2I	5.41651	0	0	1667	2.18667	2.56	2.18333	6.76	6.45	2.15333	93.69
CL15348.Contig1_All	TRAB1	-5.50763	7.57639e-145	4.56976e-145	1491	4.70333	0.103333	0.0833333	0.06	0.0766667	0.556667	0.256667

## Sheet: CTK
Gene ID	GN	log2(GE/PE)	Qvalue(PE-vs-GE)	Pvalue(PE-vs-GE)	Length	PE	GE	HE	TE	CE	NE	ME
Unigene39522_All	ARR17	-4.79909	2.36242e-14	5.74702e-14	534	1.36667	0.05	0.16	0.176667	0.236667	0	0.246667
CL15435.Contig5_All	ARR17	-3.58352	7.82177e-52	9.474e-52	1910	1.52333	0.13	0	0.453333	0.853333	0.23	1.71333
CL9084.Contig2_All	ARR9	3.3353	0	0	1159	2.03667	20.6967	11.3067	9.86333	18.6933	35.14	0.07
Unigene53563_All	AHK5	6.23449	3.51903e-190	2.3305e-191	3587	0.466667	0.0333333	2.45667	0.193333	0.0966667	0.14	1.50333
CL4303.Contig2_All	AHP1	-10.9973	6.33299e-140	3.92066e-140	839	14.53	0	42.7933	1.93333	0.0433333	0	0
CL11086.Contig2_All	AHP4	4.08669	4.093e-176	2.12038e-176	1100	0.523333	8.99667	0.323333	0.0866667	0.663333	0.156667	0
Unigene58227_All	AHP2	-4.86961	2.87648e-29	4.87077e-29	829	1.76667	0.0633333	3.63	2.25667	0.366667	0.253333	0.203333
Unigene15039_All	AHP1	-3.31859	1.01232e-33	1.58173e-33	920	2.29667	0.233333	2.76333	1.46667	0.24	0.436667	0.193333
CL5713.Contig1_All	AHP1	-7.91181	2.16001e-27	8.12858e-28	766	1.21667	2.03667	0	0.02	0	0	0.166667
Unigene39304_All	AHP4	6.96743	9.15747e-17	2.06751e-16	636	0	1.34667	0.253333	0	0.136667	0	0
CL1952.Contig7_All	APRR2	-9.55028	4.60419e-65	4.82475e-65	2286	1.77667	0	0.446667	0.256667	0.183333	0.0466667	0.0266667
CL1952.Contig4_All	APRR2	-6.91991	0	0	2200	7.20667	0.06	1.19	0.81	0.453333	0.35	0.0533333
CL1952.Contig5_All	APRR2	-6.12558	0	0	2844	7.92667	0.116667	0.0133333	0.216667	0.0233333	0.06	0.00333333
Unigene42152_All	ARR1	8.72152	2.67226e-44	3.5603e-44	1647	0	1.53667	0.306667	0	0.0533333	0.00666667	0
Unigene22646_All	ARR14	8.68827	1.6878e-43	2.27405e-43	2388	0	1.00333	0.286667	0.5	1.13667	0.846667	2.31667
CL4855.Contig1_All	ARR22	9.31987	2.22098e-61	2.41569e-61	583	0	7.66667	0.99	0	0.153333	0	0
Unigene53834_All	ARR22	10.0358	3.52963e-90	2.98416e-90	741	0	9.41667	1.63333	0	0.653333	0.0533333	0
Unigene30503_All	CDKB2-2	6.25942	6.32798e-27	1.12194e-26	1146	0.0133333	1.10667	0.06	1.36667	0.11	0	0
Unigene44126_All	ARR14	-4.03036	1.69202e-52	2.032e-52	1891	1.43667	0.09	0.11	0.16	0.11	0.0566667	0.603333
Unigene38485_All	GLK1	-9.82487	1.21259e-148	7.17636e-149	1882	5.27	0.00666667	0.02	0	0.0366667	0.00666667	0.266667
CL1952.Contig1_All	GLK2	-5.28941	1.55439e-218	6.73104e-219	2742	3.75667	0.0966667	0.02	0.13	0.01	0.103333	0
CL2223.Contig1_All	KAN1	11.4113	1.65084e-185	8.19105e-186	1030	0	16.4533	19.9467	5.39	6.23333	2.64333	17.43
CL1952.Contig6_All	GLK2	-4.17119	7.25623e-270	2.60825e-270	2797	4.97	0.276667	0.3	0.14	0.18	0.463333	0.0166667
CL3664.Contig3_All	SDR1	-3.28657	2.79478e-164	1.52664e-164	3362	2.94333	0.3	0.356667	0.336667	0.72	0.48	0.94
CL69.Contig2_All	ARR11	-3.57217	2.58876e-126	1.7267e-126	1749	4.19	0.36	0.89	0.256667	0.323333	0.383333	0.54
CL1952.Contig3_All	APRR2	-4.42013	0	0	2116	9.31333	0.44	0.943333	1.32333	0.64	0.806667	0.0733333
Unigene73838_All	PHL7	-4.98991	0	0	1251	20.45	0.646667	1.29333	0.3	0.453333	2.86	0.663333
CL11202.Contig2_All	MYR2	-4.06992	3.69759e-262	1.36842e-262	1295	11.1233	0.666667	0.58	0.786667	0.983333	0.326667	0.09
Unigene37514_All	EFM	-3.65253	0	0	1873	9.48667	0.763333	0.893333	0.276667	0.666667	1.76333	0.0133333
Unigene47841_All	KAN4	-8.54987	1.88665e-73	1.82538e-73	1189	3.58667	0.01	0.163333	0.16	0.02	0	0
CL11844.Contig4_All	APL	3.89404	4.07625e-27	7.20193e-27	1125	0.0866667	1.28667	0.676667	0.763333	0	0.446667	0.486667
Unigene37976_All	LRP1	-5.57114	0	0	1453	12.7767	0.266667	0.506667	0.313333	0.203333	0.11	0.52
Unigene33969_All	COBL7	-3.1257	0	0	2435	16.8533	1.93667	3.36	4.31667	2.39667	7.76667	1.74
CL11202.Contig1_All	MYR1	-8.81276	1.24164e-43	1.66961e-43	1303	1.94667	0	0	0.0266667	0	0	0
CL11086.Contig3_All	PHP1	-7.34929	8.38916e-20	7.06774e-20	947	8.87	13.0733	42.5733	8.00667	1.93333	1.15	0
CL11086.Contig4_All	PHP1	-12.3216	0	0	968	37.2433	178.653	138.25	59.39	36.5433	71.9967	0.0133333
Unigene31202_All	PHR1	-9.68354	7.94485e-169	4.26096e-169	2126	5.17	0.00666667	4.09333	2.49667	0	6.05333	6.12
Unigene44022_All	PHR1	-8.44302	1.44079e-38	1.00218e-38	1963	9.48333	3.11	2.40333	0.383333	1.09	0	5.41667
CL8498.Contig8_All	AHK3	-4.12133	4.33969e-86	3.78064e-86	3717	1.16667	0.07	0.39	0.0366667	0.116667	0.153333	0.02
CL12908.Contig2_All	AHK4	-3.69858	0	0	4328	5.21333	0.4	0.933333	0.936667	0.24	0.286667	0.543333
CL2019.Contig4_All	AHK3	-3.08305	0	0	4575	7.78333	0.93	2.54667	1.80667	1.89333	3.04333	11.8867
CL12908.Contig1_All	AHK4	-3.753	0	0	4044	8.83	0.66	2.09	1.75	0.323333	0.0666667	0.39
CL15435.Contig47_All	ARR17	3.1009	1.11576e-65	2.02523e-66	2418	0.596667	0.203333	1.72	0	0.0733333	0.276667	0.176667
CL6761.Contig16_All	PHR1	-6.58814	1.63396e-118	5.20309e-119	1795	3.05667	1.10667	3.37	2.13667	3.34333	0.0333333	2.45667
CL9588.Contig1_All	PHL2	-3.58295	8.36352e-42	2.26204e-42	1297	1.94667	1.87	0.156667	1.42	1.12	0.726667	2.55
CL6761.Contig9_All	PHR1	11.1428	2.4304e-147	6.52156e-148	1934	5.03	1.38667	0.293333	0.303333	0	6.52667	3.39
Unigene2762_All	AHK2	4.1975	3.37391e-09	2.65481e-09	401	0.04	0.0733333	1.34333	0.186667	0.0366667	0.153333	0.0366667
Unigene50514_All	AHK2	4.3495	1.42398e-40	3.94294e-41	1366	0.0966667	0.0733333	1.51667	0.243333	0.0666667	0.106667	0
Unigene39687_All	PME15	4.96357	8.40491e-40	1.95342e-40	718	0.546667	0.5	0.0966667	3.02333	1.48667	0.516667	0
CL6914.Contig3_All	AHP1	-4.7371	2.3227e-44	4.94473e-45	711	10.9367	6.36	3.42	0.126667	0.193333	1.56	0.0566667
CL2223.Contig2_All	KAN1	4.56435	5.64318e-54	1.00751e-54	1049	0	0.04	0.113333	2.67667	0.976667	0.02	7.96333
CL16746.Contig2_All	PME15	-3.00141	1.18571e-75	1.53405e-76	2221	4.42	1.01	2.52	2.22667	0.283333	0.383333	0.683333
CL6761.Contig6_All	PHL6	-3.00152	2.28681e-36	5.43949e-37	2027	0.5	0.0733333	0.653333	1.15	0.146667	0.0133333	0.11
CL7298.Contig1_All	PHL7	-4.26525	1.15367e-49	2.12438e-50	1600	7.05667	11.2267	7.99333	1.59333	0.08	11.6267	4.18
CL6761.Contig7_All	PHR1	-3.34486	5.83163e-89	6.54736e-90	2203	1.47667	0.42	1.04667	2.39	0.236667	0.303333	0.23
CL6914.Contig2_All	AHP1	-3.7005	8.364e-14	1.07715e-13	722	4.82667	10.8533	1.79	1.10333	1.08667	0.0866667	0
CL9084.Contig1_All	RR10	-9.53673	1.12005e-66	4.57955e-67	1396	0.283333	1.04667	0.866667	0.76	0.726667	3.43667	0
Unigene41818_All	RR23	-5.44988	1.12393e-12	1.51676e-12	516	0	0.186667	0.0566667	0	1.29333	0.0266667	0
Unigene21827_All	RR26	-7.51566	2.24401e-21	4.48827e-21	709	1.58333	0	0.233333	0.03	0	0	0.03
CL2223.Contig3_All	KAN1	-4.58757	1.05401e-33	7.98709e-34	1334	0	0.206667	0.236667	0.546667	1.29667	0.05	7.27
Unigene40832_All	RR4	-7.38524	1.08888e-38	6.25605e-39	963	3.42333	14.5467	2.99333	1.54	1.38333	2.21667	0.0166667
CL2999.Contig3_All	HHO3	3.32528	5.67106e-146	1.53291e-146	1407	0.943333	1.98667	0.68	0.676667	0.663333	6.71333	1.69333
Unigene36813_All	ARR3	-4.83236	2.15993e-34	1.3302e-34	1035	8.30333	2.95333	3.37667	2.52333	0.406667	1.75	0.0666667
Unigene50803_All	RR41	10.0229	5.35152e-177	2.75882e-177	500	0.03	30.3933	3.61667	0	0.16	0	0
CL5635.Contig6_All	ARR4	-3.90536	3.54725e-66	1.45772e-66	1386	1.42	0.513333	1.51667	0.846667	1.27333	2.93333	0.186667
Unigene35427_All	RR42	8.60178	1.75609e-41	2.43228e-41	464	0	6.27667	1.57667	0	0.06	0	0
Unigene41357_All	SRS1	-9.0702	2.93517e-98	2.33873e-98	1462	4.1	0.00666667	0	0	0	0	0.0433333
Unigene43747_All	AHP1	-3.22028	0	0	689	18.54	11.0867	11.1667	7.41667	9.50667	56.12	5.80667
Unigene31830_All	SRS1	-5.37167	2.82555e-58	3.18166e-58	1628	1.69	0.04	0.1	0.0333333	0.17	0.07	0.163333
Unigene47051_All	APL	-3.55836	8.74505e-27	6.21827e-27	1475	5.80333	2.13333	0.71	0.48	0.56	1.06333	0.0966667
Unigene34683_All	KAN4	-3.11607	3.33567e-27	2.3491e-27	771	0.67	0.74	1.33667	0.47	0.623333	2.63667	0.303333
CL10402.Contig3_All	HHO6	-3.39522	1.01143e-186	2.02372e-187	2257	30.4367	5.27	7.14	2.43333	1.43667	5.48	0.533333
Unigene11787_All	RR24	3.62229	5.46787e-28	3.79027e-28	1296	0.0533333	0	0.386667	0.0333333	0.02	0.103333	1.4
CL3664.Contig6_All	SDR1	3.59997	1.82648e-78	6.7311e-79	2735	1.65	0.243333	0.543333	0.106667	0.586667	0.143333	1.75
Unigene29983_All	ARR14	4.15422	1.27909e-107	3.79721e-108	2436	0.276667	0.09	0.446667	0.893333	0.203333	0.133333	2.46667
CL8659.Contig1_All	MYBC1	4.91277	0	0	2792	0.31	0.293333	0.786667	0.636667	0.406667	0.34	10.1833

## Sheet: GA
Gene ID	GN	log2(GE/PE)	Qvalue(PE-vs-GE)	Pvalue(PE-vs-GE)	Length	PE	GE	HE	TE	CE	NE	ME
CL11485.Contig1_All	SCL6	-4.24482	5.33259e-41	7.44465e-41	1245	1.69667	0.0933333	0.533333	0.0466667	0.02	0.12	0.0266667
CL3073.Contig2_All	SCL6	-3.8794	0	0	3201	13.87	0.95	1.39333	0.703333	0.856667	0.893333	0.31
CL343.Contig1_All	SCR	-4.42608	1.30642e-89	1.10881e-89	3502	1.24667	0.06	0.19	0.33	0.566667	0	0.34
CL1792.Contig1_All	ALC	6.61346	6.15201e-13	6.45174e-13	635	0	0	0.863333	0.506667	0.476667	0	1.04667
CL848.Contig3_All	SCL4	-3.26558	5.01956e-194	2.39677e-194	2160	5.55667	0.576667	6.85	0.526667	0.23	2.77333	1.82667
Unigene1389_All	RGL1	-4.72801	9.99704e-72	9.81803e-72	1447	2.45333	0.0966667	1.06	6.96667	0.0466667	0.00666667	0
Unigene34975_All	SCL32	-3.68785	2.7235e-211	1.2091e-211	1941	6.16	0.476667	0.646667	0.213333	0.433333	0.0133333	0.0366667
Unigene37798_All	SHR	-4.11628	4.50078e-219	1.94647e-219	1934	5.97667	0.35	0.356667	0.28	0.373333	0.23	0.55
CL7958.Contig3_All	BEE2	-9.10276	4.32238e-51	5.28442e-51	1070	2.96333	0	0	0	0	0.0233333	0
CL12855.Contig1_All	BEE3	-5.13234	4.16064e-168	2.23785e-168	1014	8.46	0.243333	0.11	0.106667	0.103333	0.123333	0
CL8583.Contig1_All	BHLH114	-9.64651	1.6278e-68	1.64722e-68	1620	2.73667	0	0.586667	0	0	0.0233333	0
CL15297.Contig2_All	GID1A	-3.61848	1.8647e-93	1.53775e-93	1784	2.98667	0.243333	0.0933333	0.0866667	0.0933333	0.18	0.0233333
Unigene50748_All	CXE20	-4.73866	7.66036e-90	6.49018e-90	1206	3.77	0.143333	0.12	0.02	0.0866667	2.15333	0.146667
CL3529.Contig4_All	BHLH153	8.58764	3.67763e-41	5.11991e-41	912	0	2.68333	1.43667	3.02333	1.32	7.86333	0
CL1792.Contig3_All	APG	-3.67037	5.16734e-164	2.82507e-164	1429	6.66	0.526667	1.01	1.17667	1.94	5.20667	3.53
CL2292.Contig3_All	BHLH62	-8.86621	3.15113e-46	1.62614e-46	2598	4.62333	3.41333	2.51667	0.976667	0.19	1.05	0
CL7674.Contig4_All	BHLH66	7.46328	4.35908e-22	8.57389e-22	1067	0	1.02333	1.83667	0.233333	2.13667	3.69667	0.0466667
CL7674.Contig1_All	BHLH66	-5.19022	4.97798e-123	1.34603e-123	2389	6.85	1.89333	3.63333	1.34333	1.72667	2.65	0.0766667
CL12570.Contig1_All	BHLH119	4.54973	1.18391e-75	1.12223e-75	1403	0.116667	2.73333	5.59	7.29	10.3633	1.59667	23.73
Unigene34578_All	BHLH123	-3.65269	2.74093e-133	1.75618e-133	1506	5.11333	0.41	0.49	0.306667	0.0733333	0.843333	0.73
Unigene20511_All	BHLH128	-3.14026	1.73208e-71	1.70414e-71	1432	3.23333	0.37	0.743333	0.28	0.316667	0.436667	0.7
Unigene47521_All	BHLH144	-3.2108	0	0	2277	40.32	4.38	5.94333	5.29333	2.65333	3.69333	7.87333
CL3529.Contig10_All	BHLH153	-3.27672	0	0	1047	50.47	5.25333	7.1	17.8433	7.17333	13.93	2.49
CL3529.Contig3_All	BHLH153	-4.40012	5.18033e-186	2.56477e-186	1708	5.59	0.27	0.65	1.81667	1.2	1.39	0.396667
CL7674.Contig2_All	BHLH66	-7.69203	0	0	1730	16.5767	5.41	8.45	7.15333	5.40333	18.9667	0.0933333
CL7212.Contig2_All	BHLH48	-3.86076	1.43007e-47	1.82325e-47	1958	1.28667	0.09	0.21	0.153333	0.0233333	0.13	0.24
CL1501.Contig3_All	BHLH49	-3.80647	0	0	2558	8.91667	0.64	3.26333	1.12667	0.4	0.766667	0.98
CL2292.Contig1_All	BHLH62	3.15153	9.49481e-34	1.48262e-33	1918	0.123333	1.08667	0.216667	0.406667	0.0166667	0.0833333	0
Unigene44162_All	BHLH74	-8.57682	2.36423e-38	3.42952e-38	1069	2.06	0	0	0	0.01	0.206667	0
CL961.Contig1_All	BHLH74	-3.42222	0	0	2842	17.94	1.68333	1.84333	2.36333	0.743333	1.47333	0.213333
CL7808.Contig2_All	BHLH75	-5.36669	5.59162e-156	3.18353e-156	1180	6.57	0.16	0.47	0.963333	0.0266667	0	0
CL7808.Contig1_All	BHLH75	-4.58768	5.19548e-244	2.04955e-244	1165	10.9467	0.453333	0.616667	0.803333	0.0333333	0.0433333	0
CL3284.Contig3_All	BHLH82	-6.03174	0	0	1488	10.34	0.16	3.24667	6.03333	4.70333	2.04667	0.976667
Unigene50156_All	BHLH77	-4.43017	1.03455e-277	3.62032e-278	2320	6.03	0.28	0.233333	0.616667	0.933333	1.16333	0.0666667
CL7334.Contig1_All	BHLH82	-8.79249	3.7505e-43	5.07537e-43	2027	1.19333	0	1.37667	0.76	0	0.373333	0.2
Unigene6824_All	BHLH82	-5.13727	2.17928e-64	2.29746e-64	1374	2.26333	0.0633333	0.193333	0.326667	0.0533333	0.2	0
Unigene19308_All	BHLH82	4.70371	2.25392e-162	1.24303e-162	1946	0.156667	4.12667	0.176667	0.19	1.65333	0.676667	0.0266667
CL3284.Contig1_All	BHLH82	-9.01342	3.76973e-49	7.00235e-50	1480	6.14	5.59667	1.57667	1.99667	0	0	0.853333
Unigene47013_All	BHLH95	11.1564	1.39401e-162	7.6781e-163	1353	0	10.19	12.21	8.46	6.98667	1.92333	15.37
CL614.Contig10_All	BIM1	-4.32862	9.93482e-62	1.07593e-61	2743	1.10667	0.0566667	0.0666667	0	0.0666667	0.276667	0.223333
CL614.Contig3_All	BIM1	-5.92593	9.95141e-99	7.8994e-99	2620	1.75	0.0266667	0.02	0.0533333	0.00666667	0.136667	0.216667
CL614.Contig5_All	BIM1	-10.4289	6.83433e-104	5.24292e-104	2754	2.68333	0	0	0.16	0.0133333	0.376667	0.113333
CL614.Contig7_All	BIM1	-11.9339	1.24429e-226	5.2268e-227	2596	8.10667	0	0	0.223333	0	2.02333	0.4
CL614.Contig9_All	BIM1	-3.12839	2.7998e-181	1.41542e-181	2713	4.24333	0.486667	0.28	0.606667	0.283333	2.49333	0.983333
CL312.Contig2_All	BPE	-4.68008	5.48153e-43	7.43793e-43	1077	2.00333	0.0766667	0.28	0.113333	0.233333	0.0733333	0.353333
CL13869.Contig1_All	CXE15	-11.8188	1.04683e-213	4.61553e-214	1146	18.0033	0	0.0533333	0.113333	0	0.846667	0.903333
CL13571.Contig2_All	CXE18	-9.12129	3.65564e-52	6.47742e-53	1564	0.16	0.486667	2.24333	2.00667	0	0.916667	4.48
CL13571.Contig4_All	CXE18	3.05185	6.14112e-41	1.68964e-41	1768	0.146667	0.176667	1.5	0.42	0.0866667	0.14	0.22
Unigene38051_All	CXE20	9.70121	1.69289e-70	2.89257e-71	1113	0.01	0	4.32333	0	0.01	0.0133333	21.86
CL1509.Contig6_All	BHLH153	-3.39573	0	0	1278	8.34333	25.9967	2.46667	14.0167	3.30667	2.56	0.116667
CL2292.Contig2_All	BHLH62	-3.01031	1.19957e-75	1.92011e-76	2319	1.09	2.15333	0.266667	0.296667	0.03	0.14	0
CL848.Contig2_All	SCL4	-4.05553	9.6147e-299	3.98589e-300	2321	22.2167	6.79333	0.406667	5.45667	4.65333	6.33667	2.24333
Unigene31321_All	GAI	-5.87299	0	0	1968	86.64	34.5467	20.7233	13.26	9.42	19.78	0.34
Unigene34392_All	GID1B	-5.19228	0	0	1844	28.7467	57.3667	23.7967	56.9467	65.27	172.78	4.72667
CL3179.Contig9_All	PIF1	3.60678	1.37859e-137	1.02394e-138	3595	2.58	0.683333	0.9	0.173333	2.09333	3.04333	0.08
Unigene50179_All	GID2	-9.91746	0	0	846	9.98	17.93	21.34	13.9633	28.7867	78.8433	0.0766667
CL8947.Contig1_All	UNE12	3.30637	2.43959e-103	2.38456e-104	1603	2.02667	0.376667	0.37	0.403333	3.93333	4.71333	3.05667
Unigene34503_All	CXE18	3.16701	0	0	1545	27.0833	32.0833	12.67	13.9333	11.3267	103.583	0.08
Unigene43795_All	CXE1	3.40649	3.70355e-160	9.2664e-161	1148	6.25	1.11333	3.54333	1.49	0.853333	9.14333	0.0766667
CL3529.Contig1_All	BHLH153	3.29679	1.63368e-130	4.83911e-131	793	2.91	1.09	1.7	2.66333	1.18	11.5633	0.24
Unigene53935_All	UNE10	-4.8422	1.35928e-19	1.43111e-19	874	0.09	0.243333	0.27	1.56667	1.14	0.0366667	1.77333
Unigene950_All	BHLH147	4.32163	0	0	1113	4.61	1.39	0.303333	0.806667	0.96	19.46	1.26667
CL11485.Contig2_All	SCL15	-3.47959	7.15869e-137	1.79415e-137	1832	12.9533	4.00333	4.73333	1.86667	1.42333	4.73	0.43
CL13694.Contig1_All	SCL8	-4.09269	0	0	2804	58.68	41.04	37.3667	31.72	34.4433	159.21	8.97667
CL343.Contig7_All	SCR	3.19569	6.3701e-64	2.67619e-64	1081	3.02333	0.98	1.02667	1.13	1.24333	0.453333	4.2
Unigene53670_All	HEC3	5.18134	5.04058e-161	1.12572e-161	1012	0.05	0.266667	0.19	0.606667	1.02667	0.233333	8.67333
Unigene38731_All	NSP1	8.08172	1.84609e-57	8.28224e-58	1726	0.02	0	0.163333	0.156667	0.1	0.00666667	1.94333
Unigene1427_All	PIF3	-9.1808	2.67622e-53	3.1855e-53	1368	2.37667	0	0	0	0	0.01	0
CL10191.Contig1_All	PIF3	-11.2488	1.88846e-161	1.19478e-162	1599	4.83	6.66333	8.6	0	4.68	3.85667	6.44
Unigene36032_All	PIF4	-5.90601	7.05588e-09	2.13151e-08	372	1.2	0	0	0	0	0	0
Unigene38055_All	SCL28	-12.1297	0	0	3132	15.2567	0.00333333	0.47	0.186667	0.00333333	0	0
CL3179.Contig8_All	PIF1	-4.41885	2.62291e-85	9.14955e-86	3646	0.806667	0.8	0.373333	0.82	1.20333	1.24333	0.06
CL3529.Contig5_All	BHLH153	-3.96656	3.66445e-24	2.77042e-24	1223	1.34	0.956667	0.806667	1.07667	0.846667	1.12	0.0766667
CL3529.Contig8_All	BHLH153	-3.87192	2.65696e-21	2.15491e-21	1129	0.466667	0.423333	0.183333	0.463333	0.186667	1.11	0.07
CL343.Contig4_All	SCR	-8.91609	3.68427e-46	4.78834e-46	1971	1.33667	0	0.273333	0	0.0833333	0.34	0.186667
Unigene48326_All	SHR	-5.1246	1.73019e-244	6.8116e-245	1588	7.54667	0.22	0.0966667	0	0.0333333	0	0
Unigene34214_All	BHLH130	3.06777	0	0	1893	2.89667	3.76667	4.41333	6.65333	9.83667	2.95	24.9233
Unigene41736_All	SNE	-7.94415	4.38815e-27	7.75998e-27	509	3.21667	0	0.0566667	0.133333	0.0566667	0	0

## Sheet: ETH
Gene ID	GN	log2(GE/PE)	Qvalue(PE-vs-GE)	Pvalue(PE-vs-GE)	Length	PE	GE	HE	TE	CE	NE	ME
CL12525.Contig1_All	CTR1	-12.091	1.80843e-245	7.09505e-246	2857	8.18	0	0.936667	0	0.13	2.46667	2.93667
CL6460.Contig4_All	EBF1	11.0506	6.93734e-154	3.9913e-154	2818	0	4.29667	6.45667	2.92333	3.83	0.376667	2.3
CL1935.Contig16_All	HT1	-3.93711	2.11153e-80	1.92586e-80	2184	1.94667	0.13	0.206667	0.0766667	0.0833333	0.0566667	0.0966667
CL6460.Contig2_All	EBF1	5.19886	0	0	2796	0.323333	0.22	7.89	8.21	14.4767	2.74333	14.0467
Unigene7224_All	EDR1	-5.94204	7.58474e-68	7.73243e-68	3053	1.01333	0.0166667	0.02	0	0.2	0.423333	4.70333
CL2406.Contig41_All	SIS8	4.49478	2.2799e-276	8.00823e-277	2693	0.226667	5.11333	3.23667	1.94667	4.06	4.78	2.42667
CL6961.Contig3_All	EIL1	-11.1865	0	0	2699	48.4533	183.463	0.08	251.987	22.8267	52.9733	126.82
Unigene9248_All	EIL5	7.58212	1.26029e-49	2.93245e-50	1834	0.486667	0.00666667	1.36667	0.08	0.0133333	0.41	0.39
Unigene25704_All	EIL5	-8.17359	3.4251e-33	2.62015e-33	1461	0	0	0.296667	0.703333	1.30333	0	4.41667
CL4695.Contig4_All	PHO1	3.98843	1.31864e-196	6.23767e-197	2967	0.22	3.50333	4.55333	1.29	0.206667	14.0067	0.106667
CL4695.Contig6_All	PHO1	3.86888	1.91789e-292	6.3791e-293	2769	0.39	5.73	7.14	6.03	7.35333	40.2333	0.0966667
Unigene45967_All	ERF096	-7.22794	3.11192e-18	6.74019e-18	461	2.22333	0	0	0	0	0.0633333	0.03
CL3849.Contig2_All	ETR1	-10.9231	4.2557e-147	1.1442e-147	2111	10.4633	12.6733	3.90667	9.93333	5.65667	0	4.74
CL543.Contig3_All	SPX4	-3.31755	3.53791e-67	3.62785e-67	1436	2.88	0.296667	0	0	0.01	0	0
Unigene50186_All	FBL17	-5.72604	0	0	2075	10.26	0.193333	0.873333	1.73	0.0666667	0.16	0
CL543.Contig7_All	SPX4	-3.34291	2.33939e-78	2.16907e-78	1289	3.77	0.373333	0.596667	0.686667	2.05667	2.63	3.18667
CL3433.Contig2_All	G1L9	-11.6789	5.99596e-199	2.80991e-199	1279	14.4667	0	16.6167	0	0	48.23	0.02
CL3433.Contig3_All	G1L9	-9.16099	5.44151e-55	1.15961e-55	1776	1.27	1.87333	0	0.636667	1.22667	1.89	0
Unigene971_All	ERF1B	-3.73212	6.23665e-102	4.85131e-102	813	7.64	0.58	0.373333	0.896667	2.2	3.04333	20.7267
CL2835.Contig3_All	EIN4	-3.33568	0	0	3406	10.6133	1.05333	1.22667	2.71667	3.02667	2.92667	1.63333
CL4849.Contig2_All	ETR1	-3.59698	4.41279e-144	2.67236e-144	2845	2.85	0.236667	9.45667	0.95	0.0666667	13.96	10.8533
CL4849.Contig3_All	ETR1	3.57801	3.30436e-175	1.71879e-175	2809	0.296667	3.56333	2.6	1.61333	3.62	4.57	1.25333
Unigene20684_All	MMK1	-3.85719	1.32481e-106	9.9814e-107	1803	3.22667	0.223333	0.646667	1.92333	5.5	1.52333	1.99333
CL3433.Contig5_All	G1L9	-9.88594	0	0	1329	53.0433	41.6667	14.9967	19.6733	40.5233	36.7667	0.0433333
Unigene49979_All	MMK1	3.78685	5.05557e-58	5.70719e-58	1717	0.133333	1.84667	2.27	1.61	0.213333	1.17667	3.57667
CL1935.Contig18_All	HT1	-8.15205	3.68151e-98	2.93599e-98	1849	2.86333	0.01	0.42	0.133333	0.0133333	0.09	0.0266667
CL12164.Contig1_All	LSH1	4.4724	0	0	1011	0.803333	18.16	8.64667	0.843333	0.81	2.36	0
CL1127.Contig1_All	LSH10	3.09553	0	0	1144	12.0767	104.093	79.6567	46.1967	47.8233	66.5067	0.0533333
CL1935.Contig7_All	HT1	-6.36222	5.64747e-56	6.51478e-56	1124	2.43667	0.03	0.483333	0.3	0.116667	0.0666667	0.253333
CL14710.Contig1_All	LSH4	-4.34775	5.40419e-75	5.15302e-75	1373	2.81667	0.14	0.603333	0	0.703333	0.543333	0.55
CL14710.Contig2_All	LSH4	-4.32294	3.5791e-62	3.8597e-62	1237	2.61	0.13	0.653333	1.01667	1.80333	2.22	3.20333
CL1825.Contig2_All	LSH4	-3.91518	3.8596e-44	5.15342e-44	1361	1.74333	0.116667	0.32	0.176667	0.143333	0.133333	1.68
Unigene32370_All	LSH10	-8.79214	3.82153e-43	5.17275e-43	541	5.35333	0	0	0.0533333	0.05	0.0533333	0.12
CL2406.Contig33_All	CTR1	-3.73335	0	0	3394	1.88667	12.9467	0.973333	4.90667	11.5967	27.9533	12.0333
CL13920.Contig1_All	LSH6	-9.78799	6.5381e-74	6.29792e-74	1015	5.05	0	0.0233333	0	0.01	0	0.316667
CL6460.Contig3_All	EBF1	-3.91542	0	0	2745	18.8	18.0733	1.20333	7.74667	7.27333	29.4533	13.86
CL6460.Contig5_All	EBF1	3.03514	0	0	2909	10.9367	1.79333	14.52	8.78333	1.06667	8.57667	21.8167
CL6961.Contig1_All	EIL1	4.04617	0	0	2804	13.74	6.61333	109.437	12.0233	186.6	49.1233	470.077
Unigene22999_All	MMK1	-7.51407	7.47943e-105	5.70663e-105	3111	1.67	0.01	0.176667	0.406667	0.86	0.233333	0.31
Unigene22252_All	MMK1	-6.12341	2.88226e-68	4.06317e-69	3088	0.00666667	0	0	0.993333	0.0166667	0.0233333	0
CL12164.Contig2_All	LSH1	3.97992	4.79518e-171	3.52571e-172	1048	2.57667	0.59	9.26	4.82333	2.47667	2.41667	0
CL4695.Contig3_All	PHO1	9.45708	4.15178e-66	4.30379e-66	1983	0	2.09	0.89	0.416667	1.67333	2.69333	0.106667
Unigene4005_All	EDR1	4.24444	7.18339e-229	3.35419e-230	2398	1.00667	0.216667	0.213333	0.256667	4.84333	0.816667	34.4933
Unigene12942_All	PHO1	-8.30461	0	0	2995	7.87667	0.0233333	0.126667	0.09	0.0366667	0.09	0.0366667
Unigene44171_All	PHO1	-7.9813	3.06773e-155	1.75219e-155	2546	3.20333	0.0133333	0.05	0.01	0.0333333	0.00333333	0
CL4695.Contig2_All	PHO1	-5.10694	2.51195e-116	2.20119e-117	2343	1.00667	3.79	5.92333	2.32333	0.07	17	0.113333
CL4695.Contig1_All	PHO1	-8.58845	8.28016e-42	5.45708e-42	2034	0	0	0	0.333333	1.15	0	0
CL543.Contig4_All	SPX4	-3.0891	9.83191e-63	4.93077e-63	1202	0.926667	0.486667	2.20333	1.52333	3.60333	0.43	1.26333
CL4695.Contig5_All	PHO1	-10.9297	5.59772e-140	1.38153e-140	2883	0.39	0	0	0.293333	1.19333	4.21667	0
CL3433.Contig4_All	G1L9	3.42264	0	0	1209	4.18667	2.90667	3.82333	1.92	2.32667	25.55	0.02
Unigene19910_All	SIS8	4.3149	6.12226e-137	1.53409e-137	776	1.59	0.406667	0.123333	0.316667	1.16667	0.54	10.74
Unigene5086_All	SIS8	3.83503	0	0	5696	0.306667	0.363333	0.353333	0.473333	1.09333	0.356667	5.09667
CL6961.Contig4_All	EIL1	3.65253	0	0	2927	14.2133	83.2133	258.267	104.983	453.277	83.1067	1042.57
Unigene1182_All	PTI5	-5.47021	2.45852e-52	2.95908e-52	825	3.21	0.07	0.433333	0.413333	0.0466667	0.773333	4.29333
Unigene458_All	ETR2	-3.49601	0	0	3470	15.6767	5.39	9.05333	6.96667	5.40667	17.4233	1.56333
CL543.Contig5_All	SPX4	5.80485	4.85612e-94	3.9883e-94	1261	0.0666667	3.66	0	3.13667	0.07	0.0766667	0

## Sheet: BR 
Gene ID	GN	log2(GE/PE)	Qvalue(PE-vs-GE)	Pvalue(PE-vs-GE)	Length	PE	GE	HE	TE	CE	NE	ME
Unigene56955_All	CRK37	-4.05341	7.02335e-56	8.11148e-56	1775	1.63667	0.1	0.24	0.103333	0.213333	0.0266667	0.383333
Unigene5591_All	At1g17230	-8.88885	8.3022e-47	4.24782e-47	1039	0.0133333	0.22	0.0133333	0.0466667	0.283333	3.03667	0
CL141.Contig1_All	ASK6	-4.08922	1.32542e-254	5.02809e-255	1995	6.75667	0.396667	0.286667	20.31	18.5167	20.0633	38.4033
CL141.Contig8_All	ASK9	-4.9291	2.1781e-55	2.52883e-55	845	3.38667	0.11	0.04	0	0.08	2.06333	0
Unigene43359_All	MAKR1	-4.39129	0	0	1677	28.16	1.35333	2.04	0.903333	1.12333	0.31	5.41333
Unigene64297_All	At4g35230	-6.80687	0	0	1041	26.4067	0.24	0.366667	0.143333	0.266667	4.28333	0.96
CL14639.Contig1_All	At2g24230	-4.03289	0	0	3171	9.25667	0.57	0.45	0.166667	0.426667	0.8	0.7
Unigene19926_All	At5g64500	5.1918	6.11248e-64	1.13539e-64	815	0.38	0.113333	4.09	0.483333	1.67667	0.536667	1.58
CL4787.Contig2_All	BRL1	-4.21511	1.18646e-66	1.22379e-66	1590	2.16	0.116667	0.433333	0.09	0.0333333	0.34	0.106667
CL3981.Contig1_All	BRL3	-3.95513	1.11471e-144	6.73128e-145	3295	2.30333	0.15	0.0933333	0.176667	0.406667	0.413333	0.11
CL6300.Contig13_All	At5g66900	-9.61408	2.47763e-67	2.53725e-67	2988	1.40333	0	0	0.22	1.80667	1.45333	0.00333333
Unigene25592_All	SBP1	-3.79122	1.35709e-109	1.00187e-109	1004	6.38	0.466667	1.65667	0.32	0.0966667	0.69	0.58
CL6300.Contig6_All	At5g66900	-5.21297	9.01681e-103	2.76243e-103	2885	0.773333	1.41	0.593333	0.35	0.536667	1.84667	0.0466667
Unigene73_All	At5g66900	-9.95513	1.51357e-83	5.36039e-84	2730	0.643333	0	0	0.43	1.16	2.22	0
CL10409.Contig1_All	CYCD3-1	-8.72393	1.44579e-41	1.99932e-41	1505	1.56	0	0.0933333	0	0	0	0
CL7317.Contig1_All	SPL13A	-4.30935	1.38975e-180	7.04596e-181	1482	6.38	0.323333	0.2	0.0366667	0.0533333	0.186667	0.0266667
CL9853.Contig2_All	SPL14	-3.9144	0	0	4607	4.78333	0.32	0.643333	0.416667	0.563333	1.78667	1.10333
CL14131.Contig1_All	CYCD3-1	-11.947	3.87113e-228	1.61523e-228	1573	13.8967	0	3.81	1.23333	0	0	0
CL15435.Contig10_All	CYCD3-1	-5.55398	2.2876e-69	2.29764e-69	1898	1.71333	0.0366667	0.0633333	0.0533333	0.536667	0.176667	0.256667
CL2564.Contig2_All	SPL2	-3.12021	6.45831e-131	4.18972e-131	2687	3.09	0.36	0.75	0.24	0.223333	1.41	0.0633333
CL15996.Contig1_All	CYCD3-1	-8.14523	2.941e-30	4.88057e-30	965	1.71333	0	5.74667	0.933333	0	0	1.13333
CL5180.Contig2_All	SPL3	-4.70922	3.237e-210	1.44328e-210	1981	5.23667	0.203333	0.443333	0.106667	0.453333	0.703333	2.07333
Unigene10780_All	CYCD3-1	-5.74987	0	0	1628	50.28	0.943333	3.52	2.01333	0.983333	0.16	0.0766667
Unigene4219_All	CYCD3-1	8.42401	6.3287e-35	1.97172e-35	1496	0	0	1.28333	0	0	0	0.176667
Unigene18297_All	CYCD3-1	-8.09401	3.48544e-29	1.04539e-29	1369	0	0.93	1.14667	0	0	0.0166667	1.25333
CL9307.Contig2_All	SPL5	-4.35105	0	0	1397	54.2133	2.68	2.45	0.776667	0.24	0.423333	0.01
Unigene28870_All	CYCD4-1	7.42998	6.06121e-20	2.889e-20	629	0	0	1.75	0	0	0	0.146667
Unigene4753_All	CYCD4-1	7.91855	5.16889e-27	3.6586e-27	1388	0.01	0.0433333	0.713333	0	0	0	1.09
Unigene40827_All	EMS1	-6.18663	0	0	4352	14.6533	0.2	0.7	0.426667	0.126667	0.04	0.07
Unigene50779_All	MAKR4	-9.65708	6.63898e-69	6.69456e-69	1363	3.32333	0	0.0166667	0.0666667	0.0766667	0.02	0
Unigene78301_All	At5g41260	-3.78701	3.79239e-228	1.5822e-228	696	20.55	1.51333	1.1	1.37333	1.62333	7.46	6.36333
Unigene54015_All	BSK3	-3.6403	9.45416e-57	1.08175e-56	1189	2.76333	0.223333	1.05	0.486667	0.553333	0.753333	0.88
CL3837.Contig3_All	BEH2	-3.77579	4.17227e-91	3.50091e-91	1494	3.41667	0.253333	0.226667	0.24	0.0633333	0.113333	0.773333
CL10182.Contig1_All	BEH4	-3.32634	1.09478e-169	5.84432e-170	1104	9.88333	0.99	4.11333	1	1.25	0.18	2.86333
Unigene59074_All	PII-2	-6.90601	2.86994e-15	6.78069e-15	534	1.47333	0	0.503333	0.23	0.0533333	0.0266667	0
CL9245.Contig7_All	RZFP34	-8.11706	4.92869e-74	8.06591e-75	2065	0.343333	1.90667	0.00666667	0	0.0333333	0.11	0.386667
CL14131.Contig2_All	CYCD3-1	-3.78886	0	0	1736	46.3733	3.38333	4.57667	4.10667	3.18	7.41333	1.30333
CL9245.Contig22_All	RZFP34	8.79866	1.45282e-44	3.07765e-45	1598	0.283333	0.676667	0	1.62667	0.01	0.276667	0
Unigene60955_All	SERK2	7.54476	5.44489e-22	2.0443e-22	527	0.05	0	0	2.49333	0	2.76	12.5733
CL47.Contig248_All	CYCD3-1	-4.43219	2.03668e-45	2.67276e-45	985	2.40333	0.113333	0.223333	0.0266667	0.186667	0.556667	0.423333
CL5180.Contig3_All	SPL12	-10.3419	3.14848e-99	2.49129e-99	2217	3.17333	0	0.03	0.273333	0.01	0.743333	1.3
Unigene12694_All	CYCD3-1	-3.48013	2.51821e-59	2.80303e-59	1419	2.47	0.223333	0.36	0.0433333	0.166667	0.0133333	0
Unigene43369_All	CYCD3-3	-4.56531	0	0	1711	27.5833	1.17	2.11333	2.19333	0.6	0.946667	1.60333
CL16735.Contig4_All	XTH23	-3.28941	9.35956e-70	9.36908e-70	1879	2.26	0.23	0.25	0.383333	0.0766667	0.303333	0.276667
CL16735.Contig6_All	XTH23	-4.54441	5.6675e-46	7.38551e-46	1872	1.19	0.05	0	0.15	0	1.33333	0
CL5301.Contig2_All	XTH23	-3.92738	9.64954e-60	1.06863e-59	1231	2.66333	0.176667	0.03	2.83	0.01	0.206667	0
CL11332.Contig1_All	SPL13A	-6.50456	1.41781e-170	7.53026e-171	1707	4.85667	0.0533333	0.0133333	0.02	0	0	0
CL11332.Contig2_All	SPL13A	-7.07006	1.12427e-139	6.96862e-140	2127	3.23	0.0233333	0.0233333	0.02	0.02	0	0
CL14783.Contig1_All	SPL16	-5.04346	5.81792e-150	3.41947e-150	1875	3.86667	0.116667	0.37	0.26	0.263333	0.503333	0
CL14783.Contig2_All	SPL16	-5.64834	0	0	1776	13.0067	0.263333	0.656667	0.183333	0.166667	2.82667	0
CL13849.Contig1_All	BSK3	3.01042	0	0	2064	4.83667	1.28667	10.4833	1.55667	10.4433	3.77667	8.48
CL15435.Contig59_All	CYCD3-1	-4.26095	4.50317e-52	1.00749e-52	2355	1.51	1.1	0.0566667	0.17	0.66	1.41333	0.11
CL2564.Contig3_All	SPL2	-5.11271	6.53132e-55	3.01884e-55	2280	0.296667	0	0	0	0	1.25333	0.0333333
CL5180.Contig1_All	SPL3	-6.08699	7.69325e-129	5.04889e-129	2245	2.7	0.04	0.0266667	0	0	0.11	0.253333
CL7120.Contig1_All	SPL3	-6.85661	6.10722e-181	3.0929e-181	1733	5.16	0.0466667	0.0866667	0.0533333	0.0433333	0.04	0.163333
CL2553.Contig15_All	SPL5	-9.0725	2.94158e-50	3.63019e-50	2676	1.07667	0	0.266667	0.0433333	0.0366667	0.0533333	0.226667
CL9307.Contig1_All	SPL5	-6.04386	2.69168e-175	1.39934e-175	2267	3.65	0.0533333	0.15	0.08	0	0.0733333	0
CL141.Contig6_All	ASK6	4.27911	1.4291e-261	5.50513e-263	1040	3.02	1.01667	0.713333	13.94	12.79	10.81	25.5767
CL368.Contig2_All	BAM7	-3.48004	1.01104e-31	2.83478e-32	1550	0.183333	0.696667	1.19333	0.106667	0.566667	0.106667	0.376667
CL15435.Contig29_All	ARR17	-3.50161	1.58451e-97	1.65137e-98	3566	0.09	0.843333	1.56667	0.14	0.16	0.04	0.283333
CL2553.Contig12_All	SPL7	5.08874	2.16858e-69	8.65581e-70	2612	0.0833333	0.116667	0.0533333	0.07	0.21	0.0366667	1.29333
CL7400.Contig1_All	SPL8	-10.274	1.00282e-95	8.13319e-96	1638	4.18	0	0.0433333	0	0	0	0
CL7400.Contig2_All	SPL8	-9.65182	1.03735e-68	1.04817e-68	1727	2.56333	0	0.0133333	0.0166667	0	0	0
CL7400.Contig3_All	SPL8	-8.4573	0	0	1440	24.53	0.07	0.00666667	0.04	0	0.0266667	0
CL7021.Contig1_All	XTH22	12.3069	4.57418e-293	1.51971e-293	1495	0	20.1533	10.0233	100.273	0.356667	195.01	176.747
CL15696.Contig1_All	XTH22	5.93478	1.51849e-197	7.8663e-199	1544	0.0433333	0.106667	0.1	6.25	0.0366667	2.03667	0.386667
CL6300.Contig12_All	At5g66900	3.09582	8.16349e-49	1.52613e-49	2921	0.893333	0	0	0.12	1.03333	0.766667	0
CL13849.Contig2_All	BSK3	-4.56874	0	0	1978	9.70667	6.02333	8.27667	17.06	0.716667	5.69667	6.31333
CL5301.Contig3_All	XTH22	6.12956	5.97686e-82	7.27336e-83	1819	2.79667	0.706667	0.03	2.17333	0.183333	0.326667	0.04
CL14639.Contig2_All	At2g24230	-3.4748	1.51876e-106	4.53566e-107	3424	1.46	1.47667	1.51667	1.04	0.826667	1.93	0.17
Unigene14658_All	XTH22	5.24825	8.06054e-72	1.10565e-72	1667	0.516667	0.253333	0.0533333	2.07667	0.803333	0.18	0.0166667
CL5301.Contig1_All	XTH23	6.94473	1.33915e-15	6.49579e-16	761	0.0166667	0.0933333	0	1.04	0.126667	0.08	0
Unigene34063_All	CAMRLK	-4.83403	1.05808e-158	2.38578e-159	2377	3.59	2.82	2.36	1.33	1	3.39333	0.123333
CL7021.Contig3_All	XTH24	11.8011	0	0	1139	0.01	38.3433	1.89333	273.967	1.47	305.493	1181.51
CL7021.Contig2_All	XTH24	6.65824	3.07348e-71	5.20544e-72	1215	0	0.03	2.93	1.26	23.3967	0.19	21.2267
Unigene10236_All	At2g22730	3.27887	3.21646e-151	7.50897e-152	2068	1.91333	3.25333	1.16667	2.75667	1.87667	0.503333	4.83667
Unigene43458_All	At5g64500	-3.09681	0	0	1874	18.0667	15.2633	21.0033	7.90333	9.09	16.7567	1.92667
CL4550.Contig3_All	BSK3	-4.50751	0	0	2152	6.35667	1.5	8.09	7.65333	1.05333	8.11333	0.366667
CL4550.Contig4_All	BSK3	-3.39054	0	0	2078	16.47	28.1267	30.5267	17.6033	13.8933	16.46	1.53
CL3837.Contig4_All	BEH2	3.47596	9.43272e-146	2.26199e-146	1461	6.82333	3.23333	2.35667	1.73333	1.88667	0.566667	6.44333
Unigene11205_All	XTH25	5.04841	0	0	1475	0.87	28.84	328.993	543.79	4603.04	236.423	4664.78
CL15696.Contig2_All	XTH22	4.29963	0	0	1223	0	0.153333	1.22	1.94667	7.86667	2.81667	59.89
Unigene26769_All	XTH23	-3.51363	3.71021e-95	1.20039e-95	2148	0.823333	0.453333	1.42667	1.18	0.53	2.88667	0.246667
Unigene5880_All	XTH23	-4.09345	6.99776e-55	3.236e-55	2161	0.803333	0.516667	0.226667	0.59	0.18	1.45333	0.0866667
CL3764.Contig2_All	At4g35230	3.14506	5.51704e-227	1.02822e-227	2019	8.11	2.78667	3.38333	1.54667	0.843333	7.47333	4.71

## Sheet: JA 
Gene ID	GN	log2(GE/PE)	Qvalue(PE-vs-GE)	Pvalue(PE-vs-GE)	Length	PE	GE	HE	TE	CE	NE	ME
Unigene50961_All	AMS	-6.2484	2.83614e-19	5.97815e-19	720	1.29333	0.0166667	0.163333	0.12	0.09	0	0
CL1519.Contig8_All	BHLH	-7.89252	8.70631e-88	7.47708e-88	2428	1.87	0.00666667	0.12	0.07	0.00666667	0.146667	0
Unigene33573_All	GH3.5	4.53203	2.58819e-294	8.5589e-295	3901	0.16	3.70667	6.76667	2.32	1.79333	3.44333	0
CL1519.Contig9_All	BHLH	-7.19887	0	0	2206	11.1833	0.0733333	0.43	0.233333	0.303333	0.346667	0
CL1519.Contig3_All	BHLH	-10.5922	3.11184e-117	8.699e-118	2747	1.35667	1.12333	0.576667	0.1	0.503333	3.47	0
Unigene33574_All	GH3.5	3.66109	0	0	2778	1.58	20.0933	28.7767	11.0167	10.0567	57.2467	0.57
CL1519.Contig2_All	BHLH	-6.53631	6.14645e-131	1.58947e-131	2580	9.76667	1.24333	2.52	2.22333	0.613333	2.61667	0.0266667
CL5947.Contig1_All	BHLH126	-8.97732	3.52068e-48	6.65511e-49	1017	23.2167	5.28	0.9	2.95	0	0	0.18
Unigene35539_All	BHLH14	-6.82658	1.28914e-14	3.10969e-14	337	2.61	0	0.15	0.293333	0	0	0
CL11206.Contig6_All	TIFY9	-4.70032	5.65001e-145	3.40706e-145	1672	3.16	9.82	0	0.27	0.03	0.2	0.64
CL7141.Contig1_All	TIFY6B	-4.64652	4.05378e-276	1.42485e-276	1415	6.63	15.73	7.56	0.25	0.7	0.24	0.5
Unigene55485_All	BHLH18	-8.16474	1.38684e-30	2.28574e-30	897	1.88333	0	0.0566667	0.0266667	0	0	0
Unigene70242_All	BHLH34	-7.92571	8.25533e-27	1.46664e-26	703	2.12	0	0.586667	0.0633333	0.196667	0	3.90667
CL5947.Contig3_All	BHLH36	-10.9036	2.13504e-264	7.83541e-265	1073	20.5333	0.01	0.123333	1.15	0	0.01	0
CL7274.Contig1_All	BHLH61	-6.09269	2.39594e-280	8.30022e-281	1193	11.71	0.173333	1.21333	1.32	0.21	0.02	0
CL11188.Contig2_All	BHLH93	-9.16673	1.17241e-103	9.01548e-104	1278	5.08	0.01	0.14	0.11	0.0466667	0	0
Unigene47013_All	BHLH95	11.1564	1.39401e-162	7.6781e-163	1353	0	10.19	12.21	8.46	6.98667	1.92333	15.37
CL9965.Contig1_All	CINV2	-8.32299	1.02758e-49	2.38853e-50	2587	0.283333	1.02333	0.00333333	0.28	0.00666667	0.02	0.173333
CL11906.Contig6_All	CINV2	-10.3554	6.33883e-105	7.52129e-106	2759	0.57	2.67	0	1.26	0.00666667	0	0.57
Unigene33579_All	GH3.5	8.28102	4.26057e-175	2.21757e-175	3130	0.01	3.00667	6.11667	3.37	6.19667	1.65	0.576667
Unigene33580_All	GH3.5	5.31705	1.20421e-85	1.05241e-85	2424	0.04	1.66	0.04	1.04667	0.873333	0.116667	0
Unigene33576_All	GH3.5	6.81776	0	0	3055	0.503333	57.0933	146.107	25.8633	25.6867	78.2833	2.75
CL1519.Contig10_All	BHLH	-3.94209	3.14392e-95	2.55881e-95	1720	2.98	0.193333	0.04	0.04	0.296667	4.65333	0.02
CL9295.Contig2_All	BHLH3	-3.70034	4.38639e-153	2.53371e-153	2257	3.78333	0.293333	0.586667	0.383333	0.236667	0.536667	0.496667
Unigene34578_All	BHLH123	-3.65269	2.74093e-133	1.75618e-133	1506	5.11333	0.41	0.49	0.306667	0.0733333	0.843333	0.73
CL12352.Contig2_All	BHLH35	-3.60032	0	0	1196	24.28	2.01	0.503333	0.813333	0.78	0.373333	0.596667
CL15208.Contig3_All	BHLH91	3.56079	1.94337e-114	1.38917e-114	1987	0.283333	3.31333	9.17	4.35	2.26	2.21333	2.76333
CL12352.Contig3_All	BHLH35	-3.84707	0	0	1003	123.403	8.64333	3.65333	4.03	3.10667	22.6567	1.15667
Unigene33572_All	GH3.5	7.39537	0	0	2443	0.78	132.377	93.1633	46.77	79	43.9	2.43667
Unigene33577_All	GH3.5	6.47049	0	0	2465	2.31333	206.51	137.07	92.22	108.453	79.1233	3.79667
Unigene34859_All	GL3	-7.34737	0	0	2634	7.97333	0.0466667	0.273333	0.0433333	0.0733333	0.453333	0
CL11906.Contig4_All	CINV2	-4.47172	7.38402e-59	1.47457e-59	2645	0.0433333	1.08	0.05	0.73	0	0.0133333	0.0666667
Unigene41967_All	MYC2	-7.96284	1.31841e-52	1.58159e-52	1174	2.42	0.01	0	0.04	0.03	0	0
Unigene41371_All	MYC2	10.7666	4.50726e-121	1.41168e-121	1515	0.77	0.0133333	0.0233333	0.03	0	6.63333	0.0233333
CL9295.Contig1_All	BHLH3	3.08663	1.15952e-250	5.78948e-252	2077	0	0.923333	7.89	0.763333	0	0.333333	0
Unigene8989_All	TIFY6B	-4.16323	1.50243e-84	1.77548e-85	2198	0.293333	0.286667	1.99333	0.11	0.93	0.773333	0.18
Unigene53801_All	GH3.5	-3.4822	1.04728e-51	1.86977e-52	1966	0.0733333	0.846667	5.64333	1.51	0.14	0.113333	0
CL4961.Contig3_All	TIFY10A	-10.7163	4.94955e-127	4.86626e-128	1436	1.87	6.90667	0	1.09	0.133333	11.35	0.0566667
CL13725.Contig2_All	COI1	4.10214	4.52373e-145	1.22982e-145	2691	0.973333	0.2	0.223333	0.12	0.166667	2.91667	0.0433333
CL952.Contig5_All	TIFY10A	9.58483	1.45264e-64	7.13193e-65	1412	0	0.276667	0	0.816667	0	3.17	1.35667
Unigene22227_All	TIFY6B	3.2679	1.14768e-38	7.96693e-39	1840	0	1.26333	0.446667	0.633333	0.133333	1.29333	0.443333
CL952.Contig6_All	TIFY10B	3.22806	5.98547e-55	3.29165e-55	1814	0.413333	0.566667	0.546667	0.496667	0.21	1.95	0.896667
Unigene15808_All	TIFY9	3.32152	6.49797e-163	1.59624e-163	1529	3.31667	2.09667	0.79	1.34	0.696667	7.1	1.53667
Unigene16980_All	TIFY9	3.19066	6.79009e-144	1.85986e-144	1008	5.72667	1.12667	0.96	1.18333	1.09667	10.1333	3.42333
CL4961.Contig2_All	TIFY10B	8.91646	6.56527e-46	1.63916e-46	2536	0.12	0	1.03	0.493333	1.34333	0.0366667	0.24
CL10484.Contig2_All	SCRM	-3.29037	8.30739e-34	6.2813e-34	2073	0.636667	3.25333	2.50333	2.25	1.01667	0.1	1.12333
Unigene76006_All	COI1	3.36141	5.49904e-13	5.75404e-13	597	0.183333	0	0.0466667	0.573333	1.07	0.136667	1.42667
CL15687.Contig2_All	TIFY4B	-6.71642	1.06893e-80	9.72382e-81	1566	0.75	3.62	3.17	0	0	0.07	0
CL4961.Contig1_All	TIFY11B	-4.19174	0	0	1083	32.0233	64.4433	61.9433	33.0767	69.52	102.34	5.57333
CL5549.Contig1_All	TIFY5A	-10.5022	0	0	680	0.503333	14.08	12.4867	18.0367	21.0233	154.163	0.1
Unigene14289_All	TIFY7	-5.53461	1.28058e-135	8.10603e-136	1761	2.39	4.49	4.15	0.24	0	0	0
Unigene11584_All	TIFY7	-12.6995	0	0	1565	16.4433	11.8533	19.01	7.58333	9.13667	27.07	0
