# Supplementary material for: Transcriptome Landscape Analyses of the Regulatory Network for Zygotic Embryo Development in Paeonia ostii
Source: Int J Mol Sci. 2023 Jun 27;24(13):10715. doi: 10.3390/ijms241310715 (PMC10342179; doi:10.3390/ijms241310715)
Supplement: Supplementary file 1 [file ijms-24-10715-s001.zip › Table S9.xlsx]

## Sheet: FPKM>1
Table S9. DEGs related to antioxidant enzyme during seed development in P. ostii
Gene ID	PE FPKM	GE FPKM	HE FPKM	TE FPKM	CE FPKM	NE FPKM	ME FPKM	Gene Name
CL1062.Contig1_All	59.17	28.91	35.836	29.406	23.436	78.323	16.486	APX3
CL11299.Contig17_All	0.136	0.633	1.02	0.71	0.31	13.153	5.2	PER12
CL11410.Contig1_All	3.036	0	0	0	0	0.06	0	PER45
CL11410.Contig2_All	24.29	254.27	271.303	115.263	84.373	191.546	0.07	PER55
CL11410.Contig3_All	1.53	4.85	8.133	3.156	3.633	5.11	0	PER73
CL11410.Contig4_All	16.266	0	0	0	0.013	0.38	0	PER55
CL11517.Contig2_All	7.026	5.27	2.53	2.236	1.206	1.316	3.206	APXT
CL11517.Contig3_All	5.306	1.453	3.506	2.203	1.936	5.57	1.076	APX6
CL11517.Contig4_All	2.636	2.993	3.993	4.553	0.976	2.23	0.566	APXT
CL11517.Contig5_All	27.603	11.936	12.246	10.313	9.75	14.15	7.786	APX6
CL11677.Contig11_All	9.033	0.526	0.88	0.373	0.39	0.486	0.04	PNC1
CL11677.Contig13_All	2.403	0.453	0.196	0.493	2.893	0.046	0.386	PNC1
CL11677.Contig1_All	3.08	0.21	0.27	0	0.03	0.103	0.163	PNC1
CL11677.Contig7_All	2.976	0.06	1.16	0.206	0.07	0.913	0.14	PNC1
CL11677.Contig9_All	5.316	1.22	0.19	0	1.516	0.07	0.216	PNC1
CL11895.Contig2_All	0.533	11.93	23.473	29.676	10.386	14.813	0.486	PER43
CL12592.Contig1_All	1.046	0	0.09	0	0	0	0	APX1
CL12637.Contig9_All	1.366	0.55	0.703	0.42	0.596	0.37	0.35	PER73
CL13646.Contig12_All	2.173	0.22	0.453	0.14	0.33	0.31	0.463	PER67
CL13646.Contig13_All	0.603	0.19	1.013	0.206	0.63	0.126	1.58	PER67
CL13646.Contig19_All	0.473	0.543	1.643	0.54	1.183	0.12	1.42	PER67
CL13687.Contig1_All	25.31	9.713	14.96	15.053	13.006	3.223	23.083	PER63
CL13687.Contig2_All	8.513	8.55	22.93	26.836	5.29	2.426	11.2	PER63
CL13811.Contig1_All	9.776	0.02	0.12	0.1	0.066	0.053	0.043	PER9
CL13811.Contig2_All	2.653	0.036	0	0	0	0	0	PER9
CL14022.Contig18_All	0.606	0.596	0.796	0.31	0.643	1.146	0.026	PER16
CL14022.Contig2_All	1.31	0.713	0.27	0.303	1.776	0	0.113	PER16
CL14731.Contig1_All	5.816	1.85	1.833	3.35	0.413	0.266	0.166	PER19
CL14731.Contig2_All	5.263	0.346	0.83	1.016	0.506	0.046	0.126	PER19
CL14792.Contig1_All	1.006	0.3	2.263	0.48	1.663	0.12	2.3	PER52
CL15469.Contig1_All	12.46	2.293	2.87	2.043	0.413	4.573	1.043	APX1
CL15469.Contig3_All	1.76	0.03	0.11	0.136	0.06	0.05	0.09	APX1
CL15469.Contig4_All	390.91	0.98	3.746	10.926	3.12	7.326	17.736	APX1
CL15469.Contig5_All	48.66	0.113	0.523	1.596	0.366	1.553	5.703	APX1
CL15469.Contig6_All	369.716	57.4	83.206	60.31	13.106	63.956	3.69	APX1
CL15582.Contig23_All	1.13	0.586	0.563	0.59	0.49	0.45	0.183	PER73
CL15582.Contig2_All	2.493	0.58	0.21	0.176	0.35	0.333	0.21	PER73
CL15582.Contig36_All	0.576	0.353	1.026	0.566	0.633	0.286	0.346	PER73
CL15582.Contig4_All	1.846	0.97	0.616	1.676	0.903	0.453	0.313	PER16
CL25.Contig162_All	0.83	0.243	1	0.14	0.156	0.326	0.156	PER45
CL2712.Contig5_All	2.103	0.283	1.963	1.206	1.623	1.686	0.806	PER72
CL3525.Contig5_All	0.206	0.413	0.53	0.423	0.37	1.08	0.183	PER9
CL47.Contig109_All	0.3	0.016	0.003	0.233	0.066	0.023	2.763	PER16
CL47.Contig116_All	0.01	0	1.03	0.013	0.043	0.546	0	PER16
CL47.Contig118_All	0.553	0	0	1.08	0.806	0.01	0.18	PER16
CL47.Contig11_All	0.906	0	0.18	0	0.013	1.553	0.023	PER16
CL47.Contig121_All	0.096	1.433	2.51	1.046	4.386	0.546	0.093	PER35
CL47.Contig122_All	0.233	0.056	0.09	1.183	0.833	0	0.623	PER16
CL47.Contig126_All	0.79	0.203	0.65	0.086	0.4	1.036	0.013	PER16
CL47.Contig133_All	0.003	1.156	0.82	0.433	1.373	0.01	0.013	PER16
CL47.Contig138_All	0.01	0.223	0.59	1.616	0.726	0.006	0.006	PER16
CL47.Contig140_All	0.086	0.12	3.446	0.08	0.903	0.643	0	PER16
CL47.Contig158_All	0.553	2.02	0.033	0.426	0.01	0.283	0.52	PER16
CL47.Contig15_All	2.073	0	0	0.006	0	2.233	0	PER16
CL47.Contig164_All	0	0	2.106	0	0	0.573	0	PER51
CL47.Contig176_All	0.076	0.973	1.453	0.193	1.08	0.283	0.1	PER16
CL47.Contig186_All	0.013	0.04	0.04	1.226	1.303	0.226	0.053	PER55
CL47.Contig194_All	0.006	0.01	9.91	0.036	0.073	2.39	0	PER45
CL47.Contig198_All	0	0.156	4.416	0.023	0.183	0.96	0	PER16
CL47.Contig221_All	0	0	2.186	0	3.193	0	0	PER16
CL47.Contig273_All	0	1.983	0.013	0	0	0	0	PER16
CL47.Contig32_All	0	0.086	13.776	0.04	0.27	3.476	0	PER16
CL47.Contig39_All	0.106	3.223	4.44	1.006	3.53	0.246	0.033	PER16
CL47.Contig49_All	0	1.776	0.02	0.04	0.093	0	0	PER51
CL47.Contig56_All	0	0.006	1.11	0.11	0.13	0.066	0.913	PER16
CL47.Contig73_All	0.093	0.063	1.003	1.383	3.033	0.02	0.756	PER16
CL47.Contig76_All	0	0.086	2.16	0.133	0.69	0.226	0.036	PER16
CL47.Contig83_All	0	1.89	0	0	0	0	0	PER73
CL47.Contig84_All	0.28	1.256	4.463	0.186	0.303	0.873	0.166	PER73
CL47.Contig97_All	0	4.623	0.29	1.906	2.013	0.106	0.006	PER73
CL47.Contig98_All	0.043	1.39	2.62	1.41	3.71	0.073	0.323	PER16
CL4966.Contig1_All	1.873	0	0.026	0.026	0.013	0	0	APX1
CL5492.Contig1_All	9.21	2.466	2.996	2.253	1.226	1.34	1.116	PER42
CL5492.Contig2_All	1716.12	1781.47	646.786	904.463	398.773	579.46	109.873	PER42
CL5492.Contig3_All	353.633	21.79	666.96	44.846	9.21	17.21	8.123	PER42
CL627.Contig4_All	1.696	0.55	1.526	0.566	1.073	1.263	0.746	GPX8
CL648.Contig22_All	1.056	0.083	0.2	0.196	0.14	0.173	0.376	HRPA2
CL648.Contig55_All	4.3	0.633	3.58	3.13	6.263	4.81	5.446	HRPA2
CL7809.Contig2_All	111.14	170.786	221.556	192.656	187.673	533.063	220.143	CSA
CL8257.Contig1_All	40.463	20.41	35.65	26.023	25.15	59.093	84.166	GPX5
CL8257.Contig2_All	27.323	11.743	5.653	9.806	12.906	24.52	13.92	GPX4
CL8609.Contig1_All	0	0	0	17.073	0	0	0	GPX2
CL8609.Contig2_All	48.076	37.94	62.796	33.723	25.813	133.01	6.02	GPX2
CL917.Contig1_All	30.96	20.53	34.883	26.266	26.793	49.333	22.476	APX1
CL917.Contig3_All	7.67	24.16	4.663	1.586	2.666	7.223	8.093	APX1
CL943.Contig1_All	0	0	0	1.243	2.253	0.15	0.503	PER52
Unigene1016_All	18.463	21.59	18.393	11.43	5.446	34.203	0	PER45
Unigene13159_All	117.683	1.94	2.496	1.056	0.313	0.596	0	PNC1
Unigene1510_All	1.823	0.55	0.423	0.62	0.19	0.58	0.203	APX4
Unigene17259_All	1.813	0	0.036	0.073	0.08	0.386	0.08	PER52
Unigene18637_All	41.783	10.013	2.5	2.163	6.416	7.196	0.086	PER12
Unigene19318_All	4.876	0.063	0.03	0.1	0.046	0.03	0.256	PNC1
Unigene19434_All	1.406	0.84	0	0.063	0.146	0.063	0.136	PER52
Unigene19586_All	20.513	0.593	0.79	5.97	1.023	2.416	1.023	PNC1
Unigene20627_All	1.633	0	0	0	0	0.443	0	PER45
Unigene21612_All	1.12	0.153	0.15	0.033	0.106	0.096	0.103	PER52
Unigene22244_All	1.11	0.33	0.436	0.26	0.24	0.093	0.093	PER16
Unigene22328_All	0.23	0.33	0.3	0.503	0.156	15.886	0.753	PER12
Unigene23097_All	3.51	2.343	0.27	1.256	0.676	46.756	4.283	PER12
Unigene25617_All	0.9	0.393	0.4	1.153	0.84	18.52	0.49	PER12
Unigene26631_All	0.71	1.616	0.003	0.476	2.04	0.636	0	PER16
Unigene27930_All	1.04	0.116	0.07	0.043	0.026	0.173	0	PER45
Unigene28592_All	2.183	0.663	1.02	0.473	0.706	0.576	2.353	PER20
Unigene3137_All	2.276	0.07	0.403	0.123	0.126	0.193	0.12	PER52
Unigene31875_All	1.006	0.486	0.083	0.026	0.04	0	0	PER3
Unigene32053_All	7.336	0.596	0.366	0.31	0.193	0.19	0.036	APX3
Unigene32589_All	9.056	0.146	0.73	4.286	4.81	6.38	2.31	APX1
Unigene3287_All	1.646	0	0.026	0.01	0.01	1.523	0.01	PER45
Unigene35385_All	3.416	0.076	0.176	0.426	0.073	0.05	0.03	PER49
Unigene35829_All	5.126	0	0	0	0	0	0	PER64
Unigene37411_All	32.39	17.716	16.693	9.18	11.146	33.853	3.273	GPX8
Unigene37801_All	1.923	19.566	42.776	46.41	24.723	38.71	1.466	PER43
Unigene37836_All	6.236	1.156	0.683	0.16	0.083	0.17	0.01	PER21
Unigene37892_All	2.04	0.233	1.09	0	0	0	1.766	OCP3
Unigene38001_All	7.93	0.03	0.433	0	0.12	0.22	0.226	APX2
Unigene38780_All	2.193	0.686	1.05	0.17	0.186	1.856	0	PER16
Unigene40003_All	1.013	1.006	1.366	0.683	1.57	1.853	2.756	CSA
Unigene40225_All	15.653	16.033	11.586	2.616	13.28	7.88	3.4	PER17
Unigene40226_All	1.943	3.943	0.64	0.36	0.533	5.156	0.306	PER17
Unigene40299_All	2.116	0.93	1.756	0.856	1.213	0.77	2.3	PER10
Unigene42844_All	0	0	0.143	0	1.123	0	0	PER53
Unigene42873_All	0.596	0.036	0.163	0.19	0.013	1.32	0	GSVIVT00023967001
Unigene4332_All	1.28	0.063	0.613	0.056	0.17	0.066	0.616	HRPN
Unigene43674_All	2.39	73.496	72.686	63.433	60.426	43.79	4.743	PER43
Unigene44130_All	3.703	1.923	1.356	1.623	0.52	0.136	0	PER47
Unigene46010_All	0.753	0.416	1.083	0.353	0.62	0.923	0.4	PER15
Unigene48762_All	1.51	0.13	0.186	0.053	0.13	0	0	GPX8
Unigene49782_All	22.113	8.633	7.07	6.773	3.276	9.896	0.57	APX1
Unigene5171_All	7.283	0.38	0.28	0.213	0.156	0.096	1.526	PNC1
Unigene53301_All	10.24	5.97	7.433	5.816	3.223	5.083	2.013	OCP3
Unigene54165_All	1.063	0.326	0.243	0.336	0.193	0.176	0.133	GPXle-1
Unigene61782_All	0.106	0	0.11	0.216	0.64	0	1.06	PNC1
Unigene63236_All	0.033	0	0	0	0	1.54	0.133	PER53
Unigene843_All	0.443	0.763	1.4	0.926	0.963	1.533	1.11	PER67
Unigene9533_All	2.166	8.423	0.573	1.11	4.756	5.173	0.393	PER42
CL10916.Contig1_All	56.05	34.86	13.816	30.556	14.31	0.62	9.93	SODCP.2
CL10916.Contig2_All	187.053	104.57	130.223	101.046	59.456	53.266	76.913	SODCP
CL12911.Contig1_All	8.473	0.896	1.053	1.096	0.87	0.816	0.953	SOD
CL12911.Contig3_All	176.396	151.213	149.066	128.84	88.38	224.213	185.746	SOD
CL1758.Contig10_All	19.396	17.913	0.216	13.283	5.073	16.206	1.6	SOD1
CL1758.Contig12_All	1.676	0.233	0.51	0.353	0.203	0.386	0.53	SOD1
CL1758.Contig1_All	24.68	0.013	11	1.013	0.086	0.013	0.196	SODCC
CL1758.Contig2_All	480.876	602.05	160.653	429.193	226.096	964.53	282.69	SODCC
CL1758.Contig3_All	247.406	0.393	367.133	50.93	4.123	16.583	1.006	SODCC
CL1758.Contig4_All	150.336	0.15	0.473	0.21	0.163	15.25	32.836	SODCC
CL1758.Contig5_All	172.596	0.256	0.28	38.153	18.34	22.41	51.056	SODCC
CL1758.Contig6_All	2.16	2.81	0.58	1.98	0.356	0.576	0.65	SODCC
CL1758.Contig7_All	26.893	0	0.06	4	1.096	2.486	5.723	SODCC
CL1758.Contig8_All	5.653	0	5.243	0.68	0.043	0.016	0	SODCC
CL25.Contig283_All	1.05	0.613	0.493	0.48	0.493	0.696	0.626	SOD
CL370.Contig1_All	22.216	47.17	57.72	41.91	45.516	119.863	38.316	SODCC.2
CL370.Contig2_All	6.536	6.803	5.846	3.956	7.12	15.306	11.11	SODCC.2
CL370.Contig3_All	3.523	0.91	0.84	0.653	0.956	1.896	1.07	SODCC.2
CL4906.Contig1_All	16.603	5.806	5.413	5.91	3.866	3.786	8.873	SODB
CL4906.Contig2_All	1.03	0.136	0.11	0.13	0.143	0.07	0.313	SODB
CL6105.Contig2_All	0.103	0.73	1.273	1.036	0.303	1.133	0.636	SOD
CL6105.Contig7_All	2.42	0.8	0.76	0.23	0.646	0.676	0.44	SODA
Unigene24183_All	0.363	1.063	0.73	0.513	0.256	0.596	0.643	SOD
Unigene31921_All	0.333	0.976	0.756	0.156	1.2	0.43	1.333	SODB
Unigene34752_All	0.596	1.06	0.503	0.443	0.543	0.706	0.946	SODCC.2
Unigene40600_All	119.063	65.59	77.576	63.16	39.816	90.93	69.97	CCS
Unigene42131_All	3.4	2.436	3.793	2.136	1.27	3.37	3.6	SODCP
Unigene46549_All	12.75	1.68	2.03	2.203	1.173	1.876	3.973	FSD3
